# Supplementary material for: Long-read powered viral metagenomics in the oligotrophic Sargasso Sea
Source: Nat Commun. 2024 May 14;15:4089. doi: 10.1038/s41467-024-48300-6 (PMC11094077; doi:10.1038/s41467-024-48300-6)
Supplement: Supplementary file 4 — Supplementary Datasets 1-4 [file 41467_2024_48300_MOESM4_ESM.zip › Supplementary_datasets_1-4/Supplementary_Dataset_1.tab]

pairs	Df	SumsOfSqs	F.Model	R2	p.value	p.adjusted	sig	Eucl.dist.btw.ctrds
TT-MES vs v	1	0.0364140062166151	44.1446836171234	0.657456126665932	0.001	0.015	.	0.139138508666793
ANT vs TT-MES	1	0.00683932858010385	8.02432101098192	0.334008233044916	0.002	0.03	.	0.155519581864085
TT-MES vs c	1	0.0326383853337716	22.3510420858356	0.482212288656739	0.001	0.015	.	0.205671742042914
c vs v	1	0.01240235269591	8.77576403032388	0.294728424815114	0.001	0.015	.	0.221960273230725
ANT vs v	1	0.0269510987190374	42.3699873579468	0.765215767235782	0.002	0.03	.	0.27134385880273
ANT vs c	1	0.0248302875386375	14.2800993288985	0.504952233824234	0.001	0.015	.	0.347873806737833
TT-EPI vs v	1	0.0536084191287384	12.6131288541385	0.137678180102554	0.001	0.015	.	0.640841419557674
TT-EPI vs ANT	1	0.0564705569765722	12.3047627748612	0.145955725036811	0.001	0.015	.	0.641708319437223
TT-EPI vs TT-MES	1	0.114085110768201	27.423143352413	0.250615569177105	0.001	0.015	.	0.684121789577759
ARC vs ANT	1	0.155171215816957	36.4834702643656	0.464855467545889	0.001	0.015	.	0.750012632255195
TT-EPI vs c	1	0.0813133317195539	18.4886799661832	0.187723908702314	0.001	0.015	.	0.858612434388086
TT-EPI vs ARC	1	1.62480192252955	346.705677827899	0.762483722402788	0.001	0.015	.	0.899696074664869
ARC vs TT-MES	1	0.509270384853457	139.867234655702	0.728979259573361	0.001	0.015	.	0.90552462190451
ARC vs v	1	0.425829158975794	113.419210931882	0.69831154997699	0.001	0.015	.	1.00640485833873
ARC vs c	1	0.370408685144208	92.5821846858058	0.649325053405655	0.001	0.015	.	1.08697448620029
