# Supplementary material for: Long-read powered viral metagenomics in the oligotrophic Sargasso Sea
Source: Nat Commun. 2024 May 14;15:4089. doi: 10.1038/s41467-024-48300-6 (PMC11094077; doi:10.1038/s41467-024-48300-6)
Supplement: Supplementary file 6 — Source Data file [file 41467_2024_48300_MOESM6_ESM.zip]

Archive with 27 entries (21 files):
- source_data/alignment_short_members_t0_long_reps.txt
- source_data/alignment_shortread_contigs_gr1kb_to_all_LRR-sorted-by-target-name.txt
- source_data/All_long_read_cluster_rep_RPKM.txt
- source_data/BATS_env.csv
- source_data/BATS_GOV2.0_env.csv
- source_data/BATS_short_reads_1044_coverage.csv
- source_data/BATS_short_reads_2031_coverage_rm2v.csv
- source_data/breakages_all_LRR_contigs_gr_1kb.csv
- source_data/figure5a_figure3/
- source_data/figure5a_figure3/__MACOSX/
- source_data/figure5a_figure3/__MACOSX/figure3/
- source_data/figure5a_figure3/__MACOSX/figure5/
- source_data/figure5a_figure3/BATS_GOV2.0_env.csv
- source_data/figure5a_figure3/figure3/
- source_data/figure5a_figure3/figure3/GOV2.0_BATS_new_rm3.csv
- source_data/figure5a_figure3/figure3/GOV2.0_BATS_new_rm3_nobathy.csv
- source_data/figure5a_figure3/figure5/
- source_data/figure5a_figure3/figure5/R_2kvp_BATSsrds_adj_coverage_rm2v.csv
- source_data/GOV2.0_BATS_coverage.csv
- source_data/GOV2.0_BATS_coverage_S3A.csv
- source_data/GOV2.0_BATS_coverage_S3B.csv
- source_data/length_2301.txt
- source_data/long_read_cluster_rep_rel_abundance_covminzero.txt
- source_data/LRR_breakages_2023_02_23.csv
- source_data/rank_abundance_2301.csv
- source_data/sl_contig_microdiversity.tsv
- source_data/source_data_contents.docx
