# Supplementary material for: Long-read powered viral metagenomics in the oligotrophic Sargasso Sea
Source: Nat Commun. 2024 May 14;15:4089. doi: 10.1038/s41467-024-48300-6 (PMC11094077; doi:10.1038/s41467-024-48300-6)
Supplement: Supplementary file 6 — Source Data file [file 41467_2024_48300_MOESM6_ESM.zip › source_data/alignment_short_members_t0_long_reps.txt]

10_AE1712_C14_N14_19_200m_v_NODE_3_length_471805_cov_39.474500	471805	3	471805	-	VIRSorter_utg000084l_segment0_LN:i:1368798_RC:i:27352_XC:f:0_989774	1368798	69559	541344	466953	471807	60	tp:A:P	cm:i:46479	s1:i:466953	s2:i:2488	dv:f:0.0008	rl:i:0
10_AE1712_C14_N14_19_200m_v_NODE_110_length_90431_cov_27.831629	90431	5	90413	-	VIRSorter_utg000475l_segment0_LN:i:108170_RC:i:11350_XC:f:1_000000	108170	12116	102522	89707	90408	60	tp:A:P	cm:i:9008	s1:i:89707	s2:i:91	dv:f:0.0005	rl:i:0
10_AE1712_C14_N14_19_200m_v_NODE_118_length_85060_cov_33.829295	85060	695	72037	-	VIRSorter_utg000391l_segment0_LN:i:88027_RC:i:4978_XC:f:0_994350	88027	13	71352	70306	71342	60	tp:A:P	cm:i:7024	s1:i:70306	s2:i:67	dv:f:0.0010	rl:i:0
10_AE1712_C14_N14_19_200m_v_NODE_118_length_85060_cov_33.829295	85060	71676	85051	-	VIRSorter_utg000391l_segment0_LN:i:88027_RC:i:4978_XC:f:0_994350	88027	74623	87995	13192	13376	60	tp:A:P	cm:i:1300	s1:i:13192	s2:i:0	dv:f:0.0010	rl:i:0
10_AE1712_C14_N14_19_200m_v_NODE_120_length_84782_cov_51.952636	84782	1984	84781	-	VIRSorter_utg000112l_segment0_LN:i:102934_RC:i:8547_XC:f:1_000000	102934	20122	102920	82064	82798	60	tp:A:P	cm:i:8219	s1:i:82064	s2:i:252	dv:f:0.0006	rl:i:0
10_AE1712_C14_N14_19_200m_v_NODE_138_length_73225_cov_91.900681	73225	8	73140	-	VIRSorter_utg001486l_segment0_LN:i:94101_RC:i:4153_XC:f:1_000000	94101	5384	78586	70977	73208	60	tp:A:P	cm:i:6999	s1:i:70958	s2:i:76	dv:f:0.0020	rl:i:0
10_AE1712_C14_N14_19_200m_v_NODE_138_length_73225_cov_91.900681	73225	73159	73211	-	VIRSorter_utg001486l_segment0_LN:i:94101_RC:i:4153_XC:f:1_000000	94101	4980	5032	52	52	14	tp:A:P	cm:i:4	s1:i:52	s2:i:0	dv:f:0.0213	rl:i:0
10_AE1712_C14_N14_19_200m_v_NODE_151_length_64838_cov_10.271105	64838	3	64834	+	VIRSorter_utg001581l_segment0_LN:i:77194_RC:i:1124_XC:f:0_922581	77194	9648	74482	63408	64848	60	tp:A:P	cm:i:6267	s1:i:63408	s2:i:61	dv:f:0.0018	rl:i:0
10_AE1712_C14_N14_19_200m_v_NODE_153_length_64383_cov_18.116459	64383	4	64369	+	VIRSorter_utg000020l_segment0_LN:i:163209_RC:i:21964_XC:f:0_993884	163209	314	64794	63231	64480	60	tp:A:P	cm:i:6265	s1:i:63206	s2:i:0	dv:f:0.0012	rl:i:0
10_AE1712_C14_N14_19_200m_v_NODE_157_length_61675_cov_75.279782	61675	14	40971	-	VIRSorter_utg000465l_segment0_LN:i:62732_RC:i:3246_XC:f:1_000000	62732	14	40971	40568	40958	60	tp:A:P	cm:i:4106	s1:i:40568	s2:i:0	dv:f:0.0006	rl:i:0
10_AE1712_C14_N14_19_200m_v_NODE_157_length_61675_cov_75.279782	61675	40488	61666	-	VIRSorter_utg000465l_segment0_LN:i:62732_RC:i:3246_XC:f:1_000000	62732	41547	62724	20898	21178	60	tp:A:P	cm:i:2058	s1:i:20898	s2:i:74	dv:f:0.0010	rl:i:0
10_AE1712_C14_N14_19_200m_v_NODE_161_length_59838_cov_46.232794	59838	37306	47300	-	VIRSorter_utg000675l_segment0_LN:i:47211_RC:i:93355_XC:f:1_000000	47211	7402	17333	261	10029	60	tp:A:P	cm:i:16	s1:i:230	s2:i:0	dv:f:0.2171	rl:i:0
10_AE1712_C14_N14_19_200m_v_NODE_161_length_59838_cov_46.232794	59838	12707	17039	-	VIRSorter_utg000675l_segment0_LN:i:47211_RC:i:93355_XC:f:1_000000	47211	41244	45511	106	4332	59	tp:A:P	cm:i:6	s1:i:90	s2:i:0	dv:f:0.2255	rl:i:0
10_AE1712_C14_N14_19_200m_v_NODE_161_length_59838_cov_46.232794	59838	43225	49824	+	VIRSorter_utg000052l_segment0_LN:i:36580_RC:i:53988_XC:f:1_000000	36580	27998	34362	115	6604	25	tp:A:P	cm:i:7	s1:i:66	s2:i:51	dv:f:0.2377	rl:i:0
10_AE1712_C14_N14_19_200m_v_NODE_161_length_59838_cov_46.232794	59838	11564	12733	-	VIRSorter_utg000494l_segment0_LN:i:28223_RC:i:41386_XC:f:1_000000	28223	3702	4880	64	1178	23	tp:A:P	cm:i:4	s1:i:62	s2:i:0	dv:f:0.1781	rl:i:0
10_AE1712_C14_N14_19_200m_v_NODE_161_length_59838_cov_46.232794	59838	49409	49485	-	VIRSorter_utg000675l_segment0_LN:i:47211_RC:i:93355_XC:f:1_000000	47211	6036	6112	51	76	0	tp:A:S	cm:i:3	s1:i:51	dv:f:0.0578	rl:i:0
10_AE1712_C14_N14_19_200m_v_NODE_168_length_57860_cov_23.503799	57860	169	512	+	VIRSorter_utg000305l_segment0_LN:i:135605_RC:i:5422_XC:f:1_000000	135605	18358	18701	81	343	60	tp:A:P	cm:i:7	s1:i:81	s2:i:0	dv:f:0.0917	rl:i:0
10_AE1712_C14_N14_19_200m_v_NODE_168_length_57860_cov_23.503799	57860	56913	57035	+	VIRSorter_utg000305l_segment0_LN:i:135605_RC:i:5422_XC:f:1_000000	135605	69936	70058	58	122	20	tp:A:P	cm:i:4	s1:i:58	s2:i:0	dv:f:0.0620	rl:i:0
10_AE1712_C14_N14_19_200m_v_NODE_170_length_57173_cov_80.290318	57173	53533	53789	-	VIRSorter_utg000012c_segment0_LN:i:58120_RC:i:15097_XC:f:0_974359	58120	28894	29150	71	256	29	tp:A:P	cm:i:4	s1:i:71	s2:i:0	dv:f:0.1078	rl:i:0
10_AE1712_C14_N14_19_200m_v_NODE_176_length_55859_cov_111.197340	55859	29	55843	-	VIRSorter_utg000305l_segment0_LN:i:135605_RC:i:5422_XC:f:1_000000	135605	15517	71329	54508	55814	60	tp:A:P	cm:i:5338	s1:i:54508	s2:i:0	dv:f:0.0018	rl:i:0
10_AE1712_C14_N14_19_200m_v_NODE_181_length_54617_cov_553.853960	54617	10	31246	+	VIRSorter_utg000675l_segment0_LN:i:47211_RC:i:93355_XC:f:1_000000	47211	15801	47036	27351	31250	60	tp:A:P	cm:i:2660	s1:i:27348	s2:i:83	dv:f:0.0079	rl:i:0
10_AE1712_C14_N14_19_200m_v_NODE_181_length_54617_cov_553.853960	54617	51197	52945	+	VIRSorter_utg000675l_segment0_LN:i:47211_RC:i:93355_XC:f:1_000000	47211	85	1889	832	1805	60	tp:A:P	cm:i:76	s1:i:820	s2:i:0	dv:f:0.0436	rl:i:0
10_AE1712_C14_N14_19_200m_v_NODE_181_length_54617_cov_553.853960	54617	53577	53841	+	VIRSorter_utg000675l_segment0_LN:i:47211_RC:i:93355_XC:f:1_000000	47211	4063	4327	229	264	60	tp:A:P	cm:i:23	s1:i:229	s2:i:0	dv:f:0.0157	rl:i:0
10_AE1712_C14_N14_19_200m_v_NODE_181_length_54617_cov_553.853960	54617	53874	54323	+	VIRSorter_utg000675l_segment0_LN:i:47211_RC:i:93355_XC:f:1_000000	47211	2262	2567	187	449	29	tp:A:P	cm:i:17	s1:i:58	s2:i:0	dv:f:0.0546	rl:i:0
10_AE1712_C14_N14_19_200m_v_NODE_186_length_52725_cov_19.994017	52725	15	52716	+	VIRSorter_utg001284l_segment0_LN:i:91372_RC:i:8189_XC:f:1_000000	91372	48	52750	52114	52702	60	tp:A:P	cm:i:5217	s1:i:52114	s2:i:57	dv:f:0.0008	rl:i:0
10_AE1712_C14_N14_19_200m_v_NODE_192_length_51194_cov_36.017450	51194	139	4650	+	VIRSorter_utg000064l_segment0_LN:i:58502_RC:i:1811_XC:f:1_000000	58502	53994	58499	3952	4516	60	tp:A:P	cm:i:378	s1:i:3950	s2:i:0	dv:f:0.0078	rl:i:0
10_AE1712_C14_N14_19_200m_v_NODE_192_length_51194_cov_36.017450	51194	22947	24404	-	VIRSorter_utg000792l_segment0_LN:i:87733_RC:i:3457_XC:f:0_994318	87733	66432	67962	100	1530	60	tp:A:P	cm:i:7	s1:i:84	s2:i:0	dv:f:0.1584	rl:i:0
10_AE1712_C14_N14_19_200m_v_NODE_195_length_50816_cov_24.461282	50816	2	50809	+	VIRSorter_utg001255l_segment0_LN:i:152077_RC:i:3026_XC:f:0_970492	152077	61194	112043	47893	50855	60	tp:A:P	cm:i:4715	s1:i:47886	s2:i:0	dv:f:0.0040	rl:i:0
10_AE1712_C14_N14_19_200m_v_NODE_218_length_46603_cov_14.203585	46603	17	46586	-	VIRSorter_utg001064l_segment0_LN:i:161899_RC:i:6867_XC:f:0_990741	161899	39861	86213	41022	46608	60	tp:A:P	cm:i:4031	s1:i:40958	s2:i:61	dv:f:0.0080	rl:i:0
10_AE1712_C14_N14_19_200m_v_NODE_226_length_45480_cov_49.923573	45480	12	41087	+	VIRSorter_utg000199l_segment0_LN:i:52449_RC:i:1398_XC:f:0_990476	52449	11334	52444	36515	41116	60	tp:A:P	cm:i:3636	s1:i:36508	s2:i:0	dv:f:0.0069	rl:i:0
10_AE1712_C14_N14_19_200m_v_NODE_226_length_45480_cov_49.923573	45480	45275	45451	+	VIRSorter_utg000199l_segment0_LN:i:52449_RC:i:1398_XC:f:0_990476	52449	1269	1445	105	176	60	tp:A:P	cm:i:7	s1:i:105	s2:i:0	dv:f:0.0497	rl:i:0
10_AE1712_C14_N14_19_200m_v_NODE_226_length_45480_cov_49.923573	45480	44301	44465	+	VIRSorter_utg000199l_segment0_LN:i:52449_RC:i:1398_XC:f:0_990476	52449	992	1156	71	164	29	tp:A:P	cm:i:4	s1:i:71	s2:i:0	dv:f:0.0730	rl:i:0
10_AE1712_C14_N14_19_200m_v_NODE_231_length_44787_cov_48.667278	44787	18886	32257	+	VIRSorter_utg002011l_segment0_LN:i:25356_RC:i:3692_XC:f:1_000000	25356	1201	14569	13255	13371	60	tp:A:P	cm:i:1290	s1:i:13255	s2:i:76	dv:f:0.0010	rl:i:0
10_AE1712_C14_N14_19_200m_v_NODE_231_length_44787_cov_48.667278	44787	4579	16526	+	VIRSorter_utg000138l_segment0_LN:i:34090_RC:i:6393_XC:f:1_000000	34090	399	12315	5208	12015	60	tp:A:P	cm:i:505	s1:i:5170	s2:i:0	dv:f:0.0458	rl:i:0
10_AE1712_C14_N14_19_200m_v_NODE_231_length_44787_cov_48.667278	44787	40949	44553	+	VIRSorter_utg003464l_segment0_LN:i:23799_RC:i:3220_XC:f:1_000000	23799	19774	23384	426	3634	60	tp:A:P	cm:i:32	s1:i:415	s2:i:100	dv:f:0.1261	rl:i:0
10_AE1712_C14_N14_19_200m_v_NODE_231_length_44787_cov_48.667278	44787	36453	40932	+	VIRSorter_utg002011l_segment0_LN:i:25356_RC:i:3692_XC:f:1_000000	25356	17134	21431	311	4490	60	tp:A:P	cm:i:21	s1:i:268	s2:i:0	dv:f:0.1594	rl:i:0
10_AE1712_C14_N14_19_200m_v_NODE_231_length_44787_cov_48.667278	44787	1227	10156	+	VIRSorter_utg000576l_segment0_LN:i:38116_RC:i:6120_XC:f:1_000000	38116	16782	25301	338	8986	60	tp:A:P	cm:i:23	s1:i:233	s2:i:104	dv:f:0.1916	rl:i:0
10_AE1712_C14_N14_19_200m_v_NODE_237_length_44054_cov_25.253678	44054	62	44045	+	VIRSorter_utg000905l_segment0_LN:i:104573_RC:i:4046_XC:f:0_976190	104573	24970	69754	31227	45112	60	tp:A:P	cm:i:3050	s1:i:31077	s2:i:43	dv:f:0.0198	rl:i:0
10_AE1712_C14_N14_19_200m_v_NODE_247_length_41963_cov_103.864585	41963	16261	17229	+	VIRSorter_utg001143l_segment0_LN:i:30440_RC:i:7107_XC:f:1_000000	30440	537	1502	94	968	60	tp:A:P	cm:i:7	s1:i:94	s2:i:0	dv:f:0.1367	rl:i:0
10_AE1712_C14_N14_19_200m_v_NODE_265_length_38705_cov_161.908641	38705	37872	38475	-	VIRSorter_utg000675l_segment0_LN:i:47211_RC:i:93355_XC:f:1_000000	47211	21672	22275	238	603	60	tp:A:P	cm:i:17	s1:i:238	s2:i:0	dv:f:0.0672	rl:i:0
10_AE1712_C14_N14_19_200m_v_NODE_265_length_38705_cov_161.908641	38705	11485	19652	-	VIRSorter_utg000675l_segment0_LN:i:47211_RC:i:93355_XC:f:1_000000	47211	38957	47185	134	8249	60	tp:A:P	cm:i:9	s1:i:111	s2:i:0	dv:f:0.2356	rl:i:0
10_AE1712_C14_N14_19_200m_v_NODE_265_length_38705_cov_161.908641	38705	9961	13193	-	VIRSorter_utg000494l_segment0_LN:i:28223_RC:i:41386_XC:f:1_000000	28223	3691	6938	76	3247	31	tp:A:P	cm:i:4	s1:i:73	s2:i:0	dv:f:0.2301	rl:i:0
10_AE1712_C14_N14_19_200m_v_NODE_275_length_37579_cov_29.022799	37579	7	36618	+	VIRSorter_utg001255l_segment0_LN:i:152077_RC:i:3026_XC:f:0_970492	152077	112090	148697	35185	36614	60	tp:A:P	cm:i:3443	s1:i:35184	s2:i:0	dv:f:0.0031	rl:i:0
10_AE1712_C14_N14_19_200m_v_NODE_278_length_37220_cov_39.049969	37220	4	37202	+	VIRSorter_utg001588l_segment0_LN:i:95667_RC:i:10672_XC:f:0_994792	95667	6216	43571	35721	37376	60	tp:A:P	cm:i:3528	s1:i:35680	s2:i:89	dv:f:0.0029	rl:i:0
10_AE1712_C14_N14_19_200m_v_NODE_284_length_36531_cov_23.223734	36531	8288	20319	-	VIRSorter_utg003333l_segment0_LN:i:22658_RC:i:1151_XC:f:1_000000	22658	10021	22478	1023	12727	60	tp:A:P	cm:i:77	s1:i:937	s2:i:0	dv:f:0.1450	rl:i:0
10_AE1712_C14_N14_19_200m_v_NODE_284_length_36531_cov_23.223734	36531	12003	13499	-	VIRSorter_utg000199l_segment0_LN:i:52449_RC:i:1398_XC:f:0_990476	52449	47591	49093	76	1502	31	tp:A:P	cm:i:4	s1:i:74	s2:i:0	dv:f:0.1904	rl:i:0
10_AE1712_C14_N14_19_200m_v_NODE_284_length_36531_cov_23.223734	36531	31502	32535	-	VIRSorter_utg003333l_segment0_LN:i:22658_RC:i:1151_XC:f:1_000000	22658	213	1237	57	1033	13	tp:A:P	cm:i:3	s1:i:55	s2:i:0	dv:f:0.1896	rl:i:0
10_AE1712_C14_N14_19_200m_v_NODE_285_length_36508_cov_25.352420	36508	2	36498	+	VIRSorter_utg001763l_segment0_LN:i:64178_RC:i:1651_XC:f:0_992248	64178	27625	64132	35833	36509	60	tp:A:P	cm:i:3574	s1:i:35830	s2:i:76	dv:f:0.0014	rl:i:0
10_AE1712_C14_N14_19_200m_v_NODE_288_length_36254_cov_23.593277	36254	12	36079	+	VIRSorter_utg001075l_segment0_LN:i:50206_RC:i:3606_XC:f:0_990099	50206	1225	37293	33040	36074	60	tp:A:P	cm:i:3177	s1:i:33040	s2:i:0	dv:f:0.0061	rl:i:0
10_AE1712_C14_N14_19_200m_v_NODE_300_length_34642_cov_106.603067	34642	17	16695	+	VIRSorter_utg000305l_segment0_LN:i:135605_RC:i:5422_XC:f:1_000000	135605	87999	102206	11296	16732	60	tp:A:P	cm:i:1108	s1:i:11280	s2:i:0	dv:f:0.0208	rl:i:0
10_AE1712_C14_N14_19_200m_v_NODE_300_length_34642_cov_106.603067	34642	28850	34636	+	VIRSorter_utg000305l_segment0_LN:i:135605_RC:i:5422_XC:f:1_000000	135605	109230	114454	2818	5792	60	tp:A:P	cm:i:270	s1:i:2815	s2:i:0	dv:f:0.0419	rl:i:0
10_AE1712_C14_N14_19_200m_v_NODE_317_length_32224_cov_29.397487	32224	17037	18547	+	VIRSorter_utg000164l_segment0_LN:i:48027_RC:i:2225_XC:f:1_000000	48027	40638	42129	60	1510	17	tp:A:P	cm:i:4	s1:i:55	s2:i:0	dv:f:0.1911	rl:i:0
10_AE1712_C14_N14_19_200m_v_NODE_329_length_31661_cov_31.379148	31661	9271	18604	-	VIRSorter_utg000020l_segment0_LN:i:163209_RC:i:21964_XC:f:0_993884	163209	13670	22984	191	9333	60	tp:A:P	cm:i:11	s1:i:186	s2:i:0	dv:f:0.2346	rl:i:0
10_AE1712_C14_N14_19_200m_v_NODE_334_length_31250_cov_12.094120	31250	5	27262	+	VIRSorter_utg001205l_segment0_LN:i:38773_RC:i:3461_XC:f:0_987179	38773	11507	38769	26718	27266	60	tp:A:P	cm:i:2690	s1:i:26718	s2:i:0	dv:f:0.0016	rl:i:0
10_AE1712_C14_N14_19_200m_v_NODE_335_length_31233_cov_25.526094	31233	70	31219	+	VIRSorter_utg001553l_segment0_LN:i:95177_RC:i:4057_XC:f:1_000000	95177	31035	62252	30831	31218	60	tp:A:P	cm:i:3091	s1:i:30815	s2:i:0	dv:f:0.0007	rl:i:0
10_AE1712_C14_N14_19_200m_v_NODE_335_length_31233_cov_25.526094	31233	5	59	+	VIRSorter_utg001553l_segment0_LN:i:95177_RC:i:4057_XC:f:1_000000	95177	30295	30349	54	54	20	tp:A:P	cm:i:5	s1:i:54	s2:i:0	dv:f:0.0096	rl:i:0
10_AE1712_C14_N14_19_200m_v_NODE_340_length_30758_cov_15.305922	30758	30	30546	+	VIRSorter_utg001452l_segment0_LN:i:55047_RC:i:1781_XC:f:0_963964	55047	10572	41139	27526	30571	60	tp:A:P	cm:i:2718	s1:i:27514	s2:i:44	dv:f:0.0065	rl:i:0
10_AE1712_C14_N14_19_200m_v_NODE_342_length_30661_cov_259.063072	30661	0	30652	+	VIRSorter_utg000780l_segment0_LN:i:81321_RC:i:3692_XC:f:1_000000	81321	34847	65499	30272	30653	60	tp:A:P	cm:i:3050	s1:i:30272	s2:i:0	dv:f:0.0010	rl:i:0
10_AE1712_C14_N14_19_200m_v_NODE_353_length_29631_cov_8.177641	29631	1995	29620	-	VIRSorter_utg000451l_segment0_LN:i:133363_RC:i:3081_XC:f:0_996255	133363	91004	118626	26235	27627	60	tp:A:P	cm:i:2570	s1:i:26235	s2:i:0	dv:f:0.0037	rl:i:0
10_AE1712_C14_N14_19_200m_v_NODE_353_length_29631_cov_8.177641	29631	219	338	-	VIRSorter_utg000451l_segment0_LN:i:133363_RC:i:3081_XC:f:0_996255	133363	118648	118767	119	119	60	tp:A:P	cm:i:10	s1:i:119	s2:i:0	dv:f:0.0096	rl:i:0
10_AE1712_C14_N14_19_200m_v_NODE_367_length_28614_cov_14.433963	28614	2	28604	-	VIRSorter_utg000637l_segment0_LN:i:90675_RC:i:4619_XC:f:1_000000	90675	56050	84586	23781	28629	60	tp:A:P	cm:i:2323	s1:i:23758	s2:i:0	dv:f:0.0115	rl:i:0
10_AE1712_C14_N14_19_200m_v_NODE_371_length_28072_cov_219.187248	28072	11587	28063	+	VIRSorter_utg000780l_segment0_LN:i:81321_RC:i:3692_XC:f:1_000000	81321	18470	34915	12160	16478	60	tp:A:P	cm:i:1170	s1:i:12153	s2:i:52	dv:f:0.0165	rl:i:0
10_AE1712_C14_N14_19_200m_v_NODE_371_length_28072_cov_219.187248	28072	4967	5679	+	VIRSorter_utg000780l_segment0_LN:i:81321_RC:i:3692_XC:f:1_000000	81321	11058	11770	676	712	60	tp:A:P	cm:i:64	s1:i:676	s2:i:0	dv:f:0.0062	rl:i:0
10_AE1712_C14_N14_19_200m_v_NODE_373_length_28006_cov_25.162555	28006	13305	14670	-	VIRSorter_utg001143l_segment0_LN:i:30440_RC:i:7107_XC:f:1_000000	30440	432	1736	78	1365	31	tp:A:P	cm:i:5	s1:i:64	s2:i:0	dv:f:0.1754	rl:i:0
10_AE1712_C14_N14_19_200m_v_NODE_373_length_28006_cov_25.162555	28006	18039	20682	+	VIRSorter_utg000494l_segment0_LN:i:28223_RC:i:41386_XC:f:1_000000	28223	3754	6410	59	2656	18	tp:A:P	cm:i:4	s1:i:56	s2:i:0	dv:f:0.2205	rl:i:0
10_AE1712_C14_N14_19_200m_v_NODE_389_length_27112_cov_22.124949	27112	9	27102	-	VIRSorter_utg001553l_segment0_LN:i:95177_RC:i:4057_XC:f:1_000000	95177	4005	31100	26515	27095	60	tp:A:P	cm:i:2604	s1:i:26515	s2:i:0	dv:f:0.0016	rl:i:0
10_AE1712_C14_N14_19_200m_v_NODE_409_length_25464_cov_20.796865	25464	8	22720	-	VIRSorter_utg000946l_segment0_LN:i:64320_RC:i:4576_XC:f:0_992248	64320	25636	48371	20756	22735	60	tp:A:P	cm:i:2060	s1:i:20752	s2:i:0	dv:f:0.0057	rl:i:0
10_AE1712_C14_N14_19_200m_v_NODE_409_length_25464_cov_20.796865	25464	24988	25439	-	VIRSorter_utg000946l_segment0_LN:i:64320_RC:i:4576_XC:f:0_992248	64320	25164	25615	451	451	60	tp:A:P	cm:i:45	s1:i:451	s2:i:0	dv:f:0.0023	rl:i:0
10_AE1712_C14_N14_19_200m_v_NODE_412_length_25257_cov_13.167196	25257	3	25241	-	VIRSorter_utg001064l_segment0_LN:i:161899_RC:i:6867_XC:f:0_990741	161899	95040	120263	22992	25248	60	tp:A:P	cm:i:2244	s1:i:22983	s2:i:0	dv:f:0.0062	rl:i:0
10_AE1712_C14_N14_19_200m_v_NODE_425_length_24394_cov_14.351112	24394	17697	19022	-	VIRSorter_utg001143l_segment0_LN:i:30440_RC:i:7107_XC:f:1_000000	30440	526	1807	114	1325	60	tp:A:P	cm:i:6	s1:i:102	s2:i:0	dv:f:0.1627	rl:i:0
10_AE1712_C14_N14_19_200m_v_NODE_435_length_23398_cov_49.325158	23398	526	23383	+	VIRSorter_utg003464l_segment0_LN:i:23799_RC:i:3220_XC:f:1_000000	23799	10	22850	21522	22859	60	tp:A:P	cm:i:2104	s1:i:21517	s2:i:810	dv:f:0.0042	rl:i:0
10_AE1712_C14_N14_19_200m_v_NODE_444_length_23006_cov_20.581055	23006	6	22994	-	VIRSorter_utg000730l_segment0_LN:i:53876_RC:i:2173_XC:f:1_000000	53876	2977	26002	18031	23044	60	tp:A:P	cm:i:1724	s1:i:18017	s2:i:226	dv:f:0.0156	rl:i:0
10_AE1712_C14_N14_19_200m_v_NODE_449_length_22812_cov_16.070024	22812	8	22800	-	VIRSorter_utg000637l_segment0_LN:i:90675_RC:i:4619_XC:f:1_000000	90675	35605	55830	16512	22810	60	tp:A:P	cm:i:1574	s1:i:16510	s2:i:46	dv:f:0.0193	rl:i:0
10_AE1712_C14_N14_19_200m_v_NODE_452_length_22732_cov_26.183094	22732	8691	9656	-	VIRSorter_utg001143l_segment0_LN:i:30440_RC:i:7107_XC:f:1_000000	30440	27497	28463	95	966	52	tp:A:P	cm:i:5	s1:i:95	s2:i:0	dv:f:0.1587	rl:i:0
10_AE1712_C14_N14_19_200m_v_NODE_468_length_22207_cov_25.460371	22207	3192	22192	-	VIRSorter_utg001846l_segment0_LN:i:41964_RC:i:1469_XC:f:0_988095	41964	22880	41952	18072	19072	60	tp:A:P	cm:i:1771	s1:i:18057	s2:i:89	dv:f:0.0035	rl:i:0
10_AE1712_C14_N14_19_200m_v_NODE_468_length_22207_cov_25.460371	22207	7	3373	-	VIRSorter_utg001846l_segment0_LN:i:41964_RC:i:1469_XC:f:0_988095	41964	18	3440	3107	3422	60	tp:A:P	cm:i:305	s1:i:3095	s2:i:0	dv:f:0.0049	rl:i:0
10_AE1712_C14_N14_19_200m_v_NODE_481_length_21710_cov_115.909952	21710	2	21701	-	VIRSorter_utg000448l_segment0_LN:i:33219_RC:i:4757_XC:f:1_000000	33219	10782	32481	20770	21699	60	tp:A:P	cm:i:2049	s1:i:20770	s2:i:0	dv:f:0.0031	rl:i:0
10_AE1712_C14_N14_19_200m_v_NODE_497_length_20980_cov_10.097689	20980	226	6023	+	VIRSorter_utg000052l_segment0_LN:i:36580_RC:i:53988_XC:f:1_000000	36580	198	5987	81	5801	48	tp:A:P	cm:i:6	s1:i:77	s2:i:41	dv:f:0.2389	rl:i:0
10_AE1712_C14_N14_19_200m_v_NODE_497_length_20980_cov_10.097689	20980	1352	5999	-	VIRSorter_utg000675l_segment0_LN:i:47211_RC:i:93355_XC:f:1_000000	47211	42110	46687	57	4647	0	tp:A:S	cm:i:3	s1:i:41	dv:f:0.2630	rl:i:0
10_AE1712_C14_N14_19_200m_v_NODE_498_length_20962_cov_15.465932	20962	8	20817	+	VIRSorter_utg000716l_segment0_LN:i:58031_RC:i:2136_XC:f:0_991453	58031	413	21235	18747	20822	60	tp:A:P	cm:i:1873	s1:i:18744	s2:i:0	dv:f:0.0061	rl:i:0
10_AE1712_C14_N14_19_200m_v_NODE_508_length_20657_cov_7.791011	20657	5	20655	+	VIRSorter_utg002120l_segment0_LN:i:33460_RC:i:3830_XC:f:1_000000	33460	12377	33027	20584	20650	60	tp:A:P	cm:i:2063	s1:i:20584	s2:i:0	dv:f:0.0002	rl:i:0
10_AE1712_C14_N14_19_200m_v_NODE_511_length_20525_cov_13.449531	20525	18	20520	-	VIRSorter_utg000652l_segment0_LN:i:52946_RC:i:2069_XC:f:1_000000	52946	27565	48084	18073	20522	60	tp:A:P	cm:i:1732	s1:i:18070	s2:i:0	dv:f:0.0086	rl:i:0
10_AE1712_C14_N14_19_200m_v_NODE_513_length_20473_cov_11.956315	20473	5	20460	-	VIRSorter_utg000939l_segment0_LN:i:77503_RC:i:2109_XC:f:0_993590	77503	5891	26371	19269	20481	60	tp:A:P	cm:i:1900	s1:i:19266	s2:i:0	dv:f:0.0042	rl:i:0
10_AE1712_C14_N14_19_200m_v_NODE_517_length_20375_cov_63.480047	20375	12	20357	-	VIRSorter_utg000302l_segment0_LN:i:66531_RC:i:9288_XC:f:0_992537	66531	43709	64057	19418	20348	60	tp:A:P	cm:i:1893	s1:i:19418	s2:i:0	dv:f:0.0036	rl:i:0
10_AE1712_C14_N14_19_200m_v_NODE_521_length_20231_cov_38.201498	20231	16849	20220	-	VIRSorter_utg001143l_segment0_LN:i:30440_RC:i:7107_XC:f:1_000000	30440	729	4318	196	3621	60	tp:A:P	cm:i:11	s1:i:140	s2:i:0	dv:f:0.1780	rl:i:0
10_AE1712_C14_N14_19_200m_v_NODE_535_length_19635_cov_32.754474	19635	19116	19569	-	VIRSorter_utg000662l_segment0_LN:i:59491_RC:i:2319_XC:f:0_991597	59491	38242	38695	289	453	60	tp:A:P	cm:i:27	s1:i:289	s2:i:0	dv:f:0.0303	rl:i:0
10_AE1712_C14_N14_19_200m_v_NODE_535_length_19635_cov_32.754474	19635	3090	10549	-	VIRSorter_utg000662l_segment0_LN:i:59491_RC:i:2319_XC:f:0_991597	59491	46760	54408	208	7648	60	tp:A:P	cm:i:15	s1:i:168	s2:i:0	dv:f:0.2066	rl:i:0
10_AE1712_C14_N14_19_200m_v_NODE_540_length_19523_cov_64.352000	19523	67	19507	+	VIRSorter_utg000868l_segment0_LN:i:39559_RC:i:4951_XC:f:1_000000	39559	3084	22893	18484	19854	60	tp:A:P	cm:i:1827	s1:i:18392	s2:i:0	dv:f:0.0032	rl:i:0
10_AE1712_C14_N14_19_200m_v_NODE_544_length_19342_cov_15.276200	19342	15	19336	-	VIRSorter_utg000716l_segment0_LN:i:58031_RC:i:2136_XC:f:0_991453	58031	38683	58002	17995	19322	60	tp:A:P	cm:i:1794	s1:i:17995	s2:i:293	dv:f:0.0050	rl:i:0
10_AE1712_C14_N14_19_200m_v_NODE_549_length_19180_cov_26.032246	19180	14917	16388	-	VIRSorter_utg001143l_segment0_LN:i:30440_RC:i:7107_XC:f:1_000000	30440	324	1781	229	1475	60	tp:A:P	cm:i:14	s1:i:223	s2:i:0	dv:f:0.1265	rl:i:0
10_AE1712_C14_N14_19_200m_v_NODE_567_length_18417_cov_20.593839	18417	10772	16485	+	VIRSorter_utg000675l_segment0_LN:i:47211_RC:i:93355_XC:f:1_000000	47211	41015	46687	545	5747	60	tp:A:P	cm:i:36	s1:i:520	s2:i:81	dv:f:0.1457	rl:i:0
10_AE1712_C14_N14_19_200m_v_NODE_571_length_18367_cov_15.658557	18367	14518	16032	-	VIRSorter_utg001143l_segment0_LN:i:30440_RC:i:7107_XC:f:1_000000	30440	303	1781	146	1514	60	tp:A:P	cm:i:9	s1:i:136	s2:i:0	dv:f:0.1452	rl:i:0
10_AE1712_C14_N14_19_200m_v_NODE_578_length_18161_cov_9.542358	18161	1623	18104	-	VIRSorter_utg000965l_segment0_LN:i:49615_RC:i:4216_XC:f:0_990000	49615	32939	49431	14553	16498	60	tp:A:P	cm:i:1387	s1:i:14548	s2:i:183	dv:f:0.0083	rl:i:0
10_AE1712_C14_N14_19_200m_v_NODE_578_length_18161_cov_9.542358	18161	1077	1583	-	VIRSorter_utg002406l_segment0_LN:i:17983_RC:i:1478_XC:f:1_000000	17983	12635	13146	103	511	0	tp:A:P	cm:i:6	s1:i:103	s2:i:100	dv:f:0.1083	rl:i:0
10_AE1712_C14_N14_19_200m_v_NODE_578_length_18161_cov_9.542358	18161	1231	1575	-	VIRSorter_utg003464l_segment0_LN:i:23799_RC:i:3220_XC:f:1_000000	23799	18622	18965	100	344	0	tp:A:S	cm:i:7	s1:i:100	dv:f:0.0832	rl:i:0
10_AE1712_C14_N14_19_200m_v_NODE_600_length_17682_cov_63.554161	17682	3749	17680	+	VIRSorter_utg002154l_segment0_LN:i:19314_RC:i:2119_XC:f:0_974359	19314	7	13938	13839	13931	60	tp:A:P	cm:i:1378	s1:i:13839	s2:i:139	dv:f:0.0003	rl:i:0
10_AE1712_C14_N14_19_200m_v_NODE_615_length_17252_cov_26.181718	17252	9600	12022	-	VIRSorter_utg001143l_segment0_LN:i:30440_RC:i:7107_XC:f:1_000000	30440	303	2708	150	2428	60	tp:A:P	cm:i:12	s1:i:143	s2:i:0	dv:f:0.1621	rl:i:0
10_AE1712_C14_N14_19_200m_v_NODE_625_length_17057_cov_36.944759	17057	10944	16068	+	VIRSorter_utg000675l_segment0_LN:i:47211_RC:i:93355_XC:f:1_000000	47211	41943	47036	190	5144	5	tp:A:P	cm:i:13	s1:i:173	s2:i:166	dv:f:0.1956	rl:i:0
10_AE1712_C14_N14_19_200m_v_NODE_625_length_17057_cov_36.944759	17057	10938	16645	-	VIRSorter_utg000052l_segment0_LN:i:36580_RC:i:53988_XC:f:1_000000	36580	400	6127	187	5765	0	tp:A:S	cm:i:13	s1:i:166	dv:f:0.2010	rl:i:0
10_AE1712_C14_N14_19_200m_v_NODE_625_length_17057_cov_36.944759	17057	9518	10369	-	VIRSorter_utg000052l_segment0_LN:i:36580_RC:i:53988_XC:f:1_000000	36580	7408	8271	96	866	60	tp:A:P	cm:i:6	s1:i:93	s2:i:0	dv:f:0.1389	rl:i:0
10_AE1712_C14_N14_19_200m_v_NODE_648_length_16607_cov_15.099758	16607	1	16594	-	VIRSorter_utg000028l_segment0_LN:i:54036_RC:i:8264_XC:f:0_990826	54036	36362	52971	15143	16609	60	tp:A:P	cm:i:1455	s1:i:15140	s2:i:0	dv:f:0.0060	rl:i:0
10_AE1712_C14_N14_19_200m_v_NODE_655_length_16340_cov_12.699748	16340	11646	11719	-	VIRSorter_utg000946l_segment0_LN:i:64320_RC:i:4576_XC:f:0_992248	64320	25000	25074	69	74	49	tp:A:P	cm:i:7	s1:i:69	s2:i:0	dv:f:0.0188	rl:i:0
10_AE1712_C14_N14_19_200m_v_NODE_656_length_16316_cov_39.843279	16316	624	16309	+	VIRSorter_utg000855l_segment0_LN:i:18003_RC:i:1744_XC:f:0_972973	18003	19	15703	15192	15685	60	tp:A:P	cm:i:1523	s1:i:15192	s2:i:0	dv:f:0.0025	rl:i:0
10_AE1712_C14_N14_19_200m_v_NODE_661_length_16146_cov_27.652312	16146	3019	16146	-	VIRSorter_utg000164l_segment0_LN:i:48027_RC:i:2225_XC:f:1_000000	48027	34882	48010	12354	13131	60	tp:A:P	cm:i:1232	s1:i:12354	s2:i:0	dv:f:0.0040	rl:i:0
10_AE1712_C14_N14_19_200m_v_NODE_711_length_15279_cov_37.738653	15279	14936	15275	-	VIRSorter_utg000140l_segment0_LN:i:30640_RC:i:2151_XC:f:1_000000	30640	30198	30537	243	339	60	tp:A:P	cm:i:20	s1:i:243	s2:i:0	dv:f:0.0279	rl:i:0
10_AE1712_C14_N14_19_200m_v_NODE_711_length_15279_cov_37.738653	15279	10682	15260	-	VIRSorter_utg000946l_segment0_LN:i:64320_RC:i:4576_XC:f:0_992248	64320	5920	10218	252	4582	60	tp:A:P	cm:i:19	s1:i:194	s2:i:0	dv:f:0.1685	rl:i:0
10_AE1712_C14_N14_19_200m_v_NODE_711_length_15279_cov_37.738653	15279	9497	11255	+	VIRSorter_utg002154l_segment0_LN:i:19314_RC:i:2119_XC:f:0_974359	19314	7156	8939	78	1783	38	tp:A:P	cm:i:5	s1:i:72	s2:i:0	dv:f:0.1871	rl:i:0
10_AE1712_C14_N14_19_200m_v_NODE_713_length_15259_cov_69.420827	15259	18	13209	-	VIRSorter_utg000302l_segment0_LN:i:66531_RC:i:9288_XC:f:0_992537	66531	18	13209	12741	13191	60	tp:A:P	cm:i:1240	s1:i:12741	s2:i:0	dv:f:0.0027	rl:i:0
10_AE1712_C14_N14_19_200m_v_NODE_713_length_15259_cov_69.420827	15259	13006	15250	-	VIRSorter_utg000302l_segment0_LN:i:66531_RC:i:9288_XC:f:0_992537	66531	64179	66423	2112	2244	60	tp:A:P	cm:i:208	s1:i:2112	s2:i:0	dv:f:0.0057	rl:i:0
10_AE1712_C14_N14_19_200m_v_NODE_733_length_14929_cov_10.757743	14929	14	14922	+	VIRSorter_utg001819l_segment0_LN:i:29628_RC:i:614_XC:f:0_966667	29628	13629	28543	13944	14920	60	tp:A:P	cm:i:1338	s1:i:13943	s2:i:0	dv:f:0.0048	rl:i:0
10_AE1712_C14_N14_19_200m_v_NODE_740_length_14834_cov_52.552213	14834	15	14817	-	VIRSorter_utg001151l_segment0_LN:i:45146_RC:i:2056_XC:f:1_000000	45146	27935	42736	13101	14813	60	tp:A:P	cm:i:1259	s1:i:13095	s2:i:57	dv:f:0.0087	rl:i:0
10_AE1712_C14_N14_19_200m_v_NODE_762_length_14622_cov_105.926229	14622	1007	4535	-	VIRSorter_utg000868l_segment0_LN:i:39559_RC:i:4951_XC:f:1_000000	39559	30943	34456	150	3531	60	tp:A:P	cm:i:10	s1:i:145	s2:i:0	dv:f:0.1876	rl:i:0
10_AE1712_C14_N14_19_200m_v_NODE_762_length_14622_cov_105.926229	14622	7303	10137	-	VIRSorter_utg000868l_segment0_LN:i:39559_RC:i:4951_XC:f:1_000000	39559	25895	28555	95	2834	30	tp:A:P	cm:i:7	s1:i:59	s2:i:0	dv:f:0.1936	rl:i:0
10_AE1712_C14_N14_19_200m_v_NODE_763_length_14609_cov_13.241329	14609	14062	14379	+	VIRSorter_utg000164l_segment0_LN:i:48027_RC:i:2225_XC:f:1_000000	48027	23035	23352	57	317	14	tp:A:P	cm:i:3	s1:i:57	s2:i:0	dv:f:0.1246	rl:i:0
10_AE1712_C14_N14_19_200m_v_NODE_766_length_14583_cov_11.643527	14583	16	14569	+	VIRSorter_utg000753l_segment0_LN:i:80712_RC:i:6212_XC:f:0_993827	80712	37778	52342	14054	14565	60	tp:A:P	cm:i:1435	s1:i:14051	s2:i:0	dv:f:0.0022	rl:i:0
10_AE1712_C14_N14_19_200m_v_NODE_767_length_14568_cov_13.632876	14568	7715	14556	-	VIRSorter_utg000847l_segment0_LN:i:28405_RC:i:1603_XC:f:1_000000	28405	2411	9513	657	7242	60	tp:A:P	cm:i:57	s1:i:546	s2:i:123	dv:f:0.1309	rl:i:0
10_AE1712_C14_N14_19_200m_v_NODE_767_length_14568_cov_13.632876	14568	5348	8951	-	VIRSorter_utg001131l_segment0_LN:i:24335_RC:i:1223_XC:f:0_979592	24335	1381	4987	421	3606	57	tp:A:P	cm:i:29	s1:i:421	s2:i:320	dv:f:0.1330	rl:i:0
10_AE1712_C14_N14_19_200m_v_NODE_767_length_14568_cov_13.632876	14568	4013	4632	-	VIRSorter_utg000847l_segment0_LN:i:28405_RC:i:1603_XC:f:1_000000	28405	11514	12133	270	619	60	tp:A:P	cm:i:21	s1:i:270	s2:i:0	dv:f:0.0535	rl:i:0
10_AE1712_C14_N14_19_200m_v_NODE_767_length_14568_cov_13.632876	14568	1072	2105	-	VIRSorter_utg000847l_segment0_LN:i:28405_RC:i:1603_XC:f:1_000000	28405	12472	13505	224	1033	60	tp:A:P	cm:i:15	s1:i:224	s2:i:57	dv:f:0.1024	rl:i:0
10_AE1712_C14_N14_19_200m_v_NODE_767_length_14568_cov_13.632876	14568	3272	3433	-	VIRSorter_utg000847l_segment0_LN:i:28405_RC:i:1603_XC:f:1_000000	28405	12205	12366	51	161	10	tp:A:P	cm:i:3	s1:i:51	s2:i:0	dv:f:0.0847	rl:i:0
10_AE1712_C14_N14_19_200m_v_NODE_775_length_14368_cov_12.981037	14368	11	14355	+	VIRSorter_utg000028l_segment0_LN:i:54036_RC:i:8264_XC:f:0_990826	54036	13880	28224	13578	14344	60	tp:A:P	cm:i:1327	s1:i:13578	s2:i:0	dv:f:0.0035	rl:i:0
10_AE1712_C14_N14_19_200m_v_NODE_786_length_14256_cov_39.883137	14256	9	14256	+	VIRSorter_utg000064l_segment0_LN:i:58502_RC:i:1811_XC:f:1_000000	58502	38985	53249	11922	14265	60	tp:A:P	cm:i:1121	s1:i:11921	s2:i:0	dv:f:0.0117	rl:i:0
10_AE1712_C14_N14_19_200m_v_NODE_794_length_14110_cov_53.620324	14110	5	509	-	VIRSorter_utg001143l_segment0_LN:i:30440_RC:i:7107_XC:f:1_000000	30440	286	790	122	504	60	tp:A:P	cm:i:7	s1:i:122	s2:i:0	dv:f:0.1035	rl:i:0
10_AE1712_C14_N14_19_200m_v_NODE_800_length_13999_cov_10.977518	13999	13	13989	-	VIRSorter_utg001011l_segment0_LN:i:54087_RC:i:1899_XC:f:1_000000	54087	34653	48630	13632	13977	60	tp:A:P	cm:i:1391	s1:i:13632	s2:i:70	dv:f:0.0020	rl:i:0
10_AE1712_C14_N14_19_200m_v_NODE_815_length_13826_cov_13.143574	13826	66	2646	+	VIRSorter_utg001143l_segment0_LN:i:30440_RC:i:7107_XC:f:1_000000	30440	1669	4336	62	2667	4	tp:A:P	cm:i:4	s1:i:43	s2:i:0	dv:f:0.2197	rl:i:0
10_AE1712_C14_N14_19_200m_v_NODE_817_length_13804_cov_14.587164	13804	2017	2687	+	VIRSorter_utg000581l_segment0_LN:i:18135_RC:i:1337_XC:f:1_000000	18135	12686	13334	83	670	41	tp:A:P	cm:i:5	s1:i:77	s2:i:0	dv:f:0.1381	rl:i:0
10_AE1712_C14_N14_19_200m_v_NODE_826_length_13687_cov_14.286774	13687	6	13684	+	VIRSorter_utg000836l_segment0_LN:i:39016_RC:i:5266_XC:f:1_000000	39016	7558	21236	13556	13678	60	tp:A:P	cm:i:1331	s1:i:13556	s2:i:97	dv:f:0.0006	rl:i:0
10_AE1712_C14_N14_19_200m_v_NODE_834_length_13624_cov_32.049900	13624	9	13609	+	VIRSorter_utg000140l_segment0_LN:i:30640_RC:i:2151_XC:f:1_000000	30640	644	14376	10482	13767	60	tp:A:P	cm:i:1032	s1:i:10440	s2:i:186	dv:f:0.0151	rl:i:0
10_AE1712_C14_N14_19_200m_v_NODE_843_length_13545_cov_11.963469	13545	42	13431	-	VIRSorter_utg001146l_segment0_LN:i:46852_RC:i:1717_XC:f:0_968085	46852	18120	32178	6615	14485	60	tp:A:P	cm:i:562	s1:i:6520	s2:i:0	dv:f:0.0455	rl:i:0
10_AE1712_C14_N14_19_200m_v_NODE_845_length_13522_cov_18.657642	13522	2206	13515	-	VIRSorter_utg000020l_segment0_LN:i:163209_RC:i:21964_XC:f:0_993884	163209	92347	103656	11279	11309	60	tp:A:P	cm:i:1135	s1:i:11279	s2:i:45	dv:f:0.0004	rl:i:0
10_AE1712_C14_N14_19_200m_v_NODE_850_length_13422_cov_8.607344	13422	5	12709	-	VIRSorter_utg000471l_segment0_LN:i:29132_RC:i:2922_XC:f:1_000000	29132	104	12732	8912	12715	60	tp:A:P	cm:i:858	s1:i:8891	s2:i:0	dv:f:0.0210	rl:i:0
10_AE1712_C14_N14_19_200m_v_NODE_857_length_13303_cov_23.032134	13303	12263	13291	-	VIRSorter_utg001143l_segment0_LN:i:30440_RC:i:7107_XC:f:1_000000	30440	729	1756	170	1039	60	tp:A:P	cm:i:12	s1:i:164	s2:i:0	dv:f:0.1147	rl:i:0
10_AE1712_C14_N14_19_200m_v_NODE_872_length_13101_cov_12.625077	13101	1600	13084	-	VIRSorter_utg001064l_segment0_LN:i:161899_RC:i:6867_XC:f:0_990741	161899	138578	150073	10668	11496	60	tp:A:P	cm:i:1058	s1:i:10665	s2:i:0	dv:f:0.0054	rl:i:0
10_AE1712_C14_N14_19_200m_v_NODE_883_length_12886_cov_17.986806	12886	8405	11917	+	VIRSorter_utg000847l_segment0_LN:i:28405_RC:i:1603_XC:f:1_000000	28405	8211	11729	569	3518	60	tp:A:P	cm:i:37	s1:i:567	s2:i:340	dv:f:0.1197	rl:i:0
10_AE1712_C14_N14_19_200m_v_NODE_883_length_12886_cov_17.986806	12886	5	1527	+	VIRSorter_utg000847l_segment0_LN:i:28405_RC:i:1603_XC:f:1_000000	28405	222	1746	548	1524	60	tp:A:P	cm:i:45	s1:i:548	s2:i:0	dv:f:0.0664	rl:i:0
10_AE1712_C14_N14_19_200m_v_NODE_883_length_12886_cov_17.986806	12886	8013	8202	+	VIRSorter_utg000847l_segment0_LN:i:28405_RC:i:1603_XC:f:1_000000	28405	7237	7416	114	189	60	tp:A:P	cm:i:10	s1:i:112	s2:i:0	dv:f:0.0390	rl:i:0
10_AE1712_C14_N14_19_200m_v_NODE_884_length_12855_cov_127.120128	12855	15	12841	+	VIRSorter_utg000012c_segment0_LN:i:58120_RC:i:15097_XC:f:0_974359	58120	18313	31139	12174	12826	60	tp:A:P	cm:i:1214	s1:i:12174	s2:i:0	dv:f:0.0039	rl:i:0
10_AE1712_C14_N14_19_200m_v_NODE_885_length_12849_cov_32.854056	12849	12706	12831	+	VIRSorter_utg000199l_segment0_LN:i:52449_RC:i:1398_XC:f:0_990476	52449	40646	40771	63	125	24	tp:A:P	cm:i:4	s1:i:63	s2:i:0	dv:f:0.0696	rl:i:0
10_AE1712_C14_N14_19_200m_v_NODE_887_length_12834_cov_18.409266	12834	17	12819	-	VIRSorter_utg000485l_segment0_LN:i:21100_RC:i:2787_XC:f:1_000000	21100	4961	17763	12622	12802	60	tp:A:P	cm:i:1228	s1:i:12622	s2:i:41	dv:f:0.0013	rl:i:0
10_AE1712_C14_N14_19_200m_v_NODE_900_length_12640_cov_7.770437	12640	22	12627	-	VIRSorter_utg000451l_segment0_LN:i:133363_RC:i:3081_XC:f:0_996255	133363	17831	30437	11992	12606	60	tp:A:P	cm:i:1160	s1:i:11992	s2:i:57	dv:f:0.0035	rl:i:0
10_AE1712_C14_N14_19_200m_v_NODE_902_length_12620_cov_8.018496	12620	3	12607	+	VIRSorter_utg000451l_segment0_LN:i:133363_RC:i:3081_XC:f:0_996255	133363	4492	17096	12455	12604	60	tp:A:P	cm:i:1234	s1:i:12455	s2:i:46	dv:f:0.0009	rl:i:0
10_AE1712_C14_N14_19_200m_v_NODE_908_length_12515_cov_51.053304	12515	99	12505	-	VIRSorter_utg001143l_segment0_LN:i:30440_RC:i:7107_XC:f:1_000000	30440	17089	29592	9278	12510	60	tp:A:P	cm:i:918	s1:i:9256	s2:i:76	dv:f:0.0176	rl:i:0
10_AE1712_C14_N14_19_200m_v_NODE_935_length_12252_cov_32.044928	12252	5	10964	-	VIRSorter_utg000581l_segment0_LN:i:18135_RC:i:1337_XC:f:1_000000	18135	233	10880	9020	10964	60	tp:A:P	cm:i:868	s1:i:8955	s2:i:0	dv:f:0.0116	rl:i:0
10_AE1712_C14_N14_19_200m_v_NODE_937_length_12242_cov_16.902096	12242	0	12229	+	VIRSorter_utg000847l_segment0_LN:i:28405_RC:i:1603_XC:f:1_000000	28405	11700	23930	11269	12230	60	tp:A:P	cm:i:1104	s1:i:11269	s2:i:264	dv:f:0.0058	rl:i:0
10_AE1712_C14_N14_19_200m_v_NODE_968_length_11883_cov_11.193292	11883	8	2354	+	VIRSorter_utg001143l_segment0_LN:i:30440_RC:i:7107_XC:f:1_000000	30440	1717	4094	77	2377	36	tp:A:P	cm:i:5	s1:i:70	s2:i:0	dv:f:0.2020	rl:i:0
10_AE1712_C14_N14_19_200m_v_NODE_972_length_11850_cov_11.734137	11850	3374	4165	-	VIRSorter_utg000965l_segment0_LN:i:49615_RC:i:4216_XC:f:0_990000	49615	31576	32376	71	800	35	tp:A:P	cm:i:5	s1:i:69	s2:i:0	dv:f:0.1485	rl:i:0
10_AE1712_C14_N14_19_200m_v_NODE_972_length_11850_cov_11.734137	11850	10498	11729	+	VIRSorter_utg000536l_segment0_LN:i:38062_RC:i:7736_XC:f:1_000000	38062	19797	21022	49	1231	6	tp:A:P	cm:i:3	s1:i:47	s2:i:0	dv:f:0.1924	rl:i:0
10_AE1712_C14_N14_19_200m_v_NODE_978_length_11821_cov_15.451379	11821	1	11814	-	VIRSorter_utg000310l_segment0_LN:i:31103_RC:i:1632_XC:f:0_984127	31103	5462	17773	7624	12361	60	tp:A:P	cm:i:709	s1:i:7504	s2:i:0	dv:f:0.0266	rl:i:0
10_AE1712_C14_N14_19_200m_v_NODE_988_length_11706_cov_198.337260	11706	4	7650	+	VIRSorter_utg000138l_segment0_LN:i:34090_RC:i:6393_XC:f:1_000000	34090	26437	34084	7604	7647	60	tp:A:P	cm:i:760	s1:i:7604	s2:i:0	dv:f:0.0003	rl:i:0
10_AE1712_C14_N14_19_200m_v_NODE_988_length_11706_cov_198.337260	11706	10768	11634	+	VIRSorter_utg002011l_segment0_LN:i:25356_RC:i:3692_XC:f:1_000000	25356	20924	21794	213	870	60	tp:A:P	cm:i:17	s1:i:213	s2:i:42	dv:f:0.0853	rl:i:0
10_AE1712_C14_N14_19_200m_v_NODE_988_length_11706_cov_198.337260	11706	6250	10453	-	VIRSorter_utg000521l_segment0_LN:i:15541_RC:i:980_XC:f:1_000000	15541	94	4289	178	4217	60	tp:A:P	cm:i:11	s1:i:170	s2:i:0	dv:f:0.1927	rl:i:0
10_AE1712_C14_N14_19_200m_v_NODE_992_length_11683_cov_17.001292	11683	10124	11633	+	VIRSorter_utg000402l_segment0_LN:i:43222_RC:i:10207_XC:f:1_000000	43222	16193	17762	69	1572	23	tp:A:P	cm:i:5	s1:i:56	s2:i:0	dv:f:0.1804	rl:i:0
10_AE1712_C14_N14_19_200m_v_NODE_1015_length_11444_cov_93.332630	11444	0	11443	+	VIRSorter_utg000305l_segment0_LN:i:135605_RC:i:5422_XC:f:1_000000	135605	72854	84297	11016	11443	60	tp:A:P	cm:i:1096	s1:i:11016	s2:i:0	dv:f:0.0033	rl:i:0
10_AE1712_C14_N14_19_200m_v_NODE_1034_length_11270_cov_120.925489	11270	11193	11263	-	VIRSorter_utg000868l_segment0_LN:i:39559_RC:i:4951_XC:f:1_000000	39559	36831	36901	70	70	50	tp:A:P	cm:i:7	s1:i:70	s2:i:0	dv:f:0.0132	rl:i:0
10_AE1712_C14_N14_19_200m_v_NODE_1035_length_11269_cov_7.150822	11269	2485	11259	-	VIRSorter_utg000025l_segment0_LN:i:57515_RC:i:71522_XC:f:0_991379	57515	32184	40959	8402	8775	60	tp:A:P	cm:i:812	s1:i:8402	s2:i:0	dv:f:0.0031	rl:i:0
10_AE1712_C14_N14_19_200m_v_NODE_1048_length_11189_cov_106.885349	11189	15	11187	+	VIRSorter_utg000156l_segment0_LN:i:110956_RC:i:7730_XC:f:1_000000	110956	49339	60510	10772	11173	60	tp:A:P	cm:i:1038	s1:i:10772	s2:i:0	dv:f:0.0021	rl:i:0
10_AE1712_C14_N14_19_200m_v_NODE_1055_length_11105_cov_28.057943	11105	717	891	-	VIRSorter_utg000052l_segment0_LN:i:36580_RC:i:53988_XC:f:1_000000	36580	29532	29706	46	174	5	tp:A:P	cm:i:3	s1:i:46	s2:i:0	dv:f:0.0913	rl:i:0
10_AE1712_C14_N14_19_200m_v_NODE_1100_length_10825_cov_20.818571	10825	67	10651	+	VIRSorter_utg000305l_segment0_LN:i:135605_RC:i:5422_XC:f:1_000000	135605	72573	83174	363	10633	60	tp:A:P	cm:i:25	s1:i:344	s2:i:0	dv:f:0.1962	rl:i:0
10_AE1712_C14_N14_19_200m_v_NODE_1102_length_10823_cov_25.010236	10823	11	10808	+	VIRSorter_utg000020l_segment0_LN:i:163209_RC:i:21964_XC:f:0_993884	163209	81255	92051	10205	10797	60	tp:A:P	cm:i:1030	s1:i:10205	s2:i:83	dv:f:0.0043	rl:i:0
10_AE1712_C14_N14_19_200m_v_NODE_1108_length_10759_cov_13.984460	10759	37	10753	+	VIRSorter_utg001948l_segment0_LN:i:25004_RC:i:843_XC:f:0_941176	25004	13050	24166	5813	11117	60	tp:A:P	cm:i:521	s1:i:5734	s2:i:0	dv:f:0.0383	rl:i:0
10_AE1712_C14_N14_19_200m_v_NODE_1110_length_10749_cov_69.953148	10749	14	10454	-	VIRSorter_utg000576l_segment0_LN:i:38116_RC:i:6120_XC:f:1_000000	38116	109	10583	7259	10492	60	tp:A:P	cm:i:668	s1:i:7245	s2:i:328	dv:f:0.0240	rl:i:0
10_AE1712_C14_N14_19_200m_v_NODE_1115_length_10680_cov_9.291804	10680	2779	6944	+	VIRSorter_utg000302l_segment0_LN:i:66531_RC:i:9288_XC:f:0_992537	66531	60032	64150	76	4174	23	tp:A:P	cm:i:4	s1:i:62	s2:i:0	dv:f:0.2435	rl:i:0
10_AE1712_C14_N14_19_200m_v_NODE_1121_length_10627_cov_36.254408	10627	18	10603	-	VIRSorter_utg000012c_segment0_LN:i:58120_RC:i:15097_XC:f:0_974359	58120	43641	53836	7265	10585	60	tp:A:P	cm:i:728	s1:i:7188	s2:i:0	dv:f:0.0207	rl:i:0
10_AE1712_C14_N14_19_200m_v_NODE_1144_length_10470_cov_10.583758	10470	9393	9988	-	VIRSorter_utg000868l_segment0_LN:i:39559_RC:i:4951_XC:f:1_000000	39559	7346	7920	227	595	60	tp:A:P	cm:i:19	s1:i:222	s2:i:0	dv:f:0.0647	rl:i:0
10_AE1712_C14_N14_19_200m_v_NODE_1144_length_10470_cov_10.583758	10470	7732	8078	-	VIRSorter_utg000868l_segment0_LN:i:39559_RC:i:4951_XC:f:1_000000	39559	9949	10295	170	346	60	tp:A:P	cm:i:15	s1:i:170	s2:i:0	dv:f:0.0542	rl:i:0
10_AE1712_C14_N14_19_200m_v_NODE_1189_length_10149_cov_5.326152	10149	36	10140	-	VIRSorter_utg000973l_segment0_LN:i:14281_RC:i:98_XC:f:0_724138	14281	3832	13941	9290	10114	60	tp:A:P	cm:i:895	s1:i:9290	s2:i:0	dv:f:0.0058	rl:i:0
10_AE1712_C14_N14_19_200m_v_NODE_1207_length_10068_cov_17.567611	10068	1142	4072	+	VIRSorter_utg001131l_segment0_LN:i:24335_RC:i:1223_XC:f:0_979592	24335	6462	9439	377	2980	60	tp:A:P	cm:i:23	s1:i:367	s2:i:60	dv:f:0.1321	rl:i:0
10_AE1712_C14_N14_19_200m_v_NODE_1207_length_10068_cov_17.567611	10068	196	390	+	VIRSorter_utg000847l_segment0_LN:i:28405_RC:i:1603_XC:f:1_000000	28405	12691	12885	194	194	60	tp:A:P	cm:i:18	s1:i:194	s2:i:121	dv:f:0.0055	rl:i:0
11_AE1712_C16_N1_7_80m_v_NODE_22_length_57332_cov_78.990569	57332	17	34483	+	VIRSorter_utg000675l_segment0_LN:i:47211_RC:i:93355_XC:f:1_000000	47211	12570	47036	30702	34481	60	tp:A:P	cm:i:2989	s1:i:30699	s2:i:83	dv:f:0.0069	rl:i:0
11_AE1712_C16_N1_7_80m_v_NODE_22_length_57332_cov_78.990569	57332	54434	56182	+	VIRSorter_utg000675l_segment0_LN:i:47211_RC:i:93355_XC:f:1_000000	47211	85	1889	843	1805	60	tp:A:P	cm:i:79	s1:i:831	s2:i:0	dv:f:0.0433	rl:i:0
11_AE1712_C16_N1_7_80m_v_NODE_22_length_57332_cov_78.990569	57332	56811	57075	+	VIRSorter_utg000675l_segment0_LN:i:47211_RC:i:93355_XC:f:1_000000	47211	4063	4327	251	264	60	tp:A:P	cm:i:26	s1:i:251	s2:i:0	dv:f:0.0093	rl:i:0
11_AE1712_C16_N1_7_80m_v_NODE_30_length_42206_cov_54.252842	42206	0	42196	-	VIRSorter_utg000491l_segment0_LN:i:59090_RC:i:18696_XC:f:1_000000	59090	4188	46384	42035	42196	60	tp:A:P	cm:i:4197	s1:i:42035	s2:i:0	dv:f:0.0003	rl:i:0
11_AE1712_C16_N1_7_80m_v_NODE_48_length_24510_cov_11.683911	24510	17263	18231	-	VIRSorter_utg001143l_segment0_LN:i:30440_RC:i:7107_XC:f:1_000000	30440	537	1502	94	968	60	tp:A:P	cm:i:7	s1:i:94	s2:i:0	dv:f:0.1367	rl:i:0
11_AE1712_C16_N1_7_80m_v_NODE_52_length_23146_cov_12.490875	23146	9	21700	+	VIRSorter_utg001253l_segment0_LN:i:57276_RC:i:8671_XC:f:1_000000	57276	35578	57269	21176	21691	60	tp:A:P	cm:i:2109	s1:i:21176	s2:i:0	dv:f:0.0018	rl:i:0
11_AE1712_C16_N1_7_80m_v_NODE_53_length_23139_cov_16.643223	23139	6488	15603	+	VIRSorter_utg000402l_segment0_LN:i:43222_RC:i:10207_XC:f:1_000000	43222	31347	40517	166	9178	60	tp:A:P	cm:i:13	s1:i:151	s2:i:100	dv:f:0.2235	rl:i:0
11_AE1712_C16_N1_7_80m_v_NODE_65_length_18615_cov_8.647427	18615	12	18611	-	VIRSorter_utg000024l_segment0_LN:i:91025_RC:i:11815_XC:f:0_994536	91025	33958	52557	18149	18599	60	tp:A:P	cm:i:1784	s1:i:18149	s2:i:0	dv:f:0.0019	rl:i:0
11_AE1712_C16_N1_7_80m_v_NODE_71_length_17599_cov_16.989670	17599	2555	12092	+	VIRSorter_utg000025l_segment0_LN:i:57515_RC:i:71522_XC:f:0_991379	57515	31421	40959	9413	9538	60	tp:A:P	cm:i:915	s1:i:9413	s2:i:0	dv:f:0.0011	rl:i:0
11_AE1712_C16_N1_7_80m_v_NODE_82_length_16378_cov_41.936507	16378	8	16361	-	VIRSorter_utg000618l_segment0_LN:i:85190_RC:i:15781_XC:f:1_000000	85190	29769	46336	14471	16573	60	tp:A:P	cm:i:1380	s1:i:14426	s2:i:0	dv:f:0.0083	rl:i:0
11_AE1712_C16_N1_7_80m_v_NODE_98_length_14829_cov_18.472546	14829	8	14815	+	VIRSorter_utg001441l_segment0_LN:i:32365_RC:i:12434_XC:f:1_000000	32365	16752	31559	14522	14807	60	tp:A:P	cm:i:1419	s1:i:14522	s2:i:0	dv:f:0.0016	rl:i:0
11_AE1712_C16_N1_7_80m_v_NODE_116_length_13772_cov_8.632202	13772	18	13768	-	VIRSorter_utg000024l_segment0_LN:i:91025_RC:i:11815_XC:f:0_994536	91025	52564	66311	13012	13750	60	tp:A:P	cm:i:1266	s1:i:13012	s2:i:0	dv:f:0.0038	rl:i:0
11_AE1712_C16_N1_7_80m_v_NODE_135_length_12479_cov_7.491372	12479	7502	12469	+	VIRSorter_utg000138l_segment0_LN:i:34090_RC:i:6393_XC:f:1_000000	34090	17350	22282	1841	4967	60	tp:A:P	cm:i:177	s1:i:1833	s2:i:118	dv:f:0.0544	rl:i:0
11_AE1712_C16_N1_7_80m_v_NODE_141_length_12347_cov_30.725509	12347	0	12336	-	VIRSorter_utg000402l_segment0_LN:i:43222_RC:i:10207_XC:f:1_000000	43222	3386	15759	12333	12373	60	tp:A:P	cm:i:1241	s1:i:12325	s2:i:139	dv:f:0.0001	rl:i:0
11_AE1712_C16_N1_7_80m_v_NODE_142_length_12332_cov_65.691636	12332	11	10415	+	VIRSorter_utg000491l_segment0_LN:i:59090_RC:i:18696_XC:f:1_000000	59090	48666	59070	10326	10404	60	tp:A:P	cm:i:1027	s1:i:10326	s2:i:0	dv:f:0.0006	rl:i:0
11_AE1712_C16_N1_7_80m_v_NODE_142_length_12332_cov_65.691636	12332	10160	12324	+	VIRSorter_utg000491l_segment0_LN:i:59090_RC:i:18696_XC:f:1_000000	59090	17	2182	1979	2165	60	tp:A:P	cm:i:202	s1:i:1979	s2:i:0	dv:f:0.0066	rl:i:0
11_AE1712_C16_N1_7_80m_v_NODE_160_length_11666_cov_6.297006	11666	1	11650	-	VIRSorter_utg000028l_segment0_LN:i:54036_RC:i:8264_XC:f:0_990826	54036	15858	27507	10923	11649	60	tp:A:P	cm:i:1051	s1:i:10923	s2:i:0	dv:f:0.0047	rl:i:0
11_AE1712_C16_N1_7_80m_v_NODE_162_length_11612_cov_17.606675	11612	15	11597	-	VIRSorter_utg000025l_segment0_LN:i:57515_RC:i:71522_XC:f:0_991379	57515	45059	56641	11386	11582	60	tp:A:P	cm:i:1157	s1:i:11386	s2:i:0	dv:f:0.0011	rl:i:0
11_AE1712_C16_N1_7_80m_v_NODE_167_length_11426_cov_4.509913	11426	7	7091	+	VIRSorter_utg000302l_segment0_LN:i:66531_RC:i:9288_XC:f:0_992537	66531	59401	66423	6595	7084	60	tp:A:P	cm:i:653	s1:i:6582	s2:i:0	dv:f:0.0054	rl:i:0
11_AE1712_C16_N1_7_80m_v_NODE_167_length_11426_cov_4.509913	11426	6888	11400	+	VIRSorter_utg000302l_segment0_LN:i:66531_RC:i:9288_XC:f:0_992537	66531	18	4530	4201	4512	60	tp:A:P	cm:i:395	s1:i:4201	s2:i:0	dv:f:0.0054	rl:i:0
11_AE1712_C16_N1_7_80m_v_NODE_173_length_11174_cov_7.411012	11174	9	11165	+	VIRSorter_utg000003l_segment0_LN:i:62365_RC:i:3705_XC:f:1_000000	62365	13517	24673	11048	11156	60	tp:A:P	cm:i:1123	s1:i:11048	s2:i:101	dv:f:0.0007	rl:i:0
11_AE1712_C16_N1_7_80m_v_NODE_175_length_11137_cov_11.073599	11137	18	11130	+	VIRSorter_utg000113l_segment0_LN:i:63360_RC:i:5677_XC:f:1_000000	63360	28008	39120	10644	11112	60	tp:A:P	cm:i:1068	s1:i:10644	s2:i:64	dv:f:0.0028	rl:i:0
11_AE1712_C16_N1_7_80m_v_NODE_183_length_10864_cov_9.382868	10864	11	10850	-	VIRSorter_utg001253l_segment0_LN:i:57276_RC:i:8671_XC:f:1_000000	57276	22597	33436	10583	10839	60	tp:A:P	cm:i:1085	s1:i:10583	s2:i:0	dv:f:0.0015	rl:i:0
11_AE1712_C16_N1_7_80m_v_NODE_186_length_10809_cov_28.401975	10809	11	9862	+	VIRSorter_utg000402l_segment0_LN:i:43222_RC:i:10207_XC:f:1_000000	43222	3386	13238	541	9859	60	tp:A:P	cm:i:38	s1:i:537	s2:i:139	dv:f:0.1719	rl:i:0
11_AE1712_C16_N1_7_80m_v_NODE_192_length_10561_cov_14.280618	10561	4	10554	-	VIRSorter_utg001023l_segment0_LN:i:61070_RC:i:2771_XC:f:0_975610	61070	37157	47887	9335	10730	60	tp:A:P	cm:i:917	s1:i:9297	s2:i:0	dv:f:0.0078	rl:i:0
11_AE1712_C16_N1_7_80m_v_NODE_206_length_10171_cov_13.458886	10171	15	10158	-	VIRSorter_utg000025l_segment0_LN:i:57515_RC:i:71522_XC:f:0_991379	57515	6923	17051	9538	10143	60	tp:A:P	cm:i:973	s1:i:9535	s2:i:0	dv:f:0.0035	rl:i:0
11_AE1712_C16_N1_7_80m_v_NODE_211_length_10132_cov_7.531576	10132	1	10132	+	VIRSorter_utg000003l_segment0_LN:i:62365_RC:i:3705_XC:f:1_000000	62365	51603	61734	9967	10131	60	tp:A:P	cm:i:1018	s1:i:9967	s2:i:93	dv:f:0.0012	rl:i:0
11_AE1712_C16_N1_7_80m_v_NODE_212_length_10111_cov_17.261611	10111	791	10097	+	VIRSorter_utg000052l_segment0_LN:i:36580_RC:i:53988_XC:f:1_000000	36580	17	9324	9242	9307	60	tp:A:P	cm:i:932	s1:i:9242	s2:i:726	dv:f:0.0005	rl:i:0
12_AE1712_C16_N8_14_200m_v_NODE_25_length_108260_cov_16.151687	108260	6	6718	-	VIRSorter_utg000064l_segment0_LN:i:58502_RC:i:1811_XC:f:1_000000	58502	38	6741	5365	6715	60	tp:A:P	cm:i:495	s1:i:5362	s2:i:0	dv:f:0.0156	rl:i:0
12_AE1712_C16_N8_14_200m_v_NODE_25_length_108260_cov_16.151687	108260	40775	50108	+	VIRSorter_utg000020l_segment0_LN:i:163209_RC:i:21964_XC:f:0_993884	163209	13670	22984	191	9333	60	tp:A:P	cm:i:11	s1:i:186	s2:i:0	dv:f:0.2346	rl:i:0
12_AE1712_C16_N8_14_200m_v_NODE_40_length_89602_cov_16.849886	89602	6	89585	+	VIRSorter_utg000475l_segment0_LN:i:108170_RC:i:11350_XC:f:1_000000	108170	18531	108110	89069	89579	60	tp:A:P	cm:i:8941	s1:i:89069	s2:i:805	dv:f:0.0004	rl:i:0
12_AE1712_C16_N8_14_200m_v_NODE_42_length_87707_cov_12.155951	87707	11	61113	+	VIRSorter_utg000391l_segment0_LN:i:88027_RC:i:4978_XC:f:0_994350	88027	26897	87995	60360	61103	60	tp:A:P	cm:i:6035	s1:i:60360	s2:i:67	dv:f:0.0008	rl:i:0
12_AE1712_C16_N8_14_200m_v_NODE_42_length_87707_cov_12.155951	87707	60752	87690	+	VIRSorter_utg000391l_segment0_LN:i:88027_RC:i:4978_XC:f:0_994350	88027	13	26949	26640	26938	60	tp:A:P	cm:i:2664	s1:i:26640	s2:i:0	dv:f:0.0007	rl:i:0
12_AE1712_C16_N8_14_200m_v_NODE_43_length_87133_cov_29.543903	87133	29366	32501	-	VIRSorter_utg000305l_segment0_LN:i:135605_RC:i:5422_XC:f:1_000000	135605	69936	72921	543	3135	60	tp:A:P	cm:i:44	s1:i:512	s2:i:0	dv:f:0.1036	rl:i:0
12_AE1712_C16_N8_14_200m_v_NODE_43_length_87133_cov_29.543903	87133	2839	4981	-	VIRSorter_utg000305l_segment0_LN:i:135605_RC:i:5422_XC:f:1_000000	135605	95346	97529	266	2188	60	tp:A:P	cm:i:18	s1:i:256	s2:i:0	dv:f:0.1296	rl:i:0
12_AE1712_C16_N8_14_200m_v_NODE_43_length_87133_cov_29.543903	87133	10169	10701	-	VIRSorter_utg000305l_segment0_LN:i:135605_RC:i:5422_XC:f:1_000000	135605	90943	91475	236	532	60	tp:A:P	cm:i:23	s1:i:236	s2:i:0	dv:f:0.0487	rl:i:0
12_AE1712_C16_N8_14_200m_v_NODE_43_length_87133_cov_29.543903	87133	84113	87117	-	VIRSorter_utg000305l_segment0_LN:i:135605_RC:i:5422_XC:f:1_000000	135605	15517	18701	241	3184	60	tp:A:P	cm:i:16	s1:i:204	s2:i:0	dv:f:0.1525	rl:i:0
12_AE1712_C16_N8_14_200m_v_NODE_43_length_87133_cov_29.543903	87133	21552	22357	-	VIRSorter_utg000305l_segment0_LN:i:135605_RC:i:5422_XC:f:1_000000	135605	79446	80258	57	812	13	tp:A:P	cm:i:3	s1:i:55	s2:i:0	dv:f:0.1687	rl:i:0
12_AE1712_C16_N8_14_200m_v_NODE_73_length_67427_cov_43.450572	67427	2	67411	+	VIRSorter_utg000305l_segment0_LN:i:135605_RC:i:5422_XC:f:1_000000	135605	2821	70228	65742	67409	60	tp:A:P	cm:i:6467	s1:i:65742	s2:i:0	dv:f:0.0018	rl:i:0
12_AE1712_C16_N8_14_200m_v_NODE_83_length_62677_cov_11.469665	62677	0	62675	-	VIRSorter_utg001553l_segment0_LN:i:95177_RC:i:4057_XC:f:1_000000	95177	30295	93034	61400	62745	60	tp:A:P	cm:i:6110	s1:i:61384	s2:i:0	dv:f:0.0014	rl:i:0
12_AE1712_C16_N8_14_200m_v_NODE_140_length_48183_cov_138.545421	48183	20354	48170	-	VIRSorter_utg000675l_segment0_LN:i:47211_RC:i:93355_XC:f:1_000000	47211	19221	47036	24311	27830	60	tp:A:P	cm:i:2363	s1:i:24308	s2:i:83	dv:f:0.0079	rl:i:0
12_AE1712_C16_N8_14_200m_v_NODE_140_length_48183_cov_138.545421	48183	197	406	-	VIRSorter_utg000675l_segment0_LN:i:47211_RC:i:93355_XC:f:1_000000	47211	85	293	198	209	60	tp:A:P	cm:i:19	s1:i:198	s2:i:0	dv:f:0.0123	rl:i:0
12_AE1712_C16_N8_14_200m_v_NODE_141_length_47589_cov_18.420125	47589	4042	47581	-	VIRSorter_utg000199l_segment0_LN:i:52449_RC:i:1398_XC:f:0_990476	52449	8866	52444	38777	43584	60	tp:A:P	cm:i:3845	s1:i:38770	s2:i:0	dv:f:0.0069	rl:i:0
12_AE1712_C16_N8_14_200m_v_NODE_141_length_47589_cov_18.420125	47589	664	828	-	VIRSorter_utg000199l_segment0_LN:i:52449_RC:i:1398_XC:f:0_990476	52449	992	1156	71	164	29	tp:A:P	cm:i:4	s1:i:71	s2:i:0	dv:f:0.0730	rl:i:0
12_AE1712_C16_N8_14_200m_v_NODE_145_length_46859_cov_11.135715	46859	3	46845	-	VIRSorter_utg001255l_segment0_LN:i:152077_RC:i:3026_XC:f:0_970492	152077	75151	122006	44857	46857	60	tp:A:P	cm:i:4437	s1:i:44856	s2:i:0	dv:f:0.0030	rl:i:0
12_AE1712_C16_N8_14_200m_v_NODE_159_length_44409_cov_23.525332	44409	11	44395	+	VIRSorter_utg000112l_segment0_LN:i:102934_RC:i:8547_XC:f:1_000000	102934	13850	58235	44062	44385	60	tp:A:P	cm:i:4359	s1:i:44062	s2:i:63	dv:f:0.0005	rl:i:0
12_AE1712_C16_N8_14_200m_v_NODE_161_length_44381_cov_27.367010	44381	7	44379	-	VIRSorter_utg000465l_segment0_LN:i:62732_RC:i:3246_XC:f:1_000000	62732	20	44391	43827	44373	60	tp:A:P	cm:i:4410	s1:i:43827	s2:i:464	dv:f:0.0008	rl:i:0
12_AE1712_C16_N8_14_200m_v_NODE_168_length_42916_cov_27.630454	42916	30581	31763	-	VIRSorter_utg001143l_segment0_LN:i:30440_RC:i:7107_XC:f:1_000000	30440	412	1587	63	1184	22	tp:A:P	cm:i:4	s1:i:61	s2:i:0	dv:f:0.1768	rl:i:0
12_AE1712_C16_N8_14_200m_v_NODE_168_length_42916_cov_27.630454	42916	35221	36716	+	VIRSorter_utg000675l_segment0_LN:i:47211_RC:i:93355_XC:f:1_000000	47211	45680	47185	57	1508	12	tp:A:P	cm:i:3	s1:i:54	s2:i:0	dv:f:0.2052	rl:i:0
12_AE1712_C16_N8_14_200m_v_NODE_177_length_42040_cov_53.045183	42040	23339	31605	+	VIRSorter_utg000675l_segment0_LN:i:47211_RC:i:93355_XC:f:1_000000	47211	38903	47185	3882	8295	60	tp:A:P	cm:i:377	s1:i:3872	s2:i:95	dv:f:0.0417	rl:i:0
12_AE1712_C16_N8_14_200m_v_NODE_177_length_42040_cov_53.045183	42040	48	1401	+	VIRSorter_utg000675l_segment0_LN:i:47211_RC:i:93355_XC:f:1_000000	47211	15986	17342	401	1356	60	tp:A:P	cm:i:29	s1:i:401	s2:i:0	dv:f:0.0813	rl:i:0
12_AE1712_C16_N8_14_200m_v_NODE_177_length_42040_cov_53.045183	42040	2176	2272	+	VIRSorter_utg000391l_segment0_LN:i:88027_RC:i:4978_XC:f:0_994350	88027	55270	55366	96	96	60	tp:A:P	cm:i:10	s1:i:96	s2:i:0	dv:f:0.0096	rl:i:0
12_AE1712_C16_N8_14_200m_v_NODE_177_length_42040_cov_53.045183	42040	4847	8710	+	VIRSorter_utg000675l_segment0_LN:i:47211_RC:i:93355_XC:f:1_000000	47211	21404	24943	144	3869	60	tp:A:P	cm:i:8	s1:i:78	s2:i:0	dv:f:0.2050	rl:i:0
12_AE1712_C16_N8_14_200m_v_NODE_199_length_38553_cov_28.977518	38553	14	38537	-	VIRSorter_utg001486l_segment0_LN:i:94101_RC:i:4153_XC:f:1_000000	94101	39700	78229	37512	38532	60	tp:A:P	cm:i:3715	s1:i:37510	s2:i:0	dv:f:0.0017	rl:i:0
12_AE1712_C16_N8_14_200m_v_NODE_203_length_38103_cov_66.820465	38103	6279	7247	+	VIRSorter_utg001143l_segment0_LN:i:30440_RC:i:7107_XC:f:1_000000	30440	537	1502	94	968	60	tp:A:P	cm:i:7	s1:i:94	s2:i:0	dv:f:0.1367	rl:i:0
12_AE1712_C16_N8_14_200m_v_NODE_209_length_37448_cov_9.910626	37448	105	37442	+	VIRSorter_utg000637l_segment0_LN:i:90675_RC:i:4619_XC:f:1_000000	90675	30031	64809	28758	37375	60	tp:A:P	cm:i:2732	s1:i:28751	s2:i:65	dv:f:0.0160	rl:i:0
12_AE1712_C16_N8_14_200m_v_NODE_221_length_35762_cov_70.739526	35762	13635	35755	-	VIRSorter_utg000068l_segment0_LN:i:31218_RC:i:3747_XC:f:1_000000	31218	9490	31209	21383	22120	60	tp:A:P	cm:i:2108	s1:i:21303	s2:i:0	dv:f:0.0022	rl:i:0
12_AE1712_C16_N8_14_200m_v_NODE_221_length_35762_cov_70.739526	35762	11	1538	-	VIRSorter_utg000068l_segment0_LN:i:31218_RC:i:3747_XC:f:1_000000	31218	5	1532	1476	1527	60	tp:A:P	cm:i:145	s1:i:1476	s2:i:0	dv:f:0.0018	rl:i:0
12_AE1712_C16_N8_14_200m_v_NODE_235_length_34150_cov_16.483022	34150	31040	34143	-	VIRSorter_utg000064l_segment0_LN:i:58502_RC:i:1811_XC:f:1_000000	58502	55401	58499	2561	3106	60	tp:A:P	cm:i:246	s1:i:2559	s2:i:0	dv:f:0.0115	rl:i:0
12_AE1712_C16_N8_14_200m_v_NODE_235_length_34150_cov_16.483022	34150	11286	12743	+	VIRSorter_utg000792l_segment0_LN:i:87733_RC:i:3457_XC:f:0_994318	87733	66432	67962	97	1530	53	tp:A:P	cm:i:6	s1:i:81	s2:i:0	dv:f:0.1665	rl:i:0
12_AE1712_C16_N8_14_200m_v_NODE_245_length_32839_cov_17.651059	32839	19046	32393	+	VIRSorter_utg002011l_segment0_LN:i:25356_RC:i:3692_XC:f:1_000000	25356	1201	14569	13015	13368	60	tp:A:P	cm:i:1270	s1:i:13010	s2:i:114	dv:f:0.0017	rl:i:0
12_AE1712_C16_N8_14_200m_v_NODE_245_length_32839_cov_17.651059	32839	4739	16686	+	VIRSorter_utg000138l_segment0_LN:i:34090_RC:i:6393_XC:f:1_000000	34090	399	12315	5186	12015	60	tp:A:P	cm:i:502	s1:i:5148	s2:i:0	dv:f:0.0460	rl:i:0
12_AE1712_C16_N8_14_200m_v_NODE_245_length_32839_cov_17.651059	32839	1387	10316	+	VIRSorter_utg000576l_segment0_LN:i:38116_RC:i:6120_XC:f:1_000000	38116	16782	25301	338	8986	60	tp:A:P	cm:i:23	s1:i:233	s2:i:137	dv:f:0.1916	rl:i:0
12_AE1712_C16_N8_14_200m_v_NODE_254_length_32125_cov_27.500094	32125	7	32117	-	VIRSorter_utg001486l_segment0_LN:i:94101_RC:i:4153_XC:f:1_000000	94101	7154	39277	31374	32123	60	tp:A:P	cm:i:3061	s1:i:31371	s2:i:76	dv:f:0.0018	rl:i:0
12_AE1712_C16_N8_14_200m_v_NODE_266_length_30847_cov_23.608645	30847	10	16589	-	VIRSorter_utg000156l_segment0_LN:i:110956_RC:i:7730_XC:f:1_000000	110956	79297	95879	16029	16582	60	tp:A:P	cm:i:1591	s1:i:16029	s2:i:217	dv:f:0.0019	rl:i:0
12_AE1712_C16_N8_14_200m_v_NODE_266_length_30847_cov_23.608645	30847	24049	30831	-	VIRSorter_utg000156l_segment0_LN:i:110956_RC:i:7730_XC:f:1_000000	110956	68971	75753	6640	6782	60	tp:A:P	cm:i:653	s1:i:6640	s2:i:0	dv:f:0.0014	rl:i:0
12_AE1712_C16_N8_14_200m_v_NODE_281_length_29225_cov_120.373439	29225	521	806	+	VIRSorter_utg000675l_segment0_LN:i:47211_RC:i:93355_XC:f:1_000000	47211	21951	22236	57	285	14	tp:A:P	cm:i:3	s1:i:57	s2:i:0	dv:f:0.1229	rl:i:0
12_AE1712_C16_N8_14_200m_v_NODE_281_length_29225_cov_120.373439	29225	24051	27716	+	VIRSorter_utg000494l_segment0_LN:i:28223_RC:i:41386_XC:f:1_000000	28223	3716	7385	42	3669	1	tp:A:P	cm:i:3	s1:i:41	s2:i:0	dv:f:0.2517	rl:i:0
12_AE1712_C16_N8_14_200m_v_NODE_284_length_29112_cov_8.294197	29112	3024	8950	+	VIRSorter_utg002925l_segment0_LN:i:17114_RC:i:520_XC:f:0_971429	17114	305	6607	670	6347	60	tp:A:P	cm:i:57	s1:i:574	s2:i:0	dv:f:0.1243	rl:i:0
12_AE1712_C16_N8_14_200m_v_NODE_284_length_29112_cov_8.294197	29112	5647	11422	-	VIRSorter_utg001075l_segment0_LN:i:50206_RC:i:3606_XC:f:0_990099	50206	27320	33018	159	5775	60	tp:A:P	cm:i:12	s1:i:142	s2:i:0	dv:f:0.2063	rl:i:0
12_AE1712_C16_N8_14_200m_v_NODE_284_length_29112_cov_8.294197	29112	20924	21653	-	VIRSorter_utg001075l_segment0_LN:i:50206_RC:i:3606_XC:f:0_990099	50206	10568	11297	107	729	60	tp:A:P	cm:i:8	s1:i:107	s2:i:0	dv:f:0.1156	rl:i:0
12_AE1712_C16_N8_14_200m_v_NODE_291_length_28385_cov_42.128303	28385	8	16076	+	VIRSorter_utg000305l_segment0_LN:i:135605_RC:i:5422_XC:f:1_000000	135605	88609	102206	10762	16122	60	tp:A:P	cm:i:1058	s1:i:10746	s2:i:0	dv:f:0.0213	rl:i:0
12_AE1712_C16_N8_14_200m_v_NODE_291_length_28385_cov_42.128303	28385	28231	28373	+	VIRSorter_utg000305l_segment0_LN:i:135605_RC:i:5422_XC:f:1_000000	135605	109230	109372	119	142	60	tp:A:P	cm:i:11	s1:i:119	s2:i:0	dv:f:0.0163	rl:i:0
12_AE1712_C16_N8_14_200m_v_NODE_301_length_27404_cov_10.805394	27404	1	27398	-	VIRSorter_utg001284l_segment0_LN:i:91372_RC:i:8189_XC:f:1_000000	91372	33781	60762	26815	27397	60	tp:A:P	cm:i:2670	s1:i:26732	s2:i:51	dv:f:0.0014	rl:i:0
12_AE1712_C16_N8_14_200m_v_NODE_316_length_26801_cov_24.102904	26801	7	26074	-	VIRSorter_utg000140l_segment0_LN:i:30640_RC:i:2151_XC:f:1_000000	30640	16	26221	22434	26240	60	tp:A:P	cm:i:2202	s1:i:22391	s2:i:1012	dv:f:0.0090	rl:i:0
12_AE1712_C16_N8_14_200m_v_NODE_317_length_26790_cov_24.438401	26790	13076	14041	+	VIRSorter_utg001143l_segment0_LN:i:30440_RC:i:7107_XC:f:1_000000	30440	27497	28463	95	966	52	tp:A:P	cm:i:5	s1:i:95	s2:i:0	dv:f:0.1582	rl:i:0
12_AE1712_C16_N8_14_200m_v_NODE_342_length_25138_cov_9.836479	25138	87	25138	-	VIRSorter_utg001255l_segment0_LN:i:152077_RC:i:3026_XC:f:0_970492	152077	21517	46569	24311	25055	60	tp:A:P	cm:i:2387	s1:i:24311	s2:i:0	dv:f:0.0024	rl:i:0
12_AE1712_C16_N8_14_200m_v_NODE_348_length_24829_cov_13.238809	24829	4	24809	-	VIRSorter_utg001075l_segment0_LN:i:50206_RC:i:3606_XC:f:0_990099	50206	2215	27022	23171	24811	60	tp:A:P	cm:i:2225	s1:i:23171	s2:i:0	dv:f:0.0048	rl:i:0
12_AE1712_C16_N8_14_200m_v_NODE_374_length_22987_cov_17.661152	22987	11398	16205	-	VIRSorter_utg000305l_segment0_LN:i:135605_RC:i:5422_XC:f:1_000000	135605	78255	83090	76	4835	28	tp:A:P	cm:i:4	s1:i:69	s2:i:0	dv:f:0.2511	rl:i:0
12_AE1712_C16_N8_14_200m_v_NODE_374_length_22987_cov_17.661152	22987	20412	21449	-	VIRSorter_utg000305l_segment0_LN:i:135605_RC:i:5422_XC:f:1_000000	135605	75358	76448	57	1090	5	tp:A:P	cm:i:3	s1:i:45	s2:i:0	dv:f:0.1876	rl:i:0
12_AE1712_C16_N8_14_200m_v_NODE_378_length_22778_cov_33.732303	22778	18	1373	+	VIRSorter_utg001143l_segment0_LN:i:30440_RC:i:7107_XC:f:1_000000	30440	381	1736	291	1358	60	tp:A:P	cm:i:20	s1:i:291	s2:i:0	dv:f:0.0989	rl:i:0
12_AE1712_C16_N8_14_200m_v_NODE_403_length_21387_cov_10.454200	21387	2744	21384	+	VIRSorter_utg000946l_segment0_LN:i:64320_RC:i:4576_XC:f:0_992248	64320	25636	44300	17082	18664	60	tp:A:P	cm:i:1698	s1:i:17077	s2:i:0	dv:f:0.0056	rl:i:0
12_AE1712_C16_N8_14_200m_v_NODE_403_length_21387_cov_10.454200	21387	25	476	+	VIRSorter_utg000946l_segment0_LN:i:64320_RC:i:4576_XC:f:0_992248	64320	25164	25615	451	451	60	tp:A:P	cm:i:45	s1:i:451	s2:i:0	dv:f:0.0023	rl:i:0
12_AE1712_C16_N8_14_200m_v_NODE_414_length_20997_cov_15.285086	20997	17177	20975	-	VIRSorter_utg001633l_segment0_LN:i:21479_RC:i:1424_XC:f:1_000000	21479	16965	20761	2369	3798	60	tp:A:P	cm:i:207	s1:i:2369	s2:i:0	dv:f:0.0347	rl:i:0
12_AE1712_C16_N8_14_200m_v_NODE_430_length_20326_cov_30.252161	20326	9	20314	+	VIRSorter_utg000302l_segment0_LN:i:66531_RC:i:9288_XC:f:0_992537	66531	43752	64057	19666	20305	60	tp:A:P	cm:i:1932	s1:i:19666	s2:i:0	dv:f:0.0024	rl:i:0
12_AE1712_C16_N8_14_200m_v_NODE_434_length_20167_cov_8.271229	20167	15093	18726	-	VIRSorter_utg000052l_segment0_LN:i:36580_RC:i:53988_XC:f:1_000000	36580	2350	5987	62	3637	26	tp:A:P	cm:i:5	s1:i:61	s2:i:41	dv:f:0.2235	rl:i:0
12_AE1712_C16_N8_14_200m_v_NODE_434_length_20167_cov_8.271229	20167	15117	19764	+	VIRSorter_utg000675l_segment0_LN:i:47211_RC:i:93355_XC:f:1_000000	47211	42110	46687	57	4647	0	tp:A:S	cm:i:3	s1:i:41	dv:f:0.2630	rl:i:0
12_AE1712_C16_N8_14_200m_v_NODE_451_length_19467_cov_10.442857	19467	97	19464	+	VIRSorter_utg001452l_segment0_LN:i:55047_RC:i:1781_XC:f:0_963964	55047	364	19793	18537	19430	60	tp:A:P	cm:i:1838	s1:i:18524	s2:i:77	dv:f:0.0031	rl:i:0
12_AE1712_C16_N8_14_200m_v_NODE_454_length_19405_cov_19.025714	19405	5686	19397	+	VIRSorter_utg000576l_segment0_LN:i:38116_RC:i:6120_XC:f:1_000000	38116	11508	25209	12788	13712	60	tp:A:P	cm:i:1261	s1:i:12786	s2:i:130	dv:f:0.0051	rl:i:0
12_AE1712_C16_N8_14_200m_v_NODE_454_length_19405_cov_19.025714	19405	9	1392	+	VIRSorter_utg000576l_segment0_LN:i:38116_RC:i:6120_XC:f:1_000000	38116	10095	11478	1268	1383	60	tp:A:P	cm:i:126	s1:i:1268	s2:i:0	dv:f:0.0059	rl:i:0
12_AE1712_C16_N8_14_200m_v_NODE_455_length_19405_cov_16.257968	19405	1553	1622	+	VIRSorter_utg001131l_segment0_LN:i:24335_RC:i:1223_XC:f:0_979592	24335	959	1028	48	69	10	tp:A:P	cm:i:4	s1:i:48	s2:i:0	dv:f:0.0365	rl:i:0
12_AE1712_C16_N8_14_200m_v_NODE_457_length_19369_cov_31.797844	19369	16152	19330	-	VIRSorter_utg001143l_segment0_LN:i:30440_RC:i:7107_XC:f:1_000000	30440	920	4318	129	3428	54	tp:A:P	cm:i:7	s1:i:73	s2:i:0	dv:f:0.1987	rl:i:0
12_AE1712_C16_N8_14_200m_v_NODE_478_length_18703_cov_8.452271	18703	15218	18458	-	VIRSorter_utg000652l_segment0_LN:i:52946_RC:i:2069_XC:f:1_000000	52946	49583	52824	2880	3241	60	tp:A:P	cm:i:274	s1:i:2880	s2:i:0	dv:f:0.0085	rl:i:0
12_AE1712_C16_N8_14_200m_v_NODE_478_length_18703_cov_8.452271	18703	4	10285	-	VIRSorter_utg001064l_segment0_LN:i:161899_RC:i:6867_XC:f:0_990741	161899	7	8776	5294	10327	60	tp:A:P	cm:i:498	s1:i:5284	s2:i:0	dv:f:0.0383	rl:i:0
12_AE1712_C16_N8_14_200m_v_NODE_478_length_18703_cov_8.452271	18703	18542	18695	-	VIRSorter_utg000652l_segment0_LN:i:52946_RC:i:2069_XC:f:1_000000	52946	47316	47469	117	153	60	tp:A:P	cm:i:10	s1:i:117	s2:i:0	dv:f:0.0338	rl:i:0
12_AE1712_C16_N8_14_200m_v_NODE_481_length_18557_cov_8.885877	18557	612	18548	-	VIRSorter_utg001553l_segment0_LN:i:95177_RC:i:4057_XC:f:1_000000	95177	12987	31067	16940	18080	60	tp:A:P	cm:i:1650	s1:i:16910	s2:i:0	dv:f:0.0035	rl:i:0
12_AE1712_C16_N8_14_200m_v_NODE_485_length_18538_cov_7.815232	18538	13446	14822	-	VIRSorter_utg001143l_segment0_LN:i:30440_RC:i:7107_XC:f:1_000000	30440	378	1736	85	1376	53	tp:A:P	cm:i:6	s1:i:81	s2:i:0	dv:f:0.1658	rl:i:0
12_AE1712_C16_N8_14_200m_v_NODE_489_length_18341_cov_33.248248	18341	14610	14866	-	VIRSorter_utg000012c_segment0_LN:i:58120_RC:i:15097_XC:f:0_974359	58120	28894	29150	71	256	29	tp:A:P	cm:i:4	s1:i:71	s2:i:0	dv:f:0.1078	rl:i:0
12_AE1712_C16_N8_14_200m_v_NODE_504_length_17945_cov_27.115906	17945	5	17944	-	VIRSorter_utg000465l_segment0_LN:i:62732_RC:i:3246_XC:f:1_000000	62732	44322	62260	17827	17939	60	tp:A:P	cm:i:1773	s1:i:17827	s2:i:0	dv:f:0.0006	rl:i:0
12_AE1712_C16_N8_14_200m_v_NODE_507_length_17931_cov_118.735577	17931	7615	9366	-	VIRSorter_utg001143l_segment0_LN:i:30440_RC:i:7107_XC:f:1_000000	30440	115	1866	263	1769	60	tp:A:P	cm:i:17	s1:i:256	s2:i:0	dv:f:0.1221	rl:i:0
12_AE1712_C16_N8_14_200m_v_NODE_510_length_17821_cov_104.856797	17821	2465	3730	+	VIRSorter_utg000302l_segment0_LN:i:66531_RC:i:9288_XC:f:0_992537	66531	24681	25947	122	1266	60	tp:A:P	cm:i:7	s1:i:122	s2:i:0	dv:f:0.1554	rl:i:0
12_AE1712_C16_N8_14_200m_v_NODE_510_length_17821_cov_104.856797	17821	5800	6666	-	VIRSorter_utg001143l_segment0_LN:i:30440_RC:i:7107_XC:f:1_000000	30440	26083	26982	87	899	43	tp:A:P	cm:i:5	s1:i:79	s2:i:0	dv:f:0.1485	rl:i:0
12_AE1712_C16_N8_14_200m_v_NODE_513_length_17790_cov_11.773669	17790	222	17710	-	VIRSorter_utg000652l_segment0_LN:i:52946_RC:i:2069_XC:f:1_000000	52946	3182	20702	13187	17525	60	tp:A:P	cm:i:1239	s1:i:13182	s2:i:1292	dv:f:0.0166	rl:i:0
12_AE1712_C16_N8_14_200m_v_NODE_514_length_17701_cov_41.179528	17701	2212	17341	+	VIRSorter_utg000302l_segment0_LN:i:66531_RC:i:9288_XC:f:0_992537	66531	18	15147	14471	15129	60	tp:A:P	cm:i:1405	s1:i:14471	s2:i:0	dv:f:0.0032	rl:i:0
12_AE1712_C16_N8_14_200m_v_NODE_514_length_17701_cov_41.179528	17701	0	2415	+	VIRSorter_utg000302l_segment0_LN:i:66531_RC:i:9288_XC:f:0_992537	66531	63992	66423	2339	2431	60	tp:A:P	cm:i:231	s1:i:2334	s2:i:0	dv:f:0.0035	rl:i:0
12_AE1712_C16_N8_14_200m_v_NODE_516_length_17661_cov_16.250341	17661	16660	17646	-	VIRSorter_utg001143l_segment0_LN:i:30440_RC:i:7107_XC:f:1_000000	30440	771	1756	128	997	60	tp:A:P	cm:i:9	s1:i:122	s2:i:0	dv:f:0.1278	rl:i:0
12_AE1712_C16_N8_14_200m_v_NODE_548_length_16812_cov_8.897580	16812	5	16798	-	VIRSorter_utg000652l_segment0_LN:i:52946_RC:i:2069_XC:f:1_000000	52946	29103	45913	14530	16813	60	tp:A:P	cm:i:1381	s1:i:14527	s2:i:0	dv:f:0.0099	rl:i:0
12_AE1712_C16_N8_14_200m_v_NODE_570_length_16251_cov_35.842278	16251	21	13270	-	VIRSorter_utg000305l_segment0_LN:i:135605_RC:i:5422_XC:f:1_000000	135605	110815	123584	2710	13623	60	tp:A:P	cm:i:231	s1:i:2625	s2:i:0	dv:f:0.0914	rl:i:0
12_AE1712_C16_N8_14_200m_v_NODE_570_length_16251_cov_35.842278	16251	16059	16234	-	VIRSorter_utg000305l_segment0_LN:i:135605_RC:i:5422_XC:f:1_000000	135605	109315	109490	147	175	60	tp:A:P	cm:i:14	s1:i:147	s2:i:0	dv:f:0.0161	rl:i:0
12_AE1712_C16_N8_14_200m_v_NODE_573_length_16189_cov_23.229332	16189	9	16169	-	VIRSorter_utg003464l_segment0_LN:i:23799_RC:i:3220_XC:f:1_000000	23799	2498	18641	15273	16162	60	tp:A:P	cm:i:1494	s1:i:15268	s2:i:322	dv:f:0.0038	rl:i:0
12_AE1712_C16_N8_14_200m_v_NODE_575_length_16172_cov_8.911712	16172	8927	11348	-	VIRSorter_utg000052l_segment0_LN:i:36580_RC:i:53988_XC:f:1_000000	36580	3671	6121	87	2450	60	tp:A:P	cm:i:7	s1:i:80	s2:i:0	dv:f:0.1884	rl:i:0
12_AE1712_C16_N8_14_200m_v_NODE_575_length_16172_cov_8.911712	16172	7983	9104	+	VIRSorter_utg000675l_segment0_LN:i:47211_RC:i:93355_XC:f:1_000000	47211	41015	42129	87	1130	52	tp:A:P	cm:i:6	s1:i:80	s2:i:0	dv:f:0.1554	rl:i:0
12_AE1712_C16_N8_14_200m_v_NODE_577_length_16130_cov_16.678876	16130	8	16113	+	VIRSorter_utg001588l_segment0_LN:i:95667_RC:i:10672_XC:f:0_994792	95667	22909	39017	15618	16108	60	tp:A:P	cm:i:1553	s1:i:15618	s2:i:91	dv:f:0.0023	rl:i:0
12_AE1712_C16_N8_14_200m_v_NODE_581_length_15949_cov_9.645287	15949	3	15942	-	VIRSorter_utg001131l_segment0_LN:i:24335_RC:i:1223_XC:f:0_979592	24335	1399	17338	14984	15939	60	tp:A:P	cm:i:1446	s1:i:14984	s2:i:484	dv:f:0.0045	rl:i:0
12_AE1712_C16_N8_14_200m_v_NODE_589_length_15752_cov_11.101372	15752	842	1269	-	VIRSorter_utg000662l_segment0_LN:i:59491_RC:i:2319_XC:f:0_991597	59491	50438	50848	76	427	29	tp:A:P	cm:i:4	s1:i:71	s2:i:0	dv:f:0.1238	rl:i:0
12_AE1712_C16_N8_14_200m_v_NODE_589_length_15752_cov_11.101372	15752	15645	15749	-	VIRSorter_utg000662l_segment0_LN:i:59491_RC:i:2319_XC:f:0_991597	59491	38288	38392	57	104	14	tp:A:P	cm:i:3	s1:i:57	s2:i:0	dv:f:0.0634	rl:i:0
12_AE1712_C16_N8_14_200m_v_NODE_589_length_15752_cov_11.101372	15752	6564	7045	-	VIRSorter_utg000662l_segment0_LN:i:59491_RC:i:2319_XC:f:0_991597	59491	46220	46700	42	481	2	tp:A:P	cm:i:3	s1:i:42	s2:i:0	dv:f:0.1437	rl:i:0
12_AE1712_C16_N8_14_200m_v_NODE_599_length_15633_cov_20.302777	15633	13	15625	+	VIRSorter_utg000302l_segment0_LN:i:66531_RC:i:9288_XC:f:0_992537	66531	28181	43812	14132	15631	60	tp:A:P	cm:i:1397	s1:i:14129	s2:i:0	dv:f:0.0066	rl:i:0
12_AE1712_C16_N8_14_200m_v_NODE_620_length_15221_cov_77.615425	15221	4	15208	-	VIRSorter_utg001143l_segment0_LN:i:30440_RC:i:7107_XC:f:1_000000	30440	1700	16904	14931	15204	60	tp:A:P	cm:i:1493	s1:i:14931	s2:i:0	dv:f:0.0014	rl:i:0
12_AE1712_C16_N8_14_200m_v_NODE_628_length_15015_cov_16.696010	15015	10672	13610	-	VIRSorter_utg000305l_segment0_LN:i:135605_RC:i:5422_XC:f:1_000000	135605	94595	97529	364	2963	60	tp:A:P	cm:i:28	s1:i:353	s2:i:0	dv:f:0.1230	rl:i:0
12_AE1712_C16_N8_14_200m_v_NODE_640_length_14693_cov_37.719075	14693	18	4729	+	VIRSorter_utg000012c_segment0_LN:i:58120_RC:i:15097_XC:f:0_974359	58120	39377	44108	4061	4731	60	tp:A:P	cm:i:398	s1:i:4056	s2:i:0	dv:f:0.0090	rl:i:0
12_AE1712_C16_N8_14_200m_v_NODE_640_length_14693_cov_37.719075	14693	10395	14684	+	VIRSorter_utg000012c_segment0_LN:i:58120_RC:i:15097_XC:f:0_974359	58120	53536	57849	3969	4313	60	tp:A:P	cm:i:382	s1:i:3963	s2:i:0	dv:f:0.0055	rl:i:0
12_AE1712_C16_N8_14_200m_v_NODE_648_length_14549_cov_19.286346	14549	9	14373	+	VIRSorter_utg000064l_segment0_LN:i:58502_RC:i:1811_XC:f:1_000000	58502	38985	53366	12016	14382	60	tp:A:P	cm:i:1128	s1:i:12015	s2:i:0	dv:f:0.0116	rl:i:0
12_AE1712_C16_N8_14_200m_v_NODE_648_length_14549_cov_19.286346	14549	14479	14542	+	VIRSorter_utg000064l_segment0_LN:i:58502_RC:i:1811_XC:f:1_000000	58502	55401	55464	63	63	30	tp:A:P	cm:i:5	s1:i:63	s2:i:0	dv:f:0.0177	rl:i:0
12_AE1712_C16_N8_14_200m_v_NODE_651_length_14491_cov_56.163244	14491	37	14488	+	VIRSorter_utg000448l_segment0_LN:i:33219_RC:i:4757_XC:f:1_000000	33219	12393	26844	13935	14451	60	tp:A:P	cm:i:1371	s1:i:13935	s2:i:0	dv:f:0.0028	rl:i:0
12_AE1712_C16_N8_14_200m_v_NODE_653_length_14429_cov_7.305811	14429	13	14422	-	VIRSorter_utg001452l_segment0_LN:i:55047_RC:i:1781_XC:f:0_963964	55047	21688	36098	14158	14410	60	tp:A:P	cm:i:1379	s1:i:14158	s2:i:0	dv:f:0.0015	rl:i:0
12_AE1712_C16_N8_14_200m_v_NODE_656_length_14386_cov_7.397792	14386	7	14372	+	VIRSorter_utg002925l_segment0_LN:i:17114_RC:i:520_XC:f:0_971429	17114	115	14478	12405	14372	60	tp:A:P	cm:i:1221	s1:i:12403	s2:i:0	dv:f:0.0085	rl:i:0
12_AE1712_C16_N8_14_200m_v_NODE_702_length_13582_cov_11.688634	13582	14	13581	-	VIRSorter_utg001064l_segment0_LN:i:161899_RC:i:6867_XC:f:0_990741	161899	52366	65871	11849	13576	60	tp:A:P	cm:i:1148	s1:i:11832	s2:i:0	dv:f:0.0086	rl:i:0
12_AE1712_C16_N8_14_200m_v_NODE_713_length_13447_cov_31.146073	13447	7	13389	+	VIRSorter_utg000868l_segment0_LN:i:39559_RC:i:4951_XC:f:1_000000	39559	5755	19137	13221	13382	60	tp:A:P	cm:i:1318	s1:i:13221	s2:i:0	dv:f:0.0010	rl:i:0
12_AE1712_C16_N8_14_200m_v_NODE_716_length_13422_cov_8.827501	13422	5093	8044	+	VIRSorter_utg000305l_segment0_LN:i:135605_RC:i:5422_XC:f:1_000000	135605	94595	97529	309	2973	60	tp:A:P	cm:i:20	s1:i:294	s2:i:0	dv:f:0.1409	rl:i:0
12_AE1712_C16_N8_14_200m_v_NODE_733_length_13085_cov_10.935809	13085	18	12228	-	VIRSorter_utg000485l_segment0_LN:i:21100_RC:i:2787_XC:f:1_000000	21100	11	12222	11904	12211	60	tp:A:P	cm:i:1176	s1:i:11904	s2:i:298	dv:f:0.0020	rl:i:0
12_AE1712_C16_N8_14_200m_v_NODE_737_length_13019_cov_26.892984	13019	14	13001	+	VIRSorter_utg000156l_segment0_LN:i:110956_RC:i:7730_XC:f:1_000000	110956	56027	69014	12785	12987	60	tp:A:P	cm:i:1292	s1:i:12785	s2:i:0	dv:f:0.0011	rl:i:0
12_AE1712_C16_N8_14_200m_v_NODE_739_length_12981_cov_19.259222	12981	9	12609	-	VIRSorter_utg000112l_segment0_LN:i:102934_RC:i:8547_XC:f:1_000000	102934	16	12616	12548	12600	60	tp:A:P	cm:i:1252	s1:i:12548	s2:i:0	dv:f:0.0004	rl:i:0
12_AE1712_C16_N8_14_200m_v_NODE_743_length_12920_cov_5.276493	12920	9738	12902	-	VIRSorter_utg000780l_segment0_LN:i:81321_RC:i:3692_XC:f:1_000000	81321	19442	22606	3098	3164	60	tp:A:P	cm:i:325	s1:i:3098	s2:i:68	dv:f:0.0016	rl:i:0
12_AE1712_C16_N8_14_200m_v_NODE_743_length_12920_cov_5.276493	12920	1168	3303	-	VIRSorter_utg000780l_segment0_LN:i:81321_RC:i:3692_XC:f:1_000000	81321	28919	31066	116	2147	11	tp:A:P	cm:i:7	s1:i:113	s2:i:101	dv:f:0.1805	rl:i:0
12_AE1712_C16_N8_14_200m_v_NODE_743_length_12920_cov_5.276493	12920	764	2759	-	VIRSorter_utg000905l_segment0_LN:i:104573_RC:i:4046_XC:f:0_976190	104573	33064	35161	123	2097	0	tp:A:S	cm:i:8	s1:i:101	dv:f:0.1699	rl:i:0
12_AE1712_C16_N8_14_200m_v_NODE_743_length_12920_cov_5.276493	12920	225	1769	-	VIRSorter_utg001588l_segment0_LN:i:95667_RC:i:10672_XC:f:0_994792	95667	29414	30986	57	1575	9	tp:A:P	cm:i:3	s1:i:50	s2:i:0	dv:f:0.2045	rl:i:0
12_AE1712_C16_N8_14_200m_v_NODE_754_length_12760_cov_17.717102	12760	9	12760	-	VIRSorter_utg001846l_segment0_LN:i:41964_RC:i:1469_XC:f:0_988095	41964	29011	41771	12061	12760	60	tp:A:P	cm:i:1179	s1:i:12059	s2:i:0	dv:f:0.0041	rl:i:0
12_AE1712_C16_N8_14_200m_v_NODE_768_length_12563_cov_49.728976	12563	5	12557	-	VIRSorter_utg000012c_segment0_LN:i:58120_RC:i:15097_XC:f:0_974359	58120	18217	30769	11878	12552	60	tp:A:P	cm:i:1187	s1:i:11878	s2:i:0	dv:f:0.0041	rl:i:0
12_AE1712_C16_N8_14_200m_v_NODE_805_length_11999_cov_38.762540	11999	1	11984	-	VIRSorter_utg000305l_segment0_LN:i:135605_RC:i:5422_XC:f:1_000000	135605	72314	84297	11512	11983	60	tp:A:P	cm:i:1146	s1:i:11512	s2:i:0	dv:f:0.0035	rl:i:0
12_AE1712_C16_N8_14_200m_v_NODE_806_length_11998_cov_19.350726	11998	4935	5781	+	VIRSorter_utg001143l_segment0_LN:i:30440_RC:i:7107_XC:f:1_000000	30440	28449	29326	131	877	60	tp:A:P	cm:i:14	s1:i:123	s2:i:0	dv:f:0.0968	rl:i:0
12_AE1712_C16_N8_14_200m_v_NODE_807_length_11929_cov_14.805181	11929	412	1422	+	VIRSorter_utg000138l_segment0_LN:i:34090_RC:i:6393_XC:f:1_000000	34090	18256	19266	122	1010	60	tp:A:P	cm:i:8	s1:i:122	s2:i:0	dv:f:0.1329	rl:i:0
12_AE1712_C16_N8_14_200m_v_NODE_810_length_11916_cov_21.856238	11916	5126	9442	-	VIRSorter_utg000052l_segment0_LN:i:36580_RC:i:53988_XC:f:1_000000	36580	7402	11674	210	4329	60	tp:A:P	cm:i:14	s1:i:194	s2:i:0	dv:f:0.1809	rl:i:0
12_AE1712_C16_N8_14_200m_v_NODE_810_length_11916_cov_21.856238	11916	10010	11860	+	VIRSorter_utg000675l_segment0_LN:i:47211_RC:i:93355_XC:f:1_000000	47211	41943	43763	137	1862	15	tp:A:P	cm:i:10	s1:i:124	s2:i:114	dv:f:0.1555	rl:i:0
12_AE1712_C16_N8_14_200m_v_NODE_810_length_11916_cov_21.856238	11916	10004	11125	-	VIRSorter_utg000052l_segment0_LN:i:36580_RC:i:53988_XC:f:1_000000	36580	4982	6127	120	1145	0	tp:A:S	cm:i:9	s1:i:114	dv:f:0.1350	rl:i:0
12_AE1712_C16_N8_14_200m_v_NODE_810_length_11916_cov_21.856238	11916	10004	10605	+	VIRSorter_utg000494l_segment0_LN:i:28223_RC:i:41386_XC:f:1_000000	28223	238	857	114	622	0	tp:A:S	cm:i:6	s1:i:109	dv:f:0.1278	rl:i:0
12_AE1712_C16_N8_14_200m_v_NODE_812_length_11893_cov_16.057464	11893	10312	11677	+	VIRSorter_utg001143l_segment0_LN:i:30440_RC:i:7107_XC:f:1_000000	30440	432	1736	78	1365	31	tp:A:P	cm:i:5	s1:i:64	s2:i:0	dv:f:0.1754	rl:i:0
12_AE1712_C16_N8_14_200m_v_NODE_812_length_11893_cov_16.057464	11893	4300	6943	-	VIRSorter_utg000494l_segment0_LN:i:28223_RC:i:41386_XC:f:1_000000	28223	3754	6410	59	2656	18	tp:A:P	cm:i:4	s1:i:56	s2:i:0	dv:f:0.2205	rl:i:0
12_AE1712_C16_N8_14_200m_v_NODE_824_length_11753_cov_8.673090	11753	7787	7860	-	VIRSorter_utg000946l_segment0_LN:i:64320_RC:i:4576_XC:f:0_992248	64320	25000	25074	69	74	49	tp:A:P	cm:i:7	s1:i:69	s2:i:0	dv:f:0.0188	rl:i:0
12_AE1712_C16_N8_14_200m_v_NODE_828_length_11647_cov_129.421435	11647	3	11547	-	VIRSorter_utg000675l_segment0_LN:i:47211_RC:i:93355_XC:f:1_000000	47211	2403	14059	3684	11762	60	tp:A:P	cm:i:288	s1:i:3612	s2:i:0	dv:f:0.0729	rl:i:0
12_AE1712_C16_N8_14_200m_v_NODE_829_length_11633_cov_10.798114	11633	17	11619	-	VIRSorter_utg000905l_segment0_LN:i:104573_RC:i:4046_XC:f:0_976190	104573	54053	65648	10404	11604	60	tp:A:P	cm:i:1022	s1:i:10402	s2:i:0	dv:f:0.0070	rl:i:0
12_AE1712_C16_N8_14_200m_v_NODE_830_length_11614_cov_7.211233	11614	744	7376	+	VIRSorter_utg000052l_segment0_LN:i:36580_RC:i:53988_XC:f:1_000000	36580	1360	8092	244	6735	60	tp:A:P	cm:i:17	s1:i:222	s2:i:109	dv:f:0.1904	rl:i:0
12_AE1712_C16_N8_14_200m_v_NODE_837_length_11561_cov_7.965169	11561	5	11557	+	VIRSorter_utg000716l_segment0_LN:i:58031_RC:i:2136_XC:f:0_991453	58031	42108	53666	10780	11559	60	tp:A:P	cm:i:1058	s1:i:10778	s2:i:0	dv:f:0.0057	rl:i:0
12_AE1712_C16_N8_14_200m_v_NODE_840_length_11531_cov_10.526890	11531	5120	6519	+	VIRSorter_utg000847l_segment0_LN:i:28405_RC:i:1603_XC:f:1_000000	28405	24761	26176	170	1418	4	tp:A:P	cm:i:14	s1:i:165	s2:i:161	dv:f:0.1234	rl:i:0
12_AE1712_C16_N8_14_200m_v_NODE_840_length_11531_cov_10.526890	11531	5120	7460	+	VIRSorter_utg001131l_segment0_LN:i:24335_RC:i:1223_XC:f:0_979592	24335	17729	20079	166	2356	0	tp:A:S	cm:i:12	s1:i:161	dv:f:0.1579	rl:i:0
12_AE1712_C16_N8_14_200m_v_NODE_840_length_11531_cov_10.526890	11531	8791	10184	+	VIRSorter_utg001131l_segment0_LN:i:24335_RC:i:1223_XC:f:0_979592	24335	20853	22228	71	1393	27	tp:A:P	cm:i:4	s1:i:68	s2:i:0	dv:f:0.1864	rl:i:0
12_AE1712_C16_N8_14_200m_v_NODE_844_length_11499_cov_11.472071	11499	4	11496	+	VIRSorter_utg001255l_segment0_LN:i:152077_RC:i:3026_XC:f:0_970492	152077	9385	20878	10504	11494	60	tp:A:P	cm:i:1018	s1:i:10504	s2:i:0	dv:f:0.0068	rl:i:0
12_AE1712_C16_N8_14_200m_v_NODE_849_length_11455_cov_9.734400	11455	11	11377	-	VIRSorter_utg000608l_segment0_LN:i:47232_RC:i:3723_XC:f:1_000000	47232	8634	19999	10827	11366	60	tp:A:P	cm:i:1036	s1:i:10827	s2:i:0	dv:f:0.0038	rl:i:0
12_AE1712_C16_N8_14_200m_v_NODE_864_length_11294_cov_32.762860	11294	18	11288	+	VIRSorter_utg001151l_segment0_LN:i:45146_RC:i:2056_XC:f:1_000000	45146	25836	37095	10273	11271	60	tp:A:P	cm:i:1007	s1:i:10270	s2:i:57	dv:f:0.0058	rl:i:0
12_AE1712_C16_N8_14_200m_v_NODE_885_length_10992_cov_9.115437	10992	60	2587	+	VIRSorter_utg001143l_segment0_LN:i:30440_RC:i:7107_XC:f:1_000000	30440	1717	4274	48	2557	1	tp:A:P	cm:i:4	s1:i:41	s2:i:0	dv:f:0.2155	rl:i:0
12_AE1712_C16_N8_14_200m_v_NODE_892_length_10877_cov_10.802593	10877	5	10872	-	VIRSorter_utg000164l_segment0_LN:i:48027_RC:i:2225_XC:f:1_000000	48027	6337	17204	9988	10867	60	tp:A:P	cm:i:983	s1:i:9988	s2:i:0	dv:f:0.0061	rl:i:0
12_AE1712_C16_N8_14_200m_v_NODE_903_length_10789_cov_7.313854	10789	16	10788	+	VIRSorter_utg001763l_segment0_LN:i:64178_RC:i:1651_XC:f:0_992248	64178	37729	48500	10558	10772	60	tp:A:P	cm:i:1035	s1:i:10558	s2:i:0	dv:f:0.0016	rl:i:0
12_AE1712_C16_N8_14_200m_v_NODE_916_length_10595_cov_14.537745	10595	11	10577	+	VIRSorter_utg000012c_segment0_LN:i:58120_RC:i:15097_XC:f:0_974359	58120	43660	53836	7246	10566	60	tp:A:P	cm:i:725	s1:i:7169	s2:i:0	dv:f:0.0207	rl:i:0
12_AE1712_C16_N8_14_200m_v_NODE_920_length_10587_cov_6.509324	10587	287	7454	+	VIRSorter_utg001131l_segment0_LN:i:24335_RC:i:1223_XC:f:0_979592	24335	3195	9439	674	7170	53	tp:A:P	cm:i:44	s1:i:491	s2:i:385	dv:f:0.1470	rl:i:0
12_AE1712_C16_N8_14_200m_v_NODE_923_length_10578_cov_15.584611	10578	1159	1541	-	VIRSorter_utg000391l_segment0_LN:i:88027_RC:i:4978_XC:f:0_994350	88027	53858	54240	107	382	60	tp:A:P	cm:i:7	s1:i:107	s2:i:0	dv:f:0.0930	rl:i:0
12_AE1712_C16_N8_14_200m_v_NODE_923_length_10578_cov_15.584611	10578	10462	10568	+	VIRSorter_utg001143l_segment0_LN:i:30440_RC:i:7107_XC:f:1_000000	30440	303	409	80	106	60	tp:A:P	cm:i:9	s1:i:80	s2:i:0	dv:f:0.0365	rl:i:0
12_AE1712_C16_N8_14_200m_v_NODE_923_length_10578_cov_15.584611	10578	4902	7661	+	VIRSorter_utg000052l_segment0_LN:i:36580_RC:i:53988_XC:f:1_000000	36580	206	2951	57	2759	12	tp:A:P	cm:i:3	s1:i:54	s2:i:0	dv:f:0.2391	rl:i:0
12_AE1712_C16_N8_14_200m_v_NODE_929_length_10545_cov_13.302541	10545	65	1310	-	VIRSorter_utg000868l_segment0_LN:i:39559_RC:i:4951_XC:f:1_000000	39559	17387	18645	179	1258	60	tp:A:P	cm:i:19	s1:i:176	s2:i:0	dv:f:0.1004	rl:i:0
12_AE1712_C16_N8_14_200m_v_NODE_929_length_10545_cov_13.302541	10545	8345	9918	-	VIRSorter_utg000868l_segment0_LN:i:39559_RC:i:4951_XC:f:1_000000	39559	8694	10267	167	1573	60	tp:A:P	cm:i:10	s1:i:167	s2:i:0	dv:f:0.1449	rl:i:0
12_AE1712_C16_N8_14_200m_v_NODE_935_length_10511_cov_8.315699	10511	6	10483	+	VIRSorter_utg001011l_segment0_LN:i:54087_RC:i:1899_XC:f:1_000000	54087	501	10977	10095	10477	60	tp:A:P	cm:i:1019	s1:i:10095	s2:i:57	dv:f:0.0025	rl:i:0
12_AE1712_C16_N8_14_200m_v_NODE_939_length_10494_cov_8.706441	10494	4	10302	+	VIRSorter_utg001011l_segment0_LN:i:54087_RC:i:1899_XC:f:1_000000	54087	43770	54076	9763	10307	60	tp:A:P	cm:i:961	s1:i:9761	s2:i:371	dv:f:0.0041	rl:i:0
12_AE1712_C16_N8_14_200m_v_NODE_959_length_10353_cov_8.155897	10353	14	10336	-	VIRSorter_utg000637l_segment0_LN:i:90675_RC:i:4619_XC:f:1_000000	90675	65301	75624	9833	10323	60	tp:A:P	cm:i:982	s1:i:9833	s2:i:0	dv:f:0.0039	rl:i:0
12_AE1712_C16_N8_14_200m_v_NODE_963_length_10303_cov_9.010366	10303	38	10293	-	VIRSorter_utg001064l_segment0_LN:i:161899_RC:i:6867_XC:f:0_990741	161899	11191	21087	7671	10279	60	tp:A:P	cm:i:747	s1:i:7593	s2:i:0	dv:f:0.0167	rl:i:0
12_AE1712_C16_N8_14_200m_v_NODE_964_length_10292_cov_126.693588	10292	969	10291	+	VIRSorter_utg000374l_segment0_LN:i:12243_RC:i:7102_XC:f:1_000000	12243	62	9452	6571	9395	60	tp:A:P	cm:i:604	s1:i:6554	s2:i:157	dv:f:0.0221	rl:i:0
12_AE1712_C16_N8_14_200m_v_NODE_965_length_10292_cov_6.024278	10292	3133	3546	+	VIRSorter_utg000138l_segment0_LN:i:34090_RC:i:6393_XC:f:1_000000	34090	6378	6791	76	413	32	tp:A:P	cm:i:4	s1:i:76	s2:i:0	dv:f:0.1212	rl:i:0
12_AE1712_C16_N8_14_200m_v_NODE_968_length_10255_cov_6.175378	10255	3	10231	+	VIRSorter_utg000716l_segment0_LN:i:58031_RC:i:2136_XC:f:0_991453	58031	12715	22977	7246	10262	60	tp:A:P	cm:i:714	s1:i:7238	s2:i:0	dv:f:0.0202	rl:i:0
12_AE1712_C16_N8_14_200m_v_NODE_971_length_10219_cov_9.874581	10219	535	6664	-	VIRSorter_utg001075l_segment0_LN:i:50206_RC:i:3606_XC:f:0_990099	50206	43602	49751	1107	6157	60	tp:A:P	cm:i:91	s1:i:1100	s2:i:276	dv:f:0.1005	rl:i:0
12_AE1712_C16_N8_14_200m_v_NODE_982_length_10121_cov_8.742035	10121	7745	10108	-	VIRSorter_utg001143l_segment0_LN:i:30440_RC:i:7107_XC:f:1_000000	30440	1700	4094	94	2394	57	tp:A:P	cm:i:6	s1:i:87	s2:i:0	dv:f:0.1928	rl:i:0
1_AE1712_C3_N1_7_80m_v_NODE_110_length_60388_cov_9.717481	60388	7911	60248	-	VIRSorter_utg000009l_segment0_LN:i:201339_RC:i:24383_XC:f:0_990074	201339	149863	201327	10104	55918	60	tp:A:P	cm:i:848	s1:i:10008	s2:i:0	dv:f:0.0958	rl:i:0
1_AE1712_C3_N1_7_80m_v_NODE_116_length_55183_cov_66.694897	55183	4	30811	+	VIRSorter_utg000675l_segment0_LN:i:47211_RC:i:93355_XC:f:1_000000	47211	16230	47036	27253	30821	60	tp:A:P	cm:i:2659	s1:i:27250	s2:i:83	dv:f:0.0072	rl:i:0
1_AE1712_C3_N1_7_80m_v_NODE_116_length_55183_cov_66.694897	55183	50759	55181	+	VIRSorter_utg000675l_segment0_LN:i:47211_RC:i:93355_XC:f:1_000000	47211	85	4525	996	4479	60	tp:A:P	cm:i:92	s1:i:975	s2:i:366	dv:f:0.0833	rl:i:0
1_AE1712_C3_N1_7_80m_v_NODE_158_length_41312_cov_16.423087	41312	7483	8665	+	VIRSorter_utg001143l_segment0_LN:i:30440_RC:i:7107_XC:f:1_000000	30440	412	1587	63	1184	22	tp:A:P	cm:i:4	s1:i:61	s2:i:0	dv:f:0.1768	rl:i:0
1_AE1712_C3_N1_7_80m_v_NODE_158_length_41312_cov_16.423087	41312	2530	4025	-	VIRSorter_utg000675l_segment0_LN:i:47211_RC:i:93355_XC:f:1_000000	47211	45680	47185	57	1508	12	tp:A:P	cm:i:3	s1:i:54	s2:i:0	dv:f:0.2052	rl:i:0
1_AE1712_C3_N1_7_80m_v_NODE_194_length_34709_cov_18.795998	34709	16959	20893	-	VIRSorter_utg000359l_segment0_LN:i:19963_RC:i:7979_XC:f:1_000000	19963	11290	15748	190	4474	60	tp:A:P	cm:i:10	s1:i:184	s2:i:0	dv:f:0.1923	rl:i:0
1_AE1712_C3_N1_7_80m_v_NODE_237_length_27558_cov_9.821113	27558	12	27524	-	VIRSorter_utg001125l_segment0_LN:i:55746_RC:i:3934_XC:f:0_964286	55746	3140	30655	27266	27515	60	tp:A:P	cm:i:2687	s1:i:27266	s2:i:0	dv:f:0.0007	rl:i:0
1_AE1712_C3_N1_7_80m_v_NODE_242_length_26676_cov_15.804241	26676	16	26672	-	VIRSorter_utg000545l_segment0_LN:i:37520_RC:i:9105_XC:f:0_986842	37520	9642	36300	26185	26659	60	tp:A:P	cm:i:2608	s1:i:26185	s2:i:0	dv:f:0.0015	rl:i:0
1_AE1712_C3_N1_7_80m_v_NODE_259_length_24694_cov_8.319007	24694	13	24627	-	VIRSorter_utg000475l_segment0_LN:i:108170_RC:i:11350_XC:f:1_000000	108170	68705	93319	24545	24614	60	tp:A:P	cm:i:2477	s1:i:24545	s2:i:91	dv:f:0.0002	rl:i:0
1_AE1712_C3_N1_7_80m_v_NODE_263_length_24264_cov_18.125646	24264	143	24259	+	VIRSorter_utg000468l_segment0_LN:i:29480_RC:i:4875_XC:f:1_000000	29480	1470	25603	19826	24140	60	tp:A:P	cm:i:1932	s1:i:19821	s2:i:0	dv:f:0.0118	rl:i:0
1_AE1712_C3_N1_7_80m_v_NODE_283_length_22143_cov_10.067479	22143	4	19885	+	VIRSorter_utg000961l_segment0_LN:i:23859_RC:i:2391_XC:f:0_979167	23859	3950	23839	19644	19889	60	tp:A:P	cm:i:1947	s1:i:19642	s2:i:0	dv:f:0.0010	rl:i:0
1_AE1712_C3_N1_7_80m_v_NODE_283_length_22143_cov_10.067479	22143	18191	22132	-	VIRSorter_utg000640l_segment0_LN:i:53694_RC:i:8124_XC:f:0_990741	53694	49714	53656	3687	3945	60	tp:A:P	cm:i:358	s1:i:3687	s2:i:0	dv:f:0.0049	rl:i:0
1_AE1712_C3_N1_7_80m_v_NODE_333_length_18761_cov_8.666988	18761	23	18760	-	VIRSorter_utg001588l_segment0_LN:i:95667_RC:i:10672_XC:f:0_994792	95667	22109	40804	18103	18737	60	tp:A:P	cm:i:1813	s1:i:18094	s2:i:83	dv:f:0.0023	rl:i:0
1_AE1712_C3_N1_7_80m_v_NODE_343_length_18351_cov_12.988891	18351	3	18339	-	VIRSorter_utg000640l_segment0_LN:i:53694_RC:i:8124_XC:f:0_990741	53694	11769	30105	18292	18336	60	tp:A:P	cm:i:1825	s1:i:18292	s2:i:173	dv:f:0.0002	rl:i:0
1_AE1712_C3_N1_7_80m_v_NODE_349_length_18146_cov_8.366927	18146	16	18121	+	VIRSorter_utg000999c_segment0_LN:i:50456_RC:i:4332_XC:f:1_000000	50456	17275	35918	17173	18645	60	tp:A:P	cm:i:1693	s1:i:17064	s2:i:0	dv:f:0.0035	rl:i:0
1_AE1712_C3_N1_7_80m_v_NODE_364_length_17452_cov_7.505842	17452	37	17442	+	VIRSorter_utg001284l_segment0_LN:i:91372_RC:i:8189_XC:f:1_000000	91372	31205	48610	17280	17405	60	tp:A:P	cm:i:1730	s1:i:17280	s2:i:52	dv:f:0.0006	rl:i:0
1_AE1712_C3_N1_7_80m_v_NODE_412_length_14945_cov_7.099744	14945	22	14936	-	VIRSorter_utg000068l_segment0_LN:i:31218_RC:i:3747_XC:f:1_000000	31218	10371	25286	14625	14915	60	tp:A:P	cm:i:1450	s1:i:14625	s2:i:0	dv:f:0.0015	rl:i:0
1_AE1712_C3_N1_7_80m_v_NODE_424_length_14324_cov_10.236190	14324	61	14313	-	VIRSorter_utg000402l_segment0_LN:i:43222_RC:i:10207_XC:f:1_000000	43222	3386	17639	14089	14253	60	tp:A:P	cm:i:1414	s1:i:14089	s2:i:139	dv:f:0.0011	rl:i:0
1_AE1712_C3_N1_7_80m_v_NODE_428_length_14005_cov_14.170735	14005	2314	3180	-	VIRSorter_utg001143l_segment0_LN:i:30440_RC:i:7107_XC:f:1_000000	30440	26083	26982	87	899	43	tp:A:P	cm:i:5	s1:i:79	s2:i:0	dv:f:0.1485	rl:i:0
1_AE1712_C3_N1_7_80m_v_NODE_433_length_13776_cov_16.298124	13776	1470	13761	-	VIRSorter_utg000858l_segment0_LN:i:59138_RC:i:9772_XC:f:1_000000	59138	46840	59122	11515	12291	60	tp:A:P	cm:i:1162	s1:i:11513	s2:i:0	dv:f:0.0048	rl:i:0
1_AE1712_C3_N1_7_80m_v_NODE_433_length_13776_cov_16.298124	13776	5	196	-	VIRSorter_utg000858l_segment0_LN:i:59138_RC:i:9772_XC:f:1_000000	59138	15	206	191	191	60	tp:A:P	cm:i:21	s1:i:191	s2:i:0	dv:f:0.0024	rl:i:0
1_AE1712_C3_N1_7_80m_v_NODE_464_length_12748_cov_19.484255	12748	14	12744	-	VIRSorter_utg000088l_segment0_LN:i:20329_RC:i:6192_XC:f:0_975610	20329	222	12941	12292	12733	60	tp:A:P	cm:i:1214	s1:i:12289	s2:i:819	dv:f:0.0024	rl:i:0
1_AE1712_C3_N1_7_80m_v_NODE_475_length_12492_cov_17.234474	12492	966	12476	+	VIRSorter_utg000012c_segment0_LN:i:58120_RC:i:15097_XC:f:0_974359	58120	15803	26502	10324	11510	60	tp:A:P	cm:i:1023	s1:i:10324	s2:i:0	dv:f:0.0065	rl:i:0
1_AE1712_C3_N1_7_80m_v_NODE_482_length_12325_cov_6.636675	12325	15	12317	-	VIRSorter_utg002120l_segment0_LN:i:33460_RC:i:3830_XC:f:1_000000	33460	8103	20405	12183	12302	60	tp:A:P	cm:i:1205	s1:i:12183	s2:i:0	dv:f:0.0006	rl:i:0
1_AE1712_C3_N1_7_80m_v_NODE_484_length_12289_cov_17.222159	12289	7	12274	-	VIRSorter_utg001310l_segment0_LN:i:30237_RC:i:5871_XC:f:1_000000	30237	2868	15141	11499	12273	60	tp:A:P	cm:i:1152	s1:i:11497	s2:i:0	dv:f:0.0041	rl:i:0
1_AE1712_C3_N1_7_80m_v_NODE_488_length_12232_cov_8.811765	12232	35	12226	+	VIRSorter_utg000618l_segment0_LN:i:85190_RC:i:15781_XC:f:1_000000	85190	64262	76445	7482	12201	60	tp:A:P	cm:i:710	s1:i:7478	s2:i:0	dv:f:0.0291	rl:i:0
1_AE1712_C3_N1_7_80m_v_NODE_496_length_12003_cov_8.011991	12003	1776	11989	-	VIRSorter_utg001043l_segment0_LN:i:18393_RC:i:1651_XC:f:1_000000	18393	8167	18380	9933	10213	60	tp:A:P	cm:i:991	s1:i:9933	s2:i:0	dv:f:0.0020	rl:i:0
1_AE1712_C3_N1_7_80m_v_NODE_498_length_11976_cov_28.569039	11976	7	11952	-	VIRSorter_utg000151l_segment0_LN:i:20904_RC:i:8641_XC:f:1_000000	20904	8320	20265	11759	11945	60	tp:A:P	cm:i:1179	s1:i:11759	s2:i:4173	dv:f:0.0011	rl:i:0
1_AE1712_C3_N1_7_80m_v_NODE_518_length_11354_cov_12.867075	11354	177	3376	-	VIRSorter_utg000675l_segment0_LN:i:47211_RC:i:93355_XC:f:1_000000	47211	38903	42105	200	3215	60	tp:A:P	cm:i:13	s1:i:194	s2:i:0	dv:f:0.1684	rl:i:0
1_AE1712_C3_N1_7_80m_v_NODE_519_length_11323_cov_12.155700	11323	28	10308	+	VIRSorter_utg000640l_segment0_LN:i:53694_RC:i:8124_XC:f:0_990741	53694	39344	49625	9925	10281	60	tp:A:P	cm:i:995	s1:i:9925	s2:i:0	dv:f:0.0023	rl:i:0
1_AE1712_C3_N1_7_80m_v_NODE_519_length_11323_cov_12.155700	11323	11266	11309	+	VIRSorter_utg000640l_segment0_LN:i:53694_RC:i:8124_XC:f:0_990741	53694	49714	49757	43	43	4	tp:A:P	cm:i:4	s1:i:43	s2:i:0	dv:f:0.0213	rl:i:0
1_AE1712_C3_N1_7_80m_v_NODE_525_length_11221_cov_10.150126	11221	134	11139	-	VIRSorter_utg000836l_segment0_LN:i:39016_RC:i:5266_XC:f:1_000000	39016	23893	34898	10761	11005	60	tp:A:P	cm:i:1090	s1:i:10761	s2:i:228	dv:f:0.0012	rl:i:0
1_AE1712_C3_N1_7_80m_v_NODE_528_length_11175_cov_10.009822	11175	8	11130	-	VIRSorter_utg000314l_segment0_LN:i:62529_RC:i:13225_XC:f:1_000000	62529	41679	52801	10999	11122	60	tp:A:P	cm:i:1088	s1:i:10999	s2:i:0	dv:f:0.0008	rl:i:0
1_AE1712_C3_N1_7_80m_v_NODE_529_length_11148_cov_8.104056	11148	2	11142	+	VIRSorter_utg001205l_segment0_LN:i:38773_RC:i:3461_XC:f:0_987179	38773	26482	37623	10962	11141	60	tp:A:P	cm:i:1117	s1:i:10962	s2:i:0	dv:f:0.0014	rl:i:0
1_AE1712_C3_N1_7_80m_v_NODE_540_length_10852_cov_5.630812	10852	8	10827	+	VIRSorter_utg000112l_segment0_LN:i:102934_RC:i:8547_XC:f:1_000000	102934	32597	43416	10694	10819	60	tp:A:P	cm:i:1061	s1:i:10694	s2:i:0	dv:f:0.0011	rl:i:0
1_AE1712_C3_N1_7_80m_v_NODE_547_length_10723_cov_88.862953	10723	9	10722	+	VIRSorter_utg000494l_segment0_LN:i:28223_RC:i:41386_XC:f:1_000000	28223	17317	28034	10612	10717	60	tp:A:P	cm:i:1085	s1:i:10611	s2:i:0	dv:f:0.0007	rl:i:0
1_AE1712_C3_N1_7_80m_v_NODE_552_length_10615_cov_11.073259	10615	7653	7730	+	VIRSorter_utg000402l_segment0_LN:i:43222_RC:i:10207_XC:f:1_000000	43222	31347	31422	71	77	20	tp:A:P	cm:i:5	s1:i:71	s2:i:54	dv:f:0.0309	rl:i:0
1_AE1712_C3_N1_7_80m_v_NODE_552_length_10615_cov_11.073259	10615	8919	9228	+	VIRSorter_utg000113l_segment0_LN:i:63360_RC:i:5677_XC:f:1_000000	63360	34192	34501	57	309	14	tp:A:P	cm:i:3	s1:i:57	s2:i:0	dv:f:0.1278	rl:i:0
1_AE1712_C3_N1_7_80m_v_NODE_552_length_10615_cov_11.073259	10615	7670	7730	+	VIRSorter_utg000113l_segment0_LN:i:63360_RC:i:5677_XC:f:1_000000	63360	32643	32701	54	60	0	tp:A:S	cm:i:4	s1:i:54	dv:f:0.0365	rl:i:0
1_AE1712_C3_N1_7_80m_v_NODE_553_length_10606_cov_6.666160	10606	42	9199	+	VIRSorter_utg002011l_segment0_LN:i:25356_RC:i:3692_XC:f:1_000000	25356	5412	14569	9078	9157	60	tp:A:P	cm:i:893	s1:i:9078	s2:i:57	dv:f:0.0008	rl:i:0
1_AE1712_C3_N1_7_80m_v_NODE_568_length_10255_cov_10.155139	10255	5	10250	-	VIRSorter_utg000836l_segment0_LN:i:39016_RC:i:5266_XC:f:1_000000	39016	12091	22336	10145	10245	60	tp:A:P	cm:i:992	s1:i:10145	s2:i:136	dv:f:0.0009	rl:i:0
3_AE1712_C6_N1_7_80m_v_NODE_15_length_58348_cov_79.805598	58348	20551	58348	-	VIRSorter_utg000675l_segment0_LN:i:47211_RC:i:93355_XC:f:1_000000	47211	9239	47036	33951	37812	60	tp:A:P	cm:i:3310	s1:i:33948	s2:i:83	dv:f:0.0063	rl:i:0
3_AE1712_C6_N1_7_80m_v_NODE_15_length_58348_cov_79.805598	58348	9	600	-	VIRSorter_utg000675l_segment0_LN:i:47211_RC:i:93355_XC:f:1_000000	47211	85	675	380	591	60	tp:A:P	cm:i:37	s1:i:380	s2:i:0	dv:f:0.0263	rl:i:0
3_AE1712_C6_N1_7_80m_v_NODE_17_length_34693_cov_16.105211	34693	34116	34680	-	VIRSorter_utg001143l_segment0_LN:i:30440_RC:i:7107_XC:f:1_000000	30440	30018	30419	331	574	60	tp:A:P	cm:i:26	s1:i:294	s2:i:0	dv:f:0.0394	rl:i:0
3_AE1712_C6_N1_7_80m_v_NODE_17_length_34693_cov_16.105211	34693	22356	24107	-	VIRSorter_utg001143l_segment0_LN:i:30440_RC:i:7107_XC:f:1_000000	30440	115	1866	282	1769	60	tp:A:P	cm:i:18	s1:i:275	s2:i:0	dv:f:0.1191	rl:i:0
3_AE1712_C6_N1_7_80m_v_NODE_17_length_34693_cov_16.105211	34693	2797	3663	-	VIRSorter_utg001143l_segment0_LN:i:30440_RC:i:7107_XC:f:1_000000	30440	26083	26982	87	899	43	tp:A:P	cm:i:5	s1:i:79	s2:i:0	dv:f:0.1485	rl:i:0
3_AE1712_C6_N1_7_80m_v_NODE_19_length_26891_cov_10.943276	26891	4	7752	-	VIRSorter_utg000675l_segment0_LN:i:47211_RC:i:93355_XC:f:1_000000	47211	38903	46667	3335	7777	60	tp:A:P	cm:i:325	s1:i:3325	s2:i:76	dv:f:0.0463	rl:i:0
3_AE1712_C6_N1_7_80m_v_NODE_19_length_26891_cov_10.943276	26891	22381	26243	-	VIRSorter_utg000675l_segment0_LN:i:47211_RC:i:93355_XC:f:1_000000	47211	21404	24943	144	3868	60	tp:A:P	cm:i:8	s1:i:78	s2:i:0	dv:f:0.2046	rl:i:0
3_AE1712_C6_N1_7_80m_v_NODE_21_length_25499_cov_19.121981	25499	2560	3268	+	VIRSorter_utg000151l_segment0_LN:i:20904_RC:i:8641_XC:f:1_000000	20904	2820	3536	141	719	60	tp:A:P	cm:i:9	s1:i:138	s2:i:46	dv:f:0.1123	rl:i:0
3_AE1712_C6_N1_7_80m_v_NODE_21_length_25499_cov_19.121981	25499	22288	25286	+	VIRSorter_utg000359l_segment0_LN:i:19963_RC:i:7979_XC:f:1_000000	19963	10856	14359	189	3522	60	tp:A:P	cm:i:11	s1:i:186	s2:i:0	dv:f:0.1733	rl:i:0
3_AE1712_C6_N1_7_80m_v_NODE_21_length_25499_cov_19.121981	25499	6	323	-	VIRSorter_utg000088l_segment0_LN:i:20329_RC:i:6192_XC:f:0_975610	20329	17271	17591	57	320	0	tp:A:P	cm:i:3	s1:i:57	s2:i:57	dv:f:0.1262	rl:i:0
3_AE1712_C6_N1_7_80m_v_NODE_21_length_25499_cov_19.121981	25499	6	323	+	VIRSorter_utg000016l_segment0_LN:i:22114_RC:i:5820_XC:f:0_977778	22114	5615	5935	57	320	0	tp:A:S	cm:i:3	s1:i:57	dv:f:0.1262	rl:i:0
3_AE1712_C6_N1_7_80m_v_NODE_21_length_25499_cov_19.121981	25499	2824	5412	-	VIRSorter_utg000088l_segment0_LN:i:20329_RC:i:6192_XC:f:0_975610	20329	13363	15932	51	2588	7	tp:A:P	cm:i:4	s1:i:46	s2:i:0	dv:f:0.2225	rl:i:0
3_AE1712_C6_N1_7_80m_v_NODE_22_length_25234_cov_16.303017	25234	24904	25230	+	VIRSorter_utg000016l_segment0_LN:i:22114_RC:i:5820_XC:f:0_977778	22114	5290	5682	63	392	0	tp:A:P	cm:i:4	s1:i:48	s2:i:48	dv:f:0.1111	rl:i:0
3_AE1712_C6_N1_7_80m_v_NODE_22_length_25234_cov_16.303017	25234	24904	25230	-	VIRSorter_utg000088l_segment0_LN:i:20329_RC:i:6192_XC:f:0_975610	20329	17524	17916	63	392	0	tp:A:S	cm:i:4	s1:i:48	dv:f:0.1111	rl:i:0
3_AE1712_C6_N1_7_80m_v_NODE_25_length_18340_cov_13.862180	18340	14556	17886	+	VIRSorter_utg000359l_segment0_LN:i:19963_RC:i:7979_XC:f:1_000000	19963	11290	15141	171	3867	60	tp:A:P	cm:i:9	s1:i:165	s2:i:0	dv:f:0.1889	rl:i:0
3_AE1712_C6_N1_7_80m_v_NODE_27_length_16976_cov_18.664951	16976	6601	16149	-	VIRSorter_utg000025l_segment0_LN:i:57515_RC:i:71522_XC:f:0_991379	57515	31411	40959	9387	9548	60	tp:A:P	cm:i:914	s1:i:9387	s2:i:0	dv:f:0.0011	rl:i:0
3_AE1712_C6_N1_7_80m_v_NODE_30_length_13732_cov_17.257561	13732	3	10770	-	VIRSorter_utg000025l_segment0_LN:i:57515_RC:i:71522_XC:f:0_991379	57515	43694	54461	10652	10767	60	tp:A:P	cm:i:1068	s1:i:10652	s2:i:0	dv:f:0.0009	rl:i:0
3_AE1712_C6_N1_7_80m_v_NODE_34_length_11672_cov_33.820612	11672	17	11278	+	VIRSorter_utg000494l_segment0_LN:i:28223_RC:i:41386_XC:f:1_000000	28223	16948	28210	11204	11262	60	tp:A:P	cm:i:1143	s1:i:11204	s2:i:0	dv:f:0.0005	rl:i:0
3_AE1712_C6_N1_7_80m_v_NODE_37_length_11081_cov_7.257452	11081	11	11077	+	VIRSorter_utg000491l_segment0_LN:i:59090_RC:i:18696_XC:f:1_000000	59090	26639	37705	11026	11066	60	tp:A:P	cm:i:1106	s1:i:11026	s2:i:0	dv:f:0.0003	rl:i:0
3_AE1712_C6_N1_7_80m_v_NODE_38_length_10815_cov_30.797262	10815	11	10071	+	VIRSorter_utg000016l_segment0_LN:i:22114_RC:i:5820_XC:f:0_977778	22114	12018	22081	9954	10063	60	tp:A:P	cm:i:983	s1:i:9954	s2:i:589	dv:f:0.0007	rl:i:0
3_AE1712_C6_N1_7_80m_v_NODE_38_length_10815_cov_30.797262	10815	9555	10756	+	VIRSorter_utg000359l_segment0_LN:i:19963_RC:i:7979_XC:f:1_000000	19963	3334	4535	271	1201	60	tp:A:P	cm:i:18	s1:i:271	s2:i:0	dv:f:0.1028	rl:i:0
3_AE1712_C6_N1_7_80m_v_NODE_41_length_10557_cov_8.491889	10557	40	10551	+	VIRSorter_utg001143l_segment0_LN:i:30440_RC:i:7107_XC:f:1_000000	30440	7345	17839	10082	10512	60	tp:A:P	cm:i:1012	s1:i:10077	s2:i:0	dv:f:0.0027	rl:i:0
3_AE1712_C6_N1_7_80m_v_NODE_43_length_10354_cov_12.006519	10354	3384	4566	-	VIRSorter_utg001143l_segment0_LN:i:30440_RC:i:7107_XC:f:1_000000	30440	412	1587	63	1184	22	tp:A:P	cm:i:4	s1:i:61	s2:i:0	dv:f:0.1768	rl:i:0
3_AE1712_C6_N1_7_80m_v_NODE_43_length_10354_cov_12.006519	10354	8024	9519	+	VIRSorter_utg000675l_segment0_LN:i:47211_RC:i:93355_XC:f:1_000000	47211	45680	47185	57	1508	12	tp:A:P	cm:i:3	s1:i:54	s2:i:0	dv:f:0.2052	rl:i:0
4_AE1712_C6_N8_17_200m_v_NODE_56_length_58998_cov_40.237572	58998	44314	45282	-	VIRSorter_utg001143l_segment0_LN:i:30440_RC:i:7107_XC:f:1_000000	30440	537	1502	94	968	60	tp:A:P	cm:i:7	s1:i:94	s2:i:0	dv:f:0.1367	rl:i:0
4_AE1712_C6_N8_17_200m_v_NODE_56_length_58998_cov_40.237572	58998	6824	7982	+	VIRSorter_utg000675l_segment0_LN:i:47211_RC:i:93355_XC:f:1_000000	47211	9420	10590	60	1170	19	tp:A:P	cm:i:4	s1:i:57	s2:i:0	dv:f:0.1754	rl:i:0
4_AE1712_C6_N8_17_200m_v_NODE_58_length_58496_cov_717.917766	58496	23699	58482	-	VIRSorter_utg000675l_segment0_LN:i:47211_RC:i:93355_XC:f:1_000000	47211	12253	47036	30958	34798	60	tp:A:P	cm:i:3016	s1:i:30955	s2:i:78	dv:f:0.0070	rl:i:0
4_AE1712_C6_N8_17_200m_v_NODE_58_length_58496_cov_717.917766	58496	12	3748	-	VIRSorter_utg000675l_segment0_LN:i:47211_RC:i:93355_XC:f:1_000000	47211	85	3299	1028	3855	60	tp:A:P	cm:i:94	s1:i:874	s2:i:249	dv:f:0.0724	rl:i:0
4_AE1712_C6_N8_17_200m_v_NODE_65_length_53084_cov_30.607090	53084	104	53077	-	VIRSorter_utg000305l_segment0_LN:i:135605_RC:i:5422_XC:f:1_000000	135605	18358	71329	51612	52973	60	tp:A:P	cm:i:5046	s1:i:51612	s2:i:0	dv:f:0.0019	rl:i:0
4_AE1712_C6_N8_17_200m_v_NODE_67_length_51149_cov_15.285029	51149	14	51131	+	VIRSorter_utg000112l_segment0_LN:i:102934_RC:i:8547_XC:f:1_000000	102934	12014	63132	50515	51118	60	tp:A:P	cm:i:5022	s1:i:50515	s2:i:265	dv:f:0.0008	rl:i:0
4_AE1712_C6_N8_17_200m_v_NODE_74_length_46726_cov_13.556175	46726	11140	11782	+	VIRSorter_utg001151l_segment0_LN:i:45146_RC:i:2056_XC:f:1_000000	45146	8751	9393	41	642	1	tp:A:P	cm:i:3	s1:i:41	s2:i:0	dv:f:0.1658	rl:i:0
4_AE1712_C6_N8_17_200m_v_NODE_75_length_45897_cov_19.695766	45897	0	30017	+	VIRSorter_utg000302l_segment0_LN:i:66531_RC:i:9288_XC:f:0_992537	66531	36386	66423	28457	30037	60	tp:A:P	cm:i:2783	s1:i:28452	s2:i:0	dv:f:0.0038	rl:i:0
4_AE1712_C6_N8_17_200m_v_NODE_75_length_45897_cov_19.695766	45897	29814	45889	+	VIRSorter_utg000302l_segment0_LN:i:66531_RC:i:9288_XC:f:0_992537	66531	18	16093	15328	16075	60	tp:A:P	cm:i:1486	s1:i:15328	s2:i:0	dv:f:0.0034	rl:i:0
4_AE1712_C6_N8_17_200m_v_NODE_78_length_44082_cov_55.367163	44082	13515	21781	-	VIRSorter_utg000675l_segment0_LN:i:47211_RC:i:93355_XC:f:1_000000	47211	38903	47185	3882	8295	60	tp:A:P	cm:i:377	s1:i:3872	s2:i:95	dv:f:0.0417	rl:i:0
4_AE1712_C6_N8_17_200m_v_NODE_78_length_44082_cov_55.367163	44082	42848	42944	-	VIRSorter_utg000391l_segment0_LN:i:88027_RC:i:4978_XC:f:0_994350	88027	55270	55366	96	96	60	tp:A:P	cm:i:10	s1:i:96	s2:i:0	dv:f:0.0096	rl:i:0
4_AE1712_C6_N8_17_200m_v_NODE_78_length_44082_cov_55.367163	44082	43719	44010	-	VIRSorter_utg000675l_segment0_LN:i:47211_RC:i:93355_XC:f:1_000000	47211	17048	17342	91	294	60	tp:A:P	cm:i:7	s1:i:91	s2:i:0	dv:f:0.0800	rl:i:0
4_AE1712_C6_N8_17_200m_v_NODE_78_length_44082_cov_55.367163	44082	36410	40273	-	VIRSorter_utg000675l_segment0_LN:i:47211_RC:i:93355_XC:f:1_000000	47211	21404	24943	144	3869	60	tp:A:P	cm:i:8	s1:i:78	s2:i:0	dv:f:0.2050	rl:i:0
4_AE1712_C6_N8_17_200m_v_NODE_92_length_38219_cov_11.092025	38219	10675	24007	-	VIRSorter_utg002011l_segment0_LN:i:25356_RC:i:3692_XC:f:1_000000	25356	1201	14569	12962	13368	60	tp:A:P	cm:i:1263	s1:i:12954	s2:i:76	dv:f:0.0021	rl:i:0
4_AE1712_C6_N8_17_200m_v_NODE_92_length_38219_cov_11.092025	38219	26367	37970	-	VIRSorter_utg000138l_segment0_LN:i:34090_RC:i:6393_XC:f:1_000000	34090	743	12315	5127	11671	60	tp:A:P	cm:i:498	s1:i:5089	s2:i:170	dv:f:0.0451	rl:i:0
4_AE1712_C6_N8_17_200m_v_NODE_92_length_38219_cov_11.092025	38219	2000	6479	-	VIRSorter_utg002011l_segment0_LN:i:25356_RC:i:3692_XC:f:1_000000	25356	17134	21431	311	4490	60	tp:A:P	cm:i:21	s1:i:268	s2:i:0	dv:f:0.1594	rl:i:0
4_AE1712_C6_N8_17_200m_v_NODE_92_length_38219_cov_11.092025	38219	30	1983	-	VIRSorter_utg003464l_segment0_LN:i:23799_RC:i:3220_XC:f:1_000000	23799	19774	21706	168	1953	60	tp:A:P	cm:i:12	s1:i:163	s2:i:84	dv:f:0.1431	rl:i:0
4_AE1712_C6_N8_17_200m_v_NODE_94_length_36991_cov_10.250257	36991	33058	34012	-	VIRSorter_utg000020l_segment0_LN:i:163209_RC:i:21964_XC:f:0_993884	163209	22030	22984	95	954	52	tp:A:P	cm:i:5	s1:i:95	s2:i:0	dv:f:0.1550	rl:i:0
4_AE1712_C6_N8_17_200m_v_NODE_103_length_35512_cov_15.897615	35512	0	18504	-	VIRSorter_utg000465l_segment0_LN:i:62732_RC:i:3246_XC:f:1_000000	62732	14	18518	18242	18505	60	tp:A:P	cm:i:1856	s1:i:18242	s2:i:0	dv:f:0.0010	rl:i:0
4_AE1712_C6_N8_17_200m_v_NODE_103_length_35512_cov_15.897615	35512	18021	35499	-	VIRSorter_utg000465l_segment0_LN:i:62732_RC:i:3246_XC:f:1_000000	62732	45247	62724	17355	17478	60	tp:A:P	cm:i:1720	s1:i:17355	s2:i:0	dv:f:0.0006	rl:i:0
4_AE1712_C6_N8_17_200m_v_NODE_107_length_35145_cov_22.875299	35145	0	35067	+	VIRSorter_utg000780l_segment0_LN:i:81321_RC:i:3692_XC:f:1_000000	81321	34847	69914	34581	35068	60	tp:A:P	cm:i:3483	s1:i:34581	s2:i:0	dv:f:0.0010	rl:i:0
4_AE1712_C6_N8_17_200m_v_NODE_109_length_35022_cov_9.729947	35022	7	3110	+	VIRSorter_utg000064l_segment0_LN:i:58502_RC:i:1811_XC:f:1_000000	58502	55401	58499	2567	3106	60	tp:A:P	cm:i:246	s1:i:2565	s2:i:0	dv:f:0.0115	rl:i:0
4_AE1712_C6_N8_17_200m_v_NODE_109_length_35022_cov_9.729947	35022	21407	22848	-	VIRSorter_utg000792l_segment0_LN:i:87733_RC:i:3457_XC:f:0_994318	87733	66448	67962	84	1514	41	tp:A:P	cm:i:6	s1:i:68	s2:i:0	dv:f:0.1662	rl:i:0
4_AE1712_C6_N8_17_200m_v_NODE_110_length_34519_cov_14.882788	34519	34247	34519	+	VIRSorter_utg000305l_segment0_LN:i:135605_RC:i:5422_XC:f:1_000000	135605	69936	70208	70	272	29	tp:A:P	cm:i:4	s1:i:70	s2:i:0	dv:f:0.0943	rl:i:0
4_AE1712_C6_N8_17_200m_v_NODE_112_length_33144_cov_22.775123	33144	114	33131	-	VIRSorter_utg000156l_segment0_LN:i:110956_RC:i:7730_XC:f:1_000000	110956	42736	75753	32136	33019	60	tp:A:P	cm:i:3172	s1:i:32136	s2:i:0	dv:f:0.0018	rl:i:0
4_AE1712_C6_N8_17_200m_v_NODE_119_length_31912_cov_68.474980	31912	1186	4054	+	VIRSorter_utg000675l_segment0_LN:i:47211_RC:i:93355_XC:f:1_000000	47211	18989	22275	618	3286	60	tp:A:P	cm:i:43	s1:i:533	s2:i:0	dv:f:0.0992	rl:i:0
4_AE1712_C6_N8_17_200m_v_NODE_119_length_31912_cov_68.474980	31912	18	683	+	VIRSorter_utg000675l_segment0_LN:i:47211_RC:i:93355_XC:f:1_000000	47211	16664	17342	194	678	60	tp:A:P	cm:i:15	s1:i:191	s2:i:0	dv:f:0.0796	rl:i:0
4_AE1712_C6_N8_17_200m_v_NODE_119_length_31912_cov_68.474980	31912	22274	30441	+	VIRSorter_utg000675l_segment0_LN:i:47211_RC:i:93355_XC:f:1_000000	47211	38957	47185	134	8249	60	tp:A:P	cm:i:9	s1:i:111	s2:i:57	dv:f:0.2357	rl:i:0
4_AE1712_C6_N8_17_200m_v_NODE_127_length_29897_cov_11.773675	29897	12424	16756	-	VIRSorter_utg000675l_segment0_LN:i:47211_RC:i:93355_XC:f:1_000000	47211	41244	45511	106	4332	59	tp:A:P	cm:i:6	s1:i:90	s2:i:0	dv:f:0.2255	rl:i:0
4_AE1712_C6_N8_17_200m_v_NODE_127_length_29897_cov_11.773675	29897	11281	12450	-	VIRSorter_utg000494l_segment0_LN:i:28223_RC:i:41386_XC:f:1_000000	28223	3702	4880	64	1178	23	tp:A:P	cm:i:4	s1:i:62	s2:i:0	dv:f:0.1781	rl:i:0
4_AE1712_C6_N8_17_200m_v_NODE_131_length_28072_cov_20.680764	28072	11587	28063	+	VIRSorter_utg000780l_segment0_LN:i:81321_RC:i:3692_XC:f:1_000000	81321	18470	34915	12136	16478	60	tp:A:P	cm:i:1168	s1:i:12129	s2:i:52	dv:f:0.0166	rl:i:0
4_AE1712_C6_N8_17_200m_v_NODE_131_length_28072_cov_20.680764	28072	4967	5679	+	VIRSorter_utg000780l_segment0_LN:i:81321_RC:i:3692_XC:f:1_000000	81321	11058	11770	688	712	60	tp:A:P	cm:i:66	s1:i:688	s2:i:0	dv:f:0.0038	rl:i:0
4_AE1712_C6_N8_17_200m_v_NODE_136_length_27252_cov_28.791205	27252	25566	26288	-	VIRSorter_utg000675l_segment0_LN:i:47211_RC:i:93355_XC:f:1_000000	47211	15845	16567	288	722	60	tp:A:P	cm:i:23	s1:i:288	s2:i:0	dv:f:0.0622	rl:i:0
4_AE1712_C6_N8_17_200m_v_NODE_136_length_27252_cov_28.791205	27252	23635	23949	-	VIRSorter_utg000675l_segment0_LN:i:47211_RC:i:93355_XC:f:1_000000	47211	20166	20482	80	316	52	tp:A:P	cm:i:6	s1:i:80	s2:i:0	dv:f:0.0881	rl:i:0
4_AE1712_C6_N8_17_200m_v_NODE_136_length_27252_cov_28.791205	27252	22529	22814	-	VIRSorter_utg000675l_segment0_LN:i:47211_RC:i:93355_XC:f:1_000000	47211	21951	22236	57	285	14	tp:A:P	cm:i:3	s1:i:57	s2:i:0	dv:f:0.1229	rl:i:0
4_AE1712_C6_N8_17_200m_v_NODE_136_length_27252_cov_28.791205	27252	24676	24718	-	VIRSorter_utg000391l_segment0_LN:i:88027_RC:i:4978_XC:f:0_994350	88027	55270	55312	42	42	2	tp:A:P	cm:i:4	s1:i:42	s2:i:0	dv:f:0.0213	rl:i:0
4_AE1712_C6_N8_17_200m_v_NODE_146_length_25911_cov_11.760896	25911	9	25900	+	VIRSorter_utg000391l_segment0_LN:i:88027_RC:i:4978_XC:f:0_994350	88027	52987	78883	25343	25897	60	tp:A:P	cm:i:2535	s1:i:25341	s2:i:57	dv:f:0.0013	rl:i:0
4_AE1712_C6_N8_17_200m_v_NODE_148_length_25581_cov_13.216084	25581	13798	15308	-	VIRSorter_utg000164l_segment0_LN:i:48027_RC:i:2225_XC:f:1_000000	48027	40638	42129	60	1510	17	tp:A:P	cm:i:4	s1:i:55	s2:i:0	dv:f:0.1915	rl:i:0
4_AE1712_C6_N8_17_200m_v_NODE_157_length_23946_cov_10.398592	23946	2482	23929	-	VIRSorter_utg001284l_segment0_LN:i:91372_RC:i:8189_XC:f:1_000000	91372	41343	62790	21283	21447	60	tp:A:P	cm:i:2115	s1:i:21283	s2:i:0	dv:f:0.0007	rl:i:0
4_AE1712_C6_N8_17_200m_v_NODE_159_length_23302_cov_11.474747	23302	7	23292	-	VIRSorter_utg001486l_segment0_LN:i:94101_RC:i:4153_XC:f:1_000000	94101	15991	39277	22771	23286	60	tp:A:P	cm:i:2213	s1:i:22771	s2:i:76	dv:f:0.0018	rl:i:0
4_AE1712_C6_N8_17_200m_v_NODE_163_length_22336_cov_16.456804	22336	30	22330	-	VIRSorter_utg000465l_segment0_LN:i:62732_RC:i:3246_XC:f:1_000000	62732	18643	40943	22252	22300	60	tp:A:P	cm:i:2244	s1:i:22252	s2:i:0	dv:f:0.0002	rl:i:0
4_AE1712_C6_N8_17_200m_v_NODE_180_length_20774_cov_8.626999	20774	6	20770	-	VIRSorter_utg001284l_segment0_LN:i:91372_RC:i:8189_XC:f:1_000000	91372	2761	23524	20267	20764	60	tp:A:P	cm:i:2018	s1:i:20267	s2:i:57	dv:f:0.0015	rl:i:0
4_AE1712_C6_N8_17_200m_v_NODE_189_length_19477_cov_17.812010	19477	1007	4535	-	VIRSorter_utg000868l_segment0_LN:i:39559_RC:i:4951_XC:f:1_000000	39559	30943	34456	150	3531	60	tp:A:P	cm:i:10	s1:i:145	s2:i:0	dv:f:0.1876	rl:i:0
4_AE1712_C6_N8_17_200m_v_NODE_189_length_19477_cov_17.812010	19477	7303	10137	-	VIRSorter_utg000868l_segment0_LN:i:39559_RC:i:4951_XC:f:1_000000	39559	25895	28555	95	2834	30	tp:A:P	cm:i:7	s1:i:59	s2:i:0	dv:f:0.1936	rl:i:0
4_AE1712_C6_N8_17_200m_v_NODE_190_length_19306_cov_19.329190	19306	15924	19295	-	VIRSorter_utg001143l_segment0_LN:i:30440_RC:i:7107_XC:f:1_000000	30440	729	4318	196	3621	60	tp:A:P	cm:i:11	s1:i:140	s2:i:0	dv:f:0.1784	rl:i:0
4_AE1712_C6_N8_17_200m_v_NODE_196_length_18628_cov_20.009919	18628	12	18626	+	VIRSorter_utg000068l_segment0_LN:i:31218_RC:i:3747_XC:f:1_000000	31218	11100	29714	18252	18614	60	tp:A:P	cm:i:1794	s1:i:18252	s2:i:0	dv:f:0.0016	rl:i:0
4_AE1712_C6_N8_17_200m_v_NODE_202_length_18369_cov_6.920949	18369	2128	4121	+	VIRSorter_utg001146l_segment0_LN:i:46852_RC:i:1717_XC:f:0_968085	46852	12895	14878	57	1993	13	tp:A:P	cm:i:3	s1:i:55	s2:i:0	dv:f:0.2205	rl:i:0
4_AE1712_C6_N8_17_200m_v_NODE_208_length_17904_cov_11.658271	17904	10441	16154	+	VIRSorter_utg000675l_segment0_LN:i:47211_RC:i:93355_XC:f:1_000000	47211	41015	46687	545	5747	60	tp:A:P	cm:i:36	s1:i:520	s2:i:81	dv:f:0.1453	rl:i:0
4_AE1712_C6_N8_17_200m_v_NODE_209_length_17895_cov_6.730609	17895	5	17887	-	VIRSorter_utg001553l_segment0_LN:i:95177_RC:i:4057_XC:f:1_000000	95177	38010	55892	17731	17882	60	tp:A:P	cm:i:1767	s1:i:17731	s2:i:0	dv:f:0.0007	rl:i:0
4_AE1712_C6_N8_17_200m_v_NODE_214_length_17713_cov_10.602971	17713	3390	3646	+	VIRSorter_utg000012c_segment0_LN:i:58120_RC:i:15097_XC:f:0_974359	58120	28894	29150	71	256	29	tp:A:P	cm:i:4	s1:i:71	s2:i:0	dv:f:0.1078	rl:i:0
4_AE1712_C6_N8_17_200m_v_NODE_230_length_16807_cov_11.730723	16807	653	893	+	VIRSorter_utg001143l_segment0_LN:i:30440_RC:i:7107_XC:f:1_000000	30440	4075	4318	53	243	15	tp:A:P	cm:i:4	s1:i:53	s2:i:0	dv:f:0.1024	rl:i:0
4_AE1712_C6_N8_17_200m_v_NODE_232_length_16746_cov_15.493911	16746	926	16732	+	VIRSorter_utg002154l_segment0_LN:i:19314_RC:i:2119_XC:f:0_974359	19314	7	15816	15648	15809	60	tp:A:P	cm:i:1558	s1:i:15648	s2:i:495	dv:f:0.0007	rl:i:0
4_AE1712_C6_N8_17_200m_v_NODE_241_length_16521_cov_16.842982	16521	24	16521	-	VIRSorter_utg001143l_segment0_LN:i:30440_RC:i:7107_XC:f:1_000000	30440	10878	27378	14568	16519	60	tp:A:P	cm:i:1465	s1:i:14560	s2:i:0	dv:f:0.0077	rl:i:0
4_AE1712_C6_N8_17_200m_v_NODE_250_length_16167_cov_9.118583	16167	14939	15700	-	VIRSorter_utg001131l_segment0_LN:i:24335_RC:i:1223_XC:f:0_979592	24335	23559	24320	105	761	60	tp:A:P	cm:i:6	s1:i:105	s2:i:0	dv:f:0.1329	rl:i:0
4_AE1712_C6_N8_17_200m_v_NODE_252_length_16146_cov_15.867696	16146	10875	11755	-	VIRSorter_utg000716l_segment0_LN:i:58031_RC:i:2136_XC:f:0_991453	58031	22097	22977	768	880	60	tp:A:P	cm:i:72	s1:i:768	s2:i:0	dv:f:0.0087	rl:i:0
4_AE1712_C6_N8_17_200m_v_NODE_252_length_16146_cov_15.867696	16146	12654	13728	-	VIRSorter_utg000716l_segment0_LN:i:58031_RC:i:2136_XC:f:0_991453	58031	19204	20278	701	1074	60	tp:A:P	cm:i:60	s1:i:701	s2:i:0	dv:f:0.0295	rl:i:0
4_AE1712_C6_N8_17_200m_v_NODE_259_length_15635_cov_9.641792	15635	78	15619	+	VIRSorter_utg000199l_segment0_LN:i:52449_RC:i:1398_XC:f:0_990476	52449	25738	41283	15033	15545	60	tp:A:P	cm:i:1480	s1:i:15033	s2:i:0	dv:f:0.0022	rl:i:0
4_AE1712_C6_N8_17_200m_v_NODE_264_length_15392_cov_11.651453	15392	19	564	+	VIRSorter_utg000140l_segment0_LN:i:30640_RC:i:2151_XC:f:1_000000	30640	29992	30537	375	545	60	tp:A:P	cm:i:30	s1:i:375	s2:i:0	dv:f:0.0258	rl:i:0
4_AE1712_C6_N8_17_200m_v_NODE_264_length_15392_cov_11.651453	15392	0	4818	+	VIRSorter_utg000946l_segment0_LN:i:64320_RC:i:4576_XC:f:0_992248	64320	5680	10218	380	4822	60	tp:A:P	cm:i:29	s1:i:322	s2:i:0	dv:f:0.1481	rl:i:0
4_AE1712_C6_N8_17_200m_v_NODE_268_length_15318_cov_10.441244	15318	13	15317	+	VIRSorter_utg000391l_segment0_LN:i:88027_RC:i:4978_XC:f:0_994350	88027	33944	49247	15175	15304	60	tp:A:P	cm:i:1520	s1:i:15175	s2:i:0	dv:f:0.0006	rl:i:0
4_AE1712_C6_N8_17_200m_v_NODE_280_length_14562_cov_12.211253	14562	159	14523	+	VIRSorter_utg000064l_segment0_LN:i:58502_RC:i:1811_XC:f:1_000000	58502	38985	53366	12071	14382	60	tp:A:P	cm:i:1134	s1:i:12070	s2:i:0	dv:f:0.0112	rl:i:0
4_AE1712_C6_N8_17_200m_v_NODE_290_length_14196_cov_13.078334	14196	7745	13189	+	VIRSorter_utg000675l_segment0_LN:i:47211_RC:i:93355_XC:f:1_000000	47211	7402	12845	178	5475	60	tp:A:P	cm:i:10	s1:i:163	s2:i:0	dv:f:0.2075	rl:i:0
4_AE1712_C6_N8_17_200m_v_NODE_290_length_14196_cov_13.078334	14196	5221	11820	-	VIRSorter_utg000052l_segment0_LN:i:36580_RC:i:53988_XC:f:1_000000	36580	27998	34362	115	6604	25	tp:A:P	cm:i:7	s1:i:66	s2:i:51	dv:f:0.2378	rl:i:0
4_AE1712_C6_N8_17_200m_v_NODE_290_length_14196_cov_13.078334	14196	5560	5636	+	VIRSorter_utg000675l_segment0_LN:i:47211_RC:i:93355_XC:f:1_000000	47211	6036	6112	51	76	0	tp:A:S	cm:i:3	s1:i:51	dv:f:0.0578	rl:i:0
4_AE1712_C6_N8_17_200m_v_NODE_291_length_14162_cov_9.630032	14162	7	11387	-	VIRSorter_utg000391l_segment0_LN:i:88027_RC:i:4978_XC:f:0_994350	88027	13	11392	11193	11380	60	tp:A:P	cm:i:1110	s1:i:11193	s2:i:0	dv:f:0.0010	rl:i:0
4_AE1712_C6_N8_17_200m_v_NODE_291_length_14162_cov_9.630032	14162	11026	14149	-	VIRSorter_utg000391l_segment0_LN:i:88027_RC:i:4978_XC:f:0_994350	88027	84871	87995	3114	3124	60	tp:A:P	cm:i:322	s1:i:3114	s2:i:0	dv:f:0.0006	rl:i:0
4_AE1712_C6_N8_17_200m_v_NODE_294_length_14034_cov_5.990542	14034	1270	1422	+	VIRSorter_utg000536l_segment0_LN:i:38062_RC:i:7736_XC:f:1_000000	38062	1602	1754	57	152	14	tp:A:P	cm:i:3	s1:i:57	s2:i:0	dv:f:0.0913	rl:i:0
4_AE1712_C6_N8_17_200m_v_NODE_294_length_14034_cov_5.990542	14034	2341	3008	+	VIRSorter_utg000521l_segment0_LN:i:15541_RC:i:980_XC:f:1_000000	15541	3082	3761	52	679	14	tp:A:P	cm:i:5	s1:i:49	s2:i:0	dv:f:0.1381	rl:i:0
4_AE1712_C6_N8_17_200m_v_NODE_299_length_13813_cov_21.561663	13813	8907	9688	+	VIRSorter_utg001143l_segment0_LN:i:30440_RC:i:7107_XC:f:1_000000	30440	29656	30419	411	786	60	tp:A:P	cm:i:34	s1:i:404	s2:i:0	dv:f:0.0482	rl:i:0
4_AE1712_C6_N8_17_200m_v_NODE_299_length_13813_cov_21.561663	13813	10753	11010	-	VIRSorter_utg000391l_segment0_LN:i:88027_RC:i:4978_XC:f:0_994350	88027	53850	54107	63	257	30	tp:A:P	cm:i:5	s1:i:63	s2:i:0	dv:f:0.0943	rl:i:0
4_AE1712_C6_N8_17_200m_v_NODE_299_length_13813_cov_21.561663	13813	7546	7627	+	VIRSorter_utg001143l_segment0_LN:i:30440_RC:i:7107_XC:f:1_000000	30440	29365	29446	60	81	21	tp:A:P	cm:i:4	s1:i:60	s2:i:0	dv:f:0.0427	rl:i:0
4_AE1712_C6_N8_17_200m_v_NODE_304_length_13624_cov_10.649812	13624	15	342	+	VIRSorter_utg000662l_segment0_LN:i:59491_RC:i:2319_XC:f:0_991597	59491	38368	38695	198	327	60	tp:A:P	cm:i:21	s1:i:198	s2:i:0	dv:f:0.0312	rl:i:0
4_AE1712_C6_N8_17_200m_v_NODE_304_length_13624_cov_10.649812	13624	8909	10673	+	VIRSorter_utg000662l_segment0_LN:i:59491_RC:i:2319_XC:f:0_991597	59491	46760	48528	123	1768	60	tp:A:P	cm:i:9	s1:i:123	s2:i:0	dv:f:0.1562	rl:i:0
4_AE1712_C6_N8_17_200m_v_NODE_317_length_13268_cov_6.463422	13268	1174	5623	+	VIRSorter_utg000138l_segment0_LN:i:34090_RC:i:6393_XC:f:1_000000	34090	14953	19351	154	4482	60	tp:A:P	cm:i:9	s1:i:128	s2:i:84	dv:f:0.2071	rl:i:0
4_AE1712_C6_N8_17_200m_v_NODE_317_length_13268_cov_6.463422	13268	8232	11339	+	VIRSorter_utg002406l_segment0_LN:i:17983_RC:i:1478_XC:f:1_000000	17983	636	3702	76	3112	25	tp:A:P	cm:i:4	s1:i:65	s2:i:0	dv:f:0.2293	rl:i:0
4_AE1712_C6_N8_17_200m_v_NODE_319_length_13177_cov_5.613893	13177	14	13163	-	VIRSorter_utg001205l_segment0_LN:i:38773_RC:i:3461_XC:f:0_987179	38773	884	14033	12750	13150	60	tp:A:P	cm:i:1262	s1:i:12750	s2:i:0	dv:f:0.0021	rl:i:0
4_AE1712_C6_N8_17_200m_v_NODE_321_length_12996_cov_9.239028	12996	10729	12403	+	VIRSorter_utg000662l_segment0_LN:i:59491_RC:i:2319_XC:f:0_991597	59491	22423	24101	109	1678	60	tp:A:P	cm:i:9	s1:i:109	s2:i:0	dv:f:0.1547	rl:i:0
4_AE1712_C6_N8_17_200m_v_NODE_321_length_12996_cov_9.239028	12996	8396	8915	+	VIRSorter_utg000662l_segment0_LN:i:59491_RC:i:2319_XC:f:0_991597	59491	19031	19550	68	519	27	tp:A:P	cm:i:4	s1:i:68	s2:i:0	dv:f:0.1274	rl:i:0
4_AE1712_C6_N8_17_200m_v_NODE_324_length_12956_cov_15.438621	12956	11318	11850	+	VIRSorter_utg000305l_segment0_LN:i:135605_RC:i:5422_XC:f:1_000000	135605	90943	91475	236	532	60	tp:A:P	cm:i:23	s1:i:236	s2:i:0	dv:f:0.0487	rl:i:0
4_AE1712_C6_N8_17_200m_v_NODE_325_length_12942_cov_27.394403	12942	72	12928	+	VIRSorter_utg000305l_segment0_LN:i:135605_RC:i:5422_XC:f:1_000000	135605	71428	84278	12288	12856	60	tp:A:P	cm:i:1217	s1:i:12286	s2:i:0	dv:f:0.0037	rl:i:0
4_AE1712_C6_N8_17_200m_v_NODE_326_length_12721_cov_43.105979	12721	1035	1901	-	VIRSorter_utg001143l_segment0_LN:i:30440_RC:i:7107_XC:f:1_000000	30440	26083	26982	87	899	43	tp:A:P	cm:i:5	s1:i:79	s2:i:0	dv:f:0.1485	rl:i:0
4_AE1712_C6_N8_17_200m_v_NODE_347_length_12231_cov_18.939773	12231	4	12218	+	VIRSorter_utg000156l_segment0_LN:i:110956_RC:i:7730_XC:f:1_000000	110956	6591	18805	11993	12214	60	tp:A:P	cm:i:1216	s1:i:11993	s2:i:0	dv:f:0.0014	rl:i:0
4_AE1712_C6_N8_17_200m_v_NODE_350_length_12174_cov_7.169629	12174	11198	11625	+	VIRSorter_utg000662l_segment0_LN:i:59491_RC:i:2319_XC:f:0_991597	59491	50438	50848	76	427	29	tp:A:P	cm:i:4	s1:i:71	s2:i:0	dv:f:0.1238	rl:i:0
4_AE1712_C6_N8_17_200m_v_NODE_350_length_12174_cov_7.169629	12174	5404	5885	+	VIRSorter_utg000662l_segment0_LN:i:59491_RC:i:2319_XC:f:0_991597	59491	46220	46700	42	481	2	tp:A:P	cm:i:3	s1:i:42	s2:i:0	dv:f:0.1448	rl:i:0
4_AE1712_C6_N8_17_200m_v_NODE_354_length_12068_cov_31.299558	12068	539	12052	-	VIRSorter_utg000138l_segment0_LN:i:34090_RC:i:6393_XC:f:1_000000	34090	22572	34084	11281	11515	60	tp:A:P	cm:i:1158	s1:i:11281	s2:i:71	dv:f:0.0014	rl:i:0
4_AE1712_C6_N8_17_200m_v_NODE_360_length_11961_cov_6.586755	11961	5	11960	-	VIRSorter_utg000836l_segment0_LN:i:39016_RC:i:5266_XC:f:1_000000	39016	10381	22336	11780	11955	60	tp:A:P	cm:i:1148	s1:i:11780	s2:i:155	dv:f:0.0013	rl:i:0
4_AE1712_C6_N8_17_200m_v_NODE_362_length_11909_cov_23.335108	11909	28	1689	+	VIRSorter_utg000675l_segment0_LN:i:47211_RC:i:93355_XC:f:1_000000	47211	20445	22338	455	1893	60	tp:A:P	cm:i:33	s1:i:408	s2:i:0	dv:f:0.0847	rl:i:0
4_AE1712_C6_N8_17_200m_v_NODE_374_length_11681_cov_7.675974	11681	14	11671	-	VIRSorter_utg001011l_segment0_LN:i:54087_RC:i:1899_XC:f:1_000000	54087	18606	30261	11401	11657	60	tp:A:P	cm:i:1148	s1:i:11401	s2:i:90	dv:f:0.0016	rl:i:0
4_AE1712_C6_N8_17_200m_v_NODE_376_length_11659_cov_16.311863	11659	3	11657	-	VIRSorter_utg000448l_segment0_LN:i:33219_RC:i:4757_XC:f:1_000000	33219	15190	26844	11513	11654	60	tp:A:P	cm:i:1138	s1:i:11513	s2:i:0	dv:f:0.0010	rl:i:0
4_AE1712_C6_N8_17_200m_v_NODE_384_length_11452_cov_6.004835	11452	10880	11077	+	VIRSorter_utg000199l_segment0_LN:i:52449_RC:i:1398_XC:f:0_990476	52449	40646	40843	114	197	60	tp:A:P	cm:i:9	s1:i:114	s2:i:0	dv:f:0.0470	rl:i:0
4_AE1712_C6_N8_17_200m_v_NODE_384_length_11452_cov_6.004835	11452	11239	11330	+	VIRSorter_utg000199l_segment0_LN:i:52449_RC:i:1398_XC:f:0_990476	52449	40441	40532	56	91	25	tp:A:P	cm:i:6	s1:i:56	s2:i:0	dv:f:0.0407	rl:i:0
4_AE1712_C6_N8_17_200m_v_NODE_396_length_11064_cov_8.842359	11064	313	672	+	VIRSorter_utg001143l_segment0_LN:i:30440_RC:i:7107_XC:f:1_000000	30440	1422	1781	132	359	60	tp:A:P	cm:i:8	s1:i:132	s2:i:0	dv:f:0.0847	rl:i:0
4_AE1712_C6_N8_17_200m_v_NODE_398_length_10987_cov_6.354445	10987	400	1656	-	VIRSorter_utg000305l_segment0_LN:i:135605_RC:i:5422_XC:f:1_000000	135605	69583	70839	208	1256	60	tp:A:P	cm:i:13	s1:i:208	s2:i:0	dv:f:0.1236	rl:i:0
4_AE1712_C6_N8_17_200m_v_NODE_400_length_10960_cov_6.345493	10960	0	10943	+	VIRSorter_utg000164l_segment0_LN:i:48027_RC:i:2225_XC:f:1_000000	48027	34681	45627	10046	10947	60	tp:A:P	cm:i:1018	s1:i:10046	s2:i:0	dv:f:0.0057	rl:i:0
4_AE1712_C6_N8_17_200m_v_NODE_404_length_10883_cov_7.334259	10883	7316	8692	-	VIRSorter_utg000675l_segment0_LN:i:47211_RC:i:93355_XC:f:1_000000	47211	16023	17333	83	1376	41	tp:A:P	cm:i:6	s1:i:68	s2:i:0	dv:f:0.1650	rl:i:0
4_AE1712_C6_N8_17_200m_v_NODE_404_length_10883_cov_7.334259	10883	9651	10288	-	VIRSorter_utg000675l_segment0_LN:i:47211_RC:i:93355_XC:f:1_000000	47211	14018	14628	67	637	21	tp:A:P	cm:i:4	s1:i:60	s2:i:0	dv:f:0.1529	rl:i:0
4_AE1712_C6_N8_17_200m_v_NODE_405_length_10841_cov_9.677536	10841	16	10825	+	VIRSorter_utg001075l_segment0_LN:i:50206_RC:i:3606_XC:f:0_990099	50206	494	11305	9657	10814	60	tp:A:P	cm:i:946	s1:i:9657	s2:i:0	dv:f:0.0076	rl:i:0
4_AE1712_C6_N8_17_200m_v_NODE_417_length_10618_cov_5.378712	10618	18	10611	+	VIRSorter_utg001763l_segment0_LN:i:64178_RC:i:1651_XC:f:0_992248	64178	30639	41231	10192	10593	60	tp:A:P	cm:i:1016	s1:i:10192	s2:i:0	dv:f:0.0030	rl:i:0
4_AE1712_C6_N8_17_200m_v_NODE_419_length_10567_cov_12.204480	10567	16	10555	+	VIRSorter_utg000475l_segment0_LN:i:108170_RC:i:11350_XC:f:1_000000	108170	86644	97183	10371	10539	60	tp:A:P	cm:i:1044	s1:i:10371	s2:i:91	dv:f:0.0014	rl:i:0
4_AE1712_C6_N8_17_200m_v_NODE_429_length_10184_cov_11.374790	10184	8692	9657	-	VIRSorter_utg001143l_segment0_LN:i:30440_RC:i:7107_XC:f:1_000000	30440	27497	28463	95	966	52	tp:A:P	cm:i:5	s1:i:95	s2:i:0	dv:f:0.1587	rl:i:0
4_AE1712_C6_N8_17_200m_v_NODE_432_length_10168_cov_13.961946	10168	1622	2852	+	VIRSorter_utg001143l_segment0_LN:i:30440_RC:i:7107_XC:f:1_000000	30440	537	1736	91	1230	46	tp:A:P	cm:i:5	s1:i:84	s2:i:0	dv:f:0.1673	rl:i:0
4_AE1712_C6_N8_17_200m_v_NODE_438_length_10118_cov_8.456727	10118	12	10103	+	VIRSorter_utg000391l_segment0_LN:i:88027_RC:i:4978_XC:f:0_994350	88027	11462	21553	9917	10091	60	tp:A:P	cm:i:987	s1:i:9917	s2:i:0	dv:f:0.0012	rl:i:0
5_AE1712_C8_N7_12_80m_v_NODE_7_length_98003_cov_9.630262	98003	6	98001	+	VIRSorter_utg000009l_segment0_LN:i:201339_RC:i:24383_XC:f:0_990074	201339	52784	149709	91338	98015	60	tp:A:P	cm:i:9064	s1:i:91331	s2:i:0	dv:f:0.0043	rl:i:0
5_AE1712_C8_N7_12_80m_v_NODE_19_length_55989_cov_9.522911	55989	13	50829	+	VIRSorter_utg000570l_segment0_LN:i:59885_RC:i:4263_XC:f:0_983333	59885	9090	59880	50495	50817	60	tp:A:P	cm:i:5008	s1:i:50489	s2:i:41	dv:f:0.0004	rl:i:0
5_AE1712_C8_N7_12_80m_v_NODE_25_length_49744_cov_87.574567	49744	19362	49735	-	VIRSorter_utg000675l_segment0_LN:i:47211_RC:i:93355_XC:f:1_000000	47211	16664	47036	26818	30387	60	tp:A:P	cm:i:2610	s1:i:26815	s2:i:83	dv:f:0.0073	rl:i:0
5_AE1712_C8_N7_12_80m_v_NODE_31_length_45615_cov_10.186965	45615	3	45591	+	VIRSorter_utg000216l_segment0_LN:i:178810_RC:i:20173_XC:f:1_000000	178810	60336	105924	44730	45588	60	tp:A:P	cm:i:4479	s1:i:44730	s2:i:0	dv:f:0.0012	rl:i:0
5_AE1712_C8_N7_12_80m_v_NODE_38_length_41354_cov_30.943625	41354	0	41346	-	VIRSorter_utg000491l_segment0_LN:i:59090_RC:i:18696_XC:f:1_000000	59090	5038	46384	41146	41346	60	tp:A:P	cm:i:4113	s1:i:41146	s2:i:0	dv:f:0.0004	rl:i:0
5_AE1712_C8_N7_12_80m_v_NODE_39_length_41001_cov_15.128140	41001	22300	30584	+	VIRSorter_utg000675l_segment0_LN:i:47211_RC:i:93355_XC:f:1_000000	47211	38903	47203	3900	8313	60	tp:A:P	cm:i:378	s1:i:3890	s2:i:95	dv:f:0.0416	rl:i:0
5_AE1712_C8_N7_12_80m_v_NODE_39_length_41001_cov_15.128140	41001	1138	1234	+	VIRSorter_utg000391l_segment0_LN:i:88027_RC:i:4978_XC:f:0_994350	88027	55270	55366	96	96	60	tp:A:P	cm:i:10	s1:i:96	s2:i:0	dv:f:0.0096	rl:i:0
5_AE1712_C8_N7_12_80m_v_NODE_39_length_41001_cov_15.128140	41001	72	363	+	VIRSorter_utg000675l_segment0_LN:i:47211_RC:i:93355_XC:f:1_000000	47211	17048	17342	91	294	60	tp:A:P	cm:i:7	s1:i:91	s2:i:0	dv:f:0.0800	rl:i:0
5_AE1712_C8_N7_12_80m_v_NODE_39_length_41001_cov_15.128140	41001	3809	7671	+	VIRSorter_utg000675l_segment0_LN:i:47211_RC:i:93355_XC:f:1_000000	47211	21404	24943	144	3868	60	tp:A:P	cm:i:8	s1:i:78	s2:i:0	dv:f:0.2047	rl:i:0
5_AE1712_C8_N7_12_80m_v_NODE_42_length_37666_cov_12.327543	37666	29262	30444	-	VIRSorter_utg001143l_segment0_LN:i:30440_RC:i:7107_XC:f:1_000000	30440	412	1587	63	1184	22	tp:A:P	cm:i:4	s1:i:61	s2:i:0	dv:f:0.1768	rl:i:0
5_AE1712_C8_N7_12_80m_v_NODE_42_length_37666_cov_12.327543	37666	33902	35397	+	VIRSorter_utg000675l_segment0_LN:i:47211_RC:i:93355_XC:f:1_000000	47211	45680	47185	57	1508	12	tp:A:P	cm:i:3	s1:i:54	s2:i:0	dv:f:0.2052	rl:i:0
5_AE1712_C8_N7_12_80m_v_NODE_82_length_23659_cov_18.165168	23659	8565	10316	+	VIRSorter_utg001143l_segment0_LN:i:30440_RC:i:7107_XC:f:1_000000	30440	115	1866	263	1769	60	tp:A:P	cm:i:17	s1:i:256	s2:i:0	dv:f:0.1221	rl:i:0
5_AE1712_C8_N7_12_80m_v_NODE_82_length_23659_cov_18.165168	23659	2652	3340	-	VIRSorter_utg000494l_segment0_LN:i:28223_RC:i:41386_XC:f:1_000000	28223	5965	6653	57	688	14	tp:A:P	cm:i:3	s1:i:57	s2:i:0	dv:f:0.1680	rl:i:0
5_AE1712_C8_N7_12_80m_v_NODE_143_length_14307_cov_31.050668	14307	8	14304	+	VIRSorter_utg000025l_segment0_LN:i:57515_RC:i:71522_XC:f:0_991379	57515	2770	17051	13635	14296	60	tp:A:P	cm:i:1392	s1:i:13632	s2:i:0	dv:f:0.0029	rl:i:0
5_AE1712_C8_N7_12_80m_v_NODE_145_length_14145_cov_42.300256	14145	10	13399	+	VIRSorter_utg000025l_segment0_LN:i:57515_RC:i:71522_XC:f:0_991379	57515	44116	57505	13207	13389	60	tp:A:P	cm:i:1333	s1:i:13207	s2:i:0	dv:f:0.0007	rl:i:0
5_AE1712_C8_N7_12_80m_v_NODE_150_length_13744_cov_42.942123	13744	3136	12684	-	VIRSorter_utg000025l_segment0_LN:i:57515_RC:i:71522_XC:f:0_991379	57515	31411	40959	9452	9548	60	tp:A:P	cm:i:917	s1:i:9452	s2:i:0	dv:f:0.0009	rl:i:0
5_AE1712_C8_N7_12_80m_v_NODE_153_length_13339_cov_8.860730	13339	277	13313	-	VIRSorter_utg000012c_segment0_LN:i:58120_RC:i:15097_XC:f:0_974359	58120	18156	31189	11853	13036	60	tp:A:P	cm:i:1176	s1:i:11853	s2:i:0	dv:f:0.0065	rl:i:0
5_AE1712_C8_N7_12_80m_v_NODE_159_length_12676_cov_10.326693	12676	2	12623	+	VIRSorter_utg000618l_segment0_LN:i:85190_RC:i:15781_XC:f:1_000000	85190	18396	31006	11756	12622	60	tp:A:P	cm:i:1131	s1:i:11753	s2:i:63	dv:f:0.0050	rl:i:0
5_AE1712_C8_N7_12_80m_v_NODE_164_length_12247_cov_12.561380	12247	2698	3963	+	VIRSorter_utg000302l_segment0_LN:i:66531_RC:i:9288_XC:f:0_992537	66531	24681	25947	122	1266	60	tp:A:P	cm:i:7	s1:i:122	s2:i:0	dv:f:0.1542	rl:i:0
5_AE1712_C8_N7_12_80m_v_NODE_164_length_12247_cov_12.561380	12247	6033	6899	-	VIRSorter_utg001143l_segment0_LN:i:30440_RC:i:7107_XC:f:1_000000	30440	26083	26982	87	899	43	tp:A:P	cm:i:5	s1:i:79	s2:i:0	dv:f:0.1485	rl:i:0
5_AE1712_C8_N7_12_80m_v_NODE_168_length_11895_cov_10.058301	11895	36	11861	-	VIRSorter_utg000009l_segment0_LN:i:201339_RC:i:24383_XC:f:0_990074	201339	152525	164348	11220	11826	60	tp:A:P	cm:i:1094	s1:i:11220	s2:i:0	dv:f:0.0040	rl:i:0
5_AE1712_C8_N7_12_80m_v_NODE_169_length_11893_cov_11.025897	11893	5	11884	-	VIRSorter_utg000151l_segment0_LN:i:20904_RC:i:8641_XC:f:1_000000	20904	8240	20119	11797	11879	60	tp:A:P	cm:i:1181	s1:i:11797	s2:i:4043	dv:f:0.0005	rl:i:0
5_AE1712_C8_N7_12_80m_v_NODE_176_length_11759_cov_10.337613	11759	16	11756	+	VIRSorter_utg000402l_segment0_LN:i:43222_RC:i:10207_XC:f:1_000000	43222	18369	30109	11324	11740	60	tp:A:P	cm:i:1114	s1:i:11324	s2:i:458	dv:f:0.0026	rl:i:0
5_AE1712_C8_N7_12_80m_v_NODE_185_length_11373_cov_10.502213	11373	2	11357	+	VIRSorter_utg000297l_segment0_LN:i:40227_RC:i:8491_XC:f:0_975309	40227	16313	27668	10973	11355	60	tp:A:P	cm:i:1086	s1:i:10973	s2:i:0	dv:f:0.0024	rl:i:0
5_AE1712_C8_N7_12_80m_v_NODE_188_length_11292_cov_7.573607	11292	6	11275	-	VIRSorter_utg000563l_segment0_LN:i:28765_RC:i:3099_XC:f:1_000000	28765	1146	12583	10855	11438	60	tp:A:P	cm:i:1076	s1:i:10821	s2:i:72	dv:f:0.0030	rl:i:0
5_AE1712_C8_N7_12_80m_v_NODE_198_length_11022_cov_9.420740	11022	11	11019	-	VIRSorter_utg000088l_segment0_LN:i:20329_RC:i:6192_XC:f:0_975610	20329	1348	12356	11008	11008	60	tp:A:P	cm:i:1082	s1:i:11008	s2:i:673	dv:f:0.0000	rl:i:0
5_AE1712_C8_N7_12_80m_v_NODE_216_length_10330_cov_37.231444	10330	40	10326	-	VIRSorter_utg000491l_segment0_LN:i:59090_RC:i:18696_XC:f:1_000000	59090	48784	59070	10088	10286	60	tp:A:P	cm:i:1007	s1:i:10088	s2:i:288	dv:f:0.0015	rl:i:0
6_AE1712_C8_N19_24_200m_v_NODE_3_length_471807_cov_19.666744	471807	20	471804	+	VIRSorter_utg000084l_segment0_LN:i:1368798_RC:i:27352_XC:f:0_989774	1368798	69577	541344	466935	471789	60	tp:A:P	cm:i:46476	s1:i:466935	s2:i:2488	dv:f:0.0008	rl:i:0
6_AE1712_C8_N19_24_200m_v_NODE_57_length_83839_cov_25.869953	83839	4	83824	+	VIRSorter_utg000475l_segment0_LN:i:108170_RC:i:11350_XC:f:1_000000	108170	17119	100939	83489	83820	60	tp:A:P	cm:i:8384	s1:i:83489	s2:i:91	dv:f:0.0003	rl:i:0
6_AE1712_C8_N19_24_200m_v_NODE_86_length_59728_cov_22.124977	59728	259	59725	-	VIRSorter_utg000391l_segment0_LN:i:88027_RC:i:4978_XC:f:0_994350	88027	28533	87995	58748	59467	60	tp:A:P	cm:i:5873	s1:i:58748	s2:i:565	dv:f:0.0008	rl:i:0
6_AE1712_C8_N19_24_200m_v_NODE_90_length_58723_cov_59.278467	58723	28	58719	+	VIRSorter_utg001486l_segment0_LN:i:94101_RC:i:4153_XC:f:1_000000	94101	19593	78293	57521	58700	60	tp:A:P	cm:i:5666	s1:i:57519	s2:i:76	dv:f:0.0015	rl:i:0
6_AE1712_C8_N19_24_200m_v_NODE_96_length_55859_cov_71.896562	55859	29	55843	-	VIRSorter_utg000305l_segment0_LN:i:135605_RC:i:5422_XC:f:1_000000	135605	15517	71329	54417	55814	60	tp:A:P	cm:i:5327	s1:i:54417	s2:i:0	dv:f:0.0019	rl:i:0
6_AE1712_C8_N19_24_200m_v_NODE_106_length_53676_cov_13.297319	53676	5292	53659	-	VIRSorter_utg001255l_segment0_LN:i:152077_RC:i:3026_XC:f:0_970492	152077	100331	148697	46436	48373	60	tp:A:P	cm:i:4575	s1:i:46435	s2:i:0	dv:f:0.0031	rl:i:0
6_AE1712_C8_N19_24_200m_v_NODE_106_length_53676_cov_13.297319	53676	1660	2842	-	VIRSorter_utg001255l_segment0_LN:i:152077_RC:i:3026_XC:f:0_970492	152077	148707	149762	69	1182	2	tp:A:P	cm:i:5	s1:i:42	s2:i:0	dv:f:0.1746	rl:i:0
6_AE1712_C8_N19_24_200m_v_NODE_110_length_52081_cov_16.936466	52081	6	52069	+	VIRSorter_utg001553l_segment0_LN:i:95177_RC:i:4057_XC:f:1_000000	95177	30613	82744	51353	52133	60	tp:A:P	cm:i:5131	s1:i:51337	s2:i:0	dv:f:0.0009	rl:i:0
6_AE1712_C8_N19_24_200m_v_NODE_111_length_51894_cov_14.639597	51894	32	290	+	VIRSorter_utg000946l_segment0_LN:i:64320_RC:i:4576_XC:f:0_992248	64320	5920	6178	137	258	60	tp:A:P	cm:i:9	s1:i:137	s2:i:66	dv:f:0.0558	rl:i:0
6_AE1712_C8_N19_24_200m_v_NODE_111_length_51894_cov_14.639597	51894	3164	3740	+	VIRSorter_utg000946l_segment0_LN:i:64320_RC:i:4576_XC:f:0_992248	64320	9639	10218	87	579	48	tp:A:P	cm:i:5	s1:i:87	s2:i:0	dv:f:0.1262	rl:i:0
6_AE1712_C8_N19_24_200m_v_NODE_119_length_50472_cov_39.394206	50472	12345	13527	+	VIRSorter_utg001143l_segment0_LN:i:30440_RC:i:7107_XC:f:1_000000	30440	412	1587	63	1184	22	tp:A:P	cm:i:4	s1:i:61	s2:i:0	dv:f:0.1768	rl:i:0
6_AE1712_C8_N19_24_200m_v_NODE_119_length_50472_cov_39.394206	50472	7392	8887	-	VIRSorter_utg000675l_segment0_LN:i:47211_RC:i:93355_XC:f:1_000000	47211	45680	47185	57	1508	12	tp:A:P	cm:i:3	s1:i:54	s2:i:0	dv:f:0.2052	rl:i:0
6_AE1712_C8_N19_24_200m_v_NODE_135_length_47172_cov_160.511243	47172	43505	46373	-	VIRSorter_utg000675l_segment0_LN:i:47211_RC:i:93355_XC:f:1_000000	47211	18989	22275	657	3286	60	tp:A:P	cm:i:46	s1:i:572	s2:i:0	dv:f:0.0956	rl:i:0
6_AE1712_C8_N19_24_200m_v_NODE_135_length_47172_cov_160.511243	47172	17118	25285	-	VIRSorter_utg000675l_segment0_LN:i:47211_RC:i:93355_XC:f:1_000000	47211	38957	47185	134	8249	60	tp:A:P	cm:i:9	s1:i:111	s2:i:0	dv:f:0.2356	rl:i:0
6_AE1712_C8_N19_24_200m_v_NODE_135_length_47172_cov_160.511243	47172	15594	18826	-	VIRSorter_utg000494l_segment0_LN:i:28223_RC:i:41386_XC:f:1_000000	28223	3691	6938	76	3247	31	tp:A:P	cm:i:4	s1:i:73	s2:i:0	dv:f:0.2301	rl:i:0
6_AE1712_C8_N19_24_200m_v_NODE_141_length_45690_cov_39.177033	45690	2	45673	+	VIRSorter_utg000112l_segment0_LN:i:102934_RC:i:8547_XC:f:1_000000	102934	12653	58325	45306	45672	60	tp:A:P	cm:i:4491	s1:i:45306	s2:i:63	dv:f:0.0005	rl:i:0
6_AE1712_C8_N19_24_200m_v_NODE_143_length_45313_cov_33.396189	45313	12	41087	+	VIRSorter_utg000199l_segment0_LN:i:52449_RC:i:1398_XC:f:0_990476	52449	11334	52444	36317	41116	60	tp:A:P	cm:i:3610	s1:i:36310	s2:i:0	dv:f:0.0073	rl:i:0
6_AE1712_C8_N19_24_200m_v_NODE_143_length_45313_cov_33.396189	45313	44301	44465	+	VIRSorter_utg000199l_segment0_LN:i:52449_RC:i:1398_XC:f:0_990476	52449	992	1156	71	164	29	tp:A:P	cm:i:4	s1:i:71	s2:i:0	dv:f:0.0730	rl:i:0
6_AE1712_C8_N19_24_200m_v_NODE_161_length_40963_cov_51.756053	40963	30	40959	-	VIRSorter_utg000465l_segment0_LN:i:62732_RC:i:3246_XC:f:1_000000	62732	14	40943	40590	40930	60	tp:A:P	cm:i:4108	s1:i:40590	s2:i:470	dv:f:0.0006	rl:i:0
6_AE1712_C8_N19_24_200m_v_NODE_181_length_37335_cov_17.777014	37335	2	37326	-	VIRSorter_utg001284l_segment0_LN:i:91372_RC:i:8189_XC:f:1_000000	91372	23490	60815	37088	37325	60	tp:A:P	cm:i:3734	s1:i:37088	s2:i:64	dv:f:0.0005	rl:i:0
6_AE1712_C8_N19_24_200m_v_NODE_182_length_37267_cov_13.149153	37267	2	37213	+	VIRSorter_utg001011l_segment0_LN:i:54087_RC:i:1899_XC:f:1_000000	54087	2049	39248	36267	37223	60	tp:A:P	cm:i:3674	s1:i:36260	s2:i:90	dv:f:0.0018	rl:i:0
6_AE1712_C8_N19_24_200m_v_NODE_189_length_36550_cov_12.749541	36550	4	36520	-	VIRSorter_utg000716l_segment0_LN:i:58031_RC:i:2136_XC:f:0_991453	58031	404	33864	29458	36552	60	tp:A:P	cm:i:2919	s1:i:29450	s2:i:0	dv:f:0.0127	rl:i:0
6_AE1712_C8_N19_24_200m_v_NODE_191_length_36514_cov_16.085380	36514	16	36512	-	VIRSorter_utg001763l_segment0_LN:i:64178_RC:i:1651_XC:f:0_992248	64178	27625	64132	35763	36509	60	tp:A:P	cm:i:3564	s1:i:35760	s2:i:76	dv:f:0.0014	rl:i:0
6_AE1712_C8_N19_24_200m_v_NODE_197_length_36275_cov_119.747859	36275	7	22127	+	VIRSorter_utg000068l_segment0_LN:i:31218_RC:i:3747_XC:f:1_000000	31218	9490	31209	21333	22120	60	tp:A:P	cm:i:2100	s1:i:21253	s2:i:0	dv:f:0.0024	rl:i:0
6_AE1712_C8_N19_24_200m_v_NODE_197_length_36275_cov_119.747859	36275	34224	36260	+	VIRSorter_utg000068l_segment0_LN:i:31218_RC:i:3747_XC:f:1_000000	31218	5	2041	2036	2036	60	tp:A:P	cm:i:196	s1:i:2036	s2:i:0	dv:f:0.0003	rl:i:0
6_AE1712_C8_N19_24_200m_v_NODE_209_length_34695_cov_34.020307	34695	12707	17039	-	VIRSorter_utg000675l_segment0_LN:i:47211_RC:i:93355_XC:f:1_000000	47211	41244	45511	106	4332	59	tp:A:P	cm:i:6	s1:i:90	s2:i:0	dv:f:0.2253	rl:i:0
6_AE1712_C8_N19_24_200m_v_NODE_209_length_34695_cov_34.020307	34695	11564	12733	-	VIRSorter_utg000494l_segment0_LN:i:28223_RC:i:41386_XC:f:1_000000	28223	3702	4880	64	1178	23	tp:A:P	cm:i:4	s1:i:62	s2:i:0	dv:f:0.1781	rl:i:0
6_AE1712_C8_N19_24_200m_v_NODE_210_length_34121_cov_15.389584	34121	3454	34119	+	VIRSorter_utg001553l_segment0_LN:i:95177_RC:i:4057_XC:f:1_000000	95177	16	30682	30012	30666	60	tp:A:P	cm:i:2940	s1:i:30012	s2:i:0	dv:f:0.0016	rl:i:0
6_AE1712_C8_N19_24_200m_v_NODE_210_length_34121_cov_15.389584	34121	9	2010	+	VIRSorter_utg001553l_segment0_LN:i:95177_RC:i:4057_XC:f:1_000000	95177	93141	95163	1925	2022	60	tp:A:P	cm:i:189	s1:i:1920	s2:i:0	dv:f:0.0027	rl:i:0
6_AE1712_C8_N19_24_200m_v_NODE_212_length_33647_cov_14.694727	33647	24054	25430	-	VIRSorter_utg001143l_segment0_LN:i:30440_RC:i:7107_XC:f:1_000000	30440	378	1736	85	1376	53	tp:A:P	cm:i:6	s1:i:81	s2:i:0	dv:f:0.1658	rl:i:0
6_AE1712_C8_N19_24_200m_v_NODE_212_length_33647_cov_14.694727	33647	28246	31448	+	VIRSorter_utg000494l_segment0_LN:i:28223_RC:i:41386_XC:f:1_000000	28223	3293	6511	76	3218	29	tp:A:P	cm:i:4	s1:i:71	s2:i:0	dv:f:0.2323	rl:i:0
6_AE1712_C8_N19_24_200m_v_NODE_213_length_33641_cov_67.632285	33641	17	15753	+	VIRSorter_utg000305l_segment0_LN:i:135605_RC:i:5422_XC:f:1_000000	135605	88941	102206	10576	15790	60	tp:A:P	cm:i:1046	s1:i:10560	s2:i:0	dv:f:0.0211	rl:i:0
6_AE1712_C8_N19_24_200m_v_NODE_213_length_33641_cov_67.632285	33641	27908	33628	+	VIRSorter_utg000305l_segment0_LN:i:135605_RC:i:5422_XC:f:1_000000	135605	109230	114388	2807	5726	60	tp:A:P	cm:i:267	s1:i:2804	s2:i:0	dv:f:0.0419	rl:i:0
6_AE1712_C8_N19_24_200m_v_NODE_215_length_33257_cov_16.367179	33257	6	33253	+	VIRSorter_utg000905l_segment0_LN:i:104573_RC:i:4046_XC:f:0_976190	104573	34400	68366	27896	34042	60	tp:A:P	cm:i:2747	s1:i:27866	s2:i:43	dv:f:0.0106	rl:i:0
6_AE1712_C8_N19_24_200m_v_NODE_228_length_32275_cov_25.890242	32275	17033	18543	+	VIRSorter_utg000164l_segment0_LN:i:48027_RC:i:2225_XC:f:1_000000	48027	40638	42129	60	1510	17	tp:A:P	cm:i:4	s1:i:55	s2:i:0	dv:f:0.1915	rl:i:0
6_AE1712_C8_N19_24_200m_v_NODE_238_length_31627_cov_28.896704	31627	31484	31609	+	VIRSorter_utg000199l_segment0_LN:i:52449_RC:i:1398_XC:f:0_990476	52449	40646	40771	63	125	24	tp:A:P	cm:i:4	s1:i:63	s2:i:0	dv:f:0.0696	rl:i:0
6_AE1712_C8_N19_24_200m_v_NODE_251_length_31071_cov_36.959024	31071	15073	31036	-	VIRSorter_utg000305l_segment0_LN:i:135605_RC:i:5422_XC:f:1_000000	135605	2402	18701	1081	16319	60	tp:A:P	cm:i:87	s1:i:1000	s2:i:74	dv:f:0.1525	rl:i:0
6_AE1712_C8_N19_24_200m_v_NODE_285_length_29279_cov_33.045339	29279	15540	20655	+	VIRSorter_utg000052l_segment0_LN:i:36580_RC:i:53988_XC:f:1_000000	36580	729	5806	57	5115	7	tp:A:P	cm:i:3	s1:i:48	s2:i:0	dv:f:0.2700	rl:i:0
6_AE1712_C8_N19_24_200m_v_NODE_301_length_28104_cov_100.830164	28104	22609	26274	+	VIRSorter_utg000494l_segment0_LN:i:28223_RC:i:41386_XC:f:1_000000	28223	3716	7385	42	3669	1	tp:A:P	cm:i:3	s1:i:41	s2:i:0	dv:f:0.2515	rl:i:0
6_AE1712_C8_N19_24_200m_v_NODE_302_length_28072_cov_106.721700	28072	9	16485	-	VIRSorter_utg000780l_segment0_LN:i:81321_RC:i:3692_XC:f:1_000000	81321	18470	34915	12160	16478	60	tp:A:P	cm:i:1170	s1:i:12153	s2:i:52	dv:f:0.0164	rl:i:0
6_AE1712_C8_N19_24_200m_v_NODE_302_length_28072_cov_106.721700	28072	22393	23105	-	VIRSorter_utg000780l_segment0_LN:i:81321_RC:i:3692_XC:f:1_000000	81321	11058	11770	688	712	60	tp:A:P	cm:i:66	s1:i:688	s2:i:0	dv:f:0.0038	rl:i:0
6_AE1712_C8_N19_24_200m_v_NODE_328_length_27135_cov_10.477788	27135	13825	13968	-	VIRSorter_utg000391l_segment0_LN:i:88027_RC:i:4978_XC:f:0_994350	88027	60110	60253	57	143	14	tp:A:P	cm:i:3	s1:i:57	s2:i:0	dv:f:0.0913	rl:i:0
6_AE1712_C8_N19_24_200m_v_NODE_329_length_27009_cov_18.590302	27009	13305	14670	-	VIRSorter_utg001143l_segment0_LN:i:30440_RC:i:7107_XC:f:1_000000	30440	432	1736	78	1365	31	tp:A:P	cm:i:5	s1:i:64	s2:i:0	dv:f:0.1754	rl:i:0
6_AE1712_C8_N19_24_200m_v_NODE_329_length_27009_cov_18.590302	27009	18039	20682	+	VIRSorter_utg000494l_segment0_LN:i:28223_RC:i:41386_XC:f:1_000000	28223	3754	6410	59	2656	18	tp:A:P	cm:i:4	s1:i:56	s2:i:0	dv:f:0.2205	rl:i:0
6_AE1712_C8_N19_24_200m_v_NODE_338_length_26687_cov_18.921233	26687	7	26669	-	VIRSorter_utg000391l_segment0_LN:i:88027_RC:i:4978_XC:f:0_994350	88027	574	27234	26441	26662	60	tp:A:P	cm:i:2641	s1:i:26441	s2:i:0	dv:f:0.0006	rl:i:0
6_AE1712_C8_N19_24_200m_v_NODE_344_length_26484_cov_61.355360	26484	17378	25644	+	VIRSorter_utg000675l_segment0_LN:i:47211_RC:i:93355_XC:f:1_000000	47211	38903	47185	3882	8295	60	tp:A:P	cm:i:377	s1:i:3872	s2:i:95	dv:f:0.0417	rl:i:0
6_AE1712_C8_N19_24_200m_v_NODE_344_length_26484_cov_61.355360	26484	464	2749	+	VIRSorter_utg000675l_segment0_LN:i:47211_RC:i:93355_XC:f:1_000000	47211	22664	24943	76	2288	31	tp:A:P	cm:i:4	s1:i:74	s2:i:0	dv:f:0.2130	rl:i:0
6_AE1712_C8_N19_24_200m_v_NODE_362_length_25604_cov_64.156383	25604	114	25603	-	VIRSorter_utg000156l_segment0_LN:i:110956_RC:i:7730_XC:f:1_000000	110956	50266	75753	24689	25489	60	tp:A:P	cm:i:2456	s1:i:24689	s2:i:0	dv:f:0.0019	rl:i:0
6_AE1712_C8_N19_24_200m_v_NODE_365_length_25267_cov_10.838031	25267	3	25257	-	VIRSorter_utg001075l_segment0_LN:i:50206_RC:i:3606_XC:f:0_990099	50206	4780	30037	23659	25261	60	tp:A:P	cm:i:2290	s1:i:23659	s2:i:0	dv:f:0.0046	rl:i:0
6_AE1712_C8_N19_24_200m_v_NODE_371_length_24981_cov_13.278911	24981	2872	24972	+	VIRSorter_utg000946l_segment0_LN:i:64320_RC:i:4576_XC:f:0_992248	64320	25636	47756	20474	22120	60	tp:A:P	cm:i:2039	s1:i:20470	s2:i:0	dv:f:0.0050	rl:i:0
6_AE1712_C8_N19_24_200m_v_NODE_371_length_24981_cov_13.278911	24981	0	604	+	VIRSorter_utg000946l_segment0_LN:i:64320_RC:i:4576_XC:f:0_992248	64320	25074	25615	532	604	60	tp:A:P	cm:i:54	s1:i:519	s2:i:0	dv:f:0.0073	rl:i:0
6_AE1712_C8_N19_24_200m_v_NODE_378_length_24796_cov_72.333064	24796	2368	24787	-	VIRSorter_utg000448l_segment0_LN:i:33219_RC:i:4757_XC:f:1_000000	33219	10782	33206	21545	22424	60	tp:A:P	cm:i:2117	s1:i:21545	s2:i:0	dv:f:0.0029	rl:i:0
6_AE1712_C8_N19_24_200m_v_NODE_378_length_24796_cov_72.333064	24796	2	2581	-	VIRSorter_utg000448l_segment0_LN:i:33219_RC:i:4757_XC:f:1_000000	33219	18	2597	2511	2579	60	tp:A:P	cm:i:241	s1:i:2511	s2:i:0	dv:f:0.0023	rl:i:0
6_AE1712_C8_N19_24_200m_v_NODE_380_length_24743_cov_26.666099	24743	4	24726	-	VIRSorter_utg001588l_segment0_LN:i:95667_RC:i:10672_XC:f:0_994792	95667	12576	37278	23868	24723	60	tp:A:P	cm:i:2360	s1:i:23863	s2:i:89	dv:f:0.0026	rl:i:0
6_AE1712_C8_N19_24_200m_v_NODE_385_length_24654_cov_11.732514	24654	9	24557	-	VIRSorter_utg001255l_segment0_LN:i:152077_RC:i:3026_XC:f:0_970492	152077	75086	99650	23234	24565	60	tp:A:P	cm:i:2259	s1:i:23231	s2:i:0	dv:f:0.0038	rl:i:0
6_AE1712_C8_N19_24_200m_v_NODE_403_length_23874_cov_13.550616	23874	3017	23871	+	VIRSorter_utg001255l_segment0_LN:i:152077_RC:i:3026_XC:f:0_970492	152077	24	20878	19404	20857	60	tp:A:P	cm:i:1920	s1:i:19404	s2:i:0	dv:f:0.0052	rl:i:0
6_AE1712_C8_N19_24_200m_v_NODE_412_length_23544_cov_18.464866	23544	9945	12883	+	VIRSorter_utg000305l_segment0_LN:i:135605_RC:i:5422_XC:f:1_000000	135605	94595	97529	364	2963	60	tp:A:P	cm:i:28	s1:i:353	s2:i:0	dv:f:0.1232	rl:i:0
6_AE1712_C8_N19_24_200m_v_NODE_414_length_23531_cov_14.417967	23531	4	23519	-	VIRSorter_utg001284l_segment0_LN:i:91372_RC:i:8189_XC:f:1_000000	91372	48	23554	23020	23515	60	tp:A:P	cm:i:2289	s1:i:23018	s2:i:57	dv:f:0.0014	rl:i:0
6_AE1712_C8_N19_24_200m_v_NODE_419_length_23299_cov_52.955559	23299	7423	23285	+	VIRSorter_utg000156l_segment0_LN:i:110956_RC:i:7730_XC:f:1_000000	110956	79297	95159	15698	15862	60	tp:A:P	cm:i:1571	s1:i:15698	s2:i:120	dv:f:0.0008	rl:i:0
6_AE1712_C8_N19_24_200m_v_NODE_440_length_22505_cov_8.100410	22505	16	22459	-	VIRSorter_utg000637l_segment0_LN:i:90675_RC:i:4619_XC:f:1_000000	90675	55860	78301	20136	22452	60	tp:A:P	cm:i:1983	s1:i:20134	s2:i:0	dv:f:0.0073	rl:i:0
6_AE1712_C8_N19_24_200m_v_NODE_453_length_22186_cov_32.390113	22186	21372	22170	-	VIRSorter_utg001143l_segment0_LN:i:30440_RC:i:7107_XC:f:1_000000	30440	935	1736	112	801	60	tp:A:P	cm:i:6	s1:i:112	s2:i:0	dv:f:0.1343	rl:i:0
6_AE1712_C8_N19_24_200m_v_NODE_456_length_22149_cov_13.698396	22149	21438	22148	-	VIRSorter_utg001143l_segment0_LN:i:30440_RC:i:7107_XC:f:1_000000	30440	892	1587	108	710	60	tp:A:P	cm:i:9	s1:i:105	s2:i:0	dv:f:0.1130	rl:i:0
6_AE1712_C8_N19_24_200m_v_NODE_491_length_20968_cov_50.928534	20968	25	20961	-	VIRSorter_utg000465l_segment0_LN:i:62732_RC:i:3246_XC:f:1_000000	62732	41296	62232	20602	20936	60	tp:A:P	cm:i:2029	s1:i:20602	s2:i:74	dv:f:0.0012	rl:i:0
6_AE1712_C8_N19_24_200m_v_NODE_497_length_20746_cov_8.926024	20746	7	20741	-	VIRSorter_utg001452l_segment0_LN:i:55047_RC:i:1781_XC:f:0_963964	55047	19799	40588	18133	20789	60	tp:A:P	cm:i:1775	s1:i:18121	s2:i:0	dv:f:0.0083	rl:i:0
6_AE1712_C8_N19_24_200m_v_NODE_502_length_20603_cov_52.691075	20603	26	20599	+	VIRSorter_utg000302l_segment0_LN:i:66531_RC:i:9288_XC:f:0_992537	66531	43402	63979	19757	20577	60	tp:A:P	cm:i:1936	s1:i:19757	s2:i:0	dv:f:0.0033	rl:i:0
6_AE1712_C8_N19_24_200m_v_NODE_515_length_20446_cov_33.775001	20446	8531	20434	-	VIRSorter_utg002011l_segment0_LN:i:25356_RC:i:3692_XC:f:1_000000	25356	2645	14569	11657	11924	60	tp:A:P	cm:i:1142	s1:i:11652	s2:i:76	dv:f:0.0014	rl:i:0
6_AE1712_C8_N19_24_200m_v_NODE_515_length_20446_cov_33.775001	20446	175	4335	-	VIRSorter_utg002011l_segment0_LN:i:25356_RC:i:3692_XC:f:1_000000	25356	17134	21104	292	4163	60	tp:A:P	cm:i:20	s1:i:251	s2:i:0	dv:f:0.1578	rl:i:0
6_AE1712_C8_N19_24_200m_v_NODE_518_length_20399_cov_16.726257	20399	13809	15208	-	VIRSorter_utg000847l_segment0_LN:i:28405_RC:i:1603_XC:f:1_000000	28405	24761	26176	170	1418	4	tp:A:P	cm:i:14	s1:i:165	s2:i:161	dv:f:0.1234	rl:i:0
6_AE1712_C8_N19_24_200m_v_NODE_518_length_20399_cov_16.726257	20399	12868	15208	-	VIRSorter_utg001131l_segment0_LN:i:24335_RC:i:1223_XC:f:0_979592	24335	17729	20079	166	2356	0	tp:A:S	cm:i:12	s1:i:161	dv:f:0.1579	rl:i:0
6_AE1712_C8_N19_24_200m_v_NODE_518_length_20399_cov_16.726257	20399	8025	11537	-	VIRSorter_utg001131l_segment0_LN:i:24335_RC:i:1223_XC:f:0_979592	24335	20853	24238	176	3512	60	tp:A:P	cm:i:10	s1:i:150	s2:i:0	dv:f:0.1868	rl:i:0
6_AE1712_C8_N19_24_200m_v_NODE_551_length_19679_cov_44.844098	19679	1697	7141	-	VIRSorter_utg000675l_segment0_LN:i:47211_RC:i:93355_XC:f:1_000000	47211	7402	12845	178	5475	60	tp:A:P	cm:i:10	s1:i:163	s2:i:0	dv:f:0.2072	rl:i:0
6_AE1712_C8_N19_24_200m_v_NODE_551_length_19679_cov_44.844098	19679	3066	9665	+	VIRSorter_utg000052l_segment0_LN:i:36580_RC:i:53988_XC:f:1_000000	36580	27998	34362	115	6604	25	tp:A:P	cm:i:7	s1:i:66	s2:i:51	dv:f:0.2377	rl:i:0
6_AE1712_C8_N19_24_200m_v_NODE_551_length_19679_cov_44.844098	19679	9250	9326	-	VIRSorter_utg000675l_segment0_LN:i:47211_RC:i:93355_XC:f:1_000000	47211	6036	6112	51	76	0	tp:A:S	cm:i:3	s1:i:51	dv:f:0.0578	rl:i:0
6_AE1712_C8_N19_24_200m_v_NODE_563_length_19376_cov_23.701383	19376	7	441	+	VIRSorter_utg000662l_segment0_LN:i:59491_RC:i:2319_XC:f:0_991597	59491	38261	38695	270	434	60	tp:A:P	cm:i:25	s1:i:270	s2:i:0	dv:f:0.0309	rl:i:0
6_AE1712_C8_N19_24_200m_v_NODE_563_length_19376_cov_23.701383	19376	9008	16467	+	VIRSorter_utg000662l_segment0_LN:i:59491_RC:i:2319_XC:f:0_991597	59491	46760	54408	208	7648	60	tp:A:P	cm:i:15	s1:i:168	s2:i:0	dv:f:0.2066	rl:i:0
6_AE1712_C8_N19_24_200m_v_NODE_568_length_19139_cov_7.679677	19139	7	19127	+	VIRSorter_utg000999c_segment0_LN:i:50456_RC:i:4332_XC:f:1_000000	50456	5263	24383	18692	19120	60	tp:A:P	cm:i:1875	s1:i:18692	s2:i:0	dv:f:0.0018	rl:i:0
6_AE1712_C8_N19_24_200m_v_NODE_573_length_19076_cov_56.324228	19076	15	19070	-	VIRSorter_utg001151l_segment0_LN:i:45146_RC:i:2056_XC:f:1_000000	45146	23682	42736	17324	19066	60	tp:A:P	cm:i:1687	s1:i:17318	s2:i:57	dv:f:0.0064	rl:i:0
6_AE1712_C8_N19_24_200m_v_NODE_584_length_18756_cov_7.277638	18756	9	18741	+	VIRSorter_utg001205l_segment0_LN:i:38773_RC:i:3461_XC:f:0_987179	38773	8150	26882	18384	18732	60	tp:A:P	cm:i:1841	s1:i:18384	s2:i:0	dv:f:0.0014	rl:i:0
6_AE1712_C8_N19_24_200m_v_NODE_588_length_18697_cov_53.271912	18697	13	18685	-	VIRSorter_utg000156l_segment0_LN:i:110956_RC:i:7730_XC:f:1_000000	110956	133	18805	18221	18672	60	tp:A:P	cm:i:1833	s1:i:18221	s2:i:92	dv:f:0.0019	rl:i:0
6_AE1712_C8_N19_24_200m_v_NODE_605_length_18411_cov_60.468474	18411	16	14891	-	VIRSorter_utg002154l_segment0_LN:i:19314_RC:i:2119_XC:f:0_974359	19314	7	14885	14783	14878	60	tp:A:P	cm:i:1475	s1:i:14783	s2:i:321	dv:f:0.0005	rl:i:0
6_AE1712_C8_N19_24_200m_v_NODE_609_length_18305_cov_20.839313	18305	13	18288	+	VIRSorter_utg000608l_segment0_LN:i:47232_RC:i:3723_XC:f:1_000000	47232	2916	21200	16939	18286	60	tp:A:P	cm:i:1603	s1:i:16936	s2:i:0	dv:f:0.0061	rl:i:0
6_AE1712_C8_N19_24_200m_v_NODE_619_length_18177_cov_25.677680	18177	9190	10420	+	VIRSorter_utg001143l_segment0_LN:i:30440_RC:i:7107_XC:f:1_000000	30440	537	1736	91	1230	46	tp:A:P	cm:i:5	s1:i:84	s2:i:0	dv:f:0.1673	rl:i:0
6_AE1712_C8_N19_24_200m_v_NODE_624_length_18058_cov_9.503031	18058	1	18041	-	VIRSorter_utg001855l_segment0_LN:i:55653_RC:i:2785_XC:f:0_991071	55653	26235	44275	17707	18040	60	tp:A:P	cm:i:1757	s1:i:17707	s2:i:74	dv:f:0.0015	rl:i:0
6_AE1712_C8_N19_24_200m_v_NODE_640_length_17707_cov_43.970335	17707	14067	14323	-	VIRSorter_utg000012c_segment0_LN:i:58120_RC:i:15097_XC:f:0_974359	58120	28894	29150	71	256	29	tp:A:P	cm:i:4	s1:i:71	s2:i:0	dv:f:0.1078	rl:i:0
6_AE1712_C8_N19_24_200m_v_NODE_659_length_17391_cov_120.853991	17391	12	17391	-	VIRSorter_utg000780l_segment0_LN:i:81321_RC:i:3692_XC:f:1_000000	81321	34847	52226	17281	17380	60	tp:A:P	cm:i:1754	s1:i:17281	s2:i:0	dv:f:0.0005	rl:i:0
6_AE1712_C8_N19_24_200m_v_NODE_667_length_17300_cov_33.222609	17300	27	2261	-	VIRSorter_utg000305l_segment0_LN:i:135605_RC:i:5422_XC:f:1_000000	135605	69936	72020	134	2234	60	tp:A:P	cm:i:8	s1:i:103	s2:i:0	dv:f:0.1737	rl:i:0
6_AE1712_C8_N19_24_200m_v_NODE_673_length_17230_cov_15.649682	17230	10895	11308	+	VIRSorter_utg000138l_segment0_LN:i:34090_RC:i:6393_XC:f:1_000000	34090	6378	6791	76	413	32	tp:A:P	cm:i:4	s1:i:76	s2:i:0	dv:f:0.1212	rl:i:0
6_AE1712_C8_N19_24_200m_v_NODE_673_length_17230_cov_15.649682	17230	2419	2856	+	VIRSorter_utg000471l_segment0_LN:i:29132_RC:i:2922_XC:f:1_000000	29132	9725	10162	57	437	14	tp:A:P	cm:i:3	s1:i:57	s2:i:0	dv:f:0.1491	rl:i:0
6_AE1712_C8_N19_24_200m_v_NODE_673_length_17230_cov_15.649682	17230	4098	5041	-	VIRSorter_utg000374l_segment0_LN:i:12243_RC:i:7102_XC:f:1_000000	12243	6589	7494	57	943	7	tp:A:P	cm:i:3	s1:i:48	s2:i:0	dv:f:0.1851	rl:i:0
6_AE1712_C8_N19_24_200m_v_NODE_680_length_17164_cov_26.147481	17164	12406	13877	-	VIRSorter_utg001143l_segment0_LN:i:30440_RC:i:7107_XC:f:1_000000	30440	324	1781	229	1475	60	tp:A:P	cm:i:14	s1:i:223	s2:i:0	dv:f:0.1272	rl:i:0
6_AE1712_C8_N19_24_200m_v_NODE_683_length_17132_cov_13.771797	17132	6444	7233	+	VIRSorter_utg002406l_segment0_LN:i:17983_RC:i:1478_XC:f:1_000000	17983	292	1098	99	806	60	tp:A:P	cm:i:6	s1:i:96	s2:i:0	dv:f:0.1336	rl:i:0
6_AE1712_C8_N19_24_200m_v_NODE_683_length_17132_cov_13.771797	17132	3950	4098	+	VIRSorter_utg003464l_segment0_LN:i:23799_RC:i:3220_XC:f:1_000000	23799	6669	6817	57	148	14	tp:A:P	cm:i:3	s1:i:57	s2:i:0	dv:f:0.0913	rl:i:0
6_AE1712_C8_N19_24_200m_v_NODE_683_length_17132_cov_13.771797	17132	3798	4266	+	VIRSorter_utg000138l_segment0_LN:i:34090_RC:i:6393_XC:f:1_000000	34090	18973	19441	57	468	14	tp:A:P	cm:i:3	s1:i:57	s2:i:0	dv:f:0.1448	rl:i:0
6_AE1712_C8_N19_24_200m_v_NODE_683_length_17132_cov_13.771797	17132	11638	12548	+	VIRSorter_utg002406l_segment0_LN:i:17983_RC:i:1478_XC:f:1_000000	17983	6573	7550	63	977	12	tp:A:P	cm:i:6	s1:i:48	s2:i:0	dv:f:0.1448	rl:i:0
6_AE1712_C8_N19_24_200m_v_NODE_684_length_17127_cov_21.462698	17127	125	952	+	VIRSorter_utg001143l_segment0_LN:i:30440_RC:i:7107_XC:f:1_000000	30440	935	1756	122	833	60	tp:A:P	cm:i:9	s1:i:117	s2:i:0	dv:f:0.1188	rl:i:0
6_AE1712_C8_N19_24_200m_v_NODE_707_length_16610_cov_120.740640	16610	3151	16596	-	VIRSorter_utg000138l_segment0_LN:i:34090_RC:i:6393_XC:f:1_000000	34090	20637	34084	13229	13447	60	tp:A:P	cm:i:1352	s1:i:13229	s2:i:0	dv:f:0.0010	rl:i:0
6_AE1712_C8_N19_24_200m_v_NODE_707_length_16610_cov_120.740640	16610	348	4551	+	VIRSorter_utg000521l_segment0_LN:i:15541_RC:i:980_XC:f:1_000000	15541	94	4289	178	4217	60	tp:A:P	cm:i:11	s1:i:170	s2:i:0	dv:f:0.1918	rl:i:0
6_AE1712_C8_N19_24_200m_v_NODE_728_length_16242_cov_41.930962	16242	13024	13904	-	VIRSorter_utg000716l_segment0_LN:i:58031_RC:i:2136_XC:f:0_991453	58031	22097	22977	768	880	60	tp:A:P	cm:i:72	s1:i:768	s2:i:0	dv:f:0.0087	rl:i:0
6_AE1712_C8_N19_24_200m_v_NODE_728_length_16242_cov_41.930962	16242	14803	15877	-	VIRSorter_utg000716l_segment0_LN:i:58031_RC:i:2136_XC:f:0_991453	58031	19204	20278	701	1074	60	tp:A:P	cm:i:60	s1:i:701	s2:i:0	dv:f:0.0295	rl:i:0
6_AE1712_C8_N19_24_200m_v_NODE_744_length_16115_cov_9.461654	16115	26	16103	+	VIRSorter_utg000471l_segment0_LN:i:29132_RC:i:2922_XC:f:1_000000	29132	4112	20166	14760	16079	60	tp:A:P	cm:i:1455	s1:i:14755	s2:i:0	dv:f:0.0059	rl:i:0
6_AE1712_C8_N19_24_200m_v_NODE_778_length_15626_cov_39.451219	15626	13	15611	+	VIRSorter_utg000302l_segment0_LN:i:66531_RC:i:9288_XC:f:0_992537	66531	28181	43753	14011	15600	60	tp:A:P	cm:i:1372	s1:i:14004	s2:i:0	dv:f:0.0072	rl:i:0
6_AE1712_C8_N19_24_200m_v_NODE_780_length_15601_cov_17.286266	15601	13457	15131	+	VIRSorter_utg000662l_segment0_LN:i:59491_RC:i:2319_XC:f:0_991597	59491	22423	24101	109	1678	60	tp:A:P	cm:i:9	s1:i:109	s2:i:0	dv:f:0.1547	rl:i:0
6_AE1712_C8_N19_24_200m_v_NODE_780_length_15601_cov_17.286266	15601	11124	11643	+	VIRSorter_utg000662l_segment0_LN:i:59491_RC:i:2319_XC:f:0_991597	59491	19031	19550	68	519	27	tp:A:P	cm:i:4	s1:i:68	s2:i:0	dv:f:0.1274	rl:i:0
6_AE1712_C8_N19_24_200m_v_NODE_781_length_15600_cov_9.130194	15600	6683	12767	-	VIRSorter_utg001146l_segment0_LN:i:46852_RC:i:1717_XC:f:0_968085	46852	32571	38704	115	6170	60	tp:A:P	cm:i:7	s1:i:87	s2:i:0	dv:f:0.2336	rl:i:0
6_AE1712_C8_N19_24_200m_v_NODE_782_length_15594_cov_27.049301	15594	8	14785	+	VIRSorter_utg000855l_segment0_LN:i:18003_RC:i:1744_XC:f:0_972973	18003	3210	17987	13972	14777	60	tp:A:P	cm:i:1403	s1:i:13972	s2:i:40	dv:f:0.0041	rl:i:0
6_AE1712_C8_N19_24_200m_v_NODE_782_length_15594_cov_27.049301	15594	14783	15504	-	VIRSorter_utg003464l_segment0_LN:i:23799_RC:i:3220_XC:f:1_000000	23799	6059	6771	57	721	13	tp:A:P	cm:i:3	s1:i:55	s2:i:0	dv:f:0.1680	rl:i:0
6_AE1712_C8_N19_24_200m_v_NODE_802_length_15331_cov_52.876754	15331	2122	15313	+	VIRSorter_utg000302l_segment0_LN:i:66531_RC:i:9288_XC:f:0_992537	66531	18	13209	12824	13191	60	tp:A:P	cm:i:1253	s1:i:12824	s2:i:0	dv:f:0.0020	rl:i:0
6_AE1712_C8_N19_24_200m_v_NODE_802_length_15331_cov_52.876754	15331	13	2325	+	VIRSorter_utg000302l_segment0_LN:i:66531_RC:i:9288_XC:f:0_992537	66531	64111	66423	2204	2312	60	tp:A:P	cm:i:216	s1:i:2204	s2:i:0	dv:f:0.0042	rl:i:0
6_AE1712_C8_N19_24_200m_v_NODE_815_length_15226_cov_10.294607	15226	18	15016	-	VIRSorter_utg002925l_segment0_LN:i:17114_RC:i:520_XC:f:0_971429	17114	1548	16544	13796	15004	60	tp:A:P	cm:i:1347	s1:i:13794	s2:i:0	dv:f:0.0056	rl:i:0
6_AE1712_C8_N19_24_200m_v_NODE_819_length_15143_cov_10.679477	15143	4238	10350	-	VIRSorter_utg001075l_segment0_LN:i:50206_RC:i:3606_XC:f:0_990099	50206	43602	49734	1090	6140	60	tp:A:P	cm:i:88	s1:i:1083	s2:i:0	dv:f:0.1021	rl:i:0
6_AE1712_C8_N19_24_200m_v_NODE_819_length_15143_cov_10.679477	15143	13859	14412	+	VIRSorter_utg002925l_segment0_LN:i:17114_RC:i:520_XC:f:0_971429	17114	16	570	414	554	60	tp:A:P	cm:i:39	s1:i:414	s2:i:0	dv:f:0.0181	rl:i:0
6_AE1712_C8_N19_24_200m_v_NODE_819_length_15143_cov_10.679477	15143	7	7046	+	VIRSorter_utg001452l_segment0_LN:i:55047_RC:i:1781_XC:f:0_963964	55047	47022	54908	2356	8003	60	tp:A:P	cm:i:216	s1:i:2325	s2:i:0	dv:f:0.0623	rl:i:0
6_AE1712_C8_N19_24_200m_v_NODE_820_length_15140_cov_85.761933	15140	11	15130	-	VIRSorter_utg001143l_segment0_LN:i:30440_RC:i:7107_XC:f:1_000000	30440	1717	16836	14806	15119	60	tp:A:P	cm:i:1481	s1:i:14806	s2:i:0	dv:f:0.0015	rl:i:0
6_AE1712_C8_N19_24_200m_v_NODE_825_length_15109_cov_10.025412	15109	2969	14024	-	VIRSorter_utg000730l_segment0_LN:i:53876_RC:i:2173_XC:f:1_000000	53876	42812	53873	9973	11066	60	tp:A:P	cm:i:977	s1:i:9972	s2:i:54	dv:f:0.0068	rl:i:0
6_AE1712_C8_N19_24_200m_v_NODE_841_length_14945_cov_27.192158	14945	9716	11164	+	VIRSorter_utg000302l_segment0_LN:i:66531_RC:i:9288_XC:f:0_992537	66531	61747	63195	100	1448	60	tp:A:P	cm:i:7	s1:i:100	s2:i:0	dv:f:0.1592	rl:i:0
6_AE1712_C8_N19_24_200m_v_NODE_847_length_14875_cov_8.831937	14875	13	14836	-	VIRSorter_utg000753l_segment0_LN:i:80712_RC:i:6212_XC:f:0_993827	80712	26816	41640	14087	14824	60	tp:A:P	cm:i:1379	s1:i:14087	s2:i:0	dv:f:0.0038	rl:i:0
6_AE1712_C8_N19_24_200m_v_NODE_854_length_14807_cov_18.947251	14807	22	14791	+	VIRSorter_utg000946l_segment0_LN:i:64320_RC:i:4576_XC:f:0_992248	64320	10115	25135	13301	15021	60	tp:A:P	cm:i:1316	s1:i:13250	s2:i:0	dv:f:0.0065	rl:i:0
6_AE1712_C8_N19_24_200m_v_NODE_873_length_14515_cov_11.287574	14515	6	14515	+	VIRSorter_utg001452l_segment0_LN:i:55047_RC:i:1781_XC:f:0_963964	55047	136	14646	13772	14519	60	tp:A:P	cm:i:1377	s1:i:13768	s2:i:77	dv:f:0.0037	rl:i:0
6_AE1712_C8_N19_24_200m_v_NODE_880_length_14412_cov_25.175096	14412	9	14373	+	VIRSorter_utg000064l_segment0_LN:i:58502_RC:i:1811_XC:f:1_000000	58502	38985	53366	12059	14382	60	tp:A:P	cm:i:1133	s1:i:12058	s2:i:0	dv:f:0.0114	rl:i:0
6_AE1712_C8_N19_24_200m_v_NODE_893_length_14232_cov_76.130625	14232	14	14231	-	VIRSorter_utg000012c_segment0_LN:i:58120_RC:i:15097_XC:f:0_974359	58120	16922	31139	13531	14217	60	tp:A:P	cm:i:1346	s1:i:13531	s2:i:0	dv:f:0.0038	rl:i:0
6_AE1712_C8_N19_24_200m_v_NODE_901_length_14146_cov_10.798422	14146	11	14144	+	VIRSorter_utg001255l_segment0_LN:i:152077_RC:i:3026_XC:f:0_970492	152077	60704	74850	12920	14151	60	tp:A:P	cm:i:1265	s1:i:12918	s2:i:0	dv:f:0.0063	rl:i:0
6_AE1712_C8_N19_24_200m_v_NODE_918_length_13995_cov_28.494971	13995	3633	6264	-	VIRSorter_utg001131l_segment0_LN:i:24335_RC:i:1223_XC:f:0_979592	24335	15577	18208	467	2634	60	tp:A:P	cm:i:31	s1:i:467	s2:i:329	dv:f:0.1135	rl:i:0
6_AE1712_C8_N19_24_200m_v_NODE_937_length_13792_cov_20.844185	13792	2751	2889	+	VIRSorter_utg000576l_segment0_LN:i:38116_RC:i:6120_XC:f:1_000000	38116	36982	37120	40	138	0	tp:A:P	cm:i:3	s1:i:40	s2:i:0	dv:f:0.0881	rl:i:0
6_AE1712_C8_N19_24_200m_v_NODE_964_length_13595_cov_7.700769	13595	1438	13528	+	VIRSorter_utg001450l_segment0_LN:i:25921_RC:i:1729_XC:f:0_980769	25921	11753	23899	7146	12150	60	tp:A:P	cm:i:675	s1:i:7135	s2:i:315	dv:f:0.0315	rl:i:0
6_AE1712_C8_N19_24_200m_v_NODE_981_length_13467_cov_28.890665	13467	9	13453	+	VIRSorter_utg001633l_segment0_LN:i:21479_RC:i:1424_XC:f:1_000000	21479	1727	15371	11054	13650	60	tp:A:P	cm:i:1050	s1:i:11010	s2:i:0	dv:f:0.0131	rl:i:0
6_AE1712_C8_N19_24_200m_v_NODE_992_length_13386_cov_11.744534	13386	5057	8008	+	VIRSorter_utg000305l_segment0_LN:i:135605_RC:i:5422_XC:f:1_000000	135605	94595	97529	290	2967	60	tp:A:P	cm:i:19	s1:i:278	s2:i:0	dv:f:0.1434	rl:i:0
6_AE1712_C8_N19_24_200m_v_NODE_993_length_13382_cov_5.475611	13382	1	13369	-	VIRSorter_utg000792l_segment0_LN:i:87733_RC:i:3457_XC:f:0_994318	87733	26199	39574	10949	13376	60	tp:A:P	cm:i:1036	s1:i:10949	s2:i:0	dv:f:0.0131	rl:i:0
6_AE1712_C8_N19_24_200m_v_NODE_1010_length_13253_cov_7.656800	13253	5	4347	+	VIRSorter_utg000780l_segment0_LN:i:81321_RC:i:3692_XC:f:1_000000	81321	18264	22606	4251	4342	60	tp:A:P	cm:i:445	s1:i:4251	s2:i:68	dv:f:0.0016	rl:i:0
6_AE1712_C8_N19_24_200m_v_NODE_1010_length_13253_cov_7.656800	13253	10782	12917	+	VIRSorter_utg000780l_segment0_LN:i:81321_RC:i:3692_XC:f:1_000000	81321	28919	31066	116	2147	57	tp:A:P	cm:i:7	s1:i:113	s2:i:64	dv:f:0.1807	rl:i:0
6_AE1712_C8_N19_24_200m_v_NODE_1012_length_13223_cov_65.630002	13223	3488	11660	+	VIRSorter_utg000052l_segment0_LN:i:36580_RC:i:53988_XC:f:1_000000	36580	23883	32220	341	8352	60	tp:A:P	cm:i:23	s1:i:298	s2:i:57	dv:f:0.1873	rl:i:0
6_AE1712_C8_N19_24_200m_v_NODE_1013_length_13219_cov_12.814031	13219	1013	1574	+	VIRSorter_utg000946l_segment0_LN:i:64320_RC:i:4576_XC:f:0_992248	64320	63716	64282	65	566	31	tp:A:P	cm:i:5	s1:i:64	s2:i:0	dv:f:0.1272	rl:i:0
6_AE1712_C8_N19_24_200m_v_NODE_1038_length_13009_cov_9.494742	13009	67	13006	+	VIRSorter_utg000020l_segment0_LN:i:163209_RC:i:21964_XC:f:0_993884	163209	13909	26848	12892	12939	60	tp:A:P	cm:i:1283	s1:i:12892	s2:i:0	dv:f:0.0003	rl:i:0
6_AE1712_C8_N19_24_200m_v_NODE_1040_length_12998_cov_56.318242	12998	16	12984	+	VIRSorter_utg000868l_segment0_LN:i:39559_RC:i:4951_XC:f:1_000000	39559	5423	18391	12818	12968	60	tp:A:P	cm:i:1278	s1:i:12818	s2:i:0	dv:f:0.0010	rl:i:0
6_AE1712_C8_N19_24_200m_v_NODE_1046_length_12922_cov_29.623044	12922	1778	2292	+	VIRSorter_utg000946l_segment0_LN:i:64320_RC:i:4576_XC:f:0_992248	64320	9700	10218	182	518	60	tp:A:P	cm:i:15	s1:i:181	s2:i:0	dv:f:0.0654	rl:i:0
6_AE1712_C8_N19_24_200m_v_NODE_1046_length_12922_cov_29.623044	12922	1719	3477	-	VIRSorter_utg002154l_segment0_LN:i:19314_RC:i:2119_XC:f:0_974359	19314	7156	8939	78	1783	38	tp:A:P	cm:i:5	s1:i:72	s2:i:0	dv:f:0.1871	rl:i:0
6_AE1712_C8_N19_24_200m_v_NODE_1047_length_12920_cov_10.629759	12920	8	10143	+	VIRSorter_utg000659l_segment0_LN:i:36133_RC:i:3568_XC:f:1_000000	36133	25575	36132	9827	10559	60	tp:A:P	cm:i:972	s1:i:9743	s2:i:0	dv:f:0.0027	rl:i:0
6_AE1712_C8_N19_24_200m_v_NODE_1047_length_12920_cov_10.629759	12920	9894	12915	+	VIRSorter_utg000659l_segment0_LN:i:36133_RC:i:3568_XC:f:1_000000	36133	15	3036	2934	3021	60	tp:A:P	cm:i:286	s1:i:2934	s2:i:0	dv:f:0.0027	rl:i:0
6_AE1712_C8_N19_24_200m_v_NODE_1078_length_12605_cov_11.620291	12605	3697	4426	-	VIRSorter_utg001075l_segment0_LN:i:50206_RC:i:3606_XC:f:0_990099	50206	10568	11297	107	729	60	tp:A:P	cm:i:8	s1:i:107	s2:i:0	dv:f:0.1156	rl:i:0
6_AE1712_C8_N19_24_200m_v_NODE_1079_length_12603_cov_12.900208	12603	531	3199	-	VIRSorter_utg000471l_segment0_LN:i:29132_RC:i:2922_XC:f:1_000000	29132	20878	23529	243	2673	60	tp:A:P	cm:i:18	s1:i:235	s2:i:0	dv:f:0.1417	rl:i:0
6_AE1712_C8_N19_24_200m_v_NODE_1079_length_12603_cov_12.900208	12603	7288	9307	+	VIRSorter_utg000471l_segment0_LN:i:29132_RC:i:2922_XC:f:1_000000	29132	1775	3802	161	2027	60	tp:A:P	cm:i:10	s1:i:159	s2:i:0	dv:f:0.1600	rl:i:0
6_AE1712_C8_N19_24_200m_v_NODE_1079_length_12603_cov_12.900208	12603	11137	12182	+	VIRSorter_utg001022l_segment0_LN:i:19597_RC:i:1528_XC:f:1_000000	19597	1241	2286	143	1045	60	tp:A:P	cm:i:9	s1:i:143	s2:i:45	dv:f:0.1308	rl:i:0
6_AE1712_C8_N19_24_200m_v_NODE_1079_length_12603_cov_12.900208	12603	8796	11644	-	VIRSorter_utg000138l_segment0_LN:i:34090_RC:i:6393_XC:f:1_000000	34090	19096	21960	57	2864	10	tp:A:P	cm:i:3	s1:i:52	s2:i:0	dv:f:0.2402	rl:i:0
6_AE1712_C8_N19_24_200m_v_NODE_1082_length_12596_cov_20.164230	12596	8112	10579	-	VIRSorter_utg000138l_segment0_LN:i:34090_RC:i:6393_XC:f:1_000000	34090	17209	19392	198	2468	60	tp:A:P	cm:i:14	s1:i:141	s2:i:0	dv:f:0.1532	rl:i:0
6_AE1712_C8_N19_24_200m_v_NODE_1082_length_12596_cov_20.164230	12596	2437	5544	-	VIRSorter_utg002406l_segment0_LN:i:17983_RC:i:1478_XC:f:1_000000	17983	636	3702	76	3112	25	tp:A:P	cm:i:4	s1:i:65	s2:i:0	dv:f:0.2300	rl:i:0
6_AE1712_C8_N19_24_200m_v_NODE_1086_length_12584_cov_7.700328	12584	10547	12580	-	VIRSorter_utg000652l_segment0_LN:i:52946_RC:i:2069_XC:f:1_000000	52946	50791	52824	1745	2034	60	tp:A:P	cm:i:169	s1:i:1745	s2:i:0	dv:f:0.0109	rl:i:0
6_AE1712_C8_N19_24_200m_v_NODE_1086_length_12584_cov_7.700328	12584	3725	5615	-	VIRSorter_utg001064l_segment0_LN:i:161899_RC:i:6867_XC:f:0_990741	161899	7	1929	1374	1922	60	tp:A:P	cm:i:133	s1:i:1366	s2:i:0	dv:f:0.0196	rl:i:0
6_AE1712_C8_N19_24_200m_v_NODE_1086_length_12584_cov_7.700328	12584	13	1212	-	VIRSorter_utg001064l_segment0_LN:i:161899_RC:i:6867_XC:f:0_990741	161899	2891	4101	220	1210	60	tp:A:P	cm:i:19	s1:i:219	s2:i:0	dv:f:0.0970	rl:i:0
6_AE1712_C8_N19_24_200m_v_NODE_1091_length_12540_cov_39.448287	12540	4	12537	+	VIRSorter_utg003464l_segment0_LN:i:23799_RC:i:3220_XC:f:1_000000	23799	5091	17606	12098	12533	60	tp:A:P	cm:i:1200	s1:i:12093	s2:i:139	dv:f:0.0025	rl:i:0
6_AE1712_C8_N19_24_200m_v_NODE_1096_length_12524_cov_7.910260	12524	5	12514	-	VIRSorter_utg000087l_segment0_LN:i:333144_RC:i:14291_XC:f:0_994003	333144	169152	181662	12460	12510	60	tp:A:P	cm:i:1237	s1:i:12460	s2:i:0	dv:f:0.0004	rl:i:0
6_AE1712_C8_N19_24_200m_v_NODE_1115_length_12410_cov_13.193627	12410	0	12059	-	VIRSorter_utg000536l_segment0_LN:i:38062_RC:i:7736_XC:f:1_000000	38062	5	12137	6698	12146	60	tp:A:P	cm:i:581	s1:i:6676	s2:i:220	dv:f:0.0376	rl:i:0
6_AE1712_C8_N19_24_200m_v_NODE_1115_length_12410_cov_13.193627	12410	12329	12394	+	VIRSorter_utg002011l_segment0_LN:i:25356_RC:i:3692_XC:f:1_000000	25356	20884	20948	43	65	4	tp:A:P	cm:i:4	s1:i:43	s2:i:0	dv:f:0.0427	rl:i:0
6_AE1712_C8_N19_24_200m_v_NODE_1131_length_12291_cov_16.864009	12291	4	12288	-	VIRSorter_utg000521l_segment0_LN:i:15541_RC:i:980_XC:f:1_000000	15541	1233	13516	11808	12284	60	tp:A:P	cm:i:1210	s1:i:11808	s2:i:48	dv:f:0.0025	rl:i:0
6_AE1712_C8_N19_24_200m_v_NODE_1136_length_12282_cov_12.311676	12282	4717	5522	-	VIRSorter_utg001075l_segment0_LN:i:50206_RC:i:3606_XC:f:0_990099	50206	7569	8374	153	808	60	tp:A:P	cm:i:9	s1:i:153	s2:i:0	dv:f:0.1194	rl:i:0
6_AE1712_C8_N19_24_200m_v_NODE_1137_length_12272_cov_25.892087	12272	89	10645	-	VIRSorter_utg002406l_segment0_LN:i:17983_RC:i:1478_XC:f:1_000000	17983	6	10564	9754	10558	60	tp:A:P	cm:i:986	s1:i:9754	s2:i:48	dv:f:0.0048	rl:i:0
6_AE1712_C8_N19_24_200m_v_NODE_1140_length_12242_cov_46.478586	12242	1787	12227	+	VIRSorter_utg000576l_segment0_LN:i:38116_RC:i:6120_XC:f:1_000000	38116	109	10583	7311	10492	60	tp:A:P	cm:i:674	s1:i:7297	s2:i:339	dv:f:0.0234	rl:i:0
6_AE1712_C8_N19_24_200m_v_NODE_1140_length_12242_cov_46.478586	12242	35	318	+	VIRSorter_utg003464l_segment0_LN:i:23799_RC:i:3220_XC:f:1_000000	23799	23505	23791	253	286	60	tp:A:P	cm:i:20	s1:i:253	s2:i:0	dv:f:0.0117	rl:i:0
6_AE1712_C8_N19_24_200m_v_NODE_1165_length_12067_cov_114.980400	12067	721	1587	-	VIRSorter_utg001143l_segment0_LN:i:30440_RC:i:7107_XC:f:1_000000	30440	26083	26982	87	899	43	tp:A:P	cm:i:5	s1:i:79	s2:i:0	dv:f:0.1485	rl:i:0
6_AE1712_C8_N19_24_200m_v_NODE_1168_length_12031_cov_28.745023	12031	26	12013	+	VIRSorter_utg000012c_segment0_LN:i:58120_RC:i:15097_XC:f:0_974359	58120	42239	53836	7694	11987	60	tp:A:P	cm:i:762	s1:i:7617	s2:i:0	dv:f:0.0251	rl:i:0
6_AE1712_C8_N19_24_200m_v_NODE_1175_length_11992_cov_20.250525	11992	4935	5781	+	VIRSorter_utg001143l_segment0_LN:i:30440_RC:i:7107_XC:f:1_000000	30440	28449	29326	131	877	60	tp:A:P	cm:i:14	s1:i:123	s2:i:0	dv:f:0.0968	rl:i:0
6_AE1712_C8_N19_24_200m_v_NODE_1184_length_11937_cov_23.085413	11937	369	2200	+	VIRSorter_utg001143l_segment0_LN:i:30440_RC:i:7107_XC:f:1_000000	30440	892	2708	110	1837	60	tp:A:P	cm:i:9	s1:i:103	s2:i:0	dv:f:0.1616	rl:i:0
6_AE1712_C8_N19_24_200m_v_NODE_1199_length_11856_cov_14.853383	11856	7	11838	+	VIRSorter_utg000730l_segment0_LN:i:53876_RC:i:2173_XC:f:1_000000	53876	14708	26581	8396	11885	60	tp:A:P	cm:i:791	s1:i:8384	s2:i:42	dv:f:0.0214	rl:i:0
6_AE1712_C8_N19_24_200m_v_NODE_1200_length_11854_cov_8.895474	11854	8	8122	-	VIRSorter_utg001205l_segment0_LN:i:38773_RC:i:3461_XC:f:0_987179	38773	14	8127	7755	8115	60	tp:A:P	cm:i:754	s1:i:7755	s2:i:0	dv:f:0.0033	rl:i:0
6_AE1712_C8_N19_24_200m_v_NODE_1200_length_11854_cov_8.895474	11854	11537	11846	-	VIRSorter_utg000836l_segment0_LN:i:39016_RC:i:5266_XC:f:1_000000	39016	38697	39006	309	309	60	tp:A:P	cm:i:28	s1:i:309	s2:i:0	dv:f:0.0018	rl:i:0
6_AE1712_C8_N19_24_200m_v_NODE_1205_length_11812_cov_7.772390	11812	46	11798	-	VIRSorter_utg000965l_segment0_LN:i:49615_RC:i:4216_XC:f:0_990000	49615	37155	48905	10734	11753	60	tp:A:P	cm:i:1040	s1:i:10734	s2:i:183	dv:f:0.0067	rl:i:0
6_AE1712_C8_N19_24_200m_v_NODE_1212_length_11788_cov_80.168389	11788	12	10616	-	VIRSorter_utg000012c_segment0_LN:i:58120_RC:i:15097_XC:f:0_974359	58120	17	10630	9866	10613	60	tp:A:P	cm:i:967	s1:i:9865	s2:i:0	dv:f:0.0049	rl:i:0
6_AE1712_C8_N19_24_200m_v_NODE_1212_length_11788_cov_80.168389	11788	10642	11786	-	VIRSorter_utg000012c_segment0_LN:i:58120_RC:i:15097_XC:f:0_974359	58120	56943	58111	1132	1168	60	tp:A:P	cm:i:113	s1:i:1126	s2:i:0	dv:f:0.0014	rl:i:0
6_AE1712_C8_N19_24_200m_v_NODE_1213_length_11784_cov_14.337149	11784	114	970	-	VIRSorter_utg000138l_segment0_LN:i:34090_RC:i:6393_XC:f:1_000000	34090	32989	33843	93	856	22	tp:A:P	cm:i:6	s1:i:93	s2:i:74	dv:f:0.1419	rl:i:0
6_AE1712_C8_N19_24_200m_v_NODE_1213_length_11784_cov_14.337149	11784	10479	11616	+	VIRSorter_utg000521l_segment0_LN:i:15541_RC:i:980_XC:f:1_000000	15541	11381	12518	80	1137	43	tp:A:P	cm:i:5	s1:i:80	s2:i:0	dv:f:0.1641	rl:i:0
6_AE1712_C8_N19_24_200m_v_NODE_1213_length_11784_cov_14.337149	11784	56	1350	+	VIRSorter_utg000521l_segment0_LN:i:15541_RC:i:980_XC:f:1_000000	15541	3082	4352	80	1294	0	tp:A:S	cm:i:5	s1:i:74	dv:f:0.1731	rl:i:0
6_AE1712_C8_N19_24_200m_v_NODE_1216_length_11739_cov_5.865117	11739	4	11738	-	VIRSorter_utg000087l_segment0_LN:i:333144_RC:i:14291_XC:f:0_994003	333144	147778	159513	11683	11736	60	tp:A:P	cm:i:1162	s1:i:11683	s2:i:0	dv:f:0.0005	rl:i:0
6_AE1712_C8_N19_24_200m_v_NODE_1229_length_11609_cov_8.806625	11609	15	11604	+	VIRSorter_utg000028l_segment0_LN:i:54036_RC:i:8264_XC:f:0_990826	54036	39568	51157	10825	11589	60	tp:A:P	cm:i:1042	s1:i:10825	s2:i:0	dv:f:0.0046	rl:i:0
6_AE1712_C8_N19_24_200m_v_NODE_1250_length_11444_cov_61.285212	11444	0	11443	+	VIRSorter_utg000305l_segment0_LN:i:135605_RC:i:5422_XC:f:1_000000	135605	72854	84297	11031	11443	60	tp:A:P	cm:i:1094	s1:i:11031	s2:i:0	dv:f:0.0031	rl:i:0
6_AE1712_C8_N19_24_200m_v_NODE_1262_length_11382_cov_8.976559	11382	517	11374	-	VIRSorter_utg000652l_segment0_LN:i:52946_RC:i:2069_XC:f:1_000000	52946	9848	20702	9803	10857	60	tp:A:P	cm:i:921	s1:i:9803	s2:i:0	dv:f:0.0073	rl:i:0
6_AE1712_C8_N19_24_200m_v_NODE_1284_length_11254_cov_14.567952	11254	12	9339	+	VIRSorter_utg001011l_segment0_LN:i:54087_RC:i:1899_XC:f:1_000000	54087	44741	54076	8884	9336	60	tp:A:P	cm:i:865	s1:i:8882	s2:i:70	dv:f:0.0035	rl:i:0
6_AE1712_C8_N19_24_200m_v_NODE_1284_length_11254_cov_14.567952	11254	9137	11252	+	VIRSorter_utg001011l_segment0_LN:i:54087_RC:i:1899_XC:f:1_000000	54087	8	2122	2038	2115	60	tp:A:P	cm:i:205	s1:i:2038	s2:i:0	dv:f:0.0030	rl:i:0
6_AE1712_C8_N19_24_200m_v_NODE_1307_length_11098_cov_10.907540	11098	15	11093	+	VIRSorter_utg000836l_segment0_LN:i:39016_RC:i:5266_XC:f:1_000000	39016	11258	22336	10975	11078	60	tp:A:P	cm:i:1072	s1:i:10975	s2:i:155	dv:f:0.0008	rl:i:0
6_AE1712_C8_N19_24_200m_v_NODE_1309_length_11093_cov_12.634532	11093	43	332	-	VIRSorter_utg001143l_segment0_LN:i:30440_RC:i:7107_XC:f:1_000000	30440	303	592	121	289	60	tp:A:P	cm:i:12	s1:i:121	s2:i:0	dv:f:0.0516	rl:i:0
6_AE1712_C8_N19_24_200m_v_NODE_1309_length_11093_cov_12.634532	11093	9253	9635	+	VIRSorter_utg000391l_segment0_LN:i:88027_RC:i:4978_XC:f:0_994350	88027	53858	54240	107	382	60	tp:A:P	cm:i:7	s1:i:107	s2:i:0	dv:f:0.0930	rl:i:0
6_AE1712_C8_N19_24_200m_v_NODE_1309_length_11093_cov_12.634532	11093	3133	5892	-	VIRSorter_utg000052l_segment0_LN:i:36580_RC:i:53988_XC:f:1_000000	36580	206	2951	57	2759	12	tp:A:P	cm:i:3	s1:i:54	s2:i:0	dv:f:0.2391	rl:i:0
6_AE1712_C8_N19_24_200m_v_NODE_1321_length_11017_cov_10.197806	11017	5	10352	+	VIRSorter_utg001022l_segment0_LN:i:19597_RC:i:1528_XC:f:1_000000	19597	6278	16682	7315	10408	60	tp:A:P	cm:i:744	s1:i:7303	s2:i:50	dv:f:0.0188	rl:i:0
6_AE1712_C8_N19_24_200m_v_NODE_1331_length_10957_cov_22.644026	10957	9	396	+	VIRSorter_utg000662l_segment0_LN:i:59491_RC:i:2319_XC:f:0_991597	59491	38006	38392	160	387	60	tp:A:P	cm:i:13	s1:i:160	s2:i:0	dv:f:0.0578	rl:i:0
6_AE1712_C8_N19_24_200m_v_NODE_1331_length_10957_cov_22.644026	10957	8996	9477	+	VIRSorter_utg000662l_segment0_LN:i:59491_RC:i:2319_XC:f:0_991597	59491	46220	46700	42	481	2	tp:A:P	cm:i:3	s1:i:42	s2:i:0	dv:f:0.1459	rl:i:0
6_AE1712_C8_N19_24_200m_v_NODE_1332_length_10948_cov_11.882164	10948	11	10930	-	VIRSorter_utg000847l_segment0_LN:i:28405_RC:i:1603_XC:f:1_000000	28405	11841	22761	10182	10920	60	tp:A:P	cm:i:1002	s1:i:10182	s2:i:142	dv:f:0.0050	rl:i:0
6_AE1712_C8_N19_24_200m_v_NODE_1379_length_10616_cov_10.157510	10616	6559	7323	-	VIRSorter_utg001143l_segment0_LN:i:30440_RC:i:7107_XC:f:1_000000	30440	28444	29249	163	805	60	tp:A:P	cm:i:12	s1:i:152	s2:i:0	dv:f:0.0965	rl:i:0
6_AE1712_C8_N19_24_200m_v_NODE_1406_length_10464_cov_19.329065	10464	12	10459	-	VIRSorter_utg000581l_segment0_LN:i:18135_RC:i:1337_XC:f:1_000000	18135	2632	13053	9164	10452	60	tp:A:P	cm:i:884	s1:i:9157	s2:i:0	dv:f:0.0088	rl:i:0
6_AE1712_C8_N19_24_200m_v_NODE_1455_length_10274_cov_6.944199	10274	3100	8208	-	VIRSorter_utg000052l_segment0_LN:i:36580_RC:i:53988_XC:f:1_000000	36580	907	5987	132	5123	60	tp:A:P	cm:i:8	s1:i:119	s2:i:0	dv:f:0.2180	rl:i:0
6_AE1712_C8_N19_24_200m_v_NODE_1455_length_10274_cov_6.944199	10274	5411	9327	+	VIRSorter_utg000494l_segment0_LN:i:28223_RC:i:41386_XC:f:1_000000	28223	2579	6451	57	3922	4	tp:A:P	cm:i:3	s1:i:44	s2:i:0	dv:f:0.2531	rl:i:0
6_AE1712_C8_N19_24_200m_v_NODE_1488_length_10188_cov_20.513896	10188	2	10184	-	VIRSorter_utg000428l_segment0_LN:i:76780_RC:i:2415_XC:f:0_974026	76780	41747	51909	8571	10183	60	tp:A:P	cm:i:835	s1:i:8566	s2:i:0	dv:f:0.0113	rl:i:0
6_AE1712_C8_N19_24_200m_v_NODE_1494_length_10169_cov_8.516151	10169	7	10163	-	VIRSorter_utg000836l_segment0_LN:i:39016_RC:i:5266_XC:f:1_000000	39016	24365	34521	10036	10156	60	tp:A:P	cm:i:1010	s1:i:10036	s2:i:193	dv:f:0.0008	rl:i:0
6_AE1712_C8_N19_24_200m_v_NODE_1500_length_10138_cov_33.450253	10138	7680	9487	+	VIRSorter_utg001143l_segment0_LN:i:30440_RC:i:7107_XC:f:1_000000	30440	115	1858	190	1807	60	tp:A:P	cm:i:11	s1:i:175	s2:i:0	dv:f:0.1462	rl:i:0
6_AE1712_C8_N19_24_200m_v_NODE_1500_length_10138_cov_33.450253	10138	2009	5206	-	VIRSorter_utg000494l_segment0_LN:i:28223_RC:i:41386_XC:f:1_000000	28223	3183	6351	76	3197	28	tp:A:P	cm:i:4	s1:i:69	s2:i:0	dv:f:0.2308	rl:i:0
6_AE1712_C8_N19_24_200m_v_NODE_1500_length_10138_cov_33.450253	10138	3461	8142	-	VIRSorter_utg000675l_segment0_LN:i:47211_RC:i:93355_XC:f:1_000000	47211	42110	46690	80	4681	27	tp:A:P	cm:i:6	s1:i:57	s2:i:0	dv:f:0.2306	rl:i:0
6_AE1712_C8_N19_24_200m_v_NODE_1517_length_10073_cov_9.099240	10073	7	10059	+	VIRSorter_utg000637l_segment0_LN:i:90675_RC:i:4619_XC:f:1_000000	90675	34574	44729	8322	10167	60	tp:A:P	cm:i:791	s1:i:8295	s2:i:46	dv:f:0.0124	rl:i:0
6_AE1712_C8_N19_24_200m_v_NODE_1518_length_10065_cov_14.025931	10065	1149	3367	+	VIRSorter_utg003464l_segment0_LN:i:23799_RC:i:3220_XC:f:1_000000	23799	5369	7596	114	2227	48	tp:A:P	cm:i:9	s1:i:112	s2:i:80	dv:f:0.1678	rl:i:0
6_AE1712_C8_N19_24_200m_v_NODE_1518_length_10065_cov_14.025931	10065	2060	3267	+	VIRSorter_utg000485l_segment0_LN:i:21100_RC:i:2787_XC:f:1_000000	21100	4554	5761	80	1207	0	tp:A:S	cm:i:5	s1:i:80	dv:f:0.1673	rl:i:0
7_AE1712_C11_N1_7_80m_v_NODE_1_length_57159_cov_29.925108	57159	19362	57159	-	VIRSorter_utg000675l_segment0_LN:i:47211_RC:i:93355_XC:f:1_000000	47211	9239	47036	34044	37812	60	tp:A:P	cm:i:3328	s1:i:34041	s2:i:83	dv:f:0.0062	rl:i:0
7_AE1712_C11_N1_7_80m_v_NODE_31_length_11892_cov_31.988658	11892	24	11883	+	VIRSorter_utg000151l_segment0_LN:i:20904_RC:i:8641_XC:f:1_000000	20904	8320	20179	11731	11859	60	tp:A:P	cm:i:1171	s1:i:11731	s2:i:4100	dv:f:0.0010	rl:i:0
7_AE1712_C11_N1_7_80m_v_NODE_46_length_11029_cov_6.276205	11029	8198	10072	-	VIRSorter_utg000359l_segment0_LN:i:19963_RC:i:7979_XC:f:1_000000	19963	13859	15748	90	1889	48	tp:A:P	cm:i:5	s1:i:87	s2:i:0	dv:f:0.1886	rl:i:0
8_AE1712_C11_N8_14_200m_v_NODE_31_length_166465_cov_12.687982	166465	2	166462	+	VIRSorter_utg000084l_segment0_LN:i:1368798_RC:i:27352_XC:f:0_989774	1368798	374894	541344	164624	166460	60	tp:A:P	cm:i:16319	s1:i:164624	s2:i:2483	dv:f:0.0009	rl:i:0
8_AE1712_C11_N8_14_200m_v_NODE_80_length_88638_cov_19.607039	88638	51847	54982	+	VIRSorter_utg000305l_segment0_LN:i:135605_RC:i:5422_XC:f:1_000000	135605	69936	72921	543	3135	60	tp:A:P	cm:i:44	s1:i:512	s2:i:0	dv:f:0.1039	rl:i:0
8_AE1712_C11_N8_14_200m_v_NODE_80_length_88638_cov_19.607039	88638	79367	81509	+	VIRSorter_utg000305l_segment0_LN:i:135605_RC:i:5422_XC:f:1_000000	135605	95346	97529	285	2188	60	tp:A:P	cm:i:19	s1:i:275	s2:i:0	dv:f:0.1270	rl:i:0
8_AE1712_C11_N8_14_200m_v_NODE_80_length_88638_cov_19.607039	88638	73647	74179	+	VIRSorter_utg000305l_segment0_LN:i:135605_RC:i:5422_XC:f:1_000000	135605	90943	91475	236	532	60	tp:A:P	cm:i:23	s1:i:236	s2:i:0	dv:f:0.0487	rl:i:0
8_AE1712_C11_N8_14_200m_v_NODE_80_length_88638_cov_19.607039	88638	61991	62796	+	VIRSorter_utg000305l_segment0_LN:i:135605_RC:i:5422_XC:f:1_000000	135605	79446	80258	57	812	13	tp:A:P	cm:i:3	s1:i:55	s2:i:0	dv:f:0.1687	rl:i:0
8_AE1712_C11_N8_14_200m_v_NODE_115_length_68805_cov_39.203425	68805	16	68804	+	VIRSorter_utg000305l_segment0_LN:i:135605_RC:i:5422_XC:f:1_000000	135605	15517	84297	66668	68788	60	tp:A:P	cm:i:6531	s1:i:66666	s2:i:0	dv:f:0.0024	rl:i:0
8_AE1712_C11_N8_14_200m_v_NODE_128_length_64691_cov_12.764293	64691	41787	51120	-	VIRSorter_utg000020l_segment0_LN:i:163209_RC:i:21964_XC:f:0_993884	163209	13670	22984	191	9333	60	tp:A:P	cm:i:11	s1:i:186	s2:i:0	dv:f:0.2344	rl:i:0
8_AE1712_C11_N8_14_200m_v_NODE_146_length_58227_cov_18.599484	58227	18	58221	+	VIRSorter_utg000112l_segment0_LN:i:102934_RC:i:8547_XC:f:1_000000	102934	72	58276	57518	58204	60	tp:A:P	cm:i:5708	s1:i:57518	s2:i:63	dv:f:0.0008	rl:i:0
8_AE1712_C11_N8_14_200m_v_NODE_162_length_53467_cov_730.574227	53467	22656	53463	-	VIRSorter_utg000675l_segment0_LN:i:47211_RC:i:93355_XC:f:1_000000	47211	16230	47036	26897	30821	60	tp:A:P	cm:i:2616	s1:i:26894	s2:i:83	dv:f:0.0081	rl:i:0
8_AE1712_C11_N8_14_200m_v_NODE_162_length_53467_cov_730.574227	53467	960	2708	-	VIRSorter_utg000675l_segment0_LN:i:47211_RC:i:93355_XC:f:1_000000	47211	85	1889	832	1805	60	tp:A:P	cm:i:76	s1:i:820	s2:i:0	dv:f:0.0445	rl:i:0
8_AE1712_C11_N8_14_200m_v_NODE_162_length_53467_cov_730.574227	53467	64	328	-	VIRSorter_utg000675l_segment0_LN:i:47211_RC:i:93355_XC:f:1_000000	47211	4063	4327	229	264	60	tp:A:P	cm:i:23	s1:i:229	s2:i:0	dv:f:0.0157	rl:i:0
8_AE1712_C11_N8_14_200m_v_NODE_191_length_47043_cov_29.265873	47043	32358	33326	-	VIRSorter_utg001143l_segment0_LN:i:30440_RC:i:7107_XC:f:1_000000	30440	537	1502	94	968	60	tp:A:P	cm:i:7	s1:i:94	s2:i:0	dv:f:0.1367	rl:i:0
8_AE1712_C11_N8_14_200m_v_NODE_213_length_40974_cov_30.274446	40974	29	40960	-	VIRSorter_utg000465l_segment0_LN:i:62732_RC:i:3246_XC:f:1_000000	62732	40	40971	40529	40932	60	tp:A:P	cm:i:4101	s1:i:40529	s2:i:444	dv:f:0.0007	rl:i:0
8_AE1712_C11_N8_14_200m_v_NODE_225_length_38666_cov_13.542668	38666	4547	4744	-	VIRSorter_utg000199l_segment0_LN:i:52449_RC:i:1398_XC:f:0_990476	52449	40646	40843	114	197	60	tp:A:P	cm:i:9	s1:i:114	s2:i:0	dv:f:0.0470	rl:i:0
8_AE1712_C11_N8_14_200m_v_NODE_225_length_38666_cov_13.542668	38666	4294	4385	-	VIRSorter_utg000199l_segment0_LN:i:52449_RC:i:1398_XC:f:0_990476	52449	40441	40532	56	91	25	tp:A:P	cm:i:6	s1:i:56	s2:i:0	dv:f:0.0407	rl:i:0
8_AE1712_C11_N8_14_200m_v_NODE_229_length_37062_cov_13.304096	37062	16	3105	+	VIRSorter_utg000064l_segment0_LN:i:58502_RC:i:1811_XC:f:1_000000	58502	55414	58499	2540	3093	60	tp:A:P	cm:i:244	s1:i:2538	s2:i:0	dv:f:0.0117	rl:i:0
8_AE1712_C11_N8_14_200m_v_NODE_229_length_37062_cov_13.304096	37062	21402	22859	-	VIRSorter_utg000792l_segment0_LN:i:87733_RC:i:3457_XC:f:0_994318	87733	66432	67962	100	1530	60	tp:A:P	cm:i:7	s1:i:84	s2:i:0	dv:f:0.1592	rl:i:0
8_AE1712_C11_N8_14_200m_v_NODE_231_length_36275_cov_31.461186	36275	14148	36268	-	VIRSorter_utg000068l_segment0_LN:i:31218_RC:i:3747_XC:f:1_000000	31218	9490	31209	21317	22120	60	tp:A:P	cm:i:2096	s1:i:21237	s2:i:0	dv:f:0.0024	rl:i:0
8_AE1712_C11_N8_14_200m_v_NODE_231_length_36275_cov_31.461186	36275	15	2051	-	VIRSorter_utg000068l_segment0_LN:i:31218_RC:i:3747_XC:f:1_000000	31218	5	2041	2025	2036	60	tp:A:P	cm:i:193	s1:i:2025	s2:i:0	dv:f:0.0008	rl:i:0
8_AE1712_C11_N8_14_200m_v_NODE_250_length_33730_cov_38.748789	33730	8	16076	+	VIRSorter_utg000305l_segment0_LN:i:135605_RC:i:5422_XC:f:1_000000	135605	88609	102206	10725	16122	60	tp:A:P	cm:i:1054	s1:i:10709	s2:i:0	dv:f:0.0217	rl:i:0
8_AE1712_C11_N8_14_200m_v_NODE_250_length_33730_cov_38.748789	33730	28231	33729	+	VIRSorter_utg000305l_segment0_LN:i:135605_RC:i:5422_XC:f:1_000000	135605	109230	114166	2684	5504	60	tp:A:P	cm:i:259	s1:i:2681	s2:i:0	dv:f:0.0417	rl:i:0
8_AE1712_C11_N8_14_200m_v_NODE_256_length_33144_cov_28.287719	33144	13	33030	+	VIRSorter_utg000156l_segment0_LN:i:110956_RC:i:7730_XC:f:1_000000	110956	42736	75753	31865	33019	60	tp:A:P	cm:i:3147	s1:i:31865	s2:i:0	dv:f:0.0023	rl:i:0
8_AE1712_C11_N8_14_200m_v_NODE_263_length_31912_cov_77.408544	31912	27858	30726	-	VIRSorter_utg000675l_segment0_LN:i:47211_RC:i:93355_XC:f:1_000000	47211	18989	22275	662	3286	60	tp:A:P	cm:i:46	s1:i:577	s2:i:0	dv:f:0.0954	rl:i:0
8_AE1712_C11_N8_14_200m_v_NODE_263_length_31912_cov_77.408544	31912	31229	31894	-	VIRSorter_utg000675l_segment0_LN:i:47211_RC:i:93355_XC:f:1_000000	47211	16664	17342	194	678	60	tp:A:P	cm:i:15	s1:i:191	s2:i:0	dv:f:0.0803	rl:i:0
8_AE1712_C11_N8_14_200m_v_NODE_263_length_31912_cov_77.408544	31912	1471	9638	-	VIRSorter_utg000675l_segment0_LN:i:47211_RC:i:93355_XC:f:1_000000	47211	38957	47185	134	8249	60	tp:A:P	cm:i:9	s1:i:111	s2:i:57	dv:f:0.2358	rl:i:0
8_AE1712_C11_N8_14_200m_v_NODE_265_length_31853_cov_16.961638	31853	4	19370	+	VIRSorter_utg000199l_segment0_LN:i:52449_RC:i:1398_XC:f:0_990476	52449	33042	52444	15375	19403	60	tp:A:P	cm:i:1516	s1:i:15368	s2:i:0	dv:f:0.0130	rl:i:0
8_AE1712_C11_N8_14_200m_v_NODE_265_length_31853_cov_16.961638	31853	23597	31835	+	VIRSorter_utg000199l_segment0_LN:i:52449_RC:i:1398_XC:f:0_990476	52449	1299	9353	7613	8241	60	tp:A:P	cm:i:747	s1:i:7575	s2:i:0	dv:f:0.0048	rl:i:0
8_AE1712_C11_N8_14_200m_v_NODE_265_length_31853_cov_16.961638	31853	22584	22748	+	VIRSorter_utg000199l_segment0_LN:i:52449_RC:i:1398_XC:f:0_990476	52449	992	1156	71	164	29	tp:A:P	cm:i:4	s1:i:71	s2:i:0	dv:f:0.0730	rl:i:0
8_AE1712_C11_N8_14_200m_v_NODE_284_length_29986_cov_20.568357	29986	27636	28818	-	VIRSorter_utg001143l_segment0_LN:i:30440_RC:i:7107_XC:f:1_000000	30440	412	1587	63	1184	22	tp:A:P	cm:i:4	s1:i:61	s2:i:0	dv:f:0.1768	rl:i:0
8_AE1712_C11_N8_14_200m_v_NODE_305_length_28593_cov_10.365479	28593	2	17198	+	VIRSorter_utg000391l_segment0_LN:i:88027_RC:i:4978_XC:f:0_994350	88027	70832	88027	16949	17199	60	tp:A:P	cm:i:1696	s1:i:16949	s2:i:0	dv:f:0.0010	rl:i:0
8_AE1712_C11_N8_14_200m_v_NODE_305_length_28593_cov_10.365479	28593	16807	28585	+	VIRSorter_utg000391l_segment0_LN:i:88027_RC:i:4978_XC:f:0_994350	88027	13	11790	11579	11778	60	tp:A:P	cm:i:1154	s1:i:11579	s2:i:0	dv:f:0.0011	rl:i:0
8_AE1712_C11_N8_14_200m_v_NODE_320_length_27260_cov_12.647280	27260	16	27254	+	VIRSorter_utg001486l_segment0_LN:i:94101_RC:i:4153_XC:f:1_000000	94101	39700	66938	26761	27238	60	tp:A:P	cm:i:2669	s1:i:26761	s2:i:0	dv:f:0.0012	rl:i:0
8_AE1712_C11_N8_14_200m_v_NODE_333_length_26616_cov_11.026226	26616	77	26604	-	VIRSorter_utg001075l_segment0_LN:i:50206_RC:i:3606_XC:f:0_990099	50206	750	27279	25024	26533	60	tp:A:P	cm:i:2425	s1:i:25024	s2:i:0	dv:f:0.0040	rl:i:0
8_AE1712_C11_N8_14_200m_v_NODE_333_length_26616_cov_11.026226	26616	12	70	+	VIRSorter_utg001075l_segment0_LN:i:50206_RC:i:3606_XC:f:0_990099	50206	30121	30179	58	58	20	tp:A:P	cm:i:4	s1:i:58	s2:i:0	dv:f:0.0117	rl:i:0
8_AE1712_C11_N8_14_200m_v_NODE_345_length_25849_cov_16.765560	25849	906	4434	-	VIRSorter_utg000868l_segment0_LN:i:39559_RC:i:4951_XC:f:1_000000	39559	30943	34456	150	3531	60	tp:A:P	cm:i:10	s1:i:145	s2:i:0	dv:f:0.1874	rl:i:0
8_AE1712_C11_N8_14_200m_v_NODE_345_length_25849_cov_16.765560	25849	7202	10036	-	VIRSorter_utg000868l_segment0_LN:i:39559_RC:i:4951_XC:f:1_000000	39559	25895	28555	95	2834	30	tp:A:P	cm:i:7	s1:i:59	s2:i:0	dv:f:0.1936	rl:i:0
8_AE1712_C11_N8_14_200m_v_NODE_346_length_25783_cov_46.218276	25783	16193	24477	+	VIRSorter_utg000675l_segment0_LN:i:47211_RC:i:93355_XC:f:1_000000	47211	38903	47203	3900	8313	60	tp:A:P	cm:i:378	s1:i:3890	s2:i:95	dv:f:0.0416	rl:i:0
8_AE1712_C11_N8_14_200m_v_NODE_350_length_25528_cov_15.101646	25528	10273	11783	+	VIRSorter_utg000164l_segment0_LN:i:48027_RC:i:2225_XC:f:1_000000	48027	40638	42129	60	1510	17	tp:A:P	cm:i:4	s1:i:55	s2:i:0	dv:f:0.1915	rl:i:0
8_AE1712_C11_N8_14_200m_v_NODE_356_length_24731_cov_9.990874	24731	1	24716	-	VIRSorter_utg000391l_segment0_LN:i:88027_RC:i:4978_XC:f:0_994350	88027	26962	51676	24507	24715	60	tp:A:P	cm:i:2441	s1:i:24507	s2:i:0	dv:f:0.0006	rl:i:0
8_AE1712_C11_N8_14_200m_v_NODE_359_length_24559_cov_11.562495	24559	3882	13876	-	VIRSorter_utg000675l_segment0_LN:i:47211_RC:i:93355_XC:f:1_000000	47211	7402	17333	261	10029	60	tp:A:P	cm:i:16	s1:i:230	s2:i:0	dv:f:0.2171	rl:i:0
8_AE1712_C11_N8_14_200m_v_NODE_359_length_24559_cov_11.562495	24559	9801	16400	+	VIRSorter_utg000052l_segment0_LN:i:36580_RC:i:53988_XC:f:1_000000	36580	27998	34362	115	6604	25	tp:A:P	cm:i:7	s1:i:66	s2:i:51	dv:f:0.2377	rl:i:0
8_AE1712_C11_N8_14_200m_v_NODE_359_length_24559_cov_11.562495	24559	15985	16061	-	VIRSorter_utg000675l_segment0_LN:i:47211_RC:i:93355_XC:f:1_000000	47211	6036	6112	51	76	0	tp:A:S	cm:i:3	s1:i:51	dv:f:0.0578	rl:i:0
8_AE1712_C11_N8_14_200m_v_NODE_373_length_22796_cov_12.931203	22796	15	22786	-	VIRSorter_utg001588l_segment0_LN:i:95667_RC:i:10672_XC:f:0_994792	95667	19382	42144	21713	22771	60	tp:A:P	cm:i:2164	s1:i:21711	s2:i:91	dv:f:0.0033	rl:i:0
8_AE1712_C11_N8_14_200m_v_NODE_376_length_22685_cov_10.086783	22685	37	22676	-	VIRSorter_utg000946l_segment0_LN:i:64320_RC:i:4576_XC:f:0_992248	64320	20295	40872	17895	22888	60	tp:A:P	cm:i:1782	s1:i:17832	s2:i:0	dv:f:0.0130	rl:i:0
8_AE1712_C11_N8_14_200m_v_NODE_382_length_22252_cov_14.794453	22252	2	11620	+	VIRSorter_utg002011l_segment0_LN:i:25356_RC:i:3692_XC:f:1_000000	25356	2954	14569	11493	11618	60	tp:A:P	cm:i:1128	s1:i:11493	s2:i:76	dv:f:0.0009	rl:i:0
8_AE1712_C11_N8_14_200m_v_NODE_382_length_22252_cov_14.794453	22252	15816	20295	+	VIRSorter_utg002011l_segment0_LN:i:25356_RC:i:3692_XC:f:1_000000	25356	17134	21431	311	4490	60	tp:A:P	cm:i:21	s1:i:268	s2:i:0	dv:f:0.1595	rl:i:0
8_AE1712_C11_N8_14_200m_v_NODE_382_length_22252_cov_14.794453	22252	20312	22251	+	VIRSorter_utg003464l_segment0_LN:i:23799_RC:i:3220_XC:f:1_000000	23799	19774	21692	154	1939	60	tp:A:P	cm:i:10	s1:i:149	s2:i:84	dv:f:0.1521	rl:i:0
8_AE1712_C11_N8_14_200m_v_NODE_384_length_22226_cov_17.962210	22226	41	854	+	VIRSorter_utg001143l_segment0_LN:i:30440_RC:i:7107_XC:f:1_000000	30440	920	1736	127	816	60	tp:A:P	cm:i:7	s1:i:127	s2:i:0	dv:f:0.1269	rl:i:0
8_AE1712_C11_N8_14_200m_v_NODE_386_length_22031_cov_13.120024	22031	14	22003	+	VIRSorter_utg000475l_segment0_LN:i:108170_RC:i:11350_XC:f:1_000000	108170	71012	93001	21947	21989	60	tp:A:P	cm:i:2217	s1:i:21947	s2:i:91	dv:f:0.0002	rl:i:0
8_AE1712_C11_N8_14_200m_v_NODE_390_length_21794_cov_13.815398	21794	12	21789	+	VIRSorter_utg000199l_segment0_LN:i:52449_RC:i:1398_XC:f:0_990476	52449	11334	33110	21171	21781	60	tp:A:P	cm:i:2119	s1:i:21171	s2:i:0	dv:f:0.0020	rl:i:0
8_AE1712_C11_N8_14_200m_v_NODE_394_length_21538_cov_9.130190	21538	17226	21375	-	VIRSorter_utg000305l_segment0_LN:i:135605_RC:i:5422_XC:f:1_000000	135605	3674	7482	192	4204	60	tp:A:P	cm:i:13	s1:i:101	s2:i:0	dv:f:0.1814	rl:i:0
8_AE1712_C11_N8_14_200m_v_NODE_394_length_21538_cov_9.130190	21538	7967	8138	-	VIRSorter_utg000305l_segment0_LN:i:135605_RC:i:5422_XC:f:1_000000	135605	18358	18529	93	171	60	tp:A:P	cm:i:7	s1:i:93	s2:i:0	dv:f:0.0526	rl:i:0
8_AE1712_C11_N8_14_200m_v_NODE_397_length_21341_cov_15.905239	21341	12415	13886	-	VIRSorter_utg001143l_segment0_LN:i:30440_RC:i:7107_XC:f:1_000000	30440	324	1781	233	1475	60	tp:A:P	cm:i:15	s1:i:227	s2:i:0	dv:f:0.1233	rl:i:0
8_AE1712_C11_N8_14_200m_v_NODE_397_length_21341_cov_15.905239	21341	17153	19834	+	VIRSorter_utg000494l_segment0_LN:i:28223_RC:i:41386_XC:f:1_000000	28223	3754	6435	57	2681	14	tp:A:P	cm:i:3	s1:i:57	s2:i:0	dv:f:0.2360	rl:i:0
8_AE1712_C11_N8_14_200m_v_NODE_403_length_20977_cov_28.812249	20977	5	20970	-	VIRSorter_utg000465l_segment0_LN:i:62732_RC:i:3246_XC:f:1_000000	62732	41296	62260	20556	20965	60	tp:A:P	cm:i:2024	s1:i:20556	s2:i:74	dv:f:0.0014	rl:i:0
8_AE1712_C11_N8_14_200m_v_NODE_406_length_20751_cov_9.243591	20751	367	3305	+	VIRSorter_utg000305l_segment0_LN:i:135605_RC:i:5422_XC:f:1_000000	135605	94595	97529	364	2963	60	tp:A:P	cm:i:28	s1:i:353	s2:i:0	dv:f:0.1229	rl:i:0
8_AE1712_C11_N8_14_200m_v_NODE_406_length_20751_cov_9.243591	20751	20489	20749	+	VIRSorter_utg000305l_segment0_LN:i:135605_RC:i:5422_XC:f:1_000000	135605	109230	109490	149	260	60	tp:A:P	cm:i:13	s1:i:149	s2:i:0	dv:f:0.0385	rl:i:0
8_AE1712_C11_N8_14_200m_v_NODE_412_length_20664_cov_8.708991	20664	16667	18043	-	VIRSorter_utg001143l_segment0_LN:i:30440_RC:i:7107_XC:f:1_000000	30440	378	1736	85	1376	53	tp:A:P	cm:i:6	s1:i:81	s2:i:0	dv:f:0.1658	rl:i:0
8_AE1712_C11_N8_14_200m_v_NODE_419_length_20230_cov_10.525877	20230	16305	17607	+	VIRSorter_utg000675l_segment0_LN:i:47211_RC:i:93355_XC:f:1_000000	47211	41244	42486	87	1302	38	tp:A:P	cm:i:5	s1:i:72	s2:i:0	dv:f:0.1735	rl:i:0
8_AE1712_C11_N8_14_200m_v_NODE_425_length_20096_cov_11.223837	20096	3953	7636	-	VIRSorter_utg000662l_segment0_LN:i:59491_RC:i:2319_XC:f:0_991597	59491	50438	54359	133	3938	56	tp:A:P	cm:i:7	s1:i:75	s2:i:0	dv:f:0.2081	rl:i:0
8_AE1712_C11_N8_14_200m_v_NODE_425_length_20096_cov_11.223837	20096	12931	13412	-	VIRSorter_utg000662l_segment0_LN:i:59491_RC:i:2319_XC:f:0_991597	59491	46220	46700	42	481	2	tp:A:P	cm:i:3	s1:i:42	s2:i:0	dv:f:0.1437	rl:i:0
8_AE1712_C11_N8_14_200m_v_NODE_428_length_20007_cov_58.695986	20007	4768	6033	+	VIRSorter_utg000302l_segment0_LN:i:66531_RC:i:9288_XC:f:0_992537	66531	24681	25947	122	1266	60	tp:A:P	cm:i:7	s1:i:122	s2:i:0	dv:f:0.1554	rl:i:0
8_AE1712_C11_N8_14_200m_v_NODE_428_length_20007_cov_58.695986	20007	8103	8969	-	VIRSorter_utg001143l_segment0_LN:i:30440_RC:i:7107_XC:f:1_000000	30440	26083	26982	87	899	43	tp:A:P	cm:i:5	s1:i:79	s2:i:0	dv:f:0.1485	rl:i:0
8_AE1712_C11_N8_14_200m_v_NODE_428_length_20007_cov_58.695986	20007	1242	1286	+	VIRSorter_utg000302l_segment0_LN:i:66531_RC:i:9288_XC:f:0_992537	66531	19282	19326	44	44	4	tp:A:P	cm:i:3	s1:i:44	s2:i:0	dv:f:0.0269	rl:i:0
8_AE1712_C11_N8_14_200m_v_NODE_443_length_19387_cov_20.994562	19387	18	19372	+	VIRSorter_utg003464l_segment0_LN:i:23799_RC:i:3220_XC:f:1_000000	23799	2541	21884	18395	19356	60	tp:A:P	cm:i:1799	s1:i:18392	s2:i:303	dv:f:0.0035	rl:i:0
8_AE1712_C11_N8_14_200m_v_NODE_459_length_19038_cov_9.022151	19038	3	19026	-	VIRSorter_utg001284l_segment0_LN:i:91372_RC:i:8189_XC:f:1_000000	91372	12458	31481	18761	19024	60	tp:A:P	cm:i:1908	s1:i:18761	s2:i:57	dv:f:0.0008	rl:i:0
8_AE1712_C11_N8_14_200m_v_NODE_463_length_18790_cov_12.589163	18790	3115	3209	-	VIRSorter_utg000140l_segment0_LN:i:30640_RC:i:2151_XC:f:1_000000	30640	613	707	94	94	60	tp:A:P	cm:i:8	s1:i:94	s2:i:0	dv:f:0.0117	rl:i:0
8_AE1712_C11_N8_14_200m_v_NODE_481_length_17810_cov_21.436418	17810	7423	17807	+	VIRSorter_utg000156l_segment0_LN:i:110956_RC:i:7730_XC:f:1_000000	110956	79297	89681	10293	10384	60	tp:A:P	cm:i:1021	s1:i:10293	s2:i:43	dv:f:0.0009	rl:i:0
8_AE1712_C11_N8_14_200m_v_NODE_483_length_17725_cov_9.370920	17725	14618	17435	-	VIRSorter_utg001143l_segment0_LN:i:30440_RC:i:7107_XC:f:1_000000	30440	1432	4336	100	2904	53	tp:A:P	cm:i:6	s1:i:81	s2:i:0	dv:f:0.2028	rl:i:0
8_AE1712_C11_N8_14_200m_v_NODE_491_length_17391_cov_34.565612	17391	0	17379	+	VIRSorter_utg000780l_segment0_LN:i:81321_RC:i:3692_XC:f:1_000000	81321	34847	52226	17249	17380	60	tp:A:P	cm:i:1751	s1:i:17249	s2:i:0	dv:f:0.0006	rl:i:0
8_AE1712_C11_N8_14_200m_v_NODE_501_length_17011_cov_48.148990	17011	4	16902	-	VIRSorter_utg001143l_segment0_LN:i:30440_RC:i:7107_XC:f:1_000000	30440	4	16904	16427	16900	60	tp:A:P	cm:i:1637	s1:i:16427	s2:i:47	dv:f:0.0021	rl:i:0
8_AE1712_C11_N8_14_200m_v_NODE_507_length_16857_cov_33.681168	16857	1037	16843	+	VIRSorter_utg002154l_segment0_LN:i:19314_RC:i:2119_XC:f:0_974359	19314	7	15816	15681	15809	60	tp:A:P	cm:i:1562	s1:i:15681	s2:i:495	dv:f:0.0005	rl:i:0
8_AE1712_C11_N8_14_200m_v_NODE_511_length_16688_cov_8.583168	16688	13629	14954	-	VIRSorter_utg001143l_segment0_LN:i:30440_RC:i:7107_XC:f:1_000000	30440	526	1807	114	1325	60	tp:A:P	cm:i:6	s1:i:102	s2:i:0	dv:f:0.1627	rl:i:0
8_AE1712_C11_N8_14_200m_v_NODE_514_length_16617_cov_9.054958	16617	10	16601	+	VIRSorter_utg001011l_segment0_LN:i:54087_RC:i:1899_XC:f:1_000000	54087	3835	20405	16068	16592	60	tp:A:P	cm:i:1638	s1:i:16063	s2:i:57	dv:f:0.0024	rl:i:0
8_AE1712_C11_N8_14_200m_v_NODE_516_length_16312_cov_9.626979	16312	38	16307	-	VIRSorter_utg000608l_segment0_LN:i:47232_RC:i:3723_XC:f:1_000000	47232	4449	20723	14972	16275	60	tp:A:P	cm:i:1412	s1:i:14970	s2:i:0	dv:f:0.0061	rl:i:0
8_AE1712_C11_N8_14_200m_v_NODE_517_length_16302_cov_8.374977	16302	3147	16297	-	VIRSorter_utg000164l_segment0_LN:i:48027_RC:i:2225_XC:f:1_000000	48027	34859	48010	12377	13154	60	tp:A:P	cm:i:1234	s1:i:12377	s2:i:0	dv:f:0.0040	rl:i:0
8_AE1712_C11_N8_14_200m_v_NODE_522_length_16174_cov_7.748090	16174	10	16075	+	VIRSorter_utg001553l_segment0_LN:i:95177_RC:i:4057_XC:f:1_000000	95177	49437	65502	15960	16065	60	tp:A:P	cm:i:1605	s1:i:15960	s2:i:0	dv:f:0.0005	rl:i:0
8_AE1712_C11_N8_14_200m_v_NODE_536_length_15707_cov_53.352655	15707	2248	15693	-	VIRSorter_utg000138l_segment0_LN:i:34090_RC:i:6393_XC:f:1_000000	34090	20637	34084	13253	13447	60	tp:A:P	cm:i:1353	s1:i:13253	s2:i:0	dv:f:0.0009	rl:i:0
8_AE1712_C11_N8_14_200m_v_NODE_536_length_15707_cov_53.352655	15707	87	3648	+	VIRSorter_utg000521l_segment0_LN:i:15541_RC:i:980_XC:f:1_000000	15541	734	4289	159	3575	60	tp:A:P	cm:i:10	s1:i:151	s2:i:0	dv:f:0.1882	rl:i:0
8_AE1712_C11_N8_14_200m_v_NODE_543_length_15586_cov_9.391644	15586	354	1523	+	VIRSorter_utg000494l_segment0_LN:i:28223_RC:i:41386_XC:f:1_000000	28223	3702	4880	64	1178	23	tp:A:P	cm:i:4	s1:i:62	s2:i:0	dv:f:0.1781	rl:i:0
8_AE1712_C11_N8_14_200m_v_NODE_546_length_15374_cov_12.766686	15374	12429	15323	+	VIRSorter_utg000675l_segment0_LN:i:47211_RC:i:93355_XC:f:1_000000	47211	41015	43864	286	2909	60	tp:A:P	cm:i:20	s1:i:270	s2:i:65	dv:f:0.1402	rl:i:0
8_AE1712_C11_N8_14_200m_v_NODE_552_length_15259_cov_24.940390	15259	2050	15241	+	VIRSorter_utg000302l_segment0_LN:i:66531_RC:i:9288_XC:f:0_992537	66531	18	13209	12802	13191	60	tp:A:P	cm:i:1244	s1:i:12802	s2:i:0	dv:f:0.0021	rl:i:0
8_AE1712_C11_N8_14_200m_v_NODE_552_length_15259_cov_24.940390	15259	9	2253	+	VIRSorter_utg000302l_segment0_LN:i:66531_RC:i:9288_XC:f:0_992537	66531	64179	66423	2170	2244	60	tp:A:P	cm:i:216	s1:i:2170	s2:i:0	dv:f:0.0031	rl:i:0
8_AE1712_C11_N8_14_200m_v_NODE_556_length_15105_cov_16.655310	15105	4018	4532	+	VIRSorter_utg000946l_segment0_LN:i:64320_RC:i:4576_XC:f:0_992248	64320	9700	10218	182	518	60	tp:A:P	cm:i:15	s1:i:181	s2:i:0	dv:f:0.0654	rl:i:0
8_AE1712_C11_N8_14_200m_v_NODE_556_length_15105_cov_16.655310	15105	77	278	+	VIRSorter_utg000140l_segment0_LN:i:30640_RC:i:2151_XC:f:1_000000	30640	30336	30537	167	201	60	tp:A:P	cm:i:15	s1:i:167	s2:i:0	dv:f:0.0202	rl:i:0
8_AE1712_C11_N8_14_200m_v_NODE_556_length_15105_cov_16.655310	15105	3959	5717	-	VIRSorter_utg002154l_segment0_LN:i:19314_RC:i:2119_XC:f:0_974359	19314	7156	8939	78	1783	38	tp:A:P	cm:i:5	s1:i:72	s2:i:0	dv:f:0.1871	rl:i:0
8_AE1712_C11_N8_14_200m_v_NODE_565_length_14904_cov_23.438996	14904	2	11119	+	VIRSorter_utg000448l_segment0_LN:i:33219_RC:i:4757_XC:f:1_000000	33219	22050	33168	10691	11118	60	tp:A:P	cm:i:1056	s1:i:10691	s2:i:0	dv:f:0.0026	rl:i:0
8_AE1712_C11_N8_14_200m_v_NODE_565_length_14904_cov_23.438996	14904	10944	14901	+	VIRSorter_utg000448l_segment0_LN:i:33219_RC:i:4757_XC:f:1_000000	33219	18	3975	3893	3957	60	tp:A:P	cm:i:382	s1:i:3893	s2:i:0	dv:f:0.0012	rl:i:0
8_AE1712_C11_N8_14_200m_v_NODE_604_length_13783_cov_6.659200	13783	0	13776	+	VIRSorter_utg001763l_segment0_LN:i:64178_RC:i:1651_XC:f:0_992248	64178	27479	41254	13440	13776	60	tp:A:P	cm:i:1346	s1:i:13440	s2:i:76	dv:f:0.0018	rl:i:0
8_AE1712_C11_N8_14_200m_v_NODE_605_length_13724_cov_9.159156	13724	2064	6513	+	VIRSorter_utg000138l_segment0_LN:i:34090_RC:i:6393_XC:f:1_000000	34090	14953	19351	154	4482	60	tp:A:P	cm:i:9	s1:i:128	s2:i:84	dv:f:0.2071	rl:i:0
8_AE1712_C11_N8_14_200m_v_NODE_605_length_13724_cov_9.159156	13724	9122	12229	+	VIRSorter_utg002406l_segment0_LN:i:17983_RC:i:1478_XC:f:1_000000	17983	636	3702	76	3112	25	tp:A:P	cm:i:4	s1:i:65	s2:i:0	dv:f:0.2296	rl:i:0
8_AE1712_C11_N8_14_200m_v_NODE_607_length_13719_cov_8.205615	13719	6	13714	-	VIRSorter_utg001255l_segment0_LN:i:152077_RC:i:3026_XC:f:0_970492	152077	99735	113447	13241	13712	60	tp:A:P	cm:i:1330	s1:i:13241	s2:i:0	dv:f:0.0024	rl:i:0
8_AE1712_C11_N8_14_200m_v_NODE_612_length_13627_cov_33.214244	13627	1288	13618	+	VIRSorter_utg000780l_segment0_LN:i:81321_RC:i:3692_XC:f:1_000000	81321	22586	34915	12141	12332	60	tp:A:P	cm:i:1169	s1:i:12141	s2:i:52	dv:f:0.0012	rl:i:0
8_AE1712_C11_N8_14_200m_v_NODE_620_length_13379_cov_15.444520	13379	1621	5917	-	VIRSorter_utg000140l_segment0_LN:i:30640_RC:i:2151_XC:f:1_000000	30640	2061	6516	2801	4464	60	tp:A:P	cm:i:254	s1:i:2765	s2:i:0	dv:f:0.0251	rl:i:0
8_AE1712_C11_N8_14_200m_v_NODE_620_length_13379_cov_15.444520	13379	15	460	+	VIRSorter_utg002154l_segment0_LN:i:19314_RC:i:2119_XC:f:0_974359	19314	18364	18809	368	445	60	tp:A:P	cm:i:33	s1:i:368	s2:i:134	dv:f:0.0186	rl:i:0
8_AE1712_C11_N8_14_200m_v_NODE_620_length_13379_cov_15.444520	13379	7305	7457	-	VIRSorter_utg000140l_segment0_LN:i:30640_RC:i:2151_XC:f:1_000000	30640	24382	24534	71	152	44	tp:A:P	cm:i:6	s1:i:71	s2:i:0	dv:f:0.0578	rl:i:0
8_AE1712_C11_N8_14_200m_v_NODE_620_length_13379_cov_15.444520	13379	6197	6295	+	VIRSorter_utg002154l_segment0_LN:i:19314_RC:i:2119_XC:f:0_974359	19314	9636	9734	43	98	3	tp:A:P	cm:i:3	s1:i:43	s2:i:0	dv:f:0.0772	rl:i:0
8_AE1712_C11_N8_14_200m_v_NODE_626_length_13270_cov_15.246570	13270	1527	13257	-	VIRSorter_utg000576l_segment0_LN:i:38116_RC:i:6120_XC:f:1_000000	38116	20619	32354	10366	11735	60	tp:A:P	cm:i:1006	s1:i:10365	s2:i:112	dv:f:0.0078	rl:i:0
8_AE1712_C11_N8_14_200m_v_NODE_626_length_13270_cov_15.246570	13270	14	2590	-	VIRSorter_utg003464l_segment0_LN:i:23799_RC:i:3220_XC:f:1_000000	23799	10	2586	2305	2576	60	tp:A:P	cm:i:224	s1:i:2305	s2:i:0	dv:f:0.0082	rl:i:0
8_AE1712_C11_N8_14_200m_v_NODE_634_length_13122_cov_9.775623	13122	12681	13115	-	VIRSorter_utg000662l_segment0_LN:i:59491_RC:i:2319_XC:f:0_991597	59491	38261	38695	270	434	60	tp:A:P	cm:i:25	s1:i:270	s2:i:0	dv:f:0.0321	rl:i:0
8_AE1712_C11_N8_14_200m_v_NODE_634_length_13122_cov_9.775623	13122	2350	4114	-	VIRSorter_utg000662l_segment0_LN:i:59491_RC:i:2319_XC:f:0_991597	59491	46760	48528	123	1768	60	tp:A:P	cm:i:9	s1:i:123	s2:i:0	dv:f:0.1562	rl:i:0
8_AE1712_C11_N8_14_200m_v_NODE_641_length_12984_cov_8.240645	12984	17	12972	+	VIRSorter_utg001452l_segment0_LN:i:55047_RC:i:1781_XC:f:0_963964	55047	4983	17937	12374	12955	60	tp:A:P	cm:i:1242	s1:i:12374	s2:i:0	dv:f:0.0029	rl:i:0
8_AE1712_C11_N8_14_200m_v_NODE_643_length_12937_cov_9.460264	12937	0	12929	+	VIRSorter_utg000391l_segment0_LN:i:88027_RC:i:4978_XC:f:0_994350	88027	13708	26637	12754	12929	60	tp:A:P	cm:i:1289	s1:i:12754	s2:i:0	dv:f:0.0009	rl:i:0
8_AE1712_C11_N8_14_200m_v_NODE_649_length_12811_cov_15.518140	12811	18	12811	-	VIRSorter_utg000012c_segment0_LN:i:58120_RC:i:15097_XC:f:0_974359	58120	41436	53836	8048	12793	60	tp:A:P	cm:i:792	s1:i:7971	s2:i:0	dv:f:0.0263	rl:i:0
8_AE1712_C11_N8_14_200m_v_NODE_662_length_12543_cov_22.795845	12543	14	12538	-	VIRSorter_utg000868l_segment0_LN:i:39559_RC:i:4951_XC:f:1_000000	39559	5867	18391	12413	12524	60	tp:A:P	cm:i:1240	s1:i:12413	s2:i:0	dv:f:0.0008	rl:i:0
8_AE1712_C11_N8_14_200m_v_NODE_671_length_12381_cov_16.241141	12381	15	689	+	VIRSorter_utg000138l_segment0_LN:i:34090_RC:i:6393_XC:f:1_000000	34090	18592	19266	90	674	59	tp:A:P	cm:i:6	s1:i:90	s2:i:0	dv:f:0.1270	rl:i:0
8_AE1712_C11_N8_14_200m_v_NODE_675_length_12291_cov_10.169396	12291	232	687	+	VIRSorter_utg000305l_segment0_LN:i:135605_RC:i:5422_XC:f:1_000000	135605	83771	84223	45	455	5	tp:A:P	cm:i:3	s1:i:45	s2:i:0	dv:f:0.1425	rl:i:0
8_AE1712_C11_N8_14_200m_v_NODE_694_length_11941_cov_10.287003	11941	6	4116	-	VIRSorter_utg000662l_segment0_LN:i:59491_RC:i:2319_XC:f:0_991597	59491	22423	26537	397	4114	60	tp:A:P	cm:i:28	s1:i:397	s2:i:0	dv:f:0.1407	rl:i:0
8_AE1712_C11_N8_14_200m_v_NODE_694_length_11941_cov_10.287003	11941	5930	6449	-	VIRSorter_utg000662l_segment0_LN:i:59491_RC:i:2319_XC:f:0_991597	59491	19031	19550	68	519	27	tp:A:P	cm:i:4	s1:i:68	s2:i:0	dv:f:0.1274	rl:i:0
8_AE1712_C11_N8_14_200m_v_NODE_697_length_11927_cov_5.136118	11927	70	11916	-	VIRSorter_utg003333l_segment0_LN:i:22658_RC:i:1151_XC:f:1_000000	22658	9824	21671	10845	11847	60	tp:A:P	cm:i:1058	s1:i:10845	s2:i:0	dv:f:0.0073	rl:i:0
8_AE1712_C11_N8_14_200m_v_NODE_703_length_11814_cov_37.257562	11814	17	11801	+	VIRSorter_utg000012c_segment0_LN:i:58120_RC:i:15097_XC:f:0_974359	58120	17057	28841	11259	11784	60	tp:A:P	cm:i:1113	s1:i:11259	s2:i:0	dv:f:0.0037	rl:i:0
8_AE1712_C11_N8_14_200m_v_NODE_714_length_11555_cov_16.621014	11555	3	11375	+	VIRSorter_utg000064l_segment0_LN:i:58502_RC:i:1811_XC:f:1_000000	58502	41980	53366	9190	11387	60	tp:A:P	cm:i:852	s1:i:9189	s2:i:0	dv:f:0.0137	rl:i:0
8_AE1712_C11_N8_14_200m_v_NODE_714_length_11555_cov_16.621014	11555	11481	11544	+	VIRSorter_utg000064l_segment0_LN:i:58502_RC:i:1811_XC:f:1_000000	58502	55401	55464	63	63	30	tp:A:P	cm:i:5	s1:i:63	s2:i:0	dv:f:0.0177	rl:i:0
8_AE1712_C11_N8_14_200m_v_NODE_722_length_11455_cov_12.308402	11455	9	11440	+	VIRSorter_utg000391l_segment0_LN:i:88027_RC:i:4978_XC:f:0_994350	88027	59461	70892	11317	11431	60	tp:A:P	cm:i:1121	s1:i:11317	s2:i:0	dv:f:0.0007	rl:i:0
8_AE1712_C11_N8_14_200m_v_NODE_724_length_11434_cov_10.718412	11434	883	3440	-	VIRSorter_utg000675l_segment0_LN:i:47211_RC:i:93355_XC:f:1_000000	47211	44096	46639	88	2564	44	tp:A:P	cm:i:5	s1:i:81	s2:i:0	dv:f:0.2063	rl:i:0
8_AE1712_C11_N8_14_200m_v_NODE_735_length_11272_cov_16.881108	11272	45	3423	+	VIRSorter_utg001633l_segment0_LN:i:21479_RC:i:1424_XC:f:1_000000	21479	17447	20761	1806	3379	60	tp:A:P	cm:i:155	s1:i:1791	s2:i:0	dv:f:0.0430	rl:i:0
8_AE1712_C11_N8_14_200m_v_NODE_750_length_11074_cov_10.909248	11074	79	11066	+	VIRSorter_utg001486l_segment0_LN:i:94101_RC:i:4153_XC:f:1_000000	94101	17985	28973	10686	10988	60	tp:A:P	cm:i:1047	s1:i:10686	s2:i:58	dv:f:0.0025	rl:i:0
8_AE1712_C11_N8_14_200m_v_NODE_750_length_11074_cov_10.909248	11074	2	70	-	VIRSorter_utg001486l_segment0_LN:i:94101_RC:i:4153_XC:f:1_000000	94101	17889	17957	68	68	34	tp:A:P	cm:i:5	s1:i:68	s2:i:0	dv:f:0.0096	rl:i:0
8_AE1712_C11_N8_14_200m_v_NODE_754_length_11032_cov_8.498403	11032	1800	3314	+	VIRSorter_utg001143l_segment0_LN:i:30440_RC:i:7107_XC:f:1_000000	30440	303	1781	146	1514	60	tp:A:P	cm:i:9	s1:i:136	s2:i:0	dv:f:0.1452	rl:i:0
8_AE1712_C11_N8_14_200m_v_NODE_757_length_10979_cov_21.737663	10979	12	10969	+	VIRSorter_utg000156l_segment0_LN:i:110956_RC:i:7730_XC:f:1_000000	110956	133	11090	10651	10957	60	tp:A:P	cm:i:1070	s1:i:10651	s2:i:92	dv:f:0.0022	rl:i:0
8_AE1712_C11_N8_14_200m_v_NODE_761_length_10947_cov_17.929899	10947	7	10935	+	VIRSorter_utg000448l_segment0_LN:i:33219_RC:i:4757_XC:f:1_000000	33219	11191	22113	10178	10928	60	tp:A:P	cm:i:1001	s1:i:10176	s2:i:0	dv:f:0.0050	rl:i:0
8_AE1712_C11_N8_14_200m_v_NODE_777_length_10776_cov_12.051500	10776	523	10693	+	VIRSorter_utg000368l_segment0_LN:i:12106_RC:i:1143_XC:f:1_000000	12106	18	10185	8772	10170	60	tp:A:P	cm:i:845	s1:i:8772	s2:i:144	dv:f:0.0108	rl:i:0
8_AE1712_C11_N8_14_200m_v_NODE_796_length_10513_cov_12.325029	10513	14	10506	+	VIRSorter_utg001486l_segment0_LN:i:94101_RC:i:4153_XC:f:1_000000	94101	28785	39277	10236	10492	60	tp:A:P	cm:i:981	s1:i:10236	s2:i:76	dv:f:0.0019	rl:i:0
8_AE1712_C11_N8_14_200m_v_NODE_801_length_10470_cov_15.526412	10470	9	10466	+	VIRSorter_utg001633l_segment0_LN:i:21479_RC:i:1424_XC:f:1_000000	21479	1727	12188	9006	10461	60	tp:A:P	cm:i:867	s1:i:9005	s2:i:0	dv:f:0.0101	rl:i:0
8_AE1712_C11_N8_14_200m_v_NODE_803_length_10299_cov_9.065741	10299	122	10287	-	VIRSorter_utg001255l_segment0_LN:i:152077_RC:i:3026_XC:f:0_970492	152077	89524	99697	9557	10173	60	tp:A:P	cm:i:955	s1:i:9556	s2:i:0	dv:f:0.0043	rl:i:0
8_AE1712_C11_N8_14_200m_v_NODE_806_length_10256_cov_8.948620	10256	2	10234	-	VIRSorter_utg000946l_segment0_LN:i:64320_RC:i:4576_XC:f:0_992248	64320	10115	20361	9446	10246	60	tp:A:P	cm:i:931	s1:i:9443	s2:i:0	dv:f:0.0051	rl:i:0
8_AE1712_C11_N8_14_200m_v_NODE_824_length_10023_cov_11.696360	10023	1477	2707	+	VIRSorter_utg001143l_segment0_LN:i:30440_RC:i:7107_XC:f:1_000000	30440	537	1736	91	1230	46	tp:A:P	cm:i:5	s1:i:84	s2:i:0	dv:f:0.1664	rl:i:0
9_AE1712_C14_N3_8_80m_v_NODE_1_length_53775_cov_55.658051	53775	11	34413	+	VIRSorter_utg000675l_segment0_LN:i:47211_RC:i:93355_XC:f:1_000000	47211	12634	47036	30695	34417	60	tp:A:P	cm:i:2995	s1:i:30692	s2:i:83	dv:f:0.0067	rl:i:0
9_AE1712_C14_N3_8_80m_v_NODE_3_length_41398_cov_11.484814	41398	17595	25410	+	VIRSorter_utg000359l_segment0_LN:i:19963_RC:i:7979_XC:f:1_000000	19963	10856	18816	382	8116	60	tp:A:P	cm:i:25	s1:i:288	s2:i:75	dv:f:0.1811	rl:i:0
9_AE1712_C14_N3_8_80m_v_NODE_5_length_18733_cov_22.390169	18733	6688	16236	-	VIRSorter_utg000025l_segment0_LN:i:57515_RC:i:71522_XC:f:0_991379	57515	31411	40959	9445	9548	60	tp:A:P	cm:i:914	s1:i:9445	s2:i:0	dv:f:0.0009	rl:i:0
9_AE1712_C14_N3_8_80m_v_NODE_8_length_16656_cov_7.878642	16656	11370	13121	-	VIRSorter_utg001143l_segment0_LN:i:30440_RC:i:7107_XC:f:1_000000	30440	115	1866	318	1769	60	tp:A:P	cm:i:22	s1:i:311	s2:i:0	dv:f:0.1091	rl:i:0
9_AE1712_C14_N3_8_80m_v_NODE_15_length_11861_cov_6.470214	11861	25	11715	+	VIRSorter_utg000933l_segment0_LN:i:32877_RC:i:4333_XC:f:1_000000	32877	13578	25110	10434	11690	60	tp:A:P	cm:i:1034	s1:i:10401	s2:i:0	dv:f:0.0071	rl:i:0
9_AE1712_C14_N3_8_80m_v_NODE_16_length_11286_cov_5.877866	11286	4	11114	-	VIRSorter_utg000650l_segment0_LN:i:27553_RC:i:5336_XC:f:1_000000	27553	0	11110	6829	11122	60	tp:A:P	cm:i:627	s1:i:6825	s2:i:0	dv:f:0.0303	rl:i:0
9_AE1712_C14_N3_8_80m_v_NODE_18_length_10779_cov_9.444123	10779	9	10779	-	VIRSorter_utg000392l_segment0_LN:i:18467_RC:i:3073_XC:f:1_000000	18467	7370	18144	10327	10774	60	tp:A:P	cm:i:1016	s1:i:10327	s2:i:0	dv:f:0.0029	rl:i:0
9_AE1712_C14_N3_8_80m_v_NODE_24_length_10100_cov_25.133094	10100	71	10078	-	VIRSorter_utg000359l_segment0_LN:i:19963_RC:i:7979_XC:f:1_000000	19963	7178	17189	9362	10012	60	tp:A:P	cm:i:945	s1:i:9361	s2:i:0	dv:f:0.0050	rl:i:0
10_AE1712_C14_N14_19_200m_c_NODE_48_length_44184_cov_35.048292	44184	15285	15822	-	VIRSorter_utg000448l_segment0_LN:i:33219_RC:i:4757_XC:f:1_000000	33219	9051	9588	259	537	60	tp:A:P	cm:i:21	s1:i:259	s2:i:0	dv:f:0.0516	rl:i:0
10_AE1712_C14_N14_19_200m_c_NODE_180_length_22040_cov_13.952010	22040	2927	22040	-	VIRSorter_utg000675l_segment0_LN:i:47211_RC:i:93355_XC:f:1_000000	47211	27924	47036	15381	19127	60	tp:A:P	cm:i:1485	s1:i:15378	s2:i:83	dv:f:0.0129	rl:i:0
10_AE1712_C14_N14_19_200m_c_NODE_384_length_15134_cov_10.557282	15134	6759	10287	-	VIRSorter_utg000868l_segment0_LN:i:39559_RC:i:4951_XC:f:1_000000	39559	30943	34456	150	3531	60	tp:A:P	cm:i:10	s1:i:145	s2:i:0	dv:f:0.1876	rl:i:0
10_AE1712_C14_N14_19_200m_c_NODE_384_length_15134_cov_10.557282	15134	13055	14502	-	VIRSorter_utg000868l_segment0_LN:i:39559_RC:i:4951_XC:f:1_000000	39559	27108	28555	57	1447	14	tp:A:P	cm:i:3	s1:i:57	s2:i:0	dv:f:0.2037	rl:i:0
10_AE1712_C14_N14_19_200m_c_NODE_467_length_13569_cov_14.690335	13569	2	13556	-	VIRSorter_utg000675l_segment0_LN:i:47211_RC:i:93355_XC:f:1_000000	47211	14263	27817	13437	13554	60	tp:A:P	cm:i:1319	s1:i:13437	s2:i:0	dv:f:0.0007	rl:i:0
11_AE1712_C16_N1_7_80m_c_NODE_1_length_65553_cov_41.568682	65553	30394	65514	-	VIRSorter_utg000618l_segment0_LN:i:85190_RC:i:15781_XC:f:1_000000	85190	47273	83455	24643	36509	60	tp:A:P	cm:i:2327	s1:i:24573	s2:i:73	dv:f:0.0218	rl:i:0
11_AE1712_C16_N1_7_80m_c_NODE_1_length_65553_cov_41.568682	65553	27701	28231	-	VIRSorter_utg000618l_segment0_LN:i:85190_RC:i:15781_XC:f:1_000000	85190	84368	84898	233	530	60	tp:A:P	cm:i:18	s1:i:233	s2:i:0	dv:f:0.0568	rl:i:0
11_AE1712_C16_N1_7_80m_c_NODE_1_length_65553_cov_41.568682	65553	14301	14923	-	VIRSorter_utg000933l_segment0_LN:i:32877_RC:i:4333_XC:f:1_000000	32877	27848	28470	76	622	32	tp:A:P	cm:i:4	s1:i:76	s2:i:0	dv:f:0.1443	rl:i:0
11_AE1712_C16_N1_7_80m_c_NODE_1_length_65553_cov_41.568682	65553	23094	24060	+	VIRSorter_utg000836l_segment0_LN:i:39016_RC:i:5266_XC:f:1_000000	39016	3138	4104	48	966	3	tp:A:P	cm:i:3	s1:i:48	s2:i:41	dv:f:0.1824	rl:i:0
11_AE1712_C16_N1_7_80m_c_NODE_1_length_65553_cov_41.568682	65553	22967	24050	-	VIRSorter_utg001146l_segment0_LN:i:46852_RC:i:1717_XC:f:0_968085	46852	516	1599	41	1083	0	tp:A:S	cm:i:3	s1:i:41	dv:f:0.1891	rl:i:0
11_AE1712_C16_N1_7_80m_c_NODE_5_length_28197_cov_43.335775	28197	6	28169	+	VIRSorter_utg000618l_segment0_LN:i:85190_RC:i:15781_XC:f:1_000000	85190	18566	46932	25379	28384	60	tp:A:P	cm:i:2435	s1:i:25331	s2:i:88	dv:f:0.0069	rl:i:0
11_AE1712_C16_N1_7_80m_c_NODE_7_length_19462_cov_51.202631	19462	1060	19460	+	VIRSorter_utg000618l_segment0_LN:i:85190_RC:i:15781_XC:f:1_000000	85190	119	18524	17837	18408	60	tp:A:P	cm:i:1752	s1:i:17835	s2:i:42	dv:f:0.0022	rl:i:0
12_AE1712_C16_N8_14_200m_c_NODE_130_length_44184_cov_62.033487	44184	32800	33337	+	VIRSorter_utg000448l_segment0_LN:i:33219_RC:i:4757_XC:f:1_000000	33219	9051	9588	259	537	60	tp:A:P	cm:i:21	s1:i:259	s2:i:0	dv:f:0.0516	rl:i:0
12_AE1712_C16_N8_14_200m_c_NODE_187_length_37281_cov_21.942237	37281	8	34433	+	VIRSorter_utg000675l_segment0_LN:i:47211_RC:i:93355_XC:f:1_000000	47211	12615	47036	30732	34440	60	tp:A:P	cm:i:2993	s1:i:30728	s2:i:78	dv:f:0.0067	rl:i:0
12_AE1712_C16_N8_14_200m_c_NODE_829_length_16752_cov_13.103448	16752	12318	15846	+	VIRSorter_utg000868l_segment0_LN:i:39559_RC:i:4951_XC:f:1_000000	39559	30943	34456	150	3531	60	tp:A:P	cm:i:10	s1:i:145	s2:i:0	dv:f:0.1876	rl:i:0
12_AE1712_C16_N8_14_200m_c_NODE_829_length_16752_cov_13.103448	16752	6716	9550	+	VIRSorter_utg000868l_segment0_LN:i:39559_RC:i:4951_XC:f:1_000000	39559	25895	28555	95	2834	30	tp:A:P	cm:i:7	s1:i:59	s2:i:0	dv:f:0.1936	rl:i:0
12_AE1712_C16_N8_14_200m_c_NODE_847_length_16548_cov_7.974622	16548	12629	14523	-	VIRSorter_utg000662l_segment0_LN:i:59491_RC:i:2319_XC:f:0_991597	59491	36718	38695	473	1977	60	tp:A:P	cm:i:44	s1:i:455	s2:i:0	dv:f:0.0797	rl:i:0
12_AE1712_C16_N8_14_200m_c_NODE_847_length_16548_cov_7.974622	16548	2298	4062	-	VIRSorter_utg000662l_segment0_LN:i:59491_RC:i:2319_XC:f:0_991597	59491	46760	48528	123	1768	60	tp:A:P	cm:i:9	s1:i:123	s2:i:0	dv:f:0.1562	rl:i:0
12_AE1712_C16_N8_14_200m_c_NODE_1061_length_14478_cov_6.880911	14478	17	4127	-	VIRSorter_utg000662l_segment0_LN:i:59491_RC:i:2319_XC:f:0_991597	59491	22423	26537	372	4114	60	tp:A:P	cm:i:26	s1:i:372	s2:i:0	dv:f:0.1444	rl:i:0
12_AE1712_C16_N8_14_200m_c_NODE_1061_length_14478_cov_6.880911	14478	5941	6460	-	VIRSorter_utg000662l_segment0_LN:i:59491_RC:i:2319_XC:f:0_991597	59491	19031	19550	68	519	27	tp:A:P	cm:i:4	s1:i:68	s2:i:0	dv:f:0.1274	rl:i:0
1_AE1712_C3_N1_7_80m_c_NODE_5_length_42679_cov_186.561523	42679	5949	13764	+	VIRSorter_utg000359l_segment0_LN:i:19963_RC:i:7979_XC:f:1_000000	19963	10856	18816	382	8116	60	tp:A:P	cm:i:25	s1:i:288	s2:i:75	dv:f:0.1808	rl:i:0
1_AE1712_C3_N1_7_80m_c_NODE_79_length_13860_cov_24.950156	13860	6360	7094	-	VIRSorter_utg000028l_segment0_LN:i:54036_RC:i:8264_XC:f:0_990826	54036	29350	30090	88	740	47	tp:A:P	cm:i:5	s1:i:86	s2:i:0	dv:f:0.1411	rl:i:0
1_AE1712_C3_N1_7_80m_c_NODE_124_length_11739_cov_20.450866	11739	4	11729	-	VIRSorter_utg000494l_segment0_LN:i:28223_RC:i:41386_XC:f:1_000000	28223	16401	28131	11488	11730	60	tp:A:P	cm:i:1167	s1:i:11487	s2:i:0	dv:f:0.0014	rl:i:0
1_AE1712_C3_N1_7_80m_c_NODE_164_length_10509_cov_6.753547	10509	135	10482	-	VIRSorter_utg000618l_segment0_LN:i:85190_RC:i:15781_XC:f:1_000000	85190	65164	75498	6461	10352	60	tp:A:P	cm:i:623	s1:i:6458	s2:i:0	dv:f:0.0278	rl:i:0
1_AE1712_C3_N1_7_80m_c_NODE_174_length_10227_cov_16.703645	10227	10	9768	-	VIRSorter_utg000052l_segment0_LN:i:36580_RC:i:53988_XC:f:1_000000	36580	17	9775	9679	9758	60	tp:A:P	cm:i:973	s1:i:9679	s2:i:559	dv:f:0.0008	rl:i:0
2_AE1712_C3_N8_14_200m_c_NODE_261_length_27884_cov_21.455065	27884	19523	27879	-	VIRSorter_utg000675l_segment0_LN:i:47211_RC:i:93355_XC:f:1_000000	47211	38681	47036	4835	8370	60	tp:A:P	cm:i:447	s1:i:4832	s2:i:83	dv:f:0.0328	rl:i:0
2_AE1712_C3_N8_14_200m_c_NODE_303_length_26024_cov_20.232088	26024	7	26016	-	VIRSorter_utg000675l_segment0_LN:i:47211_RC:i:93355_XC:f:1_000000	47211	12615	38625	25838	26010	60	tp:A:P	cm:i:2539	s1:i:25838	s2:i:0	dv:f:0.0006	rl:i:0
2_AE1712_C3_N8_14_200m_c_NODE_880_length_14887_cov_28.199932	14887	31	14881	-	VIRSorter_utg000662l_segment0_LN:i:59491_RC:i:2319_XC:f:0_991597	59491	16714	31609	10923	14908	60	tp:A:P	cm:i:1059	s1:i:10908	s2:i:0	dv:f:0.0175	rl:i:0
2_AE1712_C3_N8_14_200m_c_NODE_1213_length_12428_cov_32.254230	12428	10	12424	-	VIRSorter_utg000662l_segment0_LN:i:59491_RC:i:2319_XC:f:0_991597	59491	43806	56227	11609	12424	60	tp:A:P	cm:i:1146	s1:i:11607	s2:i:0	dv:f:0.0051	rl:i:0
2_AE1712_C3_N8_14_200m_c_NODE_1479_length_11053_cov_6.445609	11053	7886	9650	+	VIRSorter_utg000662l_segment0_LN:i:59491_RC:i:2319_XC:f:0_991597	59491	46760	48528	123	1768	60	tp:A:P	cm:i:9	s1:i:123	s2:i:0	dv:f:0.1565	rl:i:0
3_AE1712_C6_N1_7_80m_c_NODE_2_length_123396_cov_65.597734	123396	104994	123394	+	VIRSorter_utg000618l_segment0_LN:i:85190_RC:i:15781_XC:f:1_000000	85190	119	18524	17837	18408	60	tp:A:P	cm:i:1752	s1:i:17835	s2:i:42	dv:f:0.0022	rl:i:0
3_AE1712_C6_N1_7_80m_c_NODE_2_length_123396_cov_65.597734	123396	12	406	+	VIRSorter_utg000618l_segment0_LN:i:85190_RC:i:15781_XC:f:1_000000	85190	83061	83455	271	394	60	tp:A:P	cm:i:22	s1:i:271	s2:i:0	dv:f:0.0259	rl:i:0
3_AE1712_C6_N1_7_80m_c_NODE_2_length_123396_cov_65.597734	123396	2569	3099	+	VIRSorter_utg000618l_segment0_LN:i:85190_RC:i:15781_XC:f:1_000000	85190	84368	84898	233	530	60	tp:A:P	cm:i:18	s1:i:233	s2:i:0	dv:f:0.0568	rl:i:0
3_AE1712_C6_N1_7_80m_c_NODE_2_length_123396_cov_65.597734	123396	15877	16499	+	VIRSorter_utg000933l_segment0_LN:i:32877_RC:i:4333_XC:f:1_000000	32877	27848	28470	76	622	32	tp:A:P	cm:i:4	s1:i:76	s2:i:0	dv:f:0.1443	rl:i:0
3_AE1712_C6_N1_7_80m_c_NODE_2_length_123396_cov_65.597734	123396	6740	7706	-	VIRSorter_utg000836l_segment0_LN:i:39016_RC:i:5266_XC:f:1_000000	39016	3138	4104	48	966	3	tp:A:P	cm:i:3	s1:i:48	s2:i:41	dv:f:0.1824	rl:i:0
3_AE1712_C6_N1_7_80m_c_NODE_2_length_123396_cov_65.597734	123396	6750	7833	+	VIRSorter_utg001146l_segment0_LN:i:46852_RC:i:1717_XC:f:0_968085	46852	516	1599	41	1083	0	tp:A:S	cm:i:3	s1:i:41	dv:f:0.1891	rl:i:0
3_AE1712_C6_N1_7_80m_c_NODE_14_length_44065_cov_470.884605	44065	28813	36628	-	VIRSorter_utg000359l_segment0_LN:i:19963_RC:i:7979_XC:f:1_000000	19963	10856	18816	383	8116	60	tp:A:P	cm:i:26	s1:i:289	s2:i:75	dv:f:0.1789	rl:i:0
3_AE1712_C6_N1_7_80m_c_NODE_92_length_22665_cov_65.887241	22665	2	22664	+	VIRSorter_utg000618l_segment0_LN:i:85190_RC:i:15781_XC:f:1_000000	85190	59096	83125	17389	24051	60	tp:A:P	cm:i:1654	s1:i:17381	s2:i:62	dv:f:0.0173	rl:i:0
3_AE1712_C6_N1_7_80m_c_NODE_136_length_19267_cov_17.309849	19267	7	19249	+	VIRSorter_utg001862l_segment0_LN:i:33543_RC:i:1207_XC:f:0_970588	33543	10342	29566	14375	19307	60	tp:A:P	cm:i:1385	s1:i:14348	s2:i:0	dv:f:0.0171	rl:i:0
3_AE1712_C6_N1_7_80m_c_NODE_187_length_16767_cov_35.896645	16767	8	16758	+	VIRSorter_utg000494l_segment0_LN:i:28223_RC:i:41386_XC:f:1_000000	28223	8862	25612	16431	16750	60	tp:A:P	cm:i:1670	s1:i:16431	s2:i:0	dv:f:0.0011	rl:i:0
3_AE1712_C6_N1_7_80m_c_NODE_321_length_13157_cov_75.826682	13157	6	13142	+	VIRSorter_utg000618l_segment0_LN:i:85190_RC:i:15781_XC:f:1_000000	85190	18566	31896	12114	13342	60	tp:A:P	cm:i:1168	s1:i:12070	s2:i:88	dv:f:0.0055	rl:i:0
3_AE1712_C6_N1_7_80m_c_NODE_441_length_11287_cov_41.749242	11287	6766	7500	+	VIRSorter_utg000028l_segment0_LN:i:54036_RC:i:8264_XC:f:0_990826	54036	29350	30090	88	740	47	tp:A:P	cm:i:5	s1:i:86	s2:i:0	dv:f:0.1411	rl:i:0
4_AE1712_C6_N8_17_200m_c_NODE_73_length_43098_cov_23.050812	43098	9946	10483	-	VIRSorter_utg000448l_segment0_LN:i:33219_RC:i:4757_XC:f:1_000000	33219	9051	9588	259	537	60	tp:A:P	cm:i:21	s1:i:259	s2:i:0	dv:f:0.0516	rl:i:0
4_AE1712_C6_N8_17_200m_c_NODE_183_length_25747_cov_16.541021	25747	10	25528	-	VIRSorter_utg000675l_segment0_LN:i:47211_RC:i:93355_XC:f:1_000000	47211	85	25623	21840	25577	60	tp:A:P	cm:i:2158	s1:i:21819	s2:i:397	dv:f:0.0088	rl:i:0
4_AE1712_C6_N8_17_200m_c_NODE_315_length_18182_cov_16.102624	18182	117	18170	-	VIRSorter_utg000675l_segment0_LN:i:47211_RC:i:93355_XC:f:1_000000	47211	25524	43579	17517	18058	60	tp:A:P	cm:i:1687	s1:i:17517	s2:i:67	dv:f:0.0024	rl:i:0
5_AE1712_C8_N7_12_80m_c_NODE_2_length_43346_cov_35.206152	43346	5876	13691	+	VIRSorter_utg000359l_segment0_LN:i:19963_RC:i:7979_XC:f:1_000000	19963	10856	18816	382	8116	60	tp:A:P	cm:i:25	s1:i:288	s2:i:75	dv:f:0.1806	rl:i:0
5_AE1712_C8_N7_12_80m_c_NODE_9_length_25915_cov_28.401115	25915	4536	5158	+	VIRSorter_utg000933l_segment0_LN:i:32877_RC:i:4333_XC:f:1_000000	32877	27848	28470	76	622	32	tp:A:P	cm:i:4	s1:i:76	s2:i:0	dv:f:0.1443	rl:i:0
5_AE1712_C8_N7_12_80m_c_NODE_17_length_18082_cov_14.686809	18082	10498	14432	-	VIRSorter_utg000359l_segment0_LN:i:19963_RC:i:7979_XC:f:1_000000	19963	11290	15748	190	4474	60	tp:A:P	cm:i:10	s1:i:184	s2:i:0	dv:f:0.1930	rl:i:0
5_AE1712_C8_N7_12_80m_c_NODE_32_length_12256_cov_30.525659	12256	5	12244	+	VIRSorter_utg000618l_segment0_LN:i:85190_RC:i:15781_XC:f:1_000000	85190	46888	59036	7275	12453	60	tp:A:P	cm:i:683	s1:i:7170	s2:i:73	dv:f:0.0298	rl:i:0
5_AE1712_C8_N7_12_80m_c_NODE_43_length_11308_cov_27.397026	11308	9	7653	+	VIRSorter_utg000618l_segment0_LN:i:85190_RC:i:15781_XC:f:1_000000	85190	74445	83455	4174	9032	60	tp:A:P	cm:i:374	s1:i:4166	s2:i:0	dv:f:0.0381	rl:i:0
5_AE1712_C8_N7_12_80m_c_NODE_43_length_11308_cov_27.397026	11308	9816	10346	+	VIRSorter_utg000618l_segment0_LN:i:85190_RC:i:15781_XC:f:1_000000	85190	84368	84898	233	530	60	tp:A:P	cm:i:18	s1:i:233	s2:i:0	dv:f:0.0568	rl:i:0
6_AE1712_C8_N19_24_200m_c_NODE_61_length_44184_cov_44.521686	44184	32615	33152	+	VIRSorter_utg000448l_segment0_LN:i:33219_RC:i:4757_XC:f:1_000000	33219	9051	9588	259	537	60	tp:A:P	cm:i:21	s1:i:259	s2:i:0	dv:f:0.0516	rl:i:0
6_AE1712_C8_N19_24_200m_c_NODE_78_length_39671_cov_16.116609	39671	2198	39660	+	VIRSorter_utg000675l_segment0_LN:i:47211_RC:i:93355_XC:f:1_000000	47211	4361	41825	36901	37464	60	tp:A:P	cm:i:3623	s1:i:36901	s2:i:0	dv:f:0.0012	rl:i:0
6_AE1712_C8_N19_24_200m_c_NODE_78_length_39671_cov_16.116609	39671	617	1790	+	VIRSorter_utg000675l_segment0_LN:i:47211_RC:i:93355_XC:f:1_000000	47211	2262	3410	572	1292	60	tp:A:P	cm:i:55	s1:i:516	s2:i:0	dv:f:0.0406	rl:i:0
6_AE1712_C8_N19_24_200m_c_NODE_78_length_39671_cov_16.116609	39671	320	584	+	VIRSorter_utg000675l_segment0_LN:i:47211_RC:i:93355_XC:f:1_000000	47211	4063	4327	251	264	60	tp:A:P	cm:i:26	s1:i:251	s2:i:0	dv:f:0.0093	rl:i:0
6_AE1712_C8_N19_24_200m_c_NODE_190_length_25270_cov_18.002818	25270	23133	24881	+	VIRSorter_utg000675l_segment0_LN:i:47211_RC:i:93355_XC:f:1_000000	47211	85	1889	832	1805	60	tp:A:P	cm:i:76	s1:i:820	s2:i:0	dv:f:0.0436	rl:i:0
6_AE1712_C8_N19_24_200m_c_NODE_190_length_25270_cov_18.002818	25270	306	3186	+	VIRSorter_utg000675l_segment0_LN:i:47211_RC:i:93355_XC:f:1_000000	47211	44160	47036	264	2888	60	tp:A:P	cm:i:15	s1:i:261	s2:i:0	dv:f:0.1582	rl:i:0
6_AE1712_C8_N19_24_200m_c_NODE_190_length_25270_cov_18.002818	25270	1688	4372	+	VIRSorter_utg000494l_segment0_LN:i:28223_RC:i:41386_XC:f:1_000000	28223	3754	6451	57	2697	13	tp:A:P	cm:i:3	s1:i:55	s2:i:0	dv:f:0.2389	rl:i:0
6_AE1712_C8_N19_24_200m_c_NODE_730_length_10995_cov_26.618978	10995	6	10993	+	VIRSorter_utg000662l_segment0_LN:i:59491_RC:i:2319_XC:f:0_991597	59491	38353	49340	10422	10988	60	tp:A:P	cm:i:1036	s1:i:10422	s2:i:0	dv:f:0.0038	rl:i:0
8_AE1712_C11_N8_14_200m_c_NODE_77_length_44788_cov_30.601150	44788	33219	33756	+	VIRSorter_utg000448l_segment0_LN:i:33219_RC:i:4757_XC:f:1_000000	33219	9051	9588	259	537	60	tp:A:P	cm:i:21	s1:i:259	s2:i:0	dv:f:0.0516	rl:i:0
8_AE1712_C11_N8_14_200m_c_NODE_393_length_18905_cov_19.060601	18905	3076	18900	-	VIRSorter_utg000675l_segment0_LN:i:47211_RC:i:93355_XC:f:1_000000	47211	31212	47036	12184	15839	60	tp:A:P	cm:i:1166	s1:i:12181	s2:i:78	dv:f:0.0156	rl:i:0
8_AE1712_C11_N8_14_200m_c_NODE_578_length_15317_cov_21.852165	15317	14	15304	-	VIRSorter_utg000675l_segment0_LN:i:47211_RC:i:93355_XC:f:1_000000	47211	15912	31202	15232	15290	60	tp:A:P	cm:i:1505	s1:i:15232	s2:i:0	dv:f:0.0004	rl:i:0
8_AE1712_C11_N8_14_200m_c_NODE_878_length_12518_cov_9.602604	12518	7571	10405	+	VIRSorter_utg000868l_segment0_LN:i:39559_RC:i:4951_XC:f:1_000000	39559	25895	28555	95	2834	30	tp:A:P	cm:i:7	s1:i:59	s2:i:0	dv:f:0.1936	rl:i:0
9_AE1712_C14_N3_8_80m_c_NODE_113_length_14695_cov_12.763306	14695	18	13209	-	VIRSorter_utg001862l_segment0_LN:i:33543_RC:i:1207_XC:f:0_970588	33543	18	13241	10995	13234	60	tp:A:P	cm:i:1049	s1:i:10988	s2:i:0	dv:f:0.0125	rl:i:0
9_AE1712_C14_N3_8_80m_c_NODE_113_length_14695_cov_12.763306	14695	14217	14319	-	VIRSorter_utg001205l_segment0_LN:i:38773_RC:i:3461_XC:f:0_987179	38773	5848	5950	46	102	5	tp:A:P	cm:i:3	s1:i:46	s2:i:0	dv:f:0.0730	rl:i:0
9_AE1712_C14_N3_8_80m_c_NODE_220_length_10818_cov_16.343264	10818	6	10807	+	VIRSorter_utg000618l_segment0_LN:i:85190_RC:i:15781_XC:f:1_000000	85190	18566	29356	9983	10802	60	tp:A:P	cm:i:959	s1:i:9980	s2:i:88	dv:f:0.0053	rl:i:0
9_AE1712_C14_N3_8_80m_c_NODE_229_length_10309_cov_33.535966	10309	6183	6917	+	VIRSorter_utg000028l_segment0_LN:i:54036_RC:i:8264_XC:f:0_990826	54036	29350	30090	88	740	47	tp:A:P	cm:i:5	s1:i:86	s2:i:0	dv:f:0.1411	rl:i:0
