# Supplementary material for: Long-read powered viral metagenomics in the oligotrophic Sargasso Sea
Source: Nat Commun. 2024 May 14;15:4089. doi: 10.1038/s41467-024-48300-6 (PMC11094077; doi:10.1038/s41467-024-48300-6)
Supplement: Supplementary file 6 — Source Data file [file 41467_2024_48300_MOESM6_ESM.zip › source_data/alignment_shortread_contigs_gr1kb_to_all_LRR-sorted-by-target-name.txt]

JAKRYU010003938.1	1633	3	1559	-	VIRSorter_utg000003l_segment0_LN:i:62365_RC:i:3705_XC:f:1_000000	62365	53793	55349	1429	1556	60	tp:A:P	cm:i:142	s1:i:1429	s2:i:85	dv:f:0.0049	rl:i:0
JAKRYQ010002192.1	1448	485	1441	-	VIRSorter_utg000003l_segment0_LN:i:62365_RC:i:3705_XC:f:1_000000	62365	9729	10673	316	956	0	tp:A:S	cm:i:26	s1:i:313	dv:f:0.0688	rl:i:0
JAKRZG010003676.1	1855	11	1842	+	VIRSorter_utg000003l_segment0_LN:i:62365_RC:i:3705_XC:f:1_000000	62365	4855	6686	1759	1831	60	tp:A:P	cm:i:174	s1:i:1759	s2:i:0	dv:f:0.0029	rl:i:0
JAKRYQ010003105.1	1253	781	874	-	VIRSorter_utg000003l_segment0_LN:i:62365_RC:i:3705_XC:f:1_000000	62365	55004	55097	93	93	60	tp:A:P	cm:i:10	s1:i:93	s2:i:0	dv:f:0.0096	rl:i:0
JAKRYQ010004010.1	1124	40	1115	-	VIRSorter_utg000003l_segment0_LN:i:62365_RC:i:3705_XC:f:1_000000	62365	32000	33075	1075	1075	60	tp:A:P	cm:i:109	s1:i:1075	s2:i:0	dv:f:0.0010	rl:i:0
JAKRYQ010001852.1	1549	9	1541	-	VIRSorter_utg000003l_segment0_LN:i:62365_RC:i:3705_XC:f:1_000000	62365	54226	55758	1411	1532	60	tp:A:P	cm:i:146	s1:i:1411	s2:i:127	dv:f:0.0051	rl:i:0
JAKRZG010002045.1	2582	0	2570	+	VIRSorter_utg000003l_segment0_LN:i:62365_RC:i:3705_XC:f:1_000000	62365	45237	47807	2545	2570	60	tp:A:P	cm:i:252	s1:i:2545	s2:i:48	dv:f:0.0008	rl:i:0
JAKRYU010006219.1	1306	40	1292	+	VIRSorter_utg000003l_segment0_LN:i:62365_RC:i:3705_XC:f:1_000000	62365	31929	33181	1202	1252	60	tp:A:P	cm:i:119	s1:i:1202	s2:i:0	dv:f:0.0042	rl:i:0
JAKRYU010004818.1	1479	15	1476	+	VIRSorter_utg000003l_segment0_LN:i:62365_RC:i:3705_XC:f:1_000000	62365	19023	20484	1417	1461	60	tp:A:P	cm:i:140	s1:i:1417	s2:i:0	dv:f:0.0029	rl:i:0
JAKRYU010000890.1	3964	12	3954	-	VIRSorter_utg000003l_segment0_LN:i:62365_RC:i:3705_XC:f:1_000000	62365	25433	29375	3942	3942	60	tp:A:P	cm:i:384	s1:i:3942	s2:i:60	dv:f:0.0001	rl:i:0
JAKRZG010002073.1	2556	38	2554	-	VIRSorter_utg000003l_segment0_LN:i:62365_RC:i:3705_XC:f:1_000000	62365	28004	30520	2516	2516	60	tp:A:P	cm:i:239	s1:i:2516	s2:i:42	dv:f:0.0004	rl:i:0
JAKRZG010003525.1	1896	9	1883	-	VIRSorter_utg000003l_segment0_LN:i:62365_RC:i:3705_XC:f:1_000000	62365	24680	26554	1795	1874	60	tp:A:P	cm:i:178	s1:i:1795	s2:i:0	dv:f:0.0029	rl:i:0
JAKRYU010002212.1	2231	884	1828	+	VIRSorter_utg000003l_segment0_LN:i:62365_RC:i:3705_XC:f:1_000000	62365	9729	10673	409	944	0	tp:A:S	cm:i:34	s1:i:409	dv:f:0.0530	rl:i:0
JAKRZG010001255.1	3403	16	706	+	VIRSorter_utg000003l_segment0_LN:i:62365_RC:i:3705_XC:f:1_000000	62365	9983	10673	268	690	0	tp:A:S	cm:i:23	s1:i:268	dv:f:0.0578	rl:i:0
JAKRYU010000607.1	5142	2996	3089	-	VIRSorter_utg000003l_segment0_LN:i:62365_RC:i:3705_XC:f:1_000000	62365	55004	55097	93	93	60	tp:A:P	cm:i:10	s1:i:93	s2:i:0	dv:f:0.0096	rl:i:0
JAKRYU010003547.1	1724	9	1714	-	VIRSorter_utg000003l_segment0_LN:i:62365_RC:i:3705_XC:f:1_000000	62365	40100	41805	1705	1705	60	tp:A:P	cm:i:167	s1:i:1705	s2:i:0	dv:f:0.0003	rl:i:0
JAKRYU010000514.1	5760	16	5590	-	VIRSorter_utg000003l_segment0_LN:i:62365_RC:i:3705_XC:f:1_000000	62365	8	5582	5464	5574	60	tp:A:P	cm:i:535	s1:i:5464	s2:i:389	dv:f:0.0015	rl:i:0
JAKRYU010003719.1	1682	24	1672	+	VIRSorter_utg000003l_segment0_LN:i:62365_RC:i:3705_XC:f:1_000000	62365	55505	57153	1621	1648	60	tp:A:P	cm:i:169	s1:i:1621	s2:i:0	dv:f:0.0021	rl:i:0
JAKRYQ010003308.1	1220	13	1208	-	VIRSorter_utg000003l_segment0_LN:i:62365_RC:i:3705_XC:f:1_000000	62365	56510	57705	1075	1195	60	tp:A:P	cm:i:103	s1:i:1075	s2:i:0	dv:f:0.0067	rl:i:0
JAKRZG010000173.1	11174	9	11165	+	VIRSorter_utg000003l_segment0_LN:i:62365_RC:i:3705_XC:f:1_000000	62365	13517	24673	11048	11156	60	tp:A:P	cm:i:1123	s1:i:11048	s2:i:101	dv:f:0.0007	rl:i:0
JAKRZG010000211.1	10132	1	10132	+	VIRSorter_utg000003l_segment0_LN:i:62365_RC:i:3705_XC:f:1_000000	62365	51603	61734	9967	10131	60	tp:A:P	cm:i:1018	s1:i:9967	s2:i:181	dv:f:0.0012	rl:i:0
JAKRYU010006695.1	1255	6	1254	+	VIRSorter_utg000003l_segment0_LN:i:62365_RC:i:3705_XC:f:1_000000	62365	22895	24143	1218	1248	60	tp:A:P	cm:i:127	s1:i:1218	s2:i:0	dv:f:0.0024	rl:i:0
JAKRZC010006467.1	1214	15	1209	-	VIRSorter_utg000003l_segment0_LN:i:62365_RC:i:3705_XC:f:1_000000	62365	31503	32697	1165	1194	60	tp:A:P	cm:i:119	s1:i:1165	s2:i:0	dv:f:0.0017	rl:i:0
JAKRZG010000272.1	8730	9	8704	-	VIRSorter_utg000003l_segment0_LN:i:62365_RC:i:3705_XC:f:1_000000	62365	30488	39183	8320	8695	60	tp:A:P	cm:i:844	s1:i:8320	s2:i:0	dv:f:0.0027	rl:i:0
JAKRZG010000972.1	4030	13	4014	+	VIRSorter_utg000003l_segment0_LN:i:62365_RC:i:3705_XC:f:1_000000	62365	47755	51756	3979	4001	60	tp:A:P	cm:i:398	s1:i:3979	s2:i:0	dv:f:0.0005	rl:i:0
JAKRYU010008229.1	1135	15	1117	+	VIRSorter_utg000003l_segment0_LN:i:62365_RC:i:3705_XC:f:1_000000	62365	44426	45528	1058	1102	60	tp:A:P	cm:i:106	s1:i:1058	s2:i:0	dv:f:0.0034	rl:i:0
JAKRYQ010001103.1	1918	1	1910	+	VIRSorter_utg000003l_segment0_LN:i:62365_RC:i:3705_XC:f:1_000000	62365	48910	50819	1839	1909	60	tp:A:P	cm:i:178	s1:i:1839	s2:i:0	dv:f:0.0045	rl:i:0
JAKRYQ010002759.1	1315	175	1313	+	VIRSorter_utg000003l_segment0_LN:i:62365_RC:i:3705_XC:f:1_000000	62365	33595	34733	1138	1138	60	tp:A:P	cm:i:117	s1:i:1138	s2:i:0	dv:f:0.0009	rl:i:0
JAKRYU010002311.1	2174	11	2157	+	VIRSorter_utg000003l_segment0_LN:i:62365_RC:i:3705_XC:f:1_000000	62365	57381	59527	2112	2146	60	tp:A:P	cm:i:220	s1:i:2112	s2:i:0	dv:f:0.0009	rl:i:0
JAKRZG010005983.1	1418	632	1125	-	VIRSorter_utg000003l_segment0_LN:i:62365_RC:i:3705_XC:f:1_000000	62365	61864	62357	257	493	60	tp:A:P	cm:i:21	s1:i:257	s2:i:0	dv:f:0.0497	rl:i:0
JAKRYU010010148.1	1023	8	1009	-	VIRSorter_utg000003l_segment0_LN:i:62365_RC:i:3705_XC:f:1_000000	62365	59931	60932	1001	1001	60	tp:A:P	cm:i:99	s1:i:1001	s2:i:0	dv:f:0.0005	rl:i:0
JAKRYU010002455.1	2106	10	2096	-	VIRSorter_utg000003l_segment0_LN:i:62365_RC:i:3705_XC:f:1_000000	62365	50033	52119	2086	2086	60	tp:A:P	cm:i:210	s1:i:2086	s2:i:0	dv:f:0.0003	rl:i:0
JAKRYU010002467.1	2100	65	2042	-	VIRSorter_utg000003l_segment0_LN:i:62365_RC:i:3705_XC:f:1_000000	62365	17065	19042	1946	1977	60	tp:A:P	cm:i:197	s1:i:1946	s2:i:57	dv:f:0.0013	rl:i:0
JAKRZC010008654.1	1050	6	1041	-	VIRSorter_utg000003l_segment0_LN:i:62365_RC:i:3705_XC:f:1_000000	62365	55442	56477	995	1035	60	tp:A:P	cm:i:101	s1:i:995	s2:i:0	dv:f:0.0040	rl:i:0
JAKRYQ010004420.1	1080	1	1062	-	VIRSorter_utg000003l_segment0_LN:i:62365_RC:i:3705_XC:f:1_000000	62365	6376	7437	1020	1061	60	tp:A:P	cm:i:106	s1:i:1020	s2:i:0	dv:f:0.0029	rl:i:0
JAKRYU010002470.1	2099	8	2089	-	VIRSorter_utg000003l_segment0_LN:i:62365_RC:i:3705_XC:f:1_000000	62365	14973	17054	2081	2081	60	tp:A:P	cm:i:214	s1:i:2081	s2:i:0	dv:f:0.0002	rl:i:0
JAKRZG010002840.1	2135	18	1920	+	VIRSorter_utg000003l_segment0_LN:i:62365_RC:i:3705_XC:f:1_000000	62365	2933	4835	1711	1902	60	tp:A:P	cm:i:162	s1:i:1711	s2:i:0	dv:f:0.0070	rl:i:0
JAKRYU010005188.1	1424	2	1412	-	VIRSorter_utg000003l_segment0_LN:i:62365_RC:i:3705_XC:f:1_000000	62365	6162	7572	892	1410	60	tp:A:P	cm:i:85	s1:i:892	s2:i:0	dv:f:0.0270	rl:i:0
JAKRZC010007160.1	1155	8	1140	+	VIRSorter_utg000003l_segment0_LN:i:62365_RC:i:3705_XC:f:1_000000	62365	57588	58720	1111	1132	60	tp:A:P	cm:i:114	s1:i:1111	s2:i:0	dv:f:0.0014	rl:i:0
JAKRYU010002611.1	2039	3	2035	+	VIRSorter_utg000003l_segment0_LN:i:62365_RC:i:3705_XC:f:1_000000	62365	41875	43907	1963	2032	60	tp:A:P	cm:i:189	s1:i:1963	s2:i:0	dv:f:0.0027	rl:i:0
JAKRYQ010004938.1	1030	16	1020	-	VIRSorter_utg000003l_segment0_LN:i:62365_RC:i:3705_XC:f:1_000000	62365	2740	3744	986	1004	60	tp:A:P	cm:i:87	s1:i:986	s2:i:0	dv:f:0.0029	rl:i:0
JAKRYU010002777.1	1974	4	1960	-	VIRSorter_utg000003l_segment0_LN:i:62365_RC:i:3705_XC:f:1_000000	62365	33258	35214	1780	1956	60	tp:A:P	cm:i:179	s1:i:1780	s2:i:0	dv:f:0.0048	rl:i:0
JAKRZE010020880.1	1619	642	1059	-	VIRSorter_utg000003l_segment0_LN:i:62365_RC:i:3705_XC:f:1_000000	62365	11436	11853	61	417	22	tp:A:P	cm:i:4	s1:i:61	s2:i:0	dv:f:0.1308	rl:i:0
JAKRYU010001461.1	2905	2	2894	-	VIRSorter_utg000003l_segment0_LN:i:62365_RC:i:3705_XC:f:1_000000	62365	35381	38273	2886	2892	60	tp:A:P	cm:i:301	s1:i:2886	s2:i:0	dv:f:0.0003	rl:i:0
JAKRZG010005762.1	1448	10	1440	+	VIRSorter_utg000003l_segment0_LN:i:62365_RC:i:3705_XC:f:1_000000	62365	26593	28023	1430	1430	60	tp:A:P	cm:i:145	s1:i:1430	s2:i:0	dv:f:0.0004	rl:i:0
JAKRYU010002850.1	1946	13	1944	+	VIRSorter_utg000003l_segment0_LN:i:62365_RC:i:3705_XC:f:1_000000	62365	20869	22800	1915	1931	60	tp:A:P	cm:i:188	s1:i:1915	s2:i:0	dv:f:0.0008	rl:i:0
JAKRYU010001398.1	2986	700	2975	-	VIRSorter_utg000003l_segment0_LN:i:62365_RC:i:3705_XC:f:1_000000	62365	10104	12379	2275	2275	60	tp:A:P	cm:i:229	s1:i:2275	s2:i:154	dv:f:0.0005	rl:i:0
JAKRYU010009093.1	1080	35	1080	-	VIRSorter_utg000003l_segment0_LN:i:62365_RC:i:3705_XC:f:1_000000	62365	9004	10037	920	1045	60	tp:A:P	cm:i:92	s1:i:917	s2:i:87	dv:f:0.0084	rl:i:0
JAKRYV010006862.1	1228	767	874	+	VIRSorter_utg000003l_segment0_LN:i:62365_RC:i:3705_XC:f:1_000000	62365	37583	37690	46	107	5	tp:A:P	cm:i:3	s1:i:46	s2:i:0	dv:f:0.0847	rl:i:0
JAKRYR010053032.1	1233	1001	1108	+	VIRSorter_utg000003l_segment0_LN:i:62365_RC:i:3705_XC:f:1_000000	62365	37583	37690	46	107	5	tp:A:P	cm:i:3	s1:i:46	s2:i:0	dv:f:0.0847	rl:i:0
JAKRYU010001268.1	3195	21	3177	-	VIRSorter_utg000003l_segment0_LN:i:62365_RC:i:3705_XC:f:1_000000	62365	46866	50022	3140	3156	60	tp:A:P	cm:i:312	s1:i:3140	s2:i:0	dv:f:0.0010	rl:i:0
JAKRYQ010004083.1	1115	35	1104	+	VIRSorter_utg000003l_segment0_LN:i:62365_RC:i:3705_XC:f:1_000000	62365	44222	45291	1045	1069	60	tp:A:P	cm:i:102	s1:i:1045	s2:i:0	dv:f:0.0020	rl:i:0
JAKRZC010008172.1	1082	11	1020	-	VIRSorter_utg000003l_segment0_LN:i:62365_RC:i:3705_XC:f:1_000000	62365	1147	2156	1009	1009	60	tp:A:P	cm:i:94	s1:i:1009	s2:i:0	dv:f:0.0006	rl:i:0
JAKRZG010000072.1	17486	14	3146	-	VIRSorter_utg000003l_segment0_LN:i:62365_RC:i:3705_XC:f:1_000000	62365	8	3140	3132	3132	60	tp:A:P	cm:i:307	s1:i:3132	s2:i:0	dv:f:0.0002	rl:i:0
JAKRZG010000493.1	5978	9	5975	+	VIRSorter_utg000003l_segment0_LN:i:62365_RC:i:3705_XC:f:1_000000	62365	39260	45226	5895	5966	60	tp:A:P	cm:i:583	s1:i:5895	s2:i:0	dv:f:0.0007	rl:i:0
JAKRZE010013783.1	2058	80	173	+	VIRSorter_utg000003l_segment0_LN:i:62365_RC:i:3705_XC:f:1_000000	62365	55004	55097	93	93	60	tp:A:P	cm:i:10	s1:i:93	s2:i:0	dv:f:0.0096	rl:i:0
JAKRZC010004043.1	1519	803	910	+	VIRSorter_utg000003l_segment0_LN:i:62365_RC:i:3705_XC:f:1_000000	62365	55004	55111	107	107	60	tp:A:P	cm:i:11	s1:i:107	s2:i:0	dv:f:0.0088	rl:i:0
JAKRYQ010003451.1	1200	4	1195	+	VIRSorter_utg000003l_segment0_LN:i:62365_RC:i:3705_XC:f:1_000000	62365	50837	52028	1124	1191	60	tp:A:P	cm:i:111	s1:i:1124	s2:i:0	dv:f:0.0045	rl:i:0
JAKRZC010005017.1	1374	15	1373	+	VIRSorter_utg000003l_segment0_LN:i:62365_RC:i:3705_XC:f:1_000000	62365	44960	46318	1310	1358	60	tp:A:P	cm:i:129	s1:i:1310	s2:i:0	dv:f:0.0028	rl:i:0
JAKRZG010000406.1	6843	34	6805	-	VIRSorter_utg000003l_segment0_LN:i:62365_RC:i:3705_XC:f:1_000000	62365	6622	13330	6395	6771	60	tp:A:P	cm:i:643	s1:i:6379	s2:i:210	dv:f:0.0042	rl:i:0
JAKRZG010000405.1	6857	407	855	-	VIRSorter_utg000003l_segment0_LN:i:62365_RC:i:3705_XC:f:1_000000	62365	10018	10466	76	448	0	tp:A:S	cm:i:4	s1:i:76	dv:f:0.1262	rl:i:0
JAKRZC010005849.1	1275	334	526	+	VIRSorter_utg000003l_segment0_LN:i:62365_RC:i:3705_XC:f:1_000000	62365	33408	33600	185	192	60	tp:A:P	cm:i:17	s1:i:185	s2:i:0	dv:f:0.0086	rl:i:0
JAKRYU010003938.1	1633	1567	1628	+	VIRSorter_utg000003l_segment0_LN:i:62365_RC:i:3705_XC:f:1_000000	62365	53417	53478	61	61	28	tp:A:P	cm:i:5	s1:i:61	s2:i:0	dv:f:0.0177	rl:i:0
JAKRYM010004655.1	2386	2263	2370	-	VIRSorter_utg000003l_segment0_LN:i:62365_RC:i:3705_XC:f:1_000000	62365	55004	55111	107	107	60	tp:A:P	cm:i:11	s1:i:107	s2:i:0	dv:f:0.0088	rl:i:0
JAKRZC010004586.1	1430	14	1414	-	VIRSorter_utg000003l_segment0_LN:i:62365_RC:i:3705_XC:f:1_000000	62365	18097	19497	1346	1400	60	tp:A:P	cm:i:137	s1:i:1346	s2:i:0	dv:f:0.0037	rl:i:0
JAKRZG010000370.1	7205	5094	5187	-	VIRSorter_utg000003l_segment0_LN:i:62365_RC:i:3705_XC:f:1_000000	62365	55004	55097	93	93	60	tp:A:P	cm:i:10	s1:i:93	s2:i:0	dv:f:0.0096	rl:i:0
JAKRZC010005025.1	1373	9	1366	-	VIRSorter_utg000003l_segment0_LN:i:62365_RC:i:3705_XC:f:1_000000	62365	26384	27741	1348	1357	60	tp:A:P	cm:i:136	s1:i:1348	s2:i:0	dv:f:0.0008	rl:i:0
JAKRZC010000216.1	5172	3709	4653	-	VIRSorter_utg000003l_segment0_LN:i:62365_RC:i:3705_XC:f:1_000000	62365	9729	10673	409	944	0	tp:A:S	cm:i:34	s1:i:409	dv:f:0.0530	rl:i:0
JAKRZC010005148.1	1357	8	1354	-	VIRSorter_utg000003l_segment0_LN:i:62365_RC:i:3705_XC:f:1_000000	62365	60694	62040	1285	1346	60	tp:A:P	cm:i:126	s1:i:1285	s2:i:0	dv:f:0.0036	rl:i:0
JAKRYU010007247.1	1207	957	1149	-	VIRSorter_utg000003l_segment0_LN:i:62365_RC:i:3705_XC:f:1_000000	62365	33408	33600	154	192	60	tp:A:P	cm:i:15	s1:i:154	s2:i:0	dv:f:0.0151	rl:i:0
JAKRYM010019847.1	1000	11	998	-	VIRSorter_utg000003l_segment0_LN:i:62365_RC:i:3705_XC:f:1_000000	62365	60450	61437	971	987	60	tp:A:P	cm:i:106	s1:i:971	s2:i:0	dv:f:0.0015	rl:i:0
JAKRYQ010002557.1	1361	5	1352	+	VIRSorter_utg000003l_segment0_LN:i:62365_RC:i:3705_XC:f:1_000000	62365	60180	61527	1347	1347	60	tp:A:P	cm:i:145	s1:i:1347	s2:i:0	dv:f:0.0004	rl:i:0
JAKRYW010033698.1	1147	177	478	+	VIRSorter_utg000003l_segment0_LN:i:62365_RC:i:3705_XC:f:1_000000	62365	11552	11853	46	301	0	tp:A:S	cm:i:4	s1:i:46	dv:f:0.1156	rl:i:0
JAKRZC010008997.1	1031	547	900	+	VIRSorter_utg000004l_segment0_LN:i:137001_RC:i:2374_XC:f:0_883636	137001	91868	92222	57	354	0	tp:A:S	cm:i:3	s1:i:57	dv:f:0.1246	rl:i:0
JAKRYW010005430.1	3960	2	3955	-	VIRSorter_utg000004l_segment0_LN:i:137001_RC:i:2374_XC:f:0_883636	137001	5681	9634	3953	3953	60	tp:A:P	cm:i:386	s1:i:3953	s2:i:0	dv:f:0.0001	rl:i:0
JAKRZA010004271.1	2478	502	2416	+	VIRSorter_utg000004l_segment0_LN:i:137001_RC:i:2374_XC:f:0_883636	137001	12887	14901	100	2014	50	tp:A:P	cm:i:6	s1:i:78	s2:i:0	dv:f:0.1807	rl:i:0
JAKRYU010010438.1	1008	16	999	-	VIRSorter_utg000004l_segment0_LN:i:137001_RC:i:2374_XC:f:0_883636	137001	107179	108162	954	983	60	tp:A:P	cm:i:89	s1:i:954	s2:i:0	dv:f:0.0040	rl:i:0
JAKRYW010024516.1	1395	87	1167	+	VIRSorter_utg000004l_segment0_LN:i:137001_RC:i:2374_XC:f:0_883636	137001	56321	57404	272	1083	60	tp:A:P	cm:i:24	s1:i:272	s2:i:192	dv:f:0.0792	rl:i:0
JAKRYU010003577.1	1717	0	1584	+	VIRSorter_utg000004l_segment0_LN:i:137001_RC:i:2374_XC:f:0_883636	137001	133680	135266	1397	1590	60	tp:A:P	cm:i:127	s1:i:1397	s2:i:41	dv:f:0.0118	rl:i:0
JAKRZA010012249.1	1374	255	1148	-	VIRSorter_utg000004l_segment0_LN:i:137001_RC:i:2374_XC:f:0_883636	137001	121004	121897	813	893	60	tp:A:P	cm:i:85	s1:i:813	s2:i:0	dv:f:0.0075	rl:i:0
JAKRZC010003493.1	1623	987	1575	-	VIRSorter_utg000004l_segment0_LN:i:137001_RC:i:2374_XC:f:0_883636	137001	121241	121829	126	588	60	tp:A:P	cm:i:8	s1:i:126	s2:i:0	dv:f:0.1094	rl:i:0
JAKRYU010006174.1	1311	27	1299	+	VIRSorter_utg000004l_segment0_LN:i:137001_RC:i:2374_XC:f:0_883636	137001	47252	48524	1272	1272	60	tp:A:P	cm:i:120	s1:i:1272	s2:i:0	dv:f:0.0009	rl:i:0
JAKRYM010000171.1	38313	4927	16135	-	VIRSorter_utg000004l_segment0_LN:i:137001_RC:i:2374_XC:f:0_883636	137001	4288	15588	6572	11300	60	tp:A:P	cm:i:634	s1:i:6552	s2:i:0	dv:f:0.0288	rl:i:0
JAKRYU010008819.1	1097	26	1082	-	VIRSorter_utg000004l_segment0_LN:i:137001_RC:i:2374_XC:f:0_883636	137001	119848	120904	1056	1056	60	tp:A:P	cm:i:107	s1:i:1056	s2:i:76	dv:f:0.0010	rl:i:0
JAKRYU010003843.1	1654	171	1090	+	VIRSorter_utg000004l_segment0_LN:i:137001_RC:i:2374_XC:f:0_883636	137001	111400	112317	900	919	60	tp:A:P	cm:i:92	s1:i:900	s2:i:0	dv:f:0.0028	rl:i:0
JAKRZA010012487.1	1362	600	1231	+	VIRSorter_utg000004l_segment0_LN:i:137001_RC:i:2374_XC:f:0_883636	137001	9898	10460	213	631	60	tp:A:P	cm:i:15	s1:i:197	s2:i:0	dv:f:0.0712	rl:i:0
JAKRZA010012487.1	1362	63	447	+	VIRSorter_utg000004l_segment0_LN:i:137001_RC:i:2374_XC:f:0_883636	137001	6192	6576	171	384	60	tp:A:P	cm:i:17	s1:i:171	s2:i:0	dv:f:0.0450	rl:i:0
JAKRZA010006412.1	1957	112	1453	+	VIRSorter_utg000004l_segment0_LN:i:137001_RC:i:2374_XC:f:0_883636	137001	1439	2797	135	1358	60	tp:A:P	cm:i:9	s1:i:130	s2:i:0	dv:f:0.1452	rl:i:0
JAKRYY010004658.1	1122	260	1104	+	VIRSorter_utg000004l_segment0_LN:i:137001_RC:i:2374_XC:f:0_883636	137001	793	1637	116	844	60	tp:A:P	cm:i:8	s1:i:116	s2:i:0	dv:f:0.1192	rl:i:0
JAKRZA010000095.1	78776	65894	74043	+	VIRSorter_utg000004l_segment0_LN:i:137001_RC:i:2374_XC:f:0_883636	137001	4288	15588	2300	11312	60	tp:A:P	cm:i:200	s1:i:2267	s2:i:0	dv:f:0.0722	rl:i:0
JAKRYU010004585.1	1515	2	1511	-	VIRSorter_utg000004l_segment0_LN:i:137001_RC:i:2374_XC:f:0_883636	137001	105651	107160	1463	1509	60	tp:A:P	cm:i:145	s1:i:1463	s2:i:226	dv:f:0.0028	rl:i:0
JAKRZA010009797.1	1549	12	1531	+	VIRSorter_utg000004l_segment0_LN:i:137001_RC:i:2374_XC:f:0_883636	137001	4430	5915	175	1519	60	tp:A:P	cm:i:12	s1:i:167	s2:i:0	dv:f:0.1340	rl:i:0
JAKRYW010011359.1	2317	1797	2183	+	VIRSorter_utg000004l_segment0_LN:i:137001_RC:i:2374_XC:f:0_883636	137001	14016	14402	57	386	14	tp:A:P	cm:i:3	s1:i:57	s2:i:0	dv:f:0.1350	rl:i:0
JAKRYU010004346.1	1558	16	1553	+	VIRSorter_utg000004l_segment0_LN:i:137001_RC:i:2374_XC:f:0_883636	137001	11465	13002	1505	1537	60	tp:A:P	cm:i:143	s1:i:1505	s2:i:0	dv:f:0.0022	rl:i:0
JAKRYU010010070.1	1027	15	1009	+	VIRSorter_utg000004l_segment0_LN:i:137001_RC:i:2374_XC:f:0_883636	137001	32616	33610	994	994	60	tp:A:P	cm:i:101	s1:i:994	s2:i:0	dv:f:0.0005	rl:i:0
JAKRYW010021070.1	1534	388	1531	-	VIRSorter_utg000004l_segment0_LN:i:137001_RC:i:2374_XC:f:0_883636	137001	9648	10793	1090	1145	60	tp:A:P	cm:i:103	s1:i:1090	s2:i:0	dv:f:0.0035	rl:i:0
JAKRYU010000088.1	23093	1884	13517	-	VIRSorter_utg000004l_segment0_LN:i:137001_RC:i:2374_XC:f:0_883636	137001	793	15579	1073	14922	60	tp:A:P	cm:i:76	s1:i:1015	s2:i:0	dv:f:0.1423	rl:i:0
JAKRZC010004096.1	1511	13	63	+	VIRSorter_utg000004l_segment0_LN:i:137001_RC:i:2374_XC:f:0_883636	137001	82341	82391	50	50	12	tp:A:P	cm:i:4	s1:i:50	s2:i:0	dv:f:0.0117	rl:i:0
JAKRYW010005383.1	3981	922	3391	+	VIRSorter_utg000004l_segment0_LN:i:137001_RC:i:2374_XC:f:0_883636	137001	119360	121829	289	2469	60	tp:A:P	cm:i:23	s1:i:289	s2:i:0	dv:f:0.1247	rl:i:0
JAKRYU010005899.1	1340	3	1337	-	VIRSorter_utg000004l_segment0_LN:i:137001_RC:i:2374_XC:f:0_883636	137001	21327	22661	1334	1334	60	tp:A:P	cm:i:142	s1:i:1334	s2:i:0	dv:f:0.0004	rl:i:0
JAKRYW010008252.1	2913	2467	2691	+	VIRSorter_utg000004l_segment0_LN:i:137001_RC:i:2374_XC:f:0_883636	137001	112588	112812	224	224	60	tp:A:P	cm:i:22	s1:i:224	s2:i:0	dv:f:0.0046	rl:i:0
JAKRYQ010000820.1	2158	1	2141	-	VIRSorter_utg000007l_segment0_LN:i:3333025_RC:i:1176860_XC:f:0_999850	3333025	665437	667577	2084	2140	60	tp:A:P	cm:i:207	s1:i:2084	s2:i:0	dv:f:0.0018	rl:i:0
JAKRYQ010000835.1	2142	12	2140	+	VIRSorter_utg000007l_segment0_LN:i:3333025_RC:i:1176860_XC:f:0_999850	3333025	453280	455408	2024	2128	60	tp:A:P	cm:i:188	s1:i:2024	s2:i:77	dv:f:0.0048	rl:i:0
JAKRYN010005718.1	1947	651	1332	+	VIRSorter_utg000007l_segment0_LN:i:3333025_RC:i:1176860_XC:f:0_999850	3333025	1890153	1890832	159	681	0	tp:A:P	cm:i:14	s1:i:159	s2:i:159	dv:f:0.0839	rl:i:0
JAKRYQ010000837.1	2138	11	2121	+	VIRSorter_utg000007l_segment0_LN:i:3333025_RC:i:1176860_XC:f:0_999850	3333025	983028	985138	2110	2110	60	tp:A:P	cm:i:200	s1:i:2110	s2:i:0	dv:f:0.0003	rl:i:0
JAKRYQ010001119.1	1906	7	1900	-	VIRSorter_utg000007l_segment0_LN:i:3333025_RC:i:1176860_XC:f:0_999850	3333025	482325	484218	1864	1893	60	tp:A:P	cm:i:187	s1:i:1864	s2:i:0	dv:f:0.0011	rl:i:0
JAKRYN010003934.1	2292	1606	1680	-	VIRSorter_utg000007l_segment0_LN:i:3333025_RC:i:1176860_XC:f:0_999850	3333025	1153830	1153904	65	74	25	tp:A:P	cm:i:4	s1:i:65	s2:i:0	dv:f:0.0427	rl:i:0
JAKRYQ010000865.1	2102	610	2097	-	VIRSorter_utg000007l_segment0_LN:i:3333025_RC:i:1176860_XC:f:0_999850	3333025	197493	198980	1244	1487	33	tp:A:P	cm:i:116	s1:i:1244	s2:i:1097	dv:f:0.0128	rl:i:0
JAKRYQ010000861.1	2106	12	2090	+	VIRSorter_utg000007l_segment0_LN:i:3333025_RC:i:1176860_XC:f:0_999850	3333025	120074	122152	2078	2078	60	tp:A:P	cm:i:205	s1:i:2078	s2:i:0	dv:f:0.0003	rl:i:0
JAKRYQ010001128.1	1898	11	1897	-	VIRSorter_utg000007l_segment0_LN:i:3333025_RC:i:1176860_XC:f:0_999850	3333025	3002095	3003981	1826	1886	60	tp:A:P	cm:i:189	s1:i:1826	s2:i:0	dv:f:0.0027	rl:i:0
JAKRYQ010001116.1	1910	24	1900	+	VIRSorter_utg000007l_segment0_LN:i:3333025_RC:i:1176860_XC:f:0_999850	3333025	1031783	1033659	1828	1876	60	tp:A:P	cm:i:179	s1:i:1828	s2:i:0	dv:f:0.0029	rl:i:0
JAKRYT010077866.1	1062	23	930	-	VIRSorter_utg000007l_segment0_LN:i:3333025_RC:i:1176860_XC:f:0_999850	3333025	1888356	1889261	100	911	0	tp:A:P	cm:i:7	s1:i:99	s2:i:99	dv:f:0.1367	rl:i:0
JAKRYQ010000819.1	2160	56	2145	-	VIRSorter_utg000007l_segment0_LN:i:3333025_RC:i:1176860_XC:f:0_999850	3333025	2384901	2386990	2089	2089	60	tp:A:P	cm:i:212	s1:i:2089	s2:i:0	dv:f:0.0005	rl:i:0
JAKRYQ010001212.1	1838	17	1836	+	VIRSorter_utg000007l_segment0_LN:i:3333025_RC:i:1176860_XC:f:0_999850	3333025	1908112	1909931	1803	1819	60	tp:A:P	cm:i:182	s1:i:1803	s2:i:0	dv:f:0.0011	rl:i:0
JAKRYQ010001170.1	1866	4	1851	+	VIRSorter_utg000007l_segment0_LN:i:3333025_RC:i:1176860_XC:f:0_999850	3333025	366497	368344	1847	1847	60	tp:A:P	cm:i:180	s1:i:1847	s2:i:49	dv:f:0.0003	rl:i:0
JAKRYQ010001166.1	1867	11	1867	+	VIRSorter_utg000007l_segment0_LN:i:3333025_RC:i:1176860_XC:f:0_999850	3333025	2763565	2765421	1839	1856	60	tp:A:P	cm:i:184	s1:i:1839	s2:i:200	dv:f:0.0006	rl:i:0
JAKRYQ010000795.1	2185	14	2185	-	VIRSorter_utg000007l_segment0_LN:i:3333025_RC:i:1176860_XC:f:0_999850	3333025	448553	450724	2129	2171	60	tp:A:P	cm:i:205	s1:i:2129	s2:i:0	dv:f:0.0023	rl:i:0
JAKRYQ010000797.1	2185	4	2179	+	VIRSorter_utg000007l_segment0_LN:i:3333025_RC:i:1176860_XC:f:0_999850	3333025	1210076	1212251	2168	2175	60	tp:A:P	cm:i:212	s1:i:2168	s2:i:0	dv:f:0.0005	rl:i:0
JAKRYQ010000800.1	2182	2	2177	-	VIRSorter_utg000007l_segment0_LN:i:3333025_RC:i:1176860_XC:f:0_999850	3333025	1385149	1387324	2165	2175	60	tp:A:P	cm:i:218	s1:i:2165	s2:i:0	dv:f:0.0010	rl:i:0
JAKRYQ010000810.1	2166	6	2150	-	VIRSorter_utg000007l_segment0_LN:i:3333025_RC:i:1176860_XC:f:0_999850	3333025	2302085	2304229	2132	2144	60	tp:A:P	cm:i:206	s1:i:2132	s2:i:0	dv:f:0.0008	rl:i:0
JAKRYQ010001157.1	1875	76	1826	+	VIRSorter_utg000007l_segment0_LN:i:3333025_RC:i:1176860_XC:f:0_999850	3333025	1053724	1055474	1729	1750	60	tp:A:P	cm:i:165	s1:i:1729	s2:i:0	dv:f:0.0013	rl:i:0
JAKRYN010005750.1	1943	335	1329	+	VIRSorter_utg000007l_segment0_LN:i:3333025_RC:i:1176860_XC:f:0_999850	3333025	1889880	1890837	144	994	0	tp:A:S	cm:i:13	s1:i:135	dv:f:0.1089	rl:i:0
JAKRYQ010001148.1	1882	12	1872	+	VIRSorter_utg000007l_segment0_LN:i:3333025_RC:i:1176860_XC:f:0_999850	3333025	823346	825206	1860	1860	60	tp:A:P	cm:i:180	s1:i:1860	s2:i:0	dv:f:0.0003	rl:i:0
JAKRYQ010001145.1	1882	1731	1866	-	VIRSorter_utg000007l_segment0_LN:i:3333025_RC:i:1176860_XC:f:0_999850	3333025	906391	906526	135	135	60	tp:A:P	cm:i:11	s1:i:135	s2:i:57	dv:f:0.0088	rl:i:0
JAKRYQ010001112.1	1911	25	1900	-	VIRSorter_utg000007l_segment0_LN:i:3333025_RC:i:1176860_XC:f:0_999850	3333025	2109799	2111674	1875	1875	60	tp:A:P	cm:i:177	s1:i:1875	s2:i:0	dv:f:0.0006	rl:i:0
JAKRYN010005750.1	1943	335	1329	-	VIRSorter_utg000007l_segment0_LN:i:3333025_RC:i:1176860_XC:f:0_999850	3333025	723609	724566	144	994	0	tp:A:S	cm:i:13	s1:i:135	dv:f:0.1089	rl:i:0
JAKRYQ010001144.1	1883	1	1877	-	VIRSorter_utg000007l_segment0_LN:i:3333025_RC:i:1176860_XC:f:0_999850	3333025	1147774	1149650	1854	1876	60	tp:A:P	cm:i:178	s1:i:1854	s2:i:0	dv:f:0.0012	rl:i:0
JAKRYT010066424.1	1144	625	931	+	VIRSorter_utg000007l_segment0_LN:i:3333025_RC:i:1176860_XC:f:0_999850	3333025	725088	725398	47	310	0	tp:A:P	cm:i:3	s1:i:46	s2:i:46	dv:f:0.1229	rl:i:0
JAKRYT010066424.1	1144	625	931	-	VIRSorter_utg000007l_segment0_LN:i:3333025_RC:i:1176860_XC:f:0_999850	3333025	1889048	1889358	47	310	0	tp:A:S	cm:i:3	s1:i:46	dv:f:0.1229	rl:i:0
JAKRYQ010000812.1	2164	2	2154	-	VIRSorter_utg000007l_segment0_LN:i:3333025_RC:i:1176860_XC:f:0_999850	3333025	2604612	2606764	2134	2152	60	tp:A:P	cm:i:208	s1:i:2134	s2:i:0	dv:f:0.0008	rl:i:0
JAKRYQ010001136.1	1888	18	1876	-	VIRSorter_utg000007l_segment0_LN:i:3333025_RC:i:1176860_XC:f:0_999850	3333025	76974	78832	1828	1858	60	tp:A:P	cm:i:180	s1:i:1828	s2:i:0	dv:f:0.0020	rl:i:0
JAKRYQ010001135.1	1889	0	1882	+	VIRSorter_utg000007l_segment0_LN:i:3333025_RC:i:1176860_XC:f:0_999850	3333025	2456458	2458340	1882	1882	60	tp:A:P	cm:i:193	s1:i:1882	s2:i:0	dv:f:0.0003	rl:i:0
JAKRYN010005718.1	1947	651	1332	-	VIRSorter_utg000007l_segment0_LN:i:3333025_RC:i:1176860_XC:f:0_999850	3333025	723614	724293	159	681	0	tp:A:S	cm:i:14	s1:i:159	dv:f:0.0839	rl:i:0
JAKRYQ010001145.1	1882	9	1720	+	VIRSorter_utg000007l_segment0_LN:i:3333025_RC:i:1176860_XC:f:0_999850	3333025	1224856	1226567	1711	1711	60	tp:A:P	cm:i:170	s1:i:1711	s2:i:603	dv:f:0.0003	rl:i:0
JAKRYQ010001085.1	1931	91	1916	+	VIRSorter_utg000007l_segment0_LN:i:3333025_RC:i:1176860_XC:f:0_999850	3333025	157721	159546	1825	1825	60	tp:A:P	cm:i:178	s1:i:1825	s2:i:0	dv:f:0.0006	rl:i:0
JAKRYQ010001110.1	1912	12	1904	+	VIRSorter_utg000007l_segment0_LN:i:3333025_RC:i:1176860_XC:f:0_999850	3333025	3167243	3169135	1892	1892	60	tp:A:P	cm:i:197	s1:i:1892	s2:i:0	dv:f:0.0003	rl:i:0
JAKRYQ010000889.1	2084	3	2073	+	VIRSorter_utg000007l_segment0_LN:i:3333025_RC:i:1176860_XC:f:0_999850	3333025	294600	296670	2053	2070	60	tp:A:P	cm:i:207	s1:i:2053	s2:i:0	dv:f:0.0010	rl:i:0
JAKRYQ010000898.1	2079	42	2071	-	VIRSorter_utg000007l_segment0_LN:i:3333025_RC:i:1176860_XC:f:0_999850	3333025	2424475	2426504	2016	2029	60	tp:A:P	cm:i:200	s1:i:2016	s2:i:0	dv:f:0.0013	rl:i:0
JAKRYQ010001006.1	1987	9	1979	+	VIRSorter_utg000007l_segment0_LN:i:3333025_RC:i:1176860_XC:f:0_999850	3333025	3057635	3059605	1944	1970	60	tp:A:P	cm:i:188	s1:i:1944	s2:i:0	dv:f:0.0011	rl:i:0
JAKRZI010026755.1	1234	191	845	-	VIRSorter_utg000007l_segment0_LN:i:3333025_RC:i:1176860_XC:f:0_999850	3333025	2413420	2414074	99	654	60	tp:A:P	cm:i:7	s1:i:99	s2:i:0	dv:f:0.1122	rl:i:0
JAKRZI010026990.1	1228	6	1168	-	VIRSorter_utg000007l_segment0_LN:i:3333025_RC:i:1176860_XC:f:0_999850	3333025	1884736	1885898	603	1162	60	tp:A:P	cm:i:46	s1:i:603	s2:i:60	dv:f:0.0473	rl:i:0
JAKRYQ010000995.1	1996	3	1990	-	VIRSorter_utg000007l_segment0_LN:i:3333025_RC:i:1176860_XC:f:0_999850	3333025	1945632	1947619	1959	1987	60	tp:A:P	cm:i:190	s1:i:1959	s2:i:0	dv:f:0.0011	rl:i:0
JAKRYQ010000987.1	2002	4	1998	-	VIRSorter_utg000007l_segment0_LN:i:3333025_RC:i:1176860_XC:f:0_999850	3333025	3042161	3044155	1928	1994	60	tp:A:P	cm:i:177	s1:i:1928	s2:i:0	dv:f:0.0020	rl:i:0
JAKRZI010026920.1	1230	1050	1227	-	VIRSorter_utg000007l_segment0_LN:i:3333025_RC:i:1176860_XC:f:0_999850	3333025	2714003	2714180	55	177	17	tp:A:P	cm:i:4	s1:i:55	s2:i:0	dv:f:0.0820	rl:i:0
JAKRYQ010000966.1	2018	6	2000	+	VIRSorter_utg000007l_segment0_LN:i:3333025_RC:i:1176860_XC:f:0_999850	3333025	2652646	2654640	1994	1994	60	tp:A:P	cm:i:201	s1:i:1994	s2:i:0	dv:f:0.0003	rl:i:0
JAKRYQ010000962.1	2024	26	2011	-	VIRSorter_utg000007l_segment0_LN:i:3333025_RC:i:1176860_XC:f:0_999850	3333025	993591	995576	1985	1985	60	tp:A:P	cm:i:210	s1:i:1985	s2:i:0	dv:f:0.0005	rl:i:0
JAKRYQ010000959.1	2025	1	2008	+	VIRSorter_utg000007l_segment0_LN:i:3333025_RC:i:1176860_XC:f:0_999850	3333025	3038784	3040791	1970	2007	60	tp:A:P	cm:i:201	s1:i:1970	s2:i:0	dv:f:0.0015	rl:i:0
JAKRYT010076833.1	1068	221	1016	+	VIRSorter_utg000007l_segment0_LN:i:3333025_RC:i:1176860_XC:f:0_999850	3333025	727310	728137	107	831	0	tp:A:P	cm:i:6	s1:i:96	s2:i:96	dv:f:0.1389	rl:i:0
JAKRYT010076833.1	1068	221	1016	-	VIRSorter_utg000007l_segment0_LN:i:3333025_RC:i:1176860_XC:f:0_999850	3333025	1886309	1887136	107	831	0	tp:A:S	cm:i:6	s1:i:96	dv:f:0.1389	rl:i:0
JAKRZI010026756.1	1234	20	1139	+	VIRSorter_utg000007l_segment0_LN:i:3333025_RC:i:1176860_XC:f:0_999850	3333025	2477521	2478640	167	1119	60	tp:A:P	cm:i:11	s1:i:167	s2:i:0	dv:f:0.1212	rl:i:0
JAKRYQ010000945.1	2044	1	2044	-	VIRSorter_utg000007l_segment0_LN:i:3333025_RC:i:1176860_XC:f:0_999850	3333025	1414458	1416501	2024	2043	60	tp:A:P	cm:i:210	s1:i:2024	s2:i:0	dv:f:0.0007	rl:i:0
JAKRYQ010000942.1	2047	19	2031	+	VIRSorter_utg000007l_segment0_LN:i:3333025_RC:i:1176860_XC:f:0_999850	3333025	1156398	1158410	1989	2012	60	tp:A:P	cm:i:203	s1:i:1989	s2:i:0	dv:f:0.0008	rl:i:0
JAKRYT010077866.1	1062	23	930	+	VIRSorter_utg000007l_segment0_LN:i:3333025_RC:i:1176860_XC:f:0_999850	3333025	725185	726090	100	911	0	tp:A:S	cm:i:7	s1:i:99	dv:f:0.1367	rl:i:0
JAKRYQ010000931.1	2056	16	2055	+	VIRSorter_utg000007l_segment0_LN:i:3333025_RC:i:1176860_XC:f:0_999850	3333025	518847	520886	2008	2039	60	tp:A:P	cm:i:184	s1:i:2008	s2:i:0	dv:f:0.0011	rl:i:0
JAKRYQ010000917.1	2069	12	2060	+	VIRSorter_utg000007l_segment0_LN:i:3333025_RC:i:1176860_XC:f:0_999850	3333025	1486612	1488660	2048	2048	60	tp:A:P	cm:i:200	s1:i:2048	s2:i:0	dv:f:0.0003	rl:i:0
JAKRYQ010000907.1	2074	7	2061	+	VIRSorter_utg000007l_segment0_LN:i:3333025_RC:i:1176860_XC:f:0_999850	3333025	1418530	1420584	2042	2054	60	tp:A:P	cm:i:205	s1:i:2042	s2:i:0	dv:f:0.0005	rl:i:0
JAKRZI010026788.1	1233	64	1228	+	VIRSorter_utg000007l_segment0_LN:i:3333025_RC:i:1176860_XC:f:0_999850	3333025	1177610	1178770	699	1164	60	tp:A:P	cm:i:68	s1:i:698	s2:i:0	dv:f:0.0308	rl:i:0
JAKRYT010074852.1	1081	13	991	+	VIRSorter_utg000007l_segment0_LN:i:3333025_RC:i:1176860_XC:f:0_999850	3333025	724244	725116	89	978	0	tp:A:S	cm:i:10	s1:i:66	dv:f:0.1174	rl:i:0
JAKRYT010074852.1	1081	13	991	-	VIRSorter_utg000007l_segment0_LN:i:3333025_RC:i:1176860_XC:f:0_999850	3333025	1889330	1890202	89	978	0	tp:A:P	cm:i:10	s1:i:66	s2:i:66	dv:f:0.1174	rl:i:0
JAKRYN010005131.1	2040	12	152	-	VIRSorter_utg000007l_segment0_LN:i:3333025_RC:i:1176860_XC:f:0_999850	3333025	1890070	1890202	72	140	0	tp:A:S	cm:i:10	s1:i:70	dv:f:0.0365	rl:i:0
JAKRYN010005131.1	2040	12	152	+	VIRSorter_utg000007l_segment0_LN:i:3333025_RC:i:1176860_XC:f:0_999850	3333025	724244	724376	72	140	0	tp:A:S	cm:i:10	s1:i:70	dv:f:0.0365	rl:i:0
JAKRYN010004198.1	2228	953	2051	-	VIRSorter_utg000007l_segment0_LN:i:3333025_RC:i:1176860_XC:f:0_999850	3333025	1886242	1887343	177	1102	0	tp:A:P	cm:i:10	s1:i:177	s2:i:177	dv:f:0.1243	rl:i:0
JAKRYQ010001102.1	1918	4	1918	-	VIRSorter_utg000007l_segment0_LN:i:3333025_RC:i:1176860_XC:f:0_999850	3333025	2248460	2250374	1905	1914	60	tp:A:P	cm:i:190	s1:i:1905	s2:i:0	dv:f:0.0008	rl:i:0
JAKRYN010004198.1	2228	953	2051	+	VIRSorter_utg000007l_segment0_LN:i:3333025_RC:i:1176860_XC:f:0_999850	3333025	727103	728204	177	1102	0	tp:A:S	cm:i:10	s1:i:177	dv:f:0.1243	rl:i:0
JAKRYQ010001096.1	1922	7	1918	-	VIRSorter_utg000007l_segment0_LN:i:3333025_RC:i:1176860_XC:f:0_999850	3333025	2026064	2027975	1867	1911	60	tp:A:P	cm:i:182	s1:i:1867	s2:i:0	dv:f:0.0025	rl:i:0
JAKRYQ010001095.1	1924	0	1916	-	VIRSorter_utg000007l_segment0_LN:i:3333025_RC:i:1176860_XC:f:0_999850	3333025	2358321	2360237	1898	1916	60	tp:A:P	cm:i:183	s1:i:1898	s2:i:0	dv:f:0.0014	rl:i:0
JAKRZI010027300.1	1220	37	1176	+	VIRSorter_utg000007l_segment0_LN:i:3333025_RC:i:1176860_XC:f:0_999850	3333025	353133	354272	435	1139	60	tp:A:P	cm:i:34	s1:i:435	s2:i:0	dv:f:0.0623	rl:i:0
JAKRZI010026811.1	1233	88	1046	-	VIRSorter_utg000007l_segment0_LN:i:3333025_RC:i:1176860_XC:f:0_999850	3333025	591673	592631	214	958	60	tp:A:P	cm:i:16	s1:i:214	s2:i:0	dv:f:0.0985	rl:i:0
JAKRYQ010001046.1	1955	17	1937	+	VIRSorter_utg000007l_segment0_LN:i:3333025_RC:i:1176860_XC:f:0_999850	3333025	1513095	1515015	1835	1920	60	tp:A:P	cm:i:158	s1:i:1835	s2:i:0	dv:f:0.0039	rl:i:0
JAKRYQ010000872.1	2098	14	2088	+	VIRSorter_utg000007l_segment0_LN:i:3333025_RC:i:1176860_XC:f:0_999850	3333025	586006	588080	2045	2074	60	tp:A:P	cm:i:207	s1:i:2045	s2:i:0	dv:f:0.0015	rl:i:0
JAKRZI010026692.1	1235	82	1234	-	VIRSorter_utg000007l_segment0_LN:i:3333025_RC:i:1176860_XC:f:0_999850	3333025	2636835	2637987	888	1152	60	tp:A:P	cm:i:81	s1:i:888	s2:i:0	dv:f:0.0175	rl:i:0
JAKRYQ010000865.1	2102	4	2002	-	VIRSorter_utg000007l_segment0_LN:i:3333025_RC:i:1176860_XC:f:0_999850	3333025	199490	201488	1097	1998	0	tp:A:S	cm:i:110	s1:i:1097	dv:f:0.0322	rl:i:0
JAKRYQ010001045.1	1957	13	1947	-	VIRSorter_utg000007l_segment0_LN:i:3333025_RC:i:1176860_XC:f:0_999850	3333025	1122543	1124477	1889	1934	60	tp:A:P	cm:i:180	s1:i:1889	s2:i:56	dv:f:0.0020	rl:i:0
JAKRYQ010001044.1	1957	10	1943	+	VIRSorter_utg000007l_segment0_LN:i:3333025_RC:i:1176860_XC:f:0_999850	3333025	2853941	2855874	1901	1933	60	tp:A:P	cm:i:191	s1:i:1901	s2:i:0	dv:f:0.0011	rl:i:0
JAKRYQ010001030.1	1965	13	1965	+	VIRSorter_utg000007l_segment0_LN:i:3333025_RC:i:1176860_XC:f:0_999850	3333025	1278891	1280843	1952	1952	60	tp:A:P	cm:i:190	s1:i:1952	s2:i:0	dv:f:0.0003	rl:i:0
JAKRYQ010001026.1	1967	13	1959	+	VIRSorter_utg000007l_segment0_LN:i:3333025_RC:i:1176860_XC:f:0_999850	3333025	2479204	2481150	1946	1946	60	tp:A:P	cm:i:196	s1:i:1946	s2:i:0	dv:f:0.0003	rl:i:0
JAKRYQ010001025.1	1968	9	1955	-	VIRSorter_utg000007l_segment0_LN:i:3333025_RC:i:1176860_XC:f:0_999850	3333025	1166508	1168454	1938	1946	60	tp:A:P	cm:i:178	s1:i:1938	s2:i:0	dv:f:0.0006	rl:i:0
JAKRYQ010000886.1	2087	8	2038	+	VIRSorter_utg000007l_segment0_LN:i:3333025_RC:i:1176860_XC:f:0_999850	3333025	1955420	1957450	1951	2030	60	tp:A:P	cm:i:201	s1:i:1951	s2:i:0	dv:f:0.0028	rl:i:0
JAKRZI010027099.1	1225	326	1213	-	VIRSorter_utg000007l_segment0_LN:i:3333025_RC:i:1176860_XC:f:0_999850	3333025	2591028	2591915	299	887	60	tp:A:P	cm:i:25	s1:i:299	s2:i:0	dv:f:0.0668	rl:i:0
JAKRYT010078569.1	1057	50	499	+	VIRSorter_utg000007l_segment0_LN:i:3333025_RC:i:1176860_XC:f:0_999850	3333025	723949	724373	121	449	0	tp:A:S	cm:i:12	s1:i:115	dv:f:0.0719	rl:i:0
JAKRYT010078569.1	1057	50	499	-	VIRSorter_utg000007l_segment0_LN:i:3333025_RC:i:1176860_XC:f:0_999850	3333025	1890073	1890497	121	449	0	tp:A:P	cm:i:12	s1:i:115	s2:i:115	dv:f:0.0719	rl:i:0
JAKRYQ010001021.1	1970	3	1970	-	VIRSorter_utg000007l_segment0_LN:i:3333025_RC:i:1176860_XC:f:0_999850	3333025	185803	187770	1875	1967	60	tp:A:P	cm:i:184	s1:i:1875	s2:i:0	dv:f:0.0036	rl:i:0
JAKRYQ010001017.1	1973	10	1973	+	VIRSorter_utg000007l_segment0_LN:i:3333025_RC:i:1176860_XC:f:0_999850	3333025	1406408	1408371	1963	1963	60	tp:A:P	cm:i:197	s1:i:1963	s2:i:0	dv:f:0.0003	rl:i:0
JAKRZI010027189.1	1223	904	1087	+	VIRSorter_utg000007l_segment0_LN:i:3333025_RC:i:1176860_XC:f:0_999850	3333025	3274661	3274844	71	183	37	tp:A:P	cm:i:5	s1:i:71	s2:i:0	dv:f:0.0730	rl:i:0
JAKRZI010027569.1	1212	11	810	+	VIRSorter_utg000007l_segment0_LN:i:3333025_RC:i:1176860_XC:f:0_999850	3333025	1055546	1056346	105	800	60	tp:A:P	cm:i:7	s1:i:105	s2:i:0	dv:f:0.1269	rl:i:0
JAKRYQ010001317.1	1774	13	1767	-	VIRSorter_utg000007l_segment0_LN:i:3333025_RC:i:1176860_XC:f:0_999850	3333025	3294794	3296548	1730	1754	60	tp:A:P	cm:i:163	s1:i:1730	s2:i:0	dv:f:0.0019	rl:i:0
JAKRYQ010001221.1	1832	0	1815	-	VIRSorter_utg000007l_segment0_LN:i:3333025_RC:i:1176860_XC:f:0_999850	3333025	1202475	1204290	1790	1815	60	tp:A:P	cm:i:181	s1:i:1790	s2:i:0	dv:f:0.0009	rl:i:0
JAKRYT010049955.1	1313	627	1285	+	VIRSorter_utg000007l_segment0_LN:i:3333025_RC:i:1176860_XC:f:0_999850	3333025	1890073	1890706	147	658	0	tp:A:S	cm:i:14	s1:i:141	dv:f:0.0808	rl:i:0
JAKRYQ010001521.1	1674	10	1651	+	VIRSorter_utg000007l_segment0_LN:i:3333025_RC:i:1176860_XC:f:0_999850	3333025	2825979	2827620	1641	1641	60	tp:A:P	cm:i:162	s1:i:1641	s2:i:0	dv:f:0.0003	rl:i:0
JAKRYQ010001519.1	1675	43	1660	-	VIRSorter_utg000007l_segment0_LN:i:3333025_RC:i:1176860_XC:f:0_999850	3333025	433464	435081	1607	1617	60	tp:A:P	cm:i:166	s1:i:1607	s2:i:0	dv:f:0.0016	rl:i:0
JAKRYQ010001511.1	1680	9	1669	+	VIRSorter_utg000007l_segment0_LN:i:3333025_RC:i:1176860_XC:f:0_999850	3333025	150082	151742	1660	1660	60	tp:A:P	cm:i:155	s1:i:1660	s2:i:0	dv:f:0.0003	rl:i:0
JAKRYQ010001508.1	1681	0	1665	-	VIRSorter_utg000007l_segment0_LN:i:3333025_RC:i:1176860_XC:f:0_999850	3333025	2129671	2131336	1627	1665	60	tp:A:P	cm:i:155	s1:i:1627	s2:i:0	dv:f:0.0020	rl:i:0
JAKRYQ010001496.1	1685	8	1672	-	VIRSorter_utg000007l_segment0_LN:i:3333025_RC:i:1176860_XC:f:0_999850	3333025	103037	104701	1594	1664	60	tp:A:P	cm:i:148	s1:i:1594	s2:i:0	dv:f:0.0034	rl:i:0
JAKRYT010050990.1	1300	138	750	-	VIRSorter_utg000007l_segment0_LN:i:3333025_RC:i:1176860_XC:f:0_999850	3333025	1886851	1887466	96	631	0	tp:A:S	cm:i:6	s1:i:88	dv:f:0.1212	rl:i:0
JAKRYQ010001494.1	1686	16	1674	+	VIRSorter_utg000007l_segment0_LN:i:3333025_RC:i:1176860_XC:f:0_999850	3333025	2400497	2402155	1595	1658	60	tp:A:P	cm:i:156	s1:i:1595	s2:i:0	dv:f:0.0033	rl:i:0
JAKRYT010050990.1	1300	138	750	+	VIRSorter_utg000007l_segment0_LN:i:3333025_RC:i:1176860_XC:f:0_999850	3333025	726980	727595	96	631	0	tp:A:S	cm:i:6	s1:i:88	dv:f:0.1212	rl:i:0
JAKRZI010028278.1	1193	261	867	-	VIRSorter_utg000007l_segment0_LN:i:3333025_RC:i:1176860_XC:f:0_999850	3333025	2550490	2551096	57	606	14	tp:A:P	cm:i:3	s1:i:57	s2:i:0	dv:f:0.1602	rl:i:0
JAKRYN010008771.1	1631	31	1498	-	VIRSorter_utg000007l_segment0_LN:i:3333025_RC:i:1176860_XC:f:0_999850	3333025	1885988	1887452	163	1471	0	tp:A:S	cm:i:13	s1:i:162	dv:f:0.1315	rl:i:0
JAKRYQ010001485.1	1689	2	1681	-	VIRSorter_utg000007l_segment0_LN:i:3333025_RC:i:1176860_XC:f:0_999850	3333025	887551	889230	1651	1679	60	tp:A:P	cm:i:170	s1:i:1651	s2:i:0	dv:f:0.0012	rl:i:0
JAKRYT010049955.1	1313	627	1285	-	VIRSorter_utg000007l_segment0_LN:i:3333025_RC:i:1176860_XC:f:0_999850	3333025	723740	724373	147	658	0	tp:A:P	cm:i:14	s1:i:141	s2:i:141	dv:f:0.0808	rl:i:0
JAKRYQ010001484.1	1689	32	1682	-	VIRSorter_utg000007l_segment0_LN:i:3333025_RC:i:1176860_XC:f:0_999850	3333025	1506520	1508170	1598	1650	60	tp:A:P	cm:i:157	s1:i:1598	s2:i:0	dv:f:0.0029	rl:i:0
JAKRYN010008771.1	1631	31	1498	+	VIRSorter_utg000007l_segment0_LN:i:3333025_RC:i:1176860_XC:f:0_999850	3333025	726994	728458	163	1471	0	tp:A:P	cm:i:13	s1:i:162	s2:i:162	dv:f:0.1315	rl:i:0
JAKRYQ010001474.1	1695	12	1686	+	VIRSorter_utg000007l_segment0_LN:i:3333025_RC:i:1176860_XC:f:0_999850	3333025	1603977	1605651	1674	1674	60	tp:A:P	cm:i:170	s1:i:1674	s2:i:0	dv:f:0.0003	rl:i:0
JAKRYQ010001473.1	1695	7	1687	-	VIRSorter_utg000007l_segment0_LN:i:3333025_RC:i:1176860_XC:f:0_999850	3333025	547338	549018	1680	1680	60	tp:A:P	cm:i:158	s1:i:1680	s2:i:0	dv:f:0.0003	rl:i:0
JAKRYQ010001471.1	1696	30	1685	+	VIRSorter_utg000007l_segment0_LN:i:3333025_RC:i:1176860_XC:f:0_999850	3333025	628546	630201	1597	1655	60	tp:A:P	cm:i:151	s1:i:1597	s2:i:0	dv:f:0.0037	rl:i:0
JAKRYQ010001470.1	1696	8	1687	+	VIRSorter_utg000007l_segment0_LN:i:3333025_RC:i:1176860_XC:f:0_999850	3333025	435097	436776	1662	1679	60	tp:A:P	cm:i:169	s1:i:1662	s2:i:0	dv:f:0.0009	rl:i:0
JAKRYQ010001467.1	1697	30	1681	+	VIRSorter_utg000007l_segment0_LN:i:3333025_RC:i:1176860_XC:f:0_999850	3333025	2378670	2380321	1632	1651	60	tp:A:P	cm:i:158	s1:i:1632	s2:i:0	dv:f:0.0016	rl:i:0
JAKRYQ010001464.1	1698	17	1697	+	VIRSorter_utg000007l_segment0_LN:i:3333025_RC:i:1176860_XC:f:0_999850	3333025	1741659	1743339	1648	1680	60	tp:A:P	cm:i:165	s1:i:1648	s2:i:0	dv:f:0.0019	rl:i:0
JAKRZI010028234.1	1194	8	1098	-	VIRSorter_utg000007l_segment0_LN:i:3333025_RC:i:1176860_XC:f:0_999850	3333025	2634047	2635137	653	1090	60	tp:A:P	cm:i:63	s1:i:653	s2:i:0	dv:f:0.0289	rl:i:0
JAKRYQ010001462.1	1699	3	1686	+	VIRSorter_utg000007l_segment0_LN:i:3333025_RC:i:1176860_XC:f:0_999850	3333025	2774278	2775961	1683	1683	60	tp:A:P	cm:i:172	s1:i:1683	s2:i:0	dv:f:0.0003	rl:i:0
JAKRYT010051882.1	1289	33	575	-	VIRSorter_utg000007l_segment0_LN:i:3333025_RC:i:1176860_XC:f:0_999850	3333025	1885944	1886476	61	542	0	tp:A:P	cm:i:5	s1:i:59	s2:i:59	dv:f:0.1272	rl:i:0
JAKRYT010051882.1	1289	33	575	+	VIRSorter_utg000007l_segment0_LN:i:3333025_RC:i:1176860_XC:f:0_999850	3333025	727970	728502	61	542	0	tp:A:S	cm:i:5	s1:i:59	dv:f:0.1272	rl:i:0
JAKRYQ010001450.1	1705	12	1689	+	VIRSorter_utg000007l_segment0_LN:i:3333025_RC:i:1176860_XC:f:0_999850	3333025	2386927	2388604	1677	1677	60	tp:A:P	cm:i:170	s1:i:1677	s2:i:0	dv:f:0.0003	rl:i:0
JAKRYQ010001476.1	1694	9	1685	+	VIRSorter_utg000007l_segment0_LN:i:3333025_RC:i:1176860_XC:f:0_999850	3333025	1746978	1748654	1676	1676	60	tp:A:P	cm:i:163	s1:i:1676	s2:i:0	dv:f:0.0003	rl:i:0
JAKRYQ010001532.1	1669	7	1638	+	VIRSorter_utg000007l_segment0_LN:i:3333025_RC:i:1176860_XC:f:0_999850	3333025	2105303	2106934	1591	1631	60	tp:A:P	cm:i:153	s1:i:1591	s2:i:0	dv:f:0.0030	rl:i:0
JAKRYQ010001533.1	1669	18	1656	+	VIRSorter_utg000007l_segment0_LN:i:3333025_RC:i:1176860_XC:f:0_999850	3333025	949523	951161	1578	1638	60	tp:A:P	cm:i:152	s1:i:1578	s2:i:0	dv:f:0.0030	rl:i:0
JAKRYQ010001537.1	1668	17	1655	-	VIRSorter_utg000007l_segment0_LN:i:3333025_RC:i:1176860_XC:f:0_999850	3333025	3297121	3298759	1638	1638	60	tp:A:P	cm:i:171	s1:i:1638	s2:i:0	dv:f:0.0003	rl:i:0
JAKRYT010046460.1	1360	681	1267	-	VIRSorter_utg000007l_segment0_LN:i:3333025_RC:i:1176860_XC:f:0_999850	3333025	725088	725680	47	592	0	tp:A:P	cm:i:3	s1:i:45	s2:i:45	dv:f:0.1550	rl:i:0
JAKRZI010028557.1	1186	29	1015	+	VIRSorter_utg000007l_segment0_LN:i:3333025_RC:i:1176860_XC:f:0_999850	3333025	1022329	1023315	436	986	60	tp:A:P	cm:i:35	s1:i:436	s2:i:0	dv:f:0.0509	rl:i:0
JAKRYT010046460.1	1360	681	1267	+	VIRSorter_utg000007l_segment0_LN:i:3333025_RC:i:1176860_XC:f:0_999850	3333025	1888766	1889358	47	592	0	tp:A:S	cm:i:3	s1:i:45	dv:f:0.1550	rl:i:0
JAKRYQ010001594.1	1639	0	1639	+	VIRSorter_utg000007l_segment0_LN:i:3333025_RC:i:1176860_XC:f:0_999850	3333025	2013752	2015391	1639	1639	60	tp:A:P	cm:i:166	s1:i:1639	s2:i:0	dv:f:0.0003	rl:i:0
JAKRYT010046653.1	1357	1146	1323	+	VIRSorter_utg000007l_segment0_LN:i:3333025_RC:i:1176860_XC:f:0_999850	3333025	723543	723720	78	177	0	tp:A:P	cm:i:5	s1:i:78	s2:i:78	dv:f:0.0755	rl:i:0
JAKRZI010028522.1	1187	160	1053	+	VIRSorter_utg000007l_segment0_LN:i:3333025_RC:i:1176860_XC:f:0_999850	3333025	1171896	1172789	287	893	60	tp:A:P	cm:i:19	s1:i:287	s2:i:0	dv:f:0.0807	rl:i:0
JAKRYT010046653.1	1357	1146	1323	-	VIRSorter_utg000007l_segment0_LN:i:3333025_RC:i:1176860_XC:f:0_999850	3333025	1890726	1890903	78	177	0	tp:A:S	cm:i:5	s1:i:78	dv:f:0.0755	rl:i:0
JAKRYM010000002.1	608896	6	608772	+	VIRSorter_utg000007l_segment0_LN:i:3333025_RC:i:1176860_XC:f:0_999850	3333025	2724206	3332972	608766	608766	60	tp:A:P	cm:i:61073	s1:i:608766	s2:i:200	dv:f:0.0000	rl:i:0
JAKRZI010028504.1	1188	15	391	+	VIRSorter_utg000007l_segment0_LN:i:3333025_RC:i:1176860_XC:f:0_999850	3333025	1755869	1756245	157	376	60	tp:A:P	cm:i:10	s1:i:157	s2:i:0	dv:f:0.0644	rl:i:0
JAKRYQ010001588.1	1642	12	1641	+	VIRSorter_utg000007l_segment0_LN:i:3333025_RC:i:1176860_XC:f:0_999850	3333025	508157	509786	1592	1629	60	tp:A:P	cm:i:167	s1:i:1592	s2:i:0	dv:f:0.0016	rl:i:0
JAKRYM010000004.1	542439	13	542427	+	VIRSorter_utg000007l_segment0_LN:i:3333025_RC:i:1176860_XC:f:0_999850	3333025	1228652	1771055	542309	542415	60	tp:A:P	cm:i:54342	s1:i:542305	s2:i:1138	dv:f:0.0000	rl:i:0
JAKRYQ010001583.1	1645	8	1641	+	VIRSorter_utg000007l_segment0_LN:i:3333025_RC:i:1176860_XC:f:0_999850	3333025	698254	699887	1633	1633	60	tp:A:P	cm:i:159	s1:i:1633	s2:i:0	dv:f:0.0003	rl:i:0
JAKRYM010000006.1	361864	1	361845	-	VIRSorter_utg000007l_segment0_LN:i:3333025_RC:i:1176860_XC:f:0_999850	3333025	2147855	2509700	361836	361845	60	tp:A:P	cm:i:36335	s1:i:361836	s2:i:113	dv:f:0.0000	rl:i:0
JAKRZI010028474.1	1188	8	1173	+	VIRSorter_utg000007l_segment0_LN:i:3333025_RC:i:1176860_XC:f:0_999850	3333025	564742	565907	278	1165	60	tp:A:P	cm:i:18	s1:i:278	s2:i:0	dv:f:0.0981	rl:i:0
JAKRYM010000007.1	316312	10	316295	+	VIRSorter_utg000007l_segment0_LN:i:3333025_RC:i:1176860_XC:f:0_999850	3333025	908083	1224368	316285	316285	60	tp:A:P	cm:i:31620	s1:i:316285	s2:i:1193	dv:f:0.0000	rl:i:0
JAKRYQ010001578.1	1648	15	1638	-	VIRSorter_utg000007l_segment0_LN:i:3333025_RC:i:1176860_XC:f:0_999850	3333025	3097453	3099076	1589	1623	60	tp:A:P	cm:i:153	s1:i:1589	s2:i:0	dv:f:0.0020	rl:i:0
JAKRYM010000009.1	311274	5	311261	+	VIRSorter_utg000007l_segment0_LN:i:3333025_RC:i:1176860_XC:f:0_999850	3333025	175528	486784	311256	311256	60	tp:A:P	cm:i:31158	s1:i:311256	s2:i:272	dv:f:0.0000	rl:i:0
JAKRYQ010001569.1	1651	3	1635	-	VIRSorter_utg000007l_segment0_LN:i:3333025_RC:i:1176860_XC:f:0_999850	3333025	1216863	1218495	1563	1632	60	tp:A:P	cm:i:159	s1:i:1563	s2:i:0	dv:f:0.0038	rl:i:0
JAKRYT010048387.1	1334	464	1209	+	VIRSorter_utg000007l_segment0_LN:i:3333025_RC:i:1176860_XC:f:0_999850	3333025	725354	726090	76	746	0	tp:A:P	cm:i:4	s1:i:74	s2:i:74	dv:f:0.1557	rl:i:0
JAKRZI010028412.1	1190	304	1164	+	VIRSorter_utg000007l_segment0_LN:i:3333025_RC:i:1176860_XC:f:0_999850	3333025	50370	51230	205	860	60	tp:A:P	cm:i:13	s1:i:205	s2:i:0	dv:f:0.1001	rl:i:0
JAKRYT010048387.1	1334	464	1209	-	VIRSorter_utg000007l_segment0_LN:i:3333025_RC:i:1176860_XC:f:0_999850	3333025	1888356	1889092	76	746	0	tp:A:S	cm:i:4	s1:i:74	dv:f:0.1557	rl:i:0
JAKRYN010008817.1	1627	10	1529	-	VIRSorter_utg000007l_segment0_LN:i:3333025_RC:i:1176860_XC:f:0_999850	3333025	1888680	1890202	142	1526	0	tp:A:S	cm:i:12	s1:i:139	dv:f:0.1340	rl:i:0
JAKRYT010049355.1	1321	867	1311	-	VIRSorter_utg000007l_segment0_LN:i:3333025_RC:i:1176860_XC:f:0_999850	3333025	1887033	1887466	54	444	0	tp:A:P	cm:i:5	s1:i:51	s2:i:51	dv:f:0.1107	rl:i:0
JAKRYT010049355.1	1321	867	1311	+	VIRSorter_utg000007l_segment0_LN:i:3333025_RC:i:1176860_XC:f:0_999850	3333025	726980	727413	54	444	0	tp:A:S	cm:i:5	s1:i:51	dv:f:0.1107	rl:i:0
JAKRYN010008817.1	1627	10	1529	+	VIRSorter_utg000007l_segment0_LN:i:3333025_RC:i:1176860_XC:f:0_999850	3333025	724244	725766	142	1526	0	tp:A:P	cm:i:12	s1:i:139	s2:i:139	dv:f:0.1340	rl:i:0
JAKRYT010049809.1	1315	489	1284	-	VIRSorter_utg000007l_segment0_LN:i:3333025_RC:i:1176860_XC:f:0_999850	3333025	723593	724373	250	795	0	tp:A:P	cm:i:21	s1:i:247	s2:i:247	dv:f:0.0691	rl:i:0
JAKRYT010049809.1	1315	489	1284	+	VIRSorter_utg000007l_segment0_LN:i:3333025_RC:i:1176860_XC:f:0_999850	3333025	1890073	1890853	250	795	0	tp:A:S	cm:i:21	s1:i:247	dv:f:0.0691	rl:i:0
JAKRYT010053101.1	1275	43	154	-	VIRSorter_utg000007l_segment0_LN:i:3333025_RC:i:1176860_XC:f:0_999850	3333025	723663	723774	57	111	0	tp:A:P	cm:i:3	s1:i:57	s2:i:57	dv:f:0.0684	rl:i:0
JAKRZI010027569.1	1212	952	1172	+	VIRSorter_utg000007l_segment0_LN:i:3333025_RC:i:1176860_XC:f:0_999850	3333025	1057778	1057998	63	220	30	tp:A:P	cm:i:5	s1:i:63	s2:i:0	dv:f:0.0803	rl:i:0
JAKRYT010053101.1	1275	43	154	+	VIRSorter_utg000007l_segment0_LN:i:3333025_RC:i:1176860_XC:f:0_999850	3333025	1890672	1890783	57	111	0	tp:A:S	cm:i:3	s1:i:57	dv:f:0.0684	rl:i:0
JAKRYM010000030.1	153231	0	153225	-	VIRSorter_utg000007l_segment0_LN:i:3333025_RC:i:1176860_XC:f:0_999850	3333025	2509681	2662907	153221	153226	60	tp:A:P	cm:i:15288	s1:i:153221	s2:i:213	dv:f:0.0000	rl:i:0
JAKRYQ010001327.1	1769	16	1758	-	VIRSorter_utg000007l_segment0_LN:i:3333025_RC:i:1176860_XC:f:0_999850	3333025	3156792	3158534	1734	1742	60	tp:A:P	cm:i:172	s1:i:1734	s2:i:0	dv:f:0.0006	rl:i:0
JAKRYQ010001315.1	1775	707	1760	-	VIRSorter_utg000007l_segment0_LN:i:3333025_RC:i:1176860_XC:f:0_999850	3333025	1821178	1822231	1053	1053	60	tp:A:P	cm:i:110	s1:i:1053	s2:i:0	dv:f:0.0009	rl:i:0
JAKRYN010006583.1	1838	90	1340	-	VIRSorter_utg000007l_segment0_LN:i:3333025_RC:i:1176860_XC:f:0_999850	3333025	1549930	1551185	60	1255	26	tp:A:P	cm:i:5	s1:i:59	s2:i:0	dv:f:0.1694	rl:i:0
JAKRZI010027794.1	1205	76	1113	+	VIRSorter_utg000007l_segment0_LN:i:3333025_RC:i:1176860_XC:f:0_999850	3333025	2000135	2001114	306	1037	60	tp:A:P	cm:i:19	s1:i:293	s2:i:0	dv:f:0.0874	rl:i:0
JAKRYQ010001310.1	1778	5	1769	+	VIRSorter_utg000007l_segment0_LN:i:3333025_RC:i:1176860_XC:f:0_999850	3333025	2806654	2808418	1743	1764	60	tp:A:P	cm:i:183	s1:i:1743	s2:i:0	dv:f:0.0011	rl:i:0
JAKRYQ010001301.1	1783	17	1770	-	VIRSorter_utg000007l_segment0_LN:i:3333025_RC:i:1176860_XC:f:0_999850	3333025	675541	677294	1753	1753	60	tp:A:P	cm:i:179	s1:i:1753	s2:i:0	dv:f:0.0003	rl:i:0
JAKRZI010027774.1	1206	23	1189	-	VIRSorter_utg000007l_segment0_LN:i:3333025_RC:i:1176860_XC:f:0_999850	3333025	1953714	1954877	417	1166	60	tp:A:P	cm:i:30	s1:i:417	s2:i:0	dv:f:0.0693	rl:i:0
JAKRYT010060730.1	1195	359	564	+	VIRSorter_utg000007l_segment0_LN:i:3333025_RC:i:1176860_XC:f:0_999850	3333025	727970	728169	50	205	0	tp:A:S	cm:i:3	s1:i:48	dv:f:0.1116	rl:i:0
JAKRYT010060730.1	1195	359	564	-	VIRSorter_utg000007l_segment0_LN:i:3333025_RC:i:1176860_XC:f:0_999850	3333025	1886277	1886476	50	205	0	tp:A:S	cm:i:3	s1:i:48	dv:f:0.1116	rl:i:0
JAKRZI010027730.1	1207	4	1188	-	VIRSorter_utg000007l_segment0_LN:i:3333025_RC:i:1176860_XC:f:0_999850	3333025	1144447	1145632	906	1185	60	tp:A:P	cm:i:84	s1:i:906	s2:i:0	dv:f:0.0179	rl:i:0
JAKRYQ010001286.1	1791	1	1750	-	VIRSorter_utg000007l_segment0_LN:i:3333025_RC:i:1176860_XC:f:0_999850	3333025	2912321	2914070	1695	1749	60	tp:A:P	cm:i:157	s1:i:1695	s2:i:0	dv:f:0.0026	rl:i:0
JAKRZI010027720.1	1208	23	1083	+	VIRSorter_utg000007l_segment0_LN:i:3333025_RC:i:1176860_XC:f:0_999850	3333025	1821551	1822611	306	1060	60	tp:A:P	cm:i:18	s1:i:306	s2:i:0	dv:f:0.0953	rl:i:0
JAKRYQ010001343.1	1761	13	1760	+	VIRSorter_utg000007l_segment0_LN:i:3333025_RC:i:1176860_XC:f:0_999850	3333025	1633361	1635108	1747	1747	60	tp:A:P	cm:i:175	s1:i:1747	s2:i:0	dv:f:0.0003	rl:i:0
JAKRYM010000092.1	69028	6	69026	+	VIRSorter_utg000007l_segment0_LN:i:3333025_RC:i:1176860_XC:f:0_999850	3333025	728548	797568	69020	69020	60	tp:A:P	cm:i:6929	s1:i:69020	s2:i:93	dv:f:0.0000	rl:i:0
JAKRYT010061787.1	1185	386	1012	-	VIRSorter_utg000007l_segment0_LN:i:3333025_RC:i:1176860_XC:f:0_999850	3333025	726980	727595	144	628	0	tp:A:S	cm:i:12	s1:i:141	dv:f:0.0943	rl:i:0
JAKRYN010006142.1	1891	563	1557	+	VIRSorter_utg000007l_segment0_LN:i:3333025_RC:i:1176860_XC:f:0_999850	3333025	723609	724566	144	994	0	tp:A:S	cm:i:13	s1:i:135	dv:f:0.1094	rl:i:0
JAKRYQ010001266.1	1807	5	1792	-	VIRSorter_utg000007l_segment0_LN:i:3333025_RC:i:1176860_XC:f:0_999850	3333025	2720046	2721833	1607	1787	60	tp:A:P	cm:i:160	s1:i:1607	s2:i:0	dv:f:0.0085	rl:i:0
JAKRYN010006142.1	1891	563	1557	-	VIRSorter_utg000007l_segment0_LN:i:3333025_RC:i:1176860_XC:f:0_999850	3333025	1889880	1890837	144	994	0	tp:A:S	cm:i:13	s1:i:135	dv:f:0.1094	rl:i:0
JAKRYQ010001257.1	1810	11	1801	-	VIRSorter_utg000007l_segment0_LN:i:3333025_RC:i:1176860_XC:f:0_999850	3333025	2029340	2031130	1790	1790	60	tp:A:P	cm:i:173	s1:i:1790	s2:i:0	dv:f:0.0003	rl:i:0
JAKRYQ010001253.1	1812	317	1808	-	VIRSorter_utg000007l_segment0_LN:i:3333025_RC:i:1176860_XC:f:0_999850	3333025	1503182	1504673	1491	1491	60	tp:A:P	cm:i:146	s1:i:1491	s2:i:0	dv:f:0.0007	rl:i:0
JAKRYQ010001252.1	1812	17	1803	-	VIRSorter_utg000007l_segment0_LN:i:3333025_RC:i:1176860_XC:f:0_999850	3333025	1227983	1229769	1786	1786	60	tp:A:P	cm:i:177	s1:i:1786	s2:i:728	dv:f:0.0003	rl:i:0
JAKRYM010000108.1	60955	1	60944	+	VIRSorter_utg000007l_segment0_LN:i:3333025_RC:i:1176860_XC:f:0_999850	3333025	2662923	2723866	60943	60943	60	tp:A:P	cm:i:6168	s1:i:60943	s2:i:107	dv:f:0.0000	rl:i:0
JAKRYQ010001237.1	1822	106	1810	+	VIRSorter_utg000007l_segment0_LN:i:3333025_RC:i:1176860_XC:f:0_999850	3333025	1096895	1098599	1686	1704	60	tp:A:P	cm:i:164	s1:i:1686	s2:i:0	dv:f:0.0019	rl:i:0
JAKRZI010027601.1	1211	55	1067	+	VIRSorter_utg000007l_segment0_LN:i:3333025_RC:i:1176860_XC:f:0_999850	3333025	1033408	1034420	100	1012	60	tp:A:P	cm:i:7	s1:i:100	s2:i:0	dv:f:0.1389	rl:i:0
JAKRZI010027576.1	1212	110	1180	+	VIRSorter_utg000007l_segment0_LN:i:3333025_RC:i:1176860_XC:f:0_999850	3333025	601903	602973	118	1070	60	tp:A:P	cm:i:9	s1:i:118	s2:i:0	dv:f:0.1341	rl:i:0
JAKRYQ010001226.1	1827	15	1820	-	VIRSorter_utg000007l_segment0_LN:i:3333025_RC:i:1176860_XC:f:0_999850	3333025	1867848	1869653	1805	1805	60	tp:A:P	cm:i:179	s1:i:1805	s2:i:0	dv:f:0.0003	rl:i:0
JAKRYT010061787.1	1185	386	1012	+	VIRSorter_utg000007l_segment0_LN:i:3333025_RC:i:1176860_XC:f:0_999850	3333025	1886851	1887466	144	628	0	tp:A:S	cm:i:12	s1:i:141	dv:f:0.0943	rl:i:0
JAKRZI010027888.1	1203	26	1064	-	VIRSorter_utg000007l_segment0_LN:i:3333025_RC:i:1176860_XC:f:0_999850	3333025	2481038	2482076	288	1038	60	tp:A:P	cm:i:22	s1:i:288	s2:i:0	dv:f:0.0807	rl:i:0
JAKRYQ010001361.1	1752	9	1747	+	VIRSorter_utg000007l_segment0_LN:i:3333025_RC:i:1176860_XC:f:0_999850	3333025	1094001	1095739	1726	1738	60	tp:A:P	cm:i:170	s1:i:1726	s2:i:0	dv:f:0.0012	rl:i:0
JAKRZI010027894.1	1203	17	1073	+	VIRSorter_utg000007l_segment0_LN:i:3333025_RC:i:1176860_XC:f:0_999850	3333025	2846932	2847988	175	1056	60	tp:A:P	cm:i:11	s1:i:175	s2:i:0	dv:f:0.1156	rl:i:0
JAKRYQ010001439.1	1711	15	1710	-	VIRSorter_utg000007l_segment0_LN:i:3333025_RC:i:1176860_XC:f:0_999850	3333025	286652	288347	1695	1695	60	tp:A:P	cm:i:164	s1:i:1695	s2:i:0	dv:f:0.0003	rl:i:0
JAKRYM010000031.1	152508	4	152498	-	VIRSorter_utg000007l_segment0_LN:i:3333025_RC:i:1176860_XC:f:0_999850	3333025	1995341	2147835	152494	152494	60	tp:A:P	cm:i:15178	s1:i:152494	s2:i:333	dv:f:0.0000	rl:i:0
JAKRYM010000032.1	147332	17	147329	-	VIRSorter_utg000007l_segment0_LN:i:3333025_RC:i:1176860_XC:f:0_999850	3333025	575739	723052	147312	147313	60	tp:A:P	cm:i:14671	s1:i:147312	s2:i:349	dv:f:0.0000	rl:i:0
JAKRYM010000036.1	134419	10	134418	+	VIRSorter_utg000007l_segment0_LN:i:3333025_RC:i:1176860_XC:f:0_999850	3333025	41187	175596	134399	134409	60	tp:A:P	cm:i:13520	s1:i:134399	s2:i:150	dv:f:0.0000	rl:i:0
JAKRYQ010001431.1	1716	12	1707	-	VIRSorter_utg000007l_segment0_LN:i:3333025_RC:i:1176860_XC:f:0_999850	3333025	763822	765517	1695	1695	60	tp:A:P	cm:i:167	s1:i:1695	s2:i:0	dv:f:0.0003	rl:i:0
JAKRYT010053725.1	1268	433	1130	-	VIRSorter_utg000007l_segment0_LN:i:3333025_RC:i:1176860_XC:f:0_999850	3333025	1890160	1890853	123	697	0	tp:A:P	cm:i:9	s1:i:122	s2:i:122	dv:f:0.1072	rl:i:0
JAKRYT010053725.1	1268	433	1130	+	VIRSorter_utg000007l_segment0_LN:i:3333025_RC:i:1176860_XC:f:0_999850	3333025	723593	724286	123	697	0	tp:A:S	cm:i:9	s1:i:122	dv:f:0.1072	rl:i:0
JAKRYT010053952.1	1265	8	1214	+	VIRSorter_utg000007l_segment0_LN:i:3333025_RC:i:1176860_XC:f:0_999850	3333025	724244	725407	87	1209	0	tp:A:P	cm:i:9	s1:i:77	s2:i:77	dv:f:0.1363	rl:i:0
JAKRYT010053952.1	1265	8	1214	-	VIRSorter_utg000007l_segment0_LN:i:3333025_RC:i:1176860_XC:f:0_999850	3333025	1889039	1890202	87	1209	0	tp:A:S	cm:i:9	s1:i:77	dv:f:0.1363	rl:i:0
JAKRYQ010001417.1	1725	2	1718	+	VIRSorter_utg000007l_segment0_LN:i:3333025_RC:i:1176860_XC:f:0_999850	3333025	227224	228940	1699	1716	60	tp:A:P	cm:i:162	s1:i:1699	s2:i:0	dv:f:0.0013	rl:i:0
JAKRYQ010001414.1	1726	1036	1704	+	VIRSorter_utg000007l_segment0_LN:i:3333025_RC:i:1176860_XC:f:0_999850	3333025	1581905	1582573	668	668	60	tp:A:P	cm:i:64	s1:i:668	s2:i:0	dv:f:0.0016	rl:i:0
JAKRYQ010001410.1	1727	18	1723	-	VIRSorter_utg000007l_segment0_LN:i:3333025_RC:i:1176860_XC:f:0_999850	3333025	625049	626754	1667	1705	60	tp:A:P	cm:i:154	s1:i:1667	s2:i:0	dv:f:0.0020	rl:i:0
JAKRZI010028082.1	1198	334	1194	-	VIRSorter_utg000007l_segment0_LN:i:3333025_RC:i:1176860_XC:f:0_999850	3333025	715937	716797	118	860	60	tp:A:P	cm:i:12	s1:i:118	s2:i:0	dv:f:0.1049	rl:i:0
JAKRYQ010001408.1	1729	12	1729	+	VIRSorter_utg000007l_segment0_LN:i:3333025_RC:i:1176860_XC:f:0_999850	3333025	2056210	2057927	1717	1717	60	tp:A:P	cm:i:156	s1:i:1717	s2:i:0	dv:f:0.0003	rl:i:0
JAKRYM010000044.1	114793	17	114787	+	VIRSorter_utg000007l_segment0_LN:i:3333025_RC:i:1176860_XC:f:0_999850	3333025	1771128	1885898	114724	114770	60	tp:A:P	cm:i:11494	s1:i:114724	s2:i:1184	dv:f:0.0000	rl:i:0
JAKRYQ010001405.1	1730	18	1729	+	VIRSorter_utg000007l_segment0_LN:i:3333025_RC:i:1176860_XC:f:0_999850	3333025	349977	351688	1711	1711	60	tp:A:P	cm:i:169	s1:i:1711	s2:i:0	dv:f:0.0003	rl:i:0
JAKRYQ010001395.1	1735	4	1707	-	VIRSorter_utg000007l_segment0_LN:i:3333025_RC:i:1176860_XC:f:0_999850	3333025	3220596	3222299	1682	1703	60	tp:A:P	cm:i:161	s1:i:1682	s2:i:0	dv:f:0.0013	rl:i:0
JAKRYT010056057.1	1242	740	1228	+	VIRSorter_utg000007l_segment0_LN:i:3333025_RC:i:1176860_XC:f:0_999850	3333025	726980	727457	92	488	0	tp:A:P	cm:i:7	s1:i:89	s2:i:89	dv:f:0.1024	rl:i:0
JAKRYT010056057.1	1242	740	1228	-	VIRSorter_utg000007l_segment0_LN:i:3333025_RC:i:1176860_XC:f:0_999850	3333025	1886989	1887466	92	488	0	tp:A:S	cm:i:7	s1:i:89	dv:f:0.1024	rl:i:0
JAKRYQ010001390.1	1738	3	1728	+	VIRSorter_utg000007l_segment0_LN:i:3333025_RC:i:1176860_XC:f:0_999850	3333025	1928085	1929810	1690	1725	60	tp:A:P	cm:i:173	s1:i:1690	s2:i:0	dv:f:0.0021	rl:i:0
JAKRYQ010001387.1	1739	2	1729	-	VIRSorter_utg000007l_segment0_LN:i:3333025_RC:i:1176860_XC:f:0_999850	3333025	3099567	3101294	1706	1727	60	tp:A:P	cm:i:162	s1:i:1706	s2:i:0	dv:f:0.0010	rl:i:0
JAKRYM010000050.1	105847	5	105844	+	VIRSorter_utg000007l_segment0_LN:i:3333025_RC:i:1176860_XC:f:0_999850	3333025	797528	903367	105839	105839	60	tp:A:P	cm:i:10628	s1:i:105839	s2:i:75	dv:f:0.0000	rl:i:0
JAKRYM010000054.1	103364	6	103347	-	VIRSorter_utg000007l_segment0_LN:i:3333025_RC:i:1176860_XC:f:0_999850	3333025	1891394	1994736	103333	103342	60	tp:A:P	cm:i:10315	s1:i:103333	s2:i:218	dv:f:0.0000	rl:i:0
JAKRYQ010001386.1	1739	17	186	+	VIRSorter_utg000007l_segment0_LN:i:3333025_RC:i:1176860_XC:f:0_999850	3333025	907971	908140	169	169	60	tp:A:P	cm:i:19	s1:i:169	s2:i:0	dv:f:0.0027	rl:i:0
JAKRYQ010001386.1	1739	17	1396	-	VIRSorter_utg000007l_segment0_LN:i:3333025_RC:i:1176860_XC:f:0_999850	3333025	1226573	1227952	1332	1379	0	tp:A:S	cm:i:124	s1:i:1332	dv:f:0.0037	rl:i:0
JAKRYQ010001386.1	1739	203	1730	-	VIRSorter_utg000007l_segment0_LN:i:3333025_RC:i:1176860_XC:f:0_999850	3333025	1220466	1221993	1480	1527	29	tp:A:P	cm:i:142	s1:i:1480	s2:i:1332	dv:f:0.0036	rl:i:0
JAKRYM010000065.1	89072	5	89030	-	VIRSorter_utg000007l_segment0_LN:i:3333025_RC:i:1176860_XC:f:0_999850	3333025	486701	575754	89023	89053	60	tp:A:P	cm:i:8899	s1:i:89017	s2:i:129	dv:f:0.0000	rl:i:0
JAKRYQ010001442.1	1708	6	1692	+	VIRSorter_utg000007l_segment0_LN:i:3333025_RC:i:1176860_XC:f:0_999850	3333025	255271	256957	1652	1686	60	tp:A:P	cm:i:159	s1:i:1652	s2:i:0	dv:f:0.0013	rl:i:0
JAKRYQ010000782.1	2196	6	2195	+	VIRSorter_utg000007l_segment0_LN:i:3333025_RC:i:1176860_XC:f:0_999850	3333025	3081504	3083693	2177	2189	60	tp:A:P	cm:i:218	s1:i:2177	s2:i:58	dv:f:0.0005	rl:i:0
JAKRZI010038126.1	1004	10	657	-	VIRSorter_utg000007l_segment0_LN:i:3333025_RC:i:1176860_XC:f:0_999850	3333025	1478143	1478790	237	647	60	tp:A:P	cm:i:21	s1:i:237	s2:i:0	dv:f:0.0603	rl:i:0
JAKRYQ010000764.1	2213	8	2204	-	VIRSorter_utg000007l_segment0_LN:i:3333025_RC:i:1176860_XC:f:0_999850	3333025	2932509	2934705	2173	2196	60	tp:A:P	cm:i:213	s1:i:2173	s2:i:0	dv:f:0.0010	rl:i:0
JAKRYQ010000345.1	3169	46	3151	-	VIRSorter_utg000007l_segment0_LN:i:3333025_RC:i:1176860_XC:f:0_999850	3333025	1372134	1375240	3027	3106	60	tp:A:P	cm:i:314	s1:i:3027	s2:i:0	dv:f:0.0020	rl:i:0
JAKRYQ010000340.1	3196	17	3192	-	VIRSorter_utg000007l_segment0_LN:i:3333025_RC:i:1176860_XC:f:0_999850	3333025	1749825	1753000	3108	3175	60	tp:A:P	cm:i:315	s1:i:3108	s2:i:0	dv:f:0.0015	rl:i:0
JAKRYQ010000330.1	3232	13	3215	-	VIRSorter_utg000007l_segment0_LN:i:3333025_RC:i:1176860_XC:f:0_999850	3333025	2923485	2926687	3145	3202	60	tp:A:P	cm:i:306	s1:i:3145	s2:i:0	dv:f:0.0012	rl:i:0
JAKRYQ010000320.1	3272	0	3202	-	VIRSorter_utg000007l_segment0_LN:i:3333025_RC:i:1176860_XC:f:0_999850	3333025	807185	810387	3182	3202	60	tp:A:P	cm:i:316	s1:i:3182	s2:i:0	dv:f:0.0008	rl:i:0
JAKRZI010025072.1	1282	7	1111	-	VIRSorter_utg000007l_segment0_LN:i:3333025_RC:i:1176860_XC:f:0_999850	3333025	2474434	2475538	272	1104	60	tp:A:P	cm:i:21	s1:i:272	s2:i:0	dv:f:0.0876	rl:i:0
JAKRYP010011479.1	3289	1	371	+	VIRSorter_utg000007l_segment0_LN:i:3333025_RC:i:1176860_XC:f:0_999850	3333025	728118	728494	72	376	0	tp:A:P	cm:i:5	s1:i:70	s2:i:70	dv:f:0.1024	rl:i:0
JAKRYP010011479.1	3289	1	371	-	VIRSorter_utg000007l_segment0_LN:i:3333025_RC:i:1176860_XC:f:0_999850	3333025	1885952	1886328	72	376	0	tp:A:S	cm:i:5	s1:i:70	dv:f:0.1024	rl:i:0
JAKRZI010025061.1	1282	56	1248	+	VIRSorter_utg000007l_segment0_LN:i:3333025_RC:i:1176860_XC:f:0_999850	3333025	2768806	2770014	264	1208	60	tp:A:P	cm:i:15	s1:i:259	s2:i:0	dv:f:0.1067	rl:i:0
JAKRYQ010000311.1	3306	8	3292	-	VIRSorter_utg000007l_segment0_LN:i:3333025_RC:i:1176860_XC:f:0_999850	3333025	2230216	2233501	3226	3285	60	tp:A:P	cm:i:330	s1:i:3226	s2:i:0	dv:f:0.0011	rl:i:0
JAKRZI010025025.1	1283	8	829	-	VIRSorter_utg000007l_segment0_LN:i:3333025_RC:i:1176860_XC:f:0_999850	3333025	1910404	1911219	166	821	60	tp:A:P	cm:i:13	s1:i:164	s2:i:0	dv:f:0.0969	rl:i:0
JAKRYP010013239.1	3044	1084	1692	+	VIRSorter_utg000007l_segment0_LN:i:3333025_RC:i:1176860_XC:f:0_999850	3333025	726980	727595	97	630	0	tp:A:P	cm:i:6	s1:i:88	s2:i:88	dv:f:0.1203	rl:i:0
JAKRYP010013239.1	3044	1084	1692	-	VIRSorter_utg000007l_segment0_LN:i:3333025_RC:i:1176860_XC:f:0_999850	3333025	1886851	1887466	97	630	0	tp:A:S	cm:i:6	s1:i:88	dv:f:0.1203	rl:i:0
JAKRZI010025010.1	1284	793	1217	+	VIRSorter_utg000007l_segment0_LN:i:3333025_RC:i:1176860_XC:f:0_999850	3333025	3207006	3207430	215	424	60	tp:A:P	cm:i:21	s1:i:215	s2:i:0	dv:f:0.0477	rl:i:0
JAKRZI010025010.1	1284	41	836	+	VIRSorter_utg000007l_segment0_LN:i:3333025_RC:i:1176860_XC:f:0_999850	3333025	3205616	3206411	361	795	60	tp:A:P	cm:i:27	s1:i:361	s2:i:0	dv:f:0.0597	rl:i:0
JAKRZI010024988.1	1284	44	1281	+	VIRSorter_utg000007l_segment0_LN:i:3333025_RC:i:1176860_XC:f:0_999850	3333025	76974	78211	208	1237	60	tp:A:P	cm:i:13	s1:i:208	s2:i:0	dv:f:0.1161	rl:i:0
JAKRZI010024958.1	1285	93	1175	+	VIRSorter_utg000007l_segment0_LN:i:3333025_RC:i:1176860_XC:f:0_999850	3333025	1984621	1985703	282	1082	60	tp:A:P	cm:i:17	s1:i:282	s2:i:0	dv:f:0.0988	rl:i:0
JAKRYQ010000272.1	3553	16	3545	-	VIRSorter_utg000007l_segment0_LN:i:3333025_RC:i:1176860_XC:f:0_999850	3333025	216022	219551	3474	3529	60	tp:A:P	cm:i:368	s1:i:3474	s2:i:0	dv:f:0.0011	rl:i:0
JAKRYQ010000260.1	3635	18	3634	+	VIRSorter_utg000007l_segment0_LN:i:3333025_RC:i:1176860_XC:f:0_999850	3333025	2877682	2881298	3591	3616	60	tp:A:P	cm:i:373	s1:i:3591	s2:i:0	dv:f:0.0007	rl:i:0
JAKRYP010014721.1	2879	27	2015	+	VIRSorter_utg000007l_segment0_LN:i:3333025_RC:i:1176860_XC:f:0_999850	3333025	1886851	1888922	122	2071	0	tp:A:P	cm:i:8	s1:i:103	s2:i:103	dv:f:0.1686	rl:i:0
JAKRYP010014721.1	2879	27	2015	-	VIRSorter_utg000007l_segment0_LN:i:3333025_RC:i:1176860_XC:f:0_999850	3333025	725524	727595	122	2071	0	tp:A:S	cm:i:8	s1:i:103	dv:f:0.1686	rl:i:0
JAKRYQ010000253.1	3679	9	3674	-	VIRSorter_utg000007l_segment0_LN:i:3333025_RC:i:1176860_XC:f:0_999850	3333025	841677	845342	3591	3665	60	tp:A:P	cm:i:360	s1:i:3591	s2:i:0	dv:f:0.0014	rl:i:0
JAKRYP010015241.1	2824	1140	2299	+	VIRSorter_utg000007l_segment0_LN:i:3333025_RC:i:1176860_XC:f:0_999850	3333025	727310	728481	123	1178	0	tp:A:S	cm:i:7	s1:i:117	dv:f:0.1450	rl:i:0
JAKRYP010015241.1	2824	1140	2299	-	VIRSorter_utg000007l_segment0_LN:i:3333025_RC:i:1176860_XC:f:0_999850	3333025	1885965	1887136	123	1178	0	tp:A:S	cm:i:7	s1:i:117	dv:f:0.1450	rl:i:0
JAKRYP010015496.1	2798	1340	2644	-	VIRSorter_utg000007l_segment0_LN:i:3333025_RC:i:1176860_XC:f:0_999850	3333025	724265	725543	59	1308	0	tp:A:P	cm:i:4	s1:i:51	s2:i:51	dv:f:0.1824	rl:i:0
JAKRYP010015496.1	2798	1340	2644	+	VIRSorter_utg000007l_segment0_LN:i:3333025_RC:i:1176860_XC:f:0_999850	3333025	1888903	1890181	59	1308	0	tp:A:S	cm:i:4	s1:i:51	dv:f:0.1824	rl:i:0
JAKRYQ010000227.1	3859	0	3841	-	VIRSorter_utg000007l_segment0_LN:i:3333025_RC:i:1176860_XC:f:0_999850	3333025	1598314	1602155	3757	3841	60	tp:A:P	cm:i:379	s1:i:3757	s2:i:0	dv:f:0.0011	rl:i:0
JAKRYN010000270.1	8052	29	1332	+	VIRSorter_utg000007l_segment0_LN:i:3333025_RC:i:1176860_XC:f:0_999850	3333025	727103	728458	175	1360	0	tp:A:S	cm:i:12	s1:i:160	dv:f:0.1289	rl:i:0
JAKRZI010025179.1	1279	409	523	+	VIRSorter_utg000007l_segment0_LN:i:3333025_RC:i:1176860_XC:f:0_999850	3333025	923312	923427	82	115	9	tp:A:P	cm:i:7	s1:i:82	s2:i:76	dv:f:0.0284	rl:i:0
JAKRYQ010000225.1	3863	9	3849	+	VIRSorter_utg000007l_segment0_LN:i:3333025_RC:i:1176860_XC:f:0_999850	3333025	1461454	1465294	3759	3840	60	tp:A:P	cm:i:367	s1:i:3759	s2:i:0	dv:f:0.0022	rl:i:0
JAKRZI010025179.1	1279	415	523	+	VIRSorter_utg000007l_segment0_LN:i:3333025_RC:i:1176860_XC:f:0_999850	3333025	2140773	2140882	76	109	0	tp:A:S	cm:i:6	s1:i:76	dv:f:0.0319	rl:i:0
JAKRZI010025179.1	1279	873	972	+	VIRSorter_utg000007l_segment0_LN:i:3333025_RC:i:1176860_XC:f:0_999850	3333025	2304130	2304229	70	99	29	tp:A:P	cm:i:4	s1:i:70	s2:i:0	dv:f:0.0365	rl:i:0
JAKRYP010004836.1	5396	7	685	-	VIRSorter_utg000007l_segment0_LN:i:3333025_RC:i:1176860_XC:f:0_999850	3333025	723609	724284	86	678	0	tp:A:S	cm:i:6	s1:i:86	dv:f:0.1262	rl:i:0
JAKRZI010025406.1	1272	20	1197	+	VIRSorter_utg000007l_segment0_LN:i:3333025_RC:i:1176860_XC:f:0_999850	3333025	1090090	1091266	321	1177	60	tp:A:P	cm:i:21	s1:i:321	s2:i:0	dv:f:0.0876	rl:i:0
JAKRZI010025404.1	1272	544	1182	+	VIRSorter_utg000007l_segment0_LN:i:3333025_RC:i:1176860_XC:f:0_999850	3333025	2036052	2036704	115	652	60	tp:A:P	cm:i:7	s1:i:112	s2:i:0	dv:f:0.1113	rl:i:0
JAKRZI010025380.1	1273	20	1120	-	VIRSorter_utg000007l_segment0_LN:i:3333025_RC:i:1176860_XC:f:0_999850	3333025	2119426	2120526	390	1100	60	tp:A:P	cm:i:27	s1:i:390	s2:i:0	dv:f:0.0798	rl:i:0
JAKRYP010006546.1	4525	331	713	-	VIRSorter_utg000007l_segment0_LN:i:3333025_RC:i:1176860_XC:f:0_999850	3333025	1885952	1886339	83	387	0	tp:A:P	cm:i:6	s1:i:82	s2:i:82	dv:f:0.0928	rl:i:0
JAKRYP010006546.1	4525	331	713	+	VIRSorter_utg000007l_segment0_LN:i:3333025_RC:i:1176860_XC:f:0_999850	3333025	728107	728494	83	387	0	tp:A:S	cm:i:6	s1:i:82	dv:f:0.0928	rl:i:0
JAKRYQ010000422.1	2892	13	2889	+	VIRSorter_utg000007l_segment0_LN:i:3333025_RC:i:1176860_XC:f:0_999850	3333025	1672886	1675762	2826	2876	60	tp:A:P	cm:i:292	s1:i:2826	s2:i:0	dv:f:0.0014	rl:i:0
JAKRYP010006740.1	4450	105	286	-	VIRSorter_utg000007l_segment0_LN:i:3333025_RC:i:1176860_XC:f:0_999850	3333025	723593	723774	113	181	0	tp:A:P	cm:i:8	s1:i:113	s2:i:113	dv:f:0.0397	rl:i:0
JAKRYP010006740.1	4450	105	286	+	VIRSorter_utg000007l_segment0_LN:i:3333025_RC:i:1176860_XC:f:0_999850	3333025	1890672	1890853	113	181	0	tp:A:S	cm:i:8	s1:i:113	dv:f:0.0397	rl:i:0
JAKRZI010025319.1	1275	369	1190	+	VIRSorter_utg000007l_segment0_LN:i:3333025_RC:i:1176860_XC:f:0_999850	3333025	598981	599802	341	821	60	tp:A:P	cm:i:24	s1:i:341	s2:i:0	dv:f:0.0672	rl:i:0
JAKRZI010025314.1	1275	78	1097	-	VIRSorter_utg000007l_segment0_LN:i:3333025_RC:i:1176860_XC:f:0_999850	3333025	3300746	3301764	199	1019	60	tp:A:P	cm:i:13	s1:i:199	s2:i:0	dv:f:0.1079	rl:i:0
JAKRZI010025306.1	1276	303	1269	-	VIRSorter_utg000007l_segment0_LN:i:3333025_RC:i:1176860_XC:f:0_999850	3333025	1538642	1539608	253	966	60	tp:A:P	cm:i:20	s1:i:253	s2:i:0	dv:f:0.0883	rl:i:0
JAKRYQ010000402.1	2964	18	2963	+	VIRSorter_utg000007l_segment0_LN:i:3333025_RC:i:1176860_XC:f:0_999850	3333025	2894137	2897082	2900	2945	60	tp:A:P	cm:i:300	s1:i:2900	s2:i:0	dv:f:0.0012	rl:i:0
JAKRYQ010000396.1	2987	18	2987	-	VIRSorter_utg000007l_segment0_LN:i:3333025_RC:i:1176860_XC:f:0_999850	3333025	564929	567898	2928	2969	60	tp:A:P	cm:i:291	s1:i:2928	s2:i:0	dv:f:0.0011	rl:i:0
JAKRYP010007475.1	4192	32	452	-	VIRSorter_utg000007l_segment0_LN:i:3333025_RC:i:1176860_XC:f:0_999850	3333025	1886725	1887147	126	436	0	tp:A:P	cm:i:9	s1:i:118	s2:i:118	dv:f:0.0835	rl:i:0
JAKRYP010007475.1	4192	32	452	+	VIRSorter_utg000007l_segment0_LN:i:3333025_RC:i:1176860_XC:f:0_999850	3333025	727299	727721	126	436	0	tp:A:S	cm:i:9	s1:i:118	dv:f:0.0835	rl:i:0
JAKRYP010007575.1	4157	2453	3945	+	VIRSorter_utg000007l_segment0_LN:i:3333025_RC:i:1176860_XC:f:0_999850	3333025	726980	728494	161	1529	0	tp:A:P	cm:i:10	s1:i:148	s2:i:148	dv:f:0.1411	rl:i:0
JAKRYQ010000385.1	3013	2	3002	+	VIRSorter_utg000007l_segment0_LN:i:3333025_RC:i:1176860_XC:f:0_999850	3333025	2185451	2188451	2972	3000	60	tp:A:P	cm:i:284	s1:i:2972	s2:i:0	dv:f:0.0011	rl:i:0
JAKRYP010007575.1	4157	2453	3945	-	VIRSorter_utg000007l_segment0_LN:i:3333025_RC:i:1176860_XC:f:0_999850	3333025	1885952	1887466	161	1529	0	tp:A:S	cm:i:10	s1:i:148	dv:f:0.1411	rl:i:0
JAKRYQ010000380.1	3033	11	3027	-	VIRSorter_utg000007l_segment0_LN:i:3333025_RC:i:1176860_XC:f:0_999850	3333025	279157	282173	3009	3016	60	tp:A:P	cm:i:308	s1:i:3009	s2:i:0	dv:f:0.0003	rl:i:0
JAKRYQ010000379.1	3038	10	3025	+	VIRSorter_utg000007l_segment0_LN:i:3333025_RC:i:1176860_XC:f:0_999850	3333025	3031398	3034413	3015	3015	60	tp:A:P	cm:i:298	s1:i:3015	s2:i:0	dv:f:0.0002	rl:i:0
JAKRZI010025179.1	1279	409	523	-	VIRSorter_utg000007l_segment0_LN:i:3333025_RC:i:1176860_XC:f:0_999850	3333025	1370909	1371024	44	115	0	tp:A:S	cm:i:3	s1:i:44	dv:f:0.0730	rl:i:0
JAKRZI010025179.1	1279	432	529	-	VIRSorter_utg000007l_segment0_LN:i:3333025_RC:i:1176860_XC:f:0_999850	3333025	3208575	3208673	47	98	0	tp:A:S	cm:i:4	s1:i:47	dv:f:0.0532	rl:i:0
JAKRZI010025179.1	1279	432	511	-	VIRSorter_utg000007l_segment0_LN:i:3333025_RC:i:1176860_XC:f:0_999850	3333025	3201097	3201177	47	80	0	tp:A:S	cm:i:4	s1:i:47	dv:f:0.0427	rl:i:0
JAKRZI010025179.1	1279	432	529	-	VIRSorter_utg000007l_segment0_LN:i:3333025_RC:i:1176860_XC:f:0_999850	3333025	575661	575758	47	97	0	tp:A:S	cm:i:4	s1:i:47	dv:f:0.0532	rl:i:0
JAKRZI010025179.1	1279	432	511	-	VIRSorter_utg000007l_segment0_LN:i:3333025_RC:i:1176860_XC:f:0_999850	3333025	575943	576022	47	79	0	tp:A:S	cm:i:4	s1:i:47	dv:f:0.0427	rl:i:0
JAKRZI010025179.1	1279	432	523	+	VIRSorter_utg000007l_segment0_LN:i:3333025_RC:i:1176860_XC:f:0_999850	3333025	674916	675008	59	92	0	tp:A:S	cm:i:5	s1:i:59	dv:f:0.0365	rl:i:0
JAKRZI010025179.1	1279	409	523	+	VIRSorter_utg000007l_segment0_LN:i:3333025_RC:i:1176860_XC:f:0_999850	3333025	2285440	2285555	74	115	0	tp:A:S	cm:i:5	s1:i:74	dv:f:0.0461	rl:i:0
JAKRZI010024792.1	1290	78	1255	-	VIRSorter_utg000007l_segment0_LN:i:3333025_RC:i:1176860_XC:f:0_999850	3333025	751264	752441	425	1177	60	tp:A:P	cm:i:34	s1:i:425	s2:i:0	dv:f:0.0668	rl:i:0
JAKRYP010016359.1	2716	29	1325	+	VIRSorter_utg000007l_segment0_LN:i:3333025_RC:i:1176860_XC:f:0_999850	3333025	724260	725543	96	1303	0	tp:A:P	cm:i:7	s1:i:89	s2:i:89	dv:f:0.1530	rl:i:0
JAKRYP010016359.1	2716	29	1325	-	VIRSorter_utg000007l_segment0_LN:i:3333025_RC:i:1176860_XC:f:0_999850	3333025	1888903	1890186	96	1303	0	tp:A:S	cm:i:7	s1:i:89	dv:f:0.1530	rl:i:0
JAKRYQ010000076.1	6684	113	5726	+	VIRSorter_utg000007l_segment0_LN:i:3333025_RC:i:1176860_XC:f:0_999850	3333025	722995	728608	5613	5613	0	tp:A:S	cm:i:563	s1:i:5613	dv:f:0.0002	rl:i:0
JAKRYQ010000076.1	6684	66	6673	-	VIRSorter_utg000007l_segment0_LN:i:3333025_RC:i:1176860_XC:f:0_999850	3333025	1884891	1891498	6521	6607	48	tp:A:P	cm:i:650	s1:i:6521	s2:i:5613	dv:f:0.0012	rl:i:0
JAKRYP010022537.1	2288	807	2281	-	VIRSorter_utg000007l_segment0_LN:i:3333025_RC:i:1176860_XC:f:0_999850	3333025	726980	728481	110	1514	0	tp:A:P	cm:i:7	s1:i:96	s2:i:96	dv:f:0.1592	rl:i:0
JAKRYP010022537.1	2288	807	2281	+	VIRSorter_utg000007l_segment0_LN:i:3333025_RC:i:1176860_XC:f:0_999850	3333025	1885965	1887466	110	1514	0	tp:A:S	cm:i:7	s1:i:96	dv:f:0.1592	rl:i:0
JAKRZI010024305.1	1305	280	999	+	VIRSorter_utg000007l_segment0_LN:i:3333025_RC:i:1176860_XC:f:0_999850	3333025	2926928	2927579	130	719	60	tp:A:P	cm:i:10	s1:i:114	s2:i:0	dv:f:0.1074	rl:i:0
JAKRYP010023179.1	2256	1126	2023	+	VIRSorter_utg000007l_segment0_LN:i:3333025_RC:i:1176860_XC:f:0_999850	3333025	1889330	1890202	60	897	0	tp:A:S	cm:i:4	s1:i:54	dv:f:0.1633	rl:i:0
JAKRYP010023179.1	2256	1126	2023	-	VIRSorter_utg000007l_segment0_LN:i:3333025_RC:i:1176860_XC:f:0_999850	3333025	724244	725116	60	897	0	tp:A:S	cm:i:4	s1:i:54	dv:f:0.1633	rl:i:0
JAKRZI010024264.1	1306	714	1227	-	VIRSorter_utg000007l_segment0_LN:i:3333025_RC:i:1176860_XC:f:0_999850	3333025	2940727	2941240	67	513	33	tp:A:P	cm:i:5	s1:i:67	s2:i:0	dv:f:0.1281	rl:i:0
JAKRYP010023698.1	2230	10	799	+	VIRSorter_utg000007l_segment0_LN:i:3333025_RC:i:1176860_XC:f:0_999850	3333025	724244	725116	97	880	0	tp:A:S	cm:i:11	s1:i:75	dv:f:0.1070	rl:i:0
JAKRYP010023698.1	2230	10	799	-	VIRSorter_utg000007l_segment0_LN:i:3333025_RC:i:1176860_XC:f:0_999850	3333025	1889330	1890202	97	880	0	tp:A:S	cm:i:11	s1:i:75	dv:f:0.1070	rl:i:0
JAKRZI010024215.1	1308	277	668	+	VIRSorter_utg000007l_segment0_LN:i:3333025_RC:i:1176860_XC:f:0_999850	3333025	790867	791258	49	391	8	tp:A:P	cm:i:3	s1:i:49	s2:i:0	dv:f:0.1336	rl:i:0
JAKRYP010023819.1	2224	22	720	+	VIRSorter_utg000007l_segment0_LN:i:3333025_RC:i:1176860_XC:f:0_999850	3333025	1890160	1890853	120	698	0	tp:A:P	cm:i:9	s1:i:119	s2:i:119	dv:f:0.1049	rl:i:0
JAKRYP010023819.1	2224	22	720	-	VIRSorter_utg000007l_segment0_LN:i:3333025_RC:i:1176860_XC:f:0_999850	3333025	723593	724286	120	698	0	tp:A:S	cm:i:9	s1:i:119	dv:f:0.1049	rl:i:0
JAKRYP010023916.1	2219	511	1176	+	VIRSorter_utg000007l_segment0_LN:i:3333025_RC:i:1176860_XC:f:0_999850	3333025	725097	725766	57	669	0	tp:A:S	cm:i:3	s1:i:56	dv:f:0.1611	rl:i:0
JAKRZI010024178.1	1309	395	1293	+	VIRSorter_utg000007l_segment0_LN:i:3333025_RC:i:1176860_XC:f:0_999850	3333025	470232	471130	274	898	60	tp:A:P	cm:i:20	s1:i:274	s2:i:0	dv:f:0.0774	rl:i:0
JAKRZI010024170.1	1309	1	1285	-	VIRSorter_utg000007l_segment0_LN:i:3333025_RC:i:1176860_XC:f:0_999850	3333025	3072476	3073760	441	1284	60	tp:A:P	cm:i:32	s1:i:441	s2:i:0	dv:f:0.0704	rl:i:0
JAKRZI010024169.1	1309	653	749	+	VIRSorter_utg000007l_segment0_LN:i:3333025_RC:i:1176860_XC:f:0_999850	3333025	3208645	3208753	47	108	5	tp:A:P	cm:i:4	s1:i:44	s2:i:0	dv:f:0.0620	rl:i:0
JAKRZI010024169.1	1309	765	848	+	VIRSorter_utg000007l_segment0_LN:i:3333025_RC:i:1176860_XC:f:0_999850	3333025	2469350	2469433	52	83	14	tp:A:P	cm:i:4	s1:i:52	s2:i:0	dv:f:0.0365	rl:i:0
JAKRZI010024169.1	1309	1057	1126	+	VIRSorter_utg000007l_segment0_LN:i:3333025_RC:i:1176860_XC:f:0_999850	3333025	1522504	1522573	55	69	0	tp:A:S	cm:i:5	s1:i:55	dv:f:0.0309	rl:i:0
JAKRZI010024169.1	1309	1057	1246	-	VIRSorter_utg000007l_segment0_LN:i:3333025_RC:i:1176860_XC:f:0_999850	3333025	2765078	2765276	57	198	0	tp:A:S	cm:i:3	s1:i:55	dv:f:0.0998	rl:i:0
JAKRZI010024169.1	1309	1007	1114	+	VIRSorter_utg000007l_segment0_LN:i:3333025_RC:i:1176860_XC:f:0_999850	3333025	3177133	3177240	57	107	0	tp:A:S	cm:i:3	s1:i:57	dv:f:0.0772	rl:i:0
JAKRZI010024169.1	1309	956	1111	-	VIRSorter_utg000007l_segment0_LN:i:3333025_RC:i:1176860_XC:f:0_999850	3333025	2373617	2373771	59	155	21	tp:A:P	cm:i:4	s1:i:59	s2:i:0	dv:f:0.0762	rl:i:0
JAKRZI010024169.1	1309	1024	1114	-	VIRSorter_utg000007l_segment0_LN:i:3333025_RC:i:1176860_XC:f:0_999850	3333025	2677777	2677867	62	90	0	tp:A:S	cm:i:5	s1:i:62	dv:f:0.0415	rl:i:0
JAKRZI010024169.1	1309	1057	1246	-	VIRSorter_utg000007l_segment0_LN:i:3333025_RC:i:1176860_XC:f:0_999850	3333025	3270874	3271087	81	213	0	tp:A:S	cm:i:5	s1:i:75	dv:f:0.0730	rl:i:0
JAKRZI010024169.1	1309	1057	1246	+	VIRSorter_utg000007l_segment0_LN:i:3333025_RC:i:1176860_XC:f:0_999850	3333025	2532329	2532521	88	192	0	tp:A:S	cm:i:7	s1:i:88	dv:f:0.0553	rl:i:0
JAKRZI010024169.1	1309	1007	1246	-	VIRSorter_utg000007l_segment0_LN:i:3333025_RC:i:1176860_XC:f:0_999850	3333025	1470733	1470981	93	248	1	tp:A:P	cm:i:7	s1:i:91	s2:i:88	dv:f:0.0670	rl:i:0
JAKRZI010024169.1	1309	69	691	+	VIRSorter_utg000007l_segment0_LN:i:3333025_RC:i:1176860_XC:f:0_999850	3333025	3198095	3198742	234	648	60	tp:A:P	cm:i:14	s1:i:228	s2:i:66	dv:f:0.0808	rl:i:0
JAKRYP010022203.1	2308	37	943	-	VIRSorter_utg000007l_segment0_LN:i:3333025_RC:i:1176860_XC:f:0_999850	3333025	1889330	1890186	68	907	0	tp:A:S	cm:i:6	s1:i:57	dv:f:0.1431	rl:i:0
JAKRZI010024338.1	1304	15	1265	+	VIRSorter_utg000007l_segment0_LN:i:3333025_RC:i:1176860_XC:f:0_999850	3333025	2929525	2930775	122	1250	60	tp:A:P	cm:i:7	s1:i:122	s2:i:0	dv:f:0.1504	rl:i:0
JAKRYP010022203.1	2308	37	943	+	VIRSorter_utg000007l_segment0_LN:i:3333025_RC:i:1176860_XC:f:0_999850	3333025	724260	725116	68	907	0	tp:A:P	cm:i:6	s1:i:57	s2:i:57	dv:f:0.1431	rl:i:0
JAKRYM010000650.1	9031	0	9023	-	VIRSorter_utg000007l_segment0_LN:i:3333025_RC:i:1176860_XC:f:0_999850	3333025	14274	23297	9023	9023	60	tp:A:P	cm:i:906	s1:i:9023	s2:i:188	dv:f:0.0001	rl:i:0
JAKRYN010000270.1	8052	29	1332	-	VIRSorter_utg000007l_segment0_LN:i:3333025_RC:i:1176860_XC:f:0_999850	3333025	1885988	1887343	175	1360	0	tp:A:S	cm:i:12	s1:i:160	dv:f:0.1289	rl:i:0
JAKRYP010016557.1	2700	1496	2688	+	VIRSorter_utg000007l_segment0_LN:i:3333025_RC:i:1176860_XC:f:0_999850	3333025	1889048	1890202	102	1196	0	tp:A:S	cm:i:9	s1:i:91	dv:f:0.1405	rl:i:0
JAKRYP010016557.1	2700	1496	2688	-	VIRSorter_utg000007l_segment0_LN:i:3333025_RC:i:1176860_XC:f:0_999850	3333025	724244	725398	102	1196	0	tp:A:S	cm:i:9	s1:i:91	dv:f:0.1405	rl:i:0
JAKRZI010024702.1	1293	10	899	+	VIRSorter_utg000007l_segment0_LN:i:3333025_RC:i:1176860_XC:f:0_999850	3333025	1948662	1949551	657	889	60	tp:A:P	cm:i:62	s1:i:657	s2:i:0	dv:f:0.0190	rl:i:0
JAKRYP010016973.1	2666	982	1993	+	VIRSorter_utg000007l_segment0_LN:i:3333025_RC:i:1176860_XC:f:0_999850	3333025	1886445	1887450	135	1013	0	tp:A:S	cm:i:9	s1:i:133	dv:f:0.1251	rl:i:0
JAKRYP010016973.1	2666	982	1993	-	VIRSorter_utg000007l_segment0_LN:i:3333025_RC:i:1176860_XC:f:0_999850	3333025	726996	728001	135	1013	0	tp:A:S	cm:i:9	s1:i:133	dv:f:0.1251	rl:i:0
JAKRZI010024690.1	1293	561	1092	+	VIRSorter_utg000007l_segment0_LN:i:3333025_RC:i:1176860_XC:f:0_999850	3333025	2240501	2241032	105	531	60	tp:A:P	cm:i:6	s1:i:105	s2:i:0	dv:f:0.1166	rl:i:0
JAKRZI010024686.1	1293	25	1275	+	VIRSorter_utg000007l_segment0_LN:i:3333025_RC:i:1176860_XC:f:0_999850	3333025	2932097	2933347	510	1250	60	tp:A:P	cm:i:43	s1:i:510	s2:i:0	dv:f:0.0582	rl:i:0
JAKRZI010024663.1	1294	48	1164	-	VIRSorter_utg000007l_segment0_LN:i:3333025_RC:i:1176860_XC:f:0_999850	3333025	2775364	2776480	363	1116	60	tp:A:P	cm:i:26	s1:i:363	s2:i:0	dv:f:0.0740	rl:i:0
JAKRYQ010000175.1	4360	2	4345	+	VIRSorter_utg000007l_segment0_LN:i:3333025_RC:i:1176860_XC:f:0_999850	3333025	208788	213131	4268	4343	60	tp:A:P	cm:i:409	s1:i:4268	s2:i:0	dv:f:0.0021	rl:i:0
JAKRZI010024650.1	1295	21	1228	-	VIRSorter_utg000007l_segment0_LN:i:3333025_RC:i:1176860_XC:f:0_999850	3333025	146244	147451	421	1207	60	tp:A:P	cm:i:28	s1:i:421	s2:i:0	dv:f:0.0828	rl:i:0
JAKRZI010024626.1	1295	34	1125	+	VIRSorter_utg000007l_segment0_LN:i:3333025_RC:i:1176860_XC:f:0_999850	3333025	1688687	1689778	285	1091	60	tp:A:P	cm:i:19	s1:i:285	s2:i:0	dv:f:0.0952	rl:i:0
JAKRYP010018789.1	2522	1549	2280	+	VIRSorter_utg000007l_segment0_LN:i:3333025_RC:i:1176860_XC:f:0_999850	3333025	1886309	1887052	114	749	0	tp:A:P	cm:i:7	s1:i:108	s2:i:108	dv:f:0.1212	rl:i:0
JAKRYP010004836.1	5396	7	685	+	VIRSorter_utg000007l_segment0_LN:i:3333025_RC:i:1176860_XC:f:0_999850	3333025	1890162	1890837	86	678	0	tp:A:P	cm:i:6	s1:i:86	s2:i:86	dv:f:0.1262	rl:i:0
JAKRYP010018789.1	2522	1549	2280	-	VIRSorter_utg000007l_segment0_LN:i:3333025_RC:i:1176860_XC:f:0_999850	3333025	727394	728137	114	749	0	tp:A:S	cm:i:7	s1:i:108	dv:f:0.1212	rl:i:0
JAKRYN010000051.1	15752	14710	15399	+	VIRSorter_utg000007l_segment0_LN:i:3333025_RC:i:1176860_XC:f:0_999850	3333025	723609	724284	152	689	0	tp:A:S	cm:i:13	s1:i:149	dv:f:0.0901	rl:i:0
JAKRZI010024498.1	1299	103	1283	+	VIRSorter_utg000007l_segment0_LN:i:3333025_RC:i:1176860_XC:f:0_999850	3333025	73104	74284	172	1180	60	tp:A:P	cm:i:13	s1:i:172	s2:i:0	dv:f:0.1161	rl:i:0
JAKRYN010000051.1	15752	14710	15399	-	VIRSorter_utg000007l_segment0_LN:i:3333025_RC:i:1176860_XC:f:0_999850	3333025	1890162	1890837	152	689	0	tp:A:P	cm:i:13	s1:i:149	s2:i:149	dv:f:0.0901	rl:i:0
JAKRYP010020101.1	2431	931	2429	+	VIRSorter_utg000007l_segment0_LN:i:3333025_RC:i:1176860_XC:f:0_999850	3333025	1888709	1890172	63	1498	16	tp:A:P	cm:i:4	s1:i:54	s2:i:0	dv:f:0.1918	rl:i:0
JAKRZI010024471.1	1300	27	1065	+	VIRSorter_utg000007l_segment0_LN:i:3333025_RC:i:1176860_XC:f:0_999850	3333025	1064814	1065852	532	1038	60	tp:A:P	cm:i:46	s1:i:532	s2:i:0	dv:f:0.0454	rl:i:0
JAKRYP010020101.1	2431	931	2429	-	VIRSorter_utg000007l_segment0_LN:i:3333025_RC:i:1176860_XC:f:0_999850	3333025	724274	725737	63	1498	0	tp:A:S	cm:i:4	s1:i:54	dv:f:0.1918	rl:i:0
JAKRYQ010000111.1	5584	3	5579	-	VIRSorter_utg000007l_segment0_LN:i:3333025_RC:i:1176860_XC:f:0_999850	3333025	1677253	1682829	5560	5576	60	tp:A:P	cm:i:567	s1:i:5560	s2:i:0	dv:f:0.0005	rl:i:0
JAKRYP010021228.1	2361	442	2354	-	VIRSorter_utg000007l_segment0_LN:i:3333025_RC:i:1176860_XC:f:0_999850	3333025	724244	726090	125	1915	0	tp:A:P	cm:i:11	s1:i:110	s2:i:110	dv:f:0.1494	rl:i:0
JAKRYP010021228.1	2361	442	2354	+	VIRSorter_utg000007l_segment0_LN:i:3333025_RC:i:1176860_XC:f:0_999850	3333025	1888356	1890202	125	1915	0	tp:A:S	cm:i:11	s1:i:110	dv:f:0.1494	rl:i:0
JAKRZI010024392.1	1303	27	549	-	VIRSorter_utg000007l_segment0_LN:i:3333025_RC:i:1176860_XC:f:0_999850	3333025	1336396	1336918	170	522	60	tp:A:P	cm:i:12	s1:i:170	s2:i:0	dv:f:0.0811	rl:i:0
JAKRZI010024392.1	1303	751	1252	-	VIRSorter_utg000007l_segment0_LN:i:3333025_RC:i:1176860_XC:f:0_999850	3333025	1334562	1335063	289	501	60	tp:A:P	cm:i:24	s1:i:289	s2:i:0	dv:f:0.0397	rl:i:0
JAKRZI010024375.1	1303	6	1236	+	VIRSorter_utg000007l_segment0_LN:i:3333025_RC:i:1176860_XC:f:0_999850	3333025	2357089	2358319	435	1230	60	tp:A:P	cm:i:33	s1:i:435	s2:i:0	dv:f:0.0684	rl:i:0
JAKRZI010024370.1	1303	190	631	-	VIRSorter_utg000007l_segment0_LN:i:3333025_RC:i:1176860_XC:f:0_999850	3333025	125442	125883	157	441	60	tp:A:P	cm:i:10	s1:i:157	s2:i:0	dv:f:0.0836	rl:i:0
JAKRZI010024554.1	1297	174	1247	+	VIRSorter_utg000007l_segment0_LN:i:3333025_RC:i:1176860_XC:f:0_999850	3333025	272580	273653	415	1073	60	tp:A:P	cm:i:31	s1:i:415	s2:i:0	dv:f:0.0681	rl:i:0
JAKRZI010025471.1	1270	97	1249	+	VIRSorter_utg000007l_segment0_LN:i:3333025_RC:i:1176860_XC:f:0_999850	3333025	597133	598329	389	1197	60	tp:A:P	cm:i:31	s1:i:379	s2:i:43	dv:f:0.0676	rl:i:0
JAKRYN010001278.1	3760	2113	2713	-	VIRSorter_utg000007l_segment0_LN:i:3333025_RC:i:1176860_XC:f:0_999850	3333025	1886457	1887052	95	600	0	tp:A:S	cm:i:6	s1:i:94	dv:f:0.1176	rl:i:0
JAKRYQ010000475.1	2743	22	2723	-	VIRSorter_utg000007l_segment0_LN:i:3333025_RC:i:1176860_XC:f:0_999850	3333025	2415932	2418633	2675	2701	60	tp:A:P	cm:i:263	s1:i:2675	s2:i:0	dv:f:0.0012	rl:i:0
JAKRYQ010000652.1	2370	2013	2358	-	VIRSorter_utg000007l_segment0_LN:i:3333025_RC:i:1176860_XC:f:0_999850	3333025	1939215	1939560	345	345	60	tp:A:P	cm:i:34	s1:i:345	s2:i:0	dv:f:0.0030	rl:i:0
JAKRYT010088141.1	1003	435	601	+	VIRSorter_utg000007l_segment0_LN:i:3333025_RC:i:1176860_XC:f:0_999850	3333025	723593	723759	78	166	0	tp:A:P	cm:i:5	s1:i:78	s2:i:78	dv:f:0.0644	rl:i:0
JAKRYT010088141.1	1003	435	601	-	VIRSorter_utg000007l_segment0_LN:i:3333025_RC:i:1176860_XC:f:0_999850	3333025	1890687	1890853	78	166	0	tp:A:S	cm:i:5	s1:i:78	dv:f:0.0644	rl:i:0
JAKRYQ010000652.1	2370	11	1996	+	VIRSorter_utg000007l_segment0_LN:i:3333025_RC:i:1176860_XC:f:0_999850	3333025	1937206	1939191	1933	1985	60	tp:A:P	cm:i:192	s1:i:1933	s2:i:0	dv:f:0.0024	rl:i:0
JAKRYQ010000651.1	2371	0	2362	+	VIRSorter_utg000007l_segment0_LN:i:3333025_RC:i:1176860_XC:f:0_999850	3333025	1021075	1023437	2348	2362	60	tp:A:P	cm:i:239	s1:i:2348	s2:i:0	dv:f:0.0011	rl:i:0
JAKRYQ010000649.1	2372	8	2348	-	VIRSorter_utg000007l_segment0_LN:i:3333025_RC:i:1176860_XC:f:0_999850	3333025	2980270	2982610	2308	2340	60	tp:A:P	cm:i:237	s1:i:2308	s2:i:0	dv:f:0.0017	rl:i:0
JAKRYT010088783.1	1000	211	828	+	VIRSorter_utg000007l_segment0_LN:i:3333025_RC:i:1176860_XC:f:0_999850	3333025	726980	727602	120	633	0	tp:A:P	cm:i:10	s1:i:114	s2:i:114	dv:f:0.0960	rl:i:0
JAKRYT010088783.1	1000	211	828	-	VIRSorter_utg000007l_segment0_LN:i:3333025_RC:i:1176860_XC:f:0_999850	3333025	1886844	1887466	120	633	0	tp:A:S	cm:i:10	s1:i:114	dv:f:0.0960	rl:i:0
JAKRYP010000055.1	56273	2747	4728	+	VIRSorter_utg000007l_segment0_LN:i:3333025_RC:i:1176860_XC:f:0_999850	3333025	723593	725543	169	1986	0	tp:A:P	cm:i:11	s1:i:160	s2:i:160	dv:f:0.1532	rl:i:0
JAKRYP010000055.1	56273	2747	4728	-	VIRSorter_utg000007l_segment0_LN:i:3333025_RC:i:1176860_XC:f:0_999850	3333025	1888903	1890853	169	1986	0	tp:A:S	cm:i:11	s1:i:160	dv:f:0.1532	rl:i:0
JAKRYQ010000638.1	2387	8	2383	-	VIRSorter_utg000007l_segment0_LN:i:3333025_RC:i:1176860_XC:f:0_999850	3333025	1272461	1274836	2375	2375	60	tp:A:P	cm:i:229	s1:i:2375	s2:i:0	dv:f:0.0002	rl:i:0
JAKRYP010000094.1	45252	41391	42894	-	VIRSorter_utg000007l_segment0_LN:i:3333025_RC:i:1176860_XC:f:0_999850	3333025	726980	728494	187	1533	0	tp:A:P	cm:i:13	s1:i:176	s2:i:176	dv:f:0.1287	rl:i:0
JAKRZI010026094.1	1253	1105	1175	+	VIRSorter_utg000007l_segment0_LN:i:3333025_RC:i:1176860_XC:f:0_999850	3333025	674619	674689	40	70	0	tp:A:S	cm:i:3	s1:i:40	dv:f:0.0516	rl:i:0
JAKRZI010026094.1	1253	1154	1237	+	VIRSorter_utg000007l_segment0_LN:i:3333025_RC:i:1176860_XC:f:0_999850	3333025	923087	923171	40	84	0	tp:A:S	cm:i:3	s1:i:40	dv:f:0.0684	rl:i:0
JAKRZI010026094.1	1253	1154	1237	+	VIRSorter_utg000007l_segment0_LN:i:3333025_RC:i:1176860_XC:f:0_999850	3333025	1470638	1470722	40	84	0	tp:A:S	cm:i:3	s1:i:40	dv:f:0.0684	rl:i:0
JAKRZI010026094.1	1253	1105	1237	+	VIRSorter_utg000007l_segment0_LN:i:3333025_RC:i:1176860_XC:f:0_999850	3333025	2764935	2765067	50	132	0	tp:A:S	cm:i:4	s1:i:50	dv:f:0.0696	rl:i:0
JAKRZI010026094.1	1253	1105	1213	-	VIRSorter_utg000007l_segment0_LN:i:3333025_RC:i:1176860_XC:f:0_999850	3333025	2113579	2113687	57	108	0	tp:A:S	cm:i:3	s1:i:57	dv:f:0.0730	rl:i:0
JAKRZI010026094.1	1253	1105	1237	-	VIRSorter_utg000007l_segment0_LN:i:3333025_RC:i:1176860_XC:f:0_999850	3333025	2532532	2532665	74	133	27	tp:A:P	cm:i:7	s1:i:74	s2:i:57	dv:f:0.0401	rl:i:0
JAKRZI010026094.1	1253	30	983	-	VIRSorter_utg000007l_segment0_LN:i:3333025_RC:i:1176860_XC:f:0_999850	3333025	2664359	2665313	237	954	60	tp:A:P	cm:i:16	s1:i:237	s2:i:0	dv:f:0.0915	rl:i:0
JAKRYP010000094.1	45252	41391	42894	+	VIRSorter_utg000007l_segment0_LN:i:3333025_RC:i:1176860_XC:f:0_999850	3333025	1885952	1887466	187	1533	0	tp:A:S	cm:i:13	s1:i:176	dv:f:0.1287	rl:i:0
JAKRYP010000145.1	36534	11128	12631	+	VIRSorter_utg000007l_segment0_LN:i:3333025_RC:i:1176860_XC:f:0_999850	3333025	726980	728494	129	1531	0	tp:A:P	cm:i:8	s1:i:117	s2:i:117	dv:f:0.1550	rl:i:0
JAKRYQ010000634.1	2396	7	2378	-	VIRSorter_utg000007l_segment0_LN:i:3333025_RC:i:1176860_XC:f:0_999850	3333025	1807948	1810319	2338	2371	60	tp:A:P	cm:i:237	s1:i:2338	s2:i:0	dv:f:0.0011	rl:i:0
JAKRYP010000145.1	36534	11128	12631	-	VIRSorter_utg000007l_segment0_LN:i:3333025_RC:i:1176860_XC:f:0_999850	3333025	1885952	1887466	129	1531	0	tp:A:S	cm:i:8	s1:i:117	dv:f:0.1550	rl:i:0
JAKRZI010026066.1	1254	72	1204	-	VIRSorter_utg000007l_segment0_LN:i:3333025_RC:i:1176860_XC:f:0_999850	3333025	3156562	3157694	108	1132	60	tp:A:P	cm:i:7	s1:i:108	s2:i:0	dv:f:0.1482	rl:i:0
JAKRZI010026056.1	1254	69	1152	+	VIRSorter_utg000007l_segment0_LN:i:3333025_RC:i:1176860_XC:f:0_999850	3333025	646072	647157	237	1091	60	tp:A:P	cm:i:17	s1:i:233	s2:i:0	dv:f:0.0988	rl:i:0
JAKRYQ010000622.1	2418	5	2416	+	VIRSorter_utg000007l_segment0_LN:i:3333025_RC:i:1176860_XC:f:0_999850	3333025	399294	401705	2298	2411	60	tp:A:P	cm:i:222	s1:i:2298	s2:i:0	dv:f:0.0034	rl:i:0
JAKRYP010000352.1	24037	57	1533	+	VIRSorter_utg000007l_segment0_LN:i:3333025_RC:i:1176860_XC:f:0_999850	3333025	723701	725116	123	1477	0	tp:A:P	cm:i:9	s1:i:110	s2:i:110	dv:f:0.1444	rl:i:0
JAKRYQ010000654.1	2364	3	2358	-	VIRSorter_utg000007l_segment0_LN:i:3333025_RC:i:1176860_XC:f:0_999850	3333025	1474417	1476772	2330	2355	60	tp:A:P	cm:i:228	s1:i:2330	s2:i:0	dv:f:0.0009	rl:i:0
JAKRZI010026204.1	1250	30	978	-	VIRSorter_utg000007l_segment0_LN:i:3333025_RC:i:1176860_XC:f:0_999850	3333025	2890557	2891505	190	948	60	tp:A:P	cm:i:13	s1:i:190	s2:i:0	dv:f:0.1012	rl:i:0
JAKRZI010026223.1	1249	35	988	-	VIRSorter_utg000007l_segment0_LN:i:3333025_RC:i:1176860_XC:f:0_999850	3333025	2492212	2493165	168	953	60	tp:A:P	cm:i:14	s1:i:168	s2:i:0	dv:f:0.1019	rl:i:0
JAKRYQ010000666.1	2342	6	2326	-	VIRSorter_utg000007l_segment0_LN:i:3333025_RC:i:1176860_XC:f:0_999850	3333025	700198	702518	2268	2320	60	tp:A:P	cm:i:220	s1:i:2268	s2:i:0	dv:f:0.0016	rl:i:0
JAKRZI010026484.1	1241	36	1040	-	VIRSorter_utg000007l_segment0_LN:i:3333025_RC:i:1176860_XC:f:0_999850	3333025	2894625	2895629	340	1004	60	tp:A:P	cm:i:24	s1:i:340	s2:i:0	dv:f:0.0730	rl:i:0
JAKRYQ010000754.1	2224	0	2211	+	VIRSorter_utg000007l_segment0_LN:i:3333025_RC:i:1176860_XC:f:0_999850	3333025	2840878	2843089	2177	2211	60	tp:A:P	cm:i:216	s1:i:2177	s2:i:0	dv:f:0.0014	rl:i:0
JAKRZI010026447.1	1242	43	1146	-	VIRSorter_utg000007l_segment0_LN:i:3333025_RC:i:1176860_XC:f:0_999850	3333025	1201	2304	320	1103	60	tp:A:P	cm:i:23	s1:i:320	s2:i:0	dv:f:0.0814	rl:i:0
JAKRYQ010000749.1	2229	55	2200	+	VIRSorter_utg000007l_segment0_LN:i:3333025_RC:i:1176860_XC:f:0_999850	3333025	2751356	2753501	2093	2145	60	tp:A:P	cm:i:206	s1:i:2093	s2:i:0	dv:f:0.0025	rl:i:0
JAKRYQ010000743.1	2244	6	2160	-	VIRSorter_utg000007l_segment0_LN:i:3333025_RC:i:1176860_XC:f:0_999850	3333025	1377457	1379611	2126	2154	60	tp:A:P	cm:i:211	s1:i:2126	s2:i:0	dv:f:0.0015	rl:i:0
JAKRYQ010000741.1	2245	13	2242	-	VIRSorter_utg000007l_segment0_LN:i:3333025_RC:i:1176860_XC:f:0_999850	3333025	426835	429064	2229	2229	60	tp:A:P	cm:i:224	s1:i:2229	s2:i:0	dv:f:0.0002	rl:i:0
JAKRYQ010000732.1	2263	1159	2263	-	VIRSorter_utg000007l_segment0_LN:i:3333025_RC:i:1176860_XC:f:0_999850	3333025	3143307	3144411	1058	1104	60	tp:A:P	cm:i:103	s1:i:1058	s2:i:0	dv:f:0.0035	rl:i:0
JAKRYQ010000732.1	2263	13	1315	-	VIRSorter_utg000007l_segment0_LN:i:3333025_RC:i:1176860_XC:f:0_999850	3333025	2727613	2728915	1263	1302	60	tp:A:P	cm:i:135	s1:i:1263	s2:i:78	dv:f:0.0023	rl:i:0
JAKRYQ010000727.1	2271	0	2270	-	VIRSorter_utg000007l_segment0_LN:i:3333025_RC:i:1176860_XC:f:0_999850	3333025	1403193	1405463	2255	2270	60	tp:A:P	cm:i:223	s1:i:2255	s2:i:0	dv:f:0.0007	rl:i:0
JAKRZI010026386.1	1244	6	1190	-	VIRSorter_utg000007l_segment0_LN:i:3333025_RC:i:1176860_XC:f:0_999850	3333025	2101180	2102364	545	1184	60	tp:A:P	cm:i:44	s1:i:545	s2:i:0	dv:f:0.0519	rl:i:0
JAKRYQ010000723.1	2276	2	2260	-	VIRSorter_utg000007l_segment0_LN:i:3333025_RC:i:1176860_XC:f:0_999850	3333025	932946	935204	2244	2258	60	tp:A:P	cm:i:222	s1:i:2244	s2:i:0	dv:f:0.0005	rl:i:0
JAKRYQ010000721.1	2279	17	2273	+	VIRSorter_utg000007l_segment0_LN:i:3333025_RC:i:1176860_XC:f:0_999850	3333025	1313193	1315449	2025	2256	60	tp:A:P	cm:i:204	s1:i:2025	s2:i:0	dv:f:0.0079	rl:i:0
JAKRYQ010000710.1	2291	2	2279	-	VIRSorter_utg000007l_segment0_LN:i:3333025_RC:i:1176860_XC:f:0_999850	3333025	2123555	2125833	2260	2278	60	tp:A:P	cm:i:220	s1:i:2260	s2:i:0	dv:f:0.0012	rl:i:0
JAKRYP010000352.1	24037	57	1533	-	VIRSorter_utg000007l_segment0_LN:i:3333025_RC:i:1176860_XC:f:0_999850	3333025	1889330	1890745	123	1477	0	tp:A:S	cm:i:9	s1:i:110	dv:f:0.1444	rl:i:0
JAKRYQ010000709.1	2294	14	2287	-	VIRSorter_utg000007l_segment0_LN:i:3333025_RC:i:1176860_XC:f:0_999850	3333025	407276	409549	2264	2273	60	tp:A:P	cm:i:227	s1:i:2264	s2:i:0	dv:f:0.0007	rl:i:0
JAKRZI010026318.1	1246	836	1040	-	VIRSorter_utg000007l_segment0_LN:i:3333025_RC:i:1176860_XC:f:0_999850	3333025	1189230	1189422	54	204	10	tp:A:P	cm:i:3	s1:i:51	s2:i:0	dv:f:0.1024	rl:i:0
JAKRYN010002636.1	2715	301	1852	-	VIRSorter_utg000007l_segment0_LN:i:3333025_RC:i:1176860_XC:f:0_999850	3333025	1885952	1887466	185	1551	0	tp:A:P	cm:i:14	s1:i:176	s2:i:176	dv:f:0.1289	rl:i:0
JAKRYQ010000686.1	2322	4	2315	+	VIRSorter_utg000007l_segment0_LN:i:3333025_RC:i:1176860_XC:f:0_999850	3333025	815962	818273	2268	2311	60	tp:A:P	cm:i:222	s1:i:2268	s2:i:0	dv:f:0.0016	rl:i:0
JAKRYT010086456.1	1012	38	397	+	VIRSorter_utg000007l_segment0_LN:i:3333025_RC:i:1176860_XC:f:0_999850	3333025	1890494	1890853	59	359	0	tp:A:P	cm:i:4	s1:i:59	s2:i:59	dv:f:0.1078	rl:i:0
JAKRZI010026285.1	1247	153	1235	+	VIRSorter_utg000007l_segment0_LN:i:3333025_RC:i:1176860_XC:f:0_999850	3333025	2127333	2128415	300	1082	60	tp:A:P	cm:i:22	s1:i:300	s2:i:0	dv:f:0.0833	rl:i:0
JAKRYQ010000680.1	2330	4	2325	+	VIRSorter_utg000007l_segment0_LN:i:3333025_RC:i:1176860_XC:f:0_999850	3333025	1978587	1980908	2196	2321	60	tp:A:P	cm:i:203	s1:i:2196	s2:i:0	dv:f:0.0042	rl:i:0
JAKRYQ010000676.1	2335	5	470	-	VIRSorter_utg000007l_segment0_LN:i:3333025_RC:i:1176860_XC:f:0_999850	3333025	1129219	1129684	459	465	60	tp:A:P	cm:i:42	s1:i:459	s2:i:0	dv:f:0.0024	rl:i:0
JAKRYQ010000676.1	2335	461	2313	-	VIRSorter_utg000007l_segment0_LN:i:3333025_RC:i:1176860_XC:f:0_999850	3333025	1131459	1133311	1741	1852	60	tp:A:P	cm:i:167	s1:i:1741	s2:i:0	dv:f:0.0048	rl:i:0
JAKRYT010086456.1	1012	38	397	-	VIRSorter_utg000007l_segment0_LN:i:3333025_RC:i:1176860_XC:f:0_999850	3333025	723593	723952	59	359	0	tp:A:S	cm:i:4	s1:i:59	dv:f:0.1078	rl:i:0
JAKRYT010046382.1	1361	57	648	-	VIRSorter_utg000007l_segment0_LN:i:3333025_RC:i:1176860_XC:f:0_999850	3333025	1890160	1890745	85	591	0	tp:A:S	cm:i:7	s1:i:84	dv:f:0.1139	rl:i:0
JAKRYQ010000675.1	2336	16	2313	-	VIRSorter_utg000007l_segment0_LN:i:3333025_RC:i:1176860_XC:f:0_999850	3333025	1879478	1881775	2179	2297	60	tp:A:P	cm:i:222	s1:i:2179	s2:i:0	dv:f:0.0039	rl:i:0
JAKRYQ010000670.1	2340	2	2336	+	VIRSorter_utg000007l_segment0_LN:i:3333025_RC:i:1176860_XC:f:0_999850	3333025	64608	66942	2255	2334	60	tp:A:P	cm:i:236	s1:i:2255	s2:i:0	dv:f:0.0018	rl:i:0
JAKRZI010026251.1	1248	320	1064	+	VIRSorter_utg000007l_segment0_LN:i:3333025_RC:i:1176860_XC:f:0_999850	3333025	1318881	1319625	144	744	60	tp:A:P	cm:i:9	s1:i:144	s2:i:0	dv:f:0.1087	rl:i:0
JAKRYN010002636.1	2715	301	1852	+	VIRSorter_utg000007l_segment0_LN:i:3333025_RC:i:1176860_XC:f:0_999850	3333025	726980	728494	185	1551	0	tp:A:S	cm:i:14	s1:i:176	dv:f:0.1289	rl:i:0
JAKRYQ010000772.1	2209	12	2206	-	VIRSorter_utg000007l_segment0_LN:i:3333025_RC:i:1176860_XC:f:0_999850	3333025	2008709	2010903	2118	2194	60	tp:A:P	cm:i:207	s1:i:2118	s2:i:0	dv:f:0.0030	rl:i:0
JAKRYN010001762.1	3250	2505	2917	-	VIRSorter_utg000007l_segment0_LN:i:3333025_RC:i:1176860_XC:f:0_999850	3333025	725076	725491	78	415	0	tp:A:S	cm:i:5	s1:i:78	dv:f:0.1067	rl:i:0
JAKRYP010000688.1	17212	14478	16038	+	VIRSorter_utg000007l_segment0_LN:i:3333025_RC:i:1176860_XC:f:0_999850	3333025	1885944	1887466	212	1560	0	tp:A:P	cm:i:16	s1:i:202	s2:i:202	dv:f:0.1231	rl:i:0
JAKRYP010002286.1	8583	1086	5773	+	VIRSorter_utg000007l_segment0_LN:i:3333025_RC:i:1176860_XC:f:0_999850	3333025	1885952	1890853	424	4959	0	tp:A:S	cm:i:36	s1:i:355	dv:f:0.1347	rl:i:0
JAKRZI010025653.1	1265	13	1261	-	VIRSorter_utg000007l_segment0_LN:i:3333025_RC:i:1176860_XC:f:0_999850	3333025	2364981	2366229	574	1248	60	tp:A:P	cm:i:44	s1:i:574	s2:i:0	dv:f:0.0554	rl:i:0
JAKRYN010001618.1	3390	696	2629	+	VIRSorter_utg000007l_segment0_LN:i:3333025_RC:i:1176860_XC:f:0_999850	3333025	723609	725543	154	1947	0	tp:A:S	cm:i:13	s1:i:148	dv:f:0.1400	rl:i:0
JAKRYQ010000515.1	2615	18	2604	+	VIRSorter_utg000007l_segment0_LN:i:3333025_RC:i:1176860_XC:f:0_999850	3333025	2734463	2737049	2574	2586	60	tp:A:P	cm:i:255	s1:i:2574	s2:i:0	dv:f:0.0004	rl:i:0
JAKRYN010001618.1	3390	696	2629	-	VIRSorter_utg000007l_segment0_LN:i:3333025_RC:i:1176860_XC:f:0_999850	3333025	1888903	1890837	154	1947	0	tp:A:S	cm:i:13	s1:i:148	dv:f:0.1400	rl:i:0
JAKRYP010003575.1	6532	4707	6264	+	VIRSorter_utg000007l_segment0_LN:i:3333025_RC:i:1176860_XC:f:0_999850	3333025	723593	725116	113	1558	0	tp:A:P	cm:i:7	s1:i:105	s2:i:105	dv:f:0.1623	rl:i:0
JAKRYP010003575.1	6532	4707	6264	-	VIRSorter_utg000007l_segment0_LN:i:3333025_RC:i:1176860_XC:f:0_999850	3333025	1889330	1890853	113	1558	0	tp:A:S	cm:i:7	s1:i:105	dv:f:0.1623	rl:i:0
JAKRYQ010000499.1	2654	14	2648	-	VIRSorter_utg000007l_segment0_LN:i:3333025_RC:i:1176860_XC:f:0_999850	3333025	1614528	1617162	2572	2634	60	tp:A:P	cm:i:249	s1:i:2572	s2:i:0	dv:f:0.0025	rl:i:0
JAKRYQ010000495.1	2668	9	2639	-	VIRSorter_utg000007l_segment0_LN:i:3333025_RC:i:1176860_XC:f:0_999850	3333025	2992200	2994830	2596	2630	60	tp:A:P	cm:i:259	s1:i:2596	s2:i:0	dv:f:0.0012	rl:i:0
JAKRZI010025583.1	1267	257	1163	+	VIRSorter_utg000007l_segment0_LN:i:3333025_RC:i:1176860_XC:f:0_999850	3333025	2878558	2879464	206	906	60	tp:A:P	cm:i:15	s1:i:206	s2:i:0	dv:f:0.0977	rl:i:0
JAKRYQ010000494.1	2670	13	2664	-	VIRSorter_utg000007l_segment0_LN:i:3333025_RC:i:1176860_XC:f:0_999850	3333025	1860505	1863156	2638	2651	60	tp:A:P	cm:i:259	s1:i:2638	s2:i:0	dv:f:0.0006	rl:i:0
JAKRYQ010000488.1	2690	18	2662	+	VIRSorter_utg000007l_segment0_LN:i:3333025_RC:i:1176860_XC:f:0_999850	3333025	2739009	2741653	2584	2644	60	tp:A:P	cm:i:257	s1:i:2584	s2:i:0	dv:f:0.0024	rl:i:0
JAKRYP010004108.1	5976	5686	5852	+	VIRSorter_utg000007l_segment0_LN:i:3333025_RC:i:1176860_XC:f:0_999850	3333025	723593	723759	78	166	0	tp:A:P	cm:i:5	s1:i:78	s2:i:78	dv:f:0.0644	rl:i:0
JAKRYP010004108.1	5976	5686	5852	-	VIRSorter_utg000007l_segment0_LN:i:3333025_RC:i:1176860_XC:f:0_999850	3333025	1890687	1890853	78	166	0	tp:A:S	cm:i:5	s1:i:78	dv:f:0.0644	rl:i:0
JAKRYQ010000484.1	2715	4	2698	-	VIRSorter_utg000007l_segment0_LN:i:3333025_RC:i:1176860_XC:f:0_999850	3333025	1534766	1537460	2655	2694	60	tp:A:P	cm:i:247	s1:i:2655	s2:i:0	dv:f:0.0013	rl:i:0
JAKRYP010004121.1	5967	835	5446	-	VIRSorter_utg000007l_segment0_LN:i:3333025_RC:i:1176860_XC:f:0_999850	3333025	1886320	1890853	271	4642	0	tp:A:P	cm:i:21	s1:i:238	s2:i:238	dv:f:0.1630	rl:i:0
JAKRZI010025564.1	1268	55	1212	+	VIRSorter_utg000007l_segment0_LN:i:3333025_RC:i:1176860_XC:f:0_999850	3333025	1474825	1475982	460	1157	60	tp:A:P	cm:i:28	s1:i:460	s2:i:0	dv:f:0.0734	rl:i:0
JAKRYP010004121.1	5967	835	5446	+	VIRSorter_utg000007l_segment0_LN:i:3333025_RC:i:1176860_XC:f:0_999850	3333025	723593	728126	271	4642	0	tp:A:S	cm:i:21	s1:i:238	dv:f:0.1630	rl:i:0
JAKRYQ010000482.1	2722	17	2710	-	VIRSorter_utg000007l_segment0_LN:i:3333025_RC:i:1176860_XC:f:0_999850	3333025	997228	999921	2693	2693	60	tp:A:P	cm:i:264	s1:i:2693	s2:i:0	dv:f:0.0002	rl:i:0
JAKRYP010004255.1	5838	4445	5697	-	VIRSorter_utg000007l_segment0_LN:i:3333025_RC:i:1176860_XC:f:0_999850	3333025	727014	728249	134	1252	0	tp:A:S	cm:i:8	s1:i:130	dv:f:0.1483	rl:i:0
JAKRYQ010000477.1	2737	4	2735	+	VIRSorter_utg000007l_segment0_LN:i:3333025_RC:i:1176860_XC:f:0_999850	3333025	1527280	1530011	2631	2731	60	tp:A:P	cm:i:267	s1:i:2631	s2:i:0	dv:f:0.0029	rl:i:0
JAKRYP010004255.1	5838	4445	5697	+	VIRSorter_utg000007l_segment0_LN:i:3333025_RC:i:1176860_XC:f:0_999850	3333025	1886197	1887432	134	1252	0	tp:A:S	cm:i:8	s1:i:130	dv:f:0.1483	rl:i:0
JAKRZI010025524.1	1269	823	1239	-	VIRSorter_utg000007l_segment0_LN:i:3333025_RC:i:1176860_XC:f:0_999850	3333025	556978	557394	140	416	60	tp:A:P	cm:i:8	s1:i:140	s2:i:0	dv:f:0.0847	rl:i:0
JAKRYN010001278.1	3760	2113	2713	+	VIRSorter_utg000007l_segment0_LN:i:3333025_RC:i:1176860_XC:f:0_999850	3333025	727394	727989	95	600	0	tp:A:S	cm:i:6	s1:i:94	dv:f:0.1176	rl:i:0
JAKRZI010025520.1	1269	762	1101	+	VIRSorter_utg000007l_segment0_LN:i:3333025_RC:i:1176860_XC:f:0_999850	3333025	1000057	1000395	126	339	60	tp:A:P	cm:i:8	s1:i:126	s2:i:0	dv:f:0.0777	rl:i:0
JAKRYP010004381.1	5729	4244	5581	-	VIRSorter_utg000007l_segment0_LN:i:3333025_RC:i:1176860_XC:f:0_999850	3333025	727123	728494	110	1371	0	tp:A:S	cm:i:8	s1:i:100	dv:f:0.1487	rl:i:0
JAKRYP010004381.1	5729	4244	5581	+	VIRSorter_utg000007l_segment0_LN:i:3333025_RC:i:1176860_XC:f:0_999850	3333025	1885952	1887323	110	1371	0	tp:A:S	cm:i:8	s1:i:100	dv:f:0.1487	rl:i:0
JAKRYP010002286.1	8583	1086	5773	-	VIRSorter_utg000007l_segment0_LN:i:3333025_RC:i:1176860_XC:f:0_999850	3333025	723593	728494	424	4959	0	tp:A:P	cm:i:36	s1:i:355	s2:i:355	dv:f:0.1347	rl:i:0
JAKRYP010002132.1	8951	3135	7711	-	VIRSorter_utg000007l_segment0_LN:i:3333025_RC:i:1176860_XC:f:0_999850	3333025	1885952	1890759	434	4945	0	tp:A:S	cm:i:35	s1:i:328	dv:f:0.1350	rl:i:0
JAKRZI010025728.1	1263	90	1175	-	VIRSorter_utg000007l_segment0_LN:i:3333025_RC:i:1176860_XC:f:0_999850	3333025	1782634	1783719	282	1085	60	tp:A:P	cm:i:20	s1:i:282	s2:i:0	dv:f:0.0911	rl:i:0
JAKRYP010002132.1	8951	3135	7711	+	VIRSorter_utg000007l_segment0_LN:i:3333025_RC:i:1176860_XC:f:0_999850	3333025	723687	728494	434	4945	0	tp:A:S	cm:i:35	s1:i:328	dv:f:0.1350	rl:i:0
JAKRYP010000688.1	17212	14478	16038	-	VIRSorter_utg000007l_segment0_LN:i:3333025_RC:i:1176860_XC:f:0_999850	3333025	726980	728502	212	1560	0	tp:A:S	cm:i:16	s1:i:202	dv:f:0.1231	rl:i:0
JAKRZI010026011.1	1255	20	1225	+	VIRSorter_utg000007l_segment0_LN:i:3333025_RC:i:1176860_XC:f:0_999850	3333025	3291465	3292670	309	1205	60	tp:A:P	cm:i:21	s1:i:309	s2:i:0	dv:f:0.0964	rl:i:0
JAKRYN010001762.1	3250	2505	2917	+	VIRSorter_utg000007l_segment0_LN:i:3333025_RC:i:1176860_XC:f:0_999850	3333025	1888955	1889370	78	415	0	tp:A:P	cm:i:5	s1:i:78	s2:i:78	dv:f:0.1067	rl:i:0
JAKRYN010001762.1	3250	104	1261	+	VIRSorter_utg000007l_segment0_LN:i:3333025_RC:i:1176860_XC:f:0_999850	3333025	1885965	1887136	123	1178	0	tp:A:S	cm:i:7	s1:i:117	dv:f:0.1445	rl:i:0
JAKRYP010000856.1	15210	41	81	+	VIRSorter_utg000007l_segment0_LN:i:3333025_RC:i:1176860_XC:f:0_999850	3333025	1890813	1890853	40	40	0	tp:A:P	cm:i:3	s1:i:40	s2:i:40	dv:f:0.0269	rl:i:0
JAKRYP010000856.1	15210	41	81	-	VIRSorter_utg000007l_segment0_LN:i:3333025_RC:i:1176860_XC:f:0_999850	3333025	723593	723633	40	40	0	tp:A:S	cm:i:3	s1:i:40	dv:f:0.0269	rl:i:0
JAKRYN010001762.1	3250	104	1261	-	VIRSorter_utg000007l_segment0_LN:i:3333025_RC:i:1176860_XC:f:0_999850	3333025	727310	728481	123	1178	0	tp:A:S	cm:i:7	s1:i:117	dv:f:0.1445	rl:i:0
JAKRYQ010000598.1	2455	1	2442	-	VIRSorter_utg000007l_segment0_LN:i:3333025_RC:i:1176860_XC:f:0_999850	3333025	154768	157209	2343	2441	60	tp:A:P	cm:i:228	s1:i:2343	s2:i:0	dv:f:0.0031	rl:i:0
JAKRYP010000975.1	13977	13927	13967	-	VIRSorter_utg000007l_segment0_LN:i:3333025_RC:i:1176860_XC:f:0_999850	3333025	1890813	1890853	40	40	0	tp:A:P	cm:i:3	s1:i:40	s2:i:40	dv:f:0.0269	rl:i:0
JAKRYP010000975.1	13977	13927	13967	+	VIRSorter_utg000007l_segment0_LN:i:3333025_RC:i:1176860_XC:f:0_999850	3333025	723593	723633	40	40	0	tp:A:S	cm:i:3	s1:i:40	dv:f:0.0269	rl:i:0
JAKRYP010001228.1	12339	726	1786	-	VIRSorter_utg000007l_segment0_LN:i:3333025_RC:i:1176860_XC:f:0_999850	3333025	727406	728481	95	1079	0	tp:A:P	cm:i:5	s1:i:89	s2:i:89	dv:f:0.1597	rl:i:0
JAKRYP010001228.1	12339	726	1786	+	VIRSorter_utg000007l_segment0_LN:i:3333025_RC:i:1176860_XC:f:0_999850	3333025	1885965	1887040	95	1079	0	tp:A:S	cm:i:5	s1:i:89	dv:f:0.1597	rl:i:0
JAKRYP010001303.1	11904	9256	11618	+	VIRSorter_utg000007l_segment0_LN:i:3333025_RC:i:1176860_XC:f:0_999850	3333025	723699	725975	122	2365	0	tp:A:P	cm:i:10	s1:i:101	s2:i:101	dv:f:0.1650	rl:i:0
JAKRYP010000649.1	17736	17660	17712	-	VIRSorter_utg000007l_segment0_LN:i:3333025_RC:i:1176860_XC:f:0_999850	3333025	1572589	1572641	52	52	14	tp:A:P	cm:i:4	s1:i:52	s2:i:0	dv:f:0.0213	rl:i:0
JAKRYP010001303.1	11904	9256	11618	-	VIRSorter_utg000007l_segment0_LN:i:3333025_RC:i:1176860_XC:f:0_999850	3333025	1888471	1890747	122	2365	0	tp:A:S	cm:i:10	s1:i:101	dv:f:0.1650	rl:i:0
JAKRYQ010000583.1	2478	14	2466	-	VIRSorter_utg000007l_segment0_LN:i:3333025_RC:i:1176860_XC:f:0_999850	3333025	362211	364663	2409	2452	60	tp:A:P	cm:i:229	s1:i:2409	s2:i:0	dv:f:0.0016	rl:i:0
JAKRZI010025850.1	1259	554	1217	+	VIRSorter_utg000007l_segment0_LN:i:3333025_RC:i:1176860_XC:f:0_999850	3333025	44782	45445	119	663	60	tp:A:P	cm:i:7	s1:i:119	s2:i:0	dv:f:0.1173	rl:i:0
JAKRYM010000423.1	14387	1	14242	-	VIRSorter_utg000007l_segment0_LN:i:3333025_RC:i:1176860_XC:f:0_999850	3333025	5	14246	14241	14241	60	tp:A:P	cm:i:1424	s1:i:14241	s2:i:0	dv:f:0.0000	rl:i:0
JAKRYP010001444.1	11186	18	4458	-	VIRSorter_utg000007l_segment0_LN:i:3333025_RC:i:1176860_XC:f:0_999850	3333025	723687	728494	453	4942	0	tp:A:S	cm:i:36	s1:i:322	dv:f:0.1325	rl:i:0
JAKRYP010001444.1	11186	18	4458	+	VIRSorter_utg000007l_segment0_LN:i:3333025_RC:i:1176860_XC:f:0_999850	3333025	1885952	1890759	453	4942	0	tp:A:S	cm:i:36	s1:i:322	dv:f:0.1325	rl:i:0
JAKRYQ010000570.1	2498	3	2481	+	VIRSorter_utg000007l_segment0_LN:i:3333025_RC:i:1176860_XC:f:0_999850	3333025	1342942	1345420	2461	2478	60	tp:A:P	cm:i:241	s1:i:2461	s2:i:0	dv:f:0.0017	rl:i:0
JAKRZI010025812.1	1261	12	428	+	VIRSorter_utg000007l_segment0_LN:i:3333025_RC:i:1176860_XC:f:0_999850	3333025	143702	144117	230	416	60	tp:A:P	cm:i:24	s1:i:230	s2:i:0	dv:f:0.0354	rl:i:0
JAKRYQ010000553.1	2539	12	2531	-	VIRSorter_utg000007l_segment0_LN:i:3333025_RC:i:1176860_XC:f:0_999850	3333025	2985637	2988156	2467	2519	60	tp:A:P	cm:i:239	s1:i:2467	s2:i:0	dv:f:0.0017	rl:i:0
JAKRYP010001580.1	10658	34	215	-	VIRSorter_utg000007l_segment0_LN:i:3333025_RC:i:1176860_XC:f:0_999850	3333025	723593	723774	93	181	0	tp:A:S	cm:i:6	s1:i:93	dv:f:0.0607	rl:i:0
JAKRYP010001580.1	10658	34	215	+	VIRSorter_utg000007l_segment0_LN:i:3333025_RC:i:1176860_XC:f:0_999850	3333025	1890672	1890853	93	181	0	tp:A:S	cm:i:6	s1:i:93	dv:f:0.0607	rl:i:0
JAKRYQ010000545.1	2558	2	2543	-	VIRSorter_utg000007l_segment0_LN:i:3333025_RC:i:1176860_XC:f:0_999850	3333025	396729	399270	2541	2541	60	tp:A:P	cm:i:258	s1:i:2541	s2:i:0	dv:f:0.0002	rl:i:0
JAKRYP010002095.1	9028	8773	8946	-	VIRSorter_utg000007l_segment0_LN:i:3333025_RC:i:1176860_XC:f:0_999850	3333025	1887304	1887466	58	173	0	tp:A:P	cm:i:4	s1:i:55	s2:i:55	dv:f:0.0820	rl:i:0
JAKRYP010002095.1	9028	8773	8946	+	VIRSorter_utg000007l_segment0_LN:i:3333025_RC:i:1176860_XC:f:0_999850	3333025	726980	727142	58	173	0	tp:A:S	cm:i:4	s1:i:55	dv:f:0.0820	rl:i:0
JAKRYM010000404.1	15332	15	15328	-	VIRSorter_utg000007l_segment0_LN:i:3333025_RC:i:1176860_XC:f:0_999850	3333025	25525	40838	15313	15313	60	tp:A:P	cm:i:1545	s1:i:15313	s2:i:143	dv:f:0.0000	rl:i:0
JAKRYT010046382.1	1361	57	648	+	VIRSorter_utg000007l_segment0_LN:i:3333025_RC:i:1176860_XC:f:0_999850	3333025	723701	724286	85	591	0	tp:A:P	cm:i:7	s1:i:84	s2:i:84	dv:f:0.1139	rl:i:0
JAKRYT010043015.1	1412	12	679	-	VIRSorter_utg000007l_segment0_LN:i:3333025_RC:i:1176860_XC:f:0_999850	3333025	723609	724263	109	667	0	tp:A:S	cm:i:6	s1:i:106	dv:f:0.1185	rl:i:0
JAKRZI010028568.1	1186	4	1037	+	VIRSorter_utg000007l_segment0_LN:i:3333025_RC:i:1176860_XC:f:0_999850	3333025	2619527	2620551	226	1033	60	tp:A:P	cm:i:15	s1:i:224	s2:i:0	dv:f:0.1009	rl:i:0
JAKRYT010002261.1	6567	772	5384	+	VIRSorter_utg000007l_segment0_LN:i:3333025_RC:i:1176860_XC:f:0_999850	3333025	723593	728126	271	4643	0	tp:A:P	cm:i:21	s1:i:236	s2:i:236	dv:f:0.1631	rl:i:0
JAKRYQ010002880.1	1292	17	1266	+	VIRSorter_utg000007l_segment0_LN:i:3333025_RC:i:1176860_XC:f:0_999850	3333025	1631213	1632462	1249	1249	60	tp:A:P	cm:i:125	s1:i:1249	s2:i:0	dv:f:0.0004	rl:i:0
JAKRYT010002261.1	6567	772	5384	-	VIRSorter_utg000007l_segment0_LN:i:3333025_RC:i:1176860_XC:f:0_999850	3333025	1886320	1890853	271	4643	0	tp:A:S	cm:i:21	s1:i:236	dv:f:0.1631	rl:i:0
JAKRZI010031787.1	1115	435	1034	+	VIRSorter_utg000007l_segment0_LN:i:3333025_RC:i:1176860_XC:f:0_999850	3333025	2179956	2180555	159	599	60	tp:A:P	cm:i:10	s1:i:159	s2:i:0	dv:f:0.0969	rl:i:0
JAKRYQ010002872.1	1294	16	1287	-	VIRSorter_utg000007l_segment0_LN:i:3333025_RC:i:1176860_XC:f:0_999850	3333025	3077464	3078735	1271	1271	60	tp:A:P	cm:i:123	s1:i:1271	s2:i:0	dv:f:0.0004	rl:i:0
JAKRYQ010002865.1	1296	63	1284	-	VIRSorter_utg000007l_segment0_LN:i:3333025_RC:i:1176860_XC:f:0_999850	3333025	928026	929247	1194	1221	60	tp:A:P	cm:i:114	s1:i:1194	s2:i:0	dv:f:0.0031	rl:i:0
JAKRYQ010002860.1	1296	14	1295	+	VIRSorter_utg000007l_segment0_LN:i:3333025_RC:i:1176860_XC:f:0_999850	3333025	1700081	1701362	1281	1281	60	tp:A:P	cm:i:124	s1:i:1281	s2:i:0	dv:f:0.0004	rl:i:0
JAKRYT010002595.1	6121	143	613	-	VIRSorter_utg000007l_segment0_LN:i:3333025_RC:i:1176860_XC:f:0_999850	3333025	726980	727451	115	484	0	tp:A:P	cm:i:8	s1:i:109	s2:i:109	dv:f:0.0954	rl:i:0
JAKRYT010002595.1	6121	143	613	+	VIRSorter_utg000007l_segment0_LN:i:3333025_RC:i:1176860_XC:f:0_999850	3333025	1886995	1887466	115	484	0	tp:A:S	cm:i:8	s1:i:109	dv:f:0.0954	rl:i:0
JAKRZI010031736.1	1116	16	1109	+	VIRSorter_utg000007l_segment0_LN:i:3333025_RC:i:1176860_XC:f:0_999850	3333025	1865174	1866267	1093	1093	60	tp:A:P	cm:i:113	s1:i:1093	s2:i:0	dv:f:0.0005	rl:i:0
JAKRZI010031732.1	1116	322	1106	-	VIRSorter_utg000007l_segment0_LN:i:3333025_RC:i:1176860_XC:f:0_999850	3333025	2780460	2781244	290	784	60	tp:A:P	cm:i:22	s1:i:290	s2:i:0	dv:f:0.0679	rl:i:0
JAKRYT010002710.1	5987	3486	4928	-	VIRSorter_utg000007l_segment0_LN:i:3333025_RC:i:1176860_XC:f:0_999850	3333025	1889330	1890745	97	1456	0	tp:A:P	cm:i:6	s1:i:85	s2:i:85	dv:f:0.1646	rl:i:0
JAKRYT010002710.1	5987	3486	4928	+	VIRSorter_utg000007l_segment0_LN:i:3333025_RC:i:1176860_XC:f:0_999850	3333025	723701	725116	97	1456	0	tp:A:S	cm:i:6	s1:i:85	dv:f:0.1646	rl:i:0
JAKRYQ010002839.1	1300	5	1259	-	VIRSorter_utg000007l_segment0_LN:i:3333025_RC:i:1176860_XC:f:0_999850	3333025	1018482	1019736	1203	1254	60	tp:A:P	cm:i:112	s1:i:1203	s2:i:0	dv:f:0.0032	rl:i:0
JAKRYQ010002824.1	1302	14	1298	-	VIRSorter_utg000007l_segment0_LN:i:3333025_RC:i:1176860_XC:f:0_999850	3333025	1319603	1320887	1271	1284	60	tp:A:P	cm:i:141	s1:i:1271	s2:i:0	dv:f:0.0007	rl:i:0
JAKRYQ010002822.1	1303	0	1300	+	VIRSorter_utg000007l_segment0_LN:i:3333025_RC:i:1176860_XC:f:0_999850	3333025	1831190	1832490	1285	1300	60	tp:A:P	cm:i:126	s1:i:1285	s2:i:0	dv:f:0.0024	rl:i:0
JAKRYQ010002819.1	1303	15	1297	-	VIRSorter_utg000007l_segment0_LN:i:3333025_RC:i:1176860_XC:f:0_999850	3333025	826312	827594	1282	1282	60	tp:A:P	cm:i:138	s1:i:1282	s2:i:0	dv:f:0.0004	rl:i:0
JAKRYT010003044.1	5639	5527	5636	-	VIRSorter_utg000007l_segment0_LN:i:3333025_RC:i:1176860_XC:f:0_999850	3333025	1890728	1890837	43	109	0	tp:A:P	cm:i:3	s1:i:43	s2:i:43	dv:f:0.0684	rl:i:0
JAKRYT010003044.1	5639	5527	5636	+	VIRSorter_utg000007l_segment0_LN:i:3333025_RC:i:1176860_XC:f:0_999850	3333025	723609	723718	43	109	0	tp:A:S	cm:i:3	s1:i:43	dv:f:0.0684	rl:i:0
JAKRYT010003072.1	5610	130	2314	+	VIRSorter_utg000007l_segment0_LN:i:3333025_RC:i:1176860_XC:f:0_999850	3333025	1888715	1890853	193	2185	0	tp:A:P	cm:i:12	s1:i:182	s2:i:182	dv:f:0.1540	rl:i:0
JAKRYT010003072.1	5610	130	2314	-	VIRSorter_utg000007l_segment0_LN:i:3333025_RC:i:1176860_XC:f:0_999850	3333025	723593	725731	193	2185	0	tp:A:S	cm:i:12	s1:i:182	dv:f:0.1540	rl:i:0
JAKRYQ010002812.1	1304	10	1304	-	VIRSorter_utg000007l_segment0_LN:i:3333025_RC:i:1176860_XC:f:0_999850	3333025	1044500	1045794	1233	1294	60	tp:A:P	cm:i:119	s1:i:1233	s2:i:0	dv:f:0.0034	rl:i:0
JAKRYQ010002811.1	1304	764	1300	-	VIRSorter_utg000007l_segment0_LN:i:3333025_RC:i:1176860_XC:f:0_999850	3333025	1302373	1302909	536	536	60	tp:A:P	cm:i:54	s1:i:536	s2:i:0	dv:f:0.0019	rl:i:0
JAKRYQ010002811.1	1304	18	754	+	VIRSorter_utg000007l_segment0_LN:i:3333025_RC:i:1176860_XC:f:0_999850	3333025	1301225	1301961	736	736	60	tp:A:P	cm:i:70	s1:i:736	s2:i:0	dv:f:0.0007	rl:i:0
JAKRZI010031647.1	1118	30	1076	+	VIRSorter_utg000007l_segment0_LN:i:3333025_RC:i:1176860_XC:f:0_999850	3333025	2070129	2071175	216	1046	60	tp:A:P	cm:i:17	s1:i:216	s2:i:0	dv:f:0.0983	rl:i:0
JAKRZI010031641.1	1118	59	1083	+	VIRSorter_utg000007l_segment0_LN:i:3333025_RC:i:1176860_XC:f:0_999850	3333025	1512893	1513917	67	1024	27	tp:A:P	cm:i:4	s1:i:67	s2:i:0	dv:f:0.1694	rl:i:0
JAKRYQ010002808.1	1304	4	1298	-	VIRSorter_utg000007l_segment0_LN:i:3333025_RC:i:1176860_XC:f:0_999850	3333025	1540836	1542130	1294	1294	60	tp:A:P	cm:i:125	s1:i:1294	s2:i:0	dv:f:0.0004	rl:i:0
JAKRYT010002161.1	6695	3320	4814	-	VIRSorter_utg000007l_segment0_LN:i:3333025_RC:i:1176860_XC:f:0_999850	3333025	726980	728494	194	1529	0	tp:A:S	cm:i:13	s1:i:182	dv:f:0.1277	rl:i:0
JAKRYQ010002801.1	1307	3	1296	-	VIRSorter_utg000007l_segment0_LN:i:3333025_RC:i:1176860_XC:f:0_999850	3333025	401762	403055	1293	1293	60	tp:A:P	cm:i:127	s1:i:1293	s2:i:0	dv:f:0.0004	rl:i:0
JAKRYQ010002892.1	1290	9	1281	+	VIRSorter_utg000007l_segment0_LN:i:3333025_RC:i:1176860_XC:f:0_999850	3333025	2538651	2539923	1272	1272	60	tp:A:P	cm:i:131	s1:i:1272	s2:i:0	dv:f:0.0004	rl:i:0
JAKRYT010001311.1	8509	5020	7000	+	VIRSorter_utg000007l_segment0_LN:i:3333025_RC:i:1176860_XC:f:0_999850	3333025	723593	725543	132	1985	0	tp:A:S	cm:i:8	s1:i:123	dv:f:0.1689	rl:i:0
JAKRYT010000062.1	47369	23921	25424	-	VIRSorter_utg000007l_segment0_LN:i:3333025_RC:i:1176860_XC:f:0_999850	3333025	726980	728494	129	1531	0	tp:A:S	cm:i:8	s1:i:117	dv:f:0.1550	rl:i:0
JAKRYQ010002945.1	1280	8	1280	-	VIRSorter_utg000007l_segment0_LN:i:3333025_RC:i:1176860_XC:f:0_999850	3333025	1644929	1646201	1272	1272	60	tp:A:P	cm:i:133	s1:i:1272	s2:i:0	dv:f:0.0004	rl:i:0
JAKRZI010031987.1	1111	26	1109	-	VIRSorter_utg000007l_segment0_LN:i:3333025_RC:i:1176860_XC:f:0_999850	3333025	2967220	2968303	377	1083	60	tp:A:P	cm:i:28	s1:i:377	s2:i:0	dv:f:0.0766	rl:i:0
JAKRYQ010002932.1	1282	7	1278	+	VIRSorter_utg000007l_segment0_LN:i:3333025_RC:i:1176860_XC:f:0_999850	3333025	2792533	2793804	1241	1271	60	tp:A:P	cm:i:124	s1:i:1241	s2:i:0	dv:f:0.0029	rl:i:0
JAKRYQ010002920.1	1284	6	1280	-	VIRSorter_utg000007l_segment0_LN:i:3333025_RC:i:1176860_XC:f:0_999850	3333025	1794317	1795591	1274	1274	60	tp:A:P	cm:i:128	s1:i:1274	s2:i:0	dv:f:0.0004	rl:i:0
JAKRYT010000358.1	16901	14457	16017	-	VIRSorter_utg000007l_segment0_LN:i:3333025_RC:i:1176860_XC:f:0_999850	3333025	726980	728502	212	1560	0	tp:A:P	cm:i:16	s1:i:202	s2:i:202	dv:f:0.1228	rl:i:0
JAKRYT010000358.1	16901	14457	16017	+	VIRSorter_utg000007l_segment0_LN:i:3333025_RC:i:1176860_XC:f:0_999850	3333025	1885944	1887466	212	1560	0	tp:A:S	cm:i:16	s1:i:202	dv:f:0.1228	rl:i:0
JAKRYT010000429.1	15025	13332	14030	+	VIRSorter_utg000007l_segment0_LN:i:3333025_RC:i:1176860_XC:f:0_999850	3333025	723593	724286	118	698	0	tp:A:P	cm:i:8	s1:i:117	s2:i:117	dv:f:0.1149	rl:i:0
JAKRYT010000429.1	15025	13332	14030	-	VIRSorter_utg000007l_segment0_LN:i:3333025_RC:i:1176860_XC:f:0_999850	3333025	1890160	1890853	118	698	0	tp:A:S	cm:i:8	s1:i:117	dv:f:0.1149	rl:i:0
JAKRYQ010002917.1	1285	14	1268	+	VIRSorter_utg000007l_segment0_LN:i:3333025_RC:i:1176860_XC:f:0_999850	3333025	476604	477858	1214	1254	60	tp:A:P	cm:i:113	s1:i:1214	s2:i:0	dv:f:0.0032	rl:i:0
JAKRYT010000442.1	14871	10051	12032	-	VIRSorter_utg000007l_segment0_LN:i:3333025_RC:i:1176860_XC:f:0_999850	3333025	723593	725543	169	1986	0	tp:A:P	cm:i:11	s1:i:160	s2:i:160	dv:f:0.1532	rl:i:0
JAKRYQ010002914.1	1285	15	1257	-	VIRSorter_utg000007l_segment0_LN:i:3333025_RC:i:1176860_XC:f:0_999850	3333025	1543218	1544460	1208	1242	60	tp:A:P	cm:i:123	s1:i:1208	s2:i:0	dv:f:0.0021	rl:i:0
JAKRYT010000442.1	14871	10051	12032	+	VIRSorter_utg000007l_segment0_LN:i:3333025_RC:i:1176860_XC:f:0_999850	3333025	1888903	1890853	169	1986	0	tp:A:S	cm:i:11	s1:i:160	dv:f:0.1532	rl:i:0
JAKRZI010031914.1	1113	323	1083	+	VIRSorter_utg000007l_segment0_LN:i:3333025_RC:i:1176860_XC:f:0_999850	3333025	3204756	3205516	433	760	60	tp:A:P	cm:i:36	s1:i:433	s2:i:0	dv:f:0.0386	rl:i:0
JAKRYQ010002908.1	1286	8	1278	-	VIRSorter_utg000007l_segment0_LN:i:3333025_RC:i:1176860_XC:f:0_999850	3333025	869059	870329	1267	1270	60	tp:A:P	cm:i:126	s1:i:1267	s2:i:0	dv:f:0.0008	rl:i:0
JAKRYT010001009.1	9772	6244	7736	-	VIRSorter_utg000007l_segment0_LN:i:3333025_RC:i:1176860_XC:f:0_999850	3333025	726980	728494	161	1529	0	tp:A:P	cm:i:10	s1:i:148	s2:i:148	dv:f:0.1411	rl:i:0
JAKRZI010031897.1	1113	18	1056	-	VIRSorter_utg000007l_segment0_LN:i:3333025_RC:i:1176860_XC:f:0_999850	3333025	2021351	2022389	914	1038	60	tp:A:P	cm:i:87	s1:i:914	s2:i:0	dv:f:0.0104	rl:i:0
JAKRYT010001009.1	9772	6244	7736	+	VIRSorter_utg000007l_segment0_LN:i:3333025_RC:i:1176860_XC:f:0_999850	3333025	1885952	1887466	161	1529	0	tp:A:S	cm:i:10	s1:i:148	dv:f:0.1411	rl:i:0
JAKRYT010001046.1	9590	4862	5485	+	VIRSorter_utg000007l_segment0_LN:i:3333025_RC:i:1176860_XC:f:0_999850	3333025	726980	727595	165	639	0	tp:A:P	cm:i:12	s1:i:155	s2:i:155	dv:f:0.0847	rl:i:0
JAKRYT010001046.1	9590	4862	5485	-	VIRSorter_utg000007l_segment0_LN:i:3333025_RC:i:1176860_XC:f:0_999850	3333025	1886851	1887466	165	639	0	tp:A:S	cm:i:12	s1:i:155	dv:f:0.0847	rl:i:0
JAKRYT010001094.1	9377	51	674	-	VIRSorter_utg000007l_segment0_LN:i:3333025_RC:i:1176860_XC:f:0_999850	3333025	726980	727595	165	639	0	tp:A:P	cm:i:12	s1:i:155	s2:i:155	dv:f:0.0847	rl:i:0
JAKRYT010001094.1	9377	51	674	+	VIRSorter_utg000007l_segment0_LN:i:3333025_RC:i:1176860_XC:f:0_999850	3333025	1886851	1887466	165	639	0	tp:A:S	cm:i:12	s1:i:155	dv:f:0.0847	rl:i:0
JAKRYQ010002902.1	1287	4	1276	-	VIRSorter_utg000007l_segment0_LN:i:3333025_RC:i:1176860_XC:f:0_999850	3333025	3236916	3238188	1272	1272	60	tp:A:P	cm:i:128	s1:i:1272	s2:i:0	dv:f:0.0004	rl:i:0
JAKRYT010001252.1	8716	8002	8385	-	VIRSorter_utg000007l_segment0_LN:i:3333025_RC:i:1176860_XC:f:0_999850	3333025	728107	728494	95	387	0	tp:A:P	cm:i:8	s1:i:94	s2:i:94	dv:f:0.0806	rl:i:0
JAKRYT010001252.1	8716	8002	8385	+	VIRSorter_utg000007l_segment0_LN:i:3333025_RC:i:1176860_XC:f:0_999850	3333025	1885952	1886339	95	387	0	tp:A:S	cm:i:8	s1:i:94	dv:f:0.0806	rl:i:0
JAKRYT010001311.1	8509	5020	7000	-	VIRSorter_utg000007l_segment0_LN:i:3333025_RC:i:1176860_XC:f:0_999850	3333025	1888903	1890853	132	1985	0	tp:A:P	cm:i:8	s1:i:123	s2:i:123	dv:f:0.1689	rl:i:0
JAKRYQ010002897.1	1288	5	1287	+	VIRSorter_utg000007l_segment0_LN:i:3333025_RC:i:1176860_XC:f:0_999850	3333025	2066720	2068002	1280	1282	60	tp:A:P	cm:i:131	s1:i:1280	s2:i:0	dv:f:0.0008	rl:i:0
JAKRYT010002161.1	6695	3320	4814	+	VIRSorter_utg000007l_segment0_LN:i:3333025_RC:i:1176860_XC:f:0_999850	3333025	1885952	1887466	194	1529	0	tp:A:P	cm:i:13	s1:i:182	s2:i:182	dv:f:0.1277	rl:i:0
JAKRYQ010002799.1	1308	15	1297	+	VIRSorter_utg000007l_segment0_LN:i:3333025_RC:i:1176860_XC:f:0_999850	3333025	597668	598950	1244	1282	60	tp:A:P	cm:i:122	s1:i:1244	s2:i:0	dv:f:0.0029	rl:i:0
JAKRYT010003326.1	5390	29	1325	+	VIRSorter_utg000007l_segment0_LN:i:3333025_RC:i:1176860_XC:f:0_999850	3333025	724260	725543	83	1303	0	tp:A:P	cm:i:6	s1:i:76	s2:i:76	dv:f:0.1650	rl:i:0
JAKRYT010003326.1	5390	29	1325	-	VIRSorter_utg000007l_segment0_LN:i:3333025_RC:i:1176860_XC:f:0_999850	3333025	1888903	1890186	83	1303	0	tp:A:S	cm:i:6	s1:i:76	dv:f:0.1650	rl:i:0
JAKRYT010005801.1	3967	2642	3938	-	VIRSorter_utg000007l_segment0_LN:i:3333025_RC:i:1176860_XC:f:0_999850	3333025	724260	725543	96	1303	0	tp:A:P	cm:i:7	s1:i:89	s2:i:89	dv:f:0.1534	rl:i:0
JAKRYT010005801.1	3967	2642	3938	+	VIRSorter_utg000007l_segment0_LN:i:3333025_RC:i:1176860_XC:f:0_999850	3333025	1888903	1890186	96	1303	0	tp:A:S	cm:i:7	s1:i:89	dv:f:0.1534	rl:i:0
JAKRYT010005879.1	3944	3234	3286	-	VIRSorter_utg000007l_segment0_LN:i:3333025_RC:i:1176860_XC:f:0_999850	3333025	1572589	1572641	52	52	14	tp:A:P	cm:i:4	s1:i:52	s2:i:0	dv:f:0.0213	rl:i:0
JAKRYQ010002695.1	1329	15	75	-	VIRSorter_utg000007l_segment0_LN:i:3333025_RC:i:1176860_XC:f:0_999850	3333025	731122	731182	60	60	32	tp:A:P	cm:i:6	s1:i:60	s2:i:0	dv:f:0.0081	rl:i:0
JAKRYQ010002695.1	1329	79	1316	+	VIRSorter_utg000007l_segment0_LN:i:3333025_RC:i:1176860_XC:f:0_999850	3333025	729011	730248	1237	1237	60	tp:A:P	cm:i:114	s1:i:1237	s2:i:0	dv:f:0.0009	rl:i:0
JAKRYQ010002691.1	1330	150	1329	+	VIRSorter_utg000007l_segment0_LN:i:3333025_RC:i:1176860_XC:f:0_999850	3333025	1778226	1779405	1137	1179	60	tp:A:P	cm:i:107	s1:i:1137	s2:i:0	dv:f:0.0033	rl:i:0
JAKRYQ010002684.1	1332	2	1322	+	VIRSorter_utg000007l_segment0_LN:i:3333025_RC:i:1176860_XC:f:0_999850	3333025	148471	149791	1320	1320	60	tp:A:P	cm:i:131	s1:i:1320	s2:i:0	dv:f:0.0004	rl:i:0
JAKRYQ010002682.1	1332	2	1317	+	VIRSorter_utg000007l_segment0_LN:i:3333025_RC:i:1176860_XC:f:0_999850	3333025	3024477	3025792	1315	1315	60	tp:A:P	cm:i:133	s1:i:1315	s2:i:0	dv:f:0.0004	rl:i:0
JAKRYT010008340.1	3281	2381	3160	+	VIRSorter_utg000007l_segment0_LN:i:3333025_RC:i:1176860_XC:f:0_999850	3333025	726980	727742	178	781	0	tp:A:P	cm:i:13	s1:i:174	s2:i:174	dv:f:0.0943	rl:i:0
JAKRYT010008340.1	3281	2381	3160	-	VIRSorter_utg000007l_segment0_LN:i:3333025_RC:i:1176860_XC:f:0_999850	3333025	1886704	1887466	178	781	0	tp:A:S	cm:i:13	s1:i:174	dv:f:0.0943	rl:i:0
JAKRYT010008340.1	3281	133	1425	+	VIRSorter_utg000007l_segment0_LN:i:3333025_RC:i:1176860_XC:f:0_999850	3333025	724466	725680	57	1292	0	tp:A:P	cm:i:3	s1:i:40	s2:i:0	dv:f:0.1955	rl:i:0
JAKRYQ010002658.1	1337	23	1321	-	VIRSorter_utg000007l_segment0_LN:i:3333025_RC:i:1176860_XC:f:0_999850	3333025	2317488	2318786	1298	1298	60	tp:A:P	cm:i:128	s1:i:1298	s2:i:0	dv:f:0.0008	rl:i:0
JAKRYT010009021.1	3145	694	1455	-	VIRSorter_utg000007l_segment0_LN:i:3333025_RC:i:1176860_XC:f:0_999850	3333025	1886704	1887466	89	780	0	tp:A:P	cm:i:5	s1:i:79	s2:i:79	dv:f:0.1439	rl:i:0
JAKRYQ010002654.1	1338	18	1325	-	VIRSorter_utg000007l_segment0_LN:i:3333025_RC:i:1176860_XC:f:0_999850	3333025	754334	755641	1276	1307	60	tp:A:P	cm:i:129	s1:i:1276	s2:i:0	dv:f:0.0020	rl:i:0
JAKRYT010009021.1	3145	694	1455	+	VIRSorter_utg000007l_segment0_LN:i:3333025_RC:i:1176860_XC:f:0_999850	3333025	726980	727742	89	780	0	tp:A:S	cm:i:5	s1:i:79	dv:f:0.1439	rl:i:0
JAKRYT010009562.1	3048	2351	3048	+	VIRSorter_utg000007l_segment0_LN:i:3333025_RC:i:1176860_XC:f:0_999850	3333025	723593	724284	80	697	0	tp:A:P	cm:i:7	s1:i:78	s2:i:78	dv:f:0.1197	rl:i:0
JAKRYT010009562.1	3048	2351	3048	-	VIRSorter_utg000007l_segment0_LN:i:3333025_RC:i:1176860_XC:f:0_999850	3333025	1890162	1890853	80	697	0	tp:A:S	cm:i:7	s1:i:78	dv:f:0.1197	rl:i:0
JAKRYQ010002624.1	1343	1276	1340	-	VIRSorter_utg000007l_segment0_LN:i:3333025_RC:i:1176860_XC:f:0_999850	3333025	1471201	1471265	64	64	31	tp:A:P	cm:i:5	s1:i:64	s2:i:0	dv:f:0.0177	rl:i:0
JAKRYT010009675.1	3027	1202	3013	-	VIRSorter_utg000007l_segment0_LN:i:3333025_RC:i:1176860_XC:f:0_999850	3333025	724244	725975	103	1814	0	tp:A:P	cm:i:9	s1:i:84	s2:i:84	dv:f:0.1565	rl:i:0
JAKRYQ010002624.1	1343	15	1277	-	VIRSorter_utg000007l_segment0_LN:i:3333025_RC:i:1176860_XC:f:0_999850	3333025	812754	814016	1262	1262	60	tp:A:P	cm:i:125	s1:i:1262	s2:i:0	dv:f:0.0004	rl:i:0
JAKRYT010009675.1	3027	1202	3013	+	VIRSorter_utg000007l_segment0_LN:i:3333025_RC:i:1176860_XC:f:0_999850	3333025	1888471	1890202	103	1814	0	tp:A:S	cm:i:9	s1:i:84	dv:f:0.1565	rl:i:0
JAKRZI010031081.1	1130	2	1114	+	VIRSorter_utg000007l_segment0_LN:i:3333025_RC:i:1176860_XC:f:0_999850	3333025	1701477	1702589	262	1112	60	tp:A:P	cm:i:17	s1:i:262	s2:i:0	dv:f:0.0978	rl:i:0
JAKRYQ010002609.1	1347	12	1340	+	VIRSorter_utg000007l_segment0_LN:i:3333025_RC:i:1176860_XC:f:0_999850	3333025	2470283	2471611	1328	1328	60	tp:A:P	cm:i:135	s1:i:1328	s2:i:0	dv:f:0.0004	rl:i:0
JAKRZI010031064.1	1130	92	1046	+	VIRSorter_utg000007l_segment0_LN:i:3333025_RC:i:1176860_XC:f:0_999850	3333025	1111460	1112414	244	954	60	tp:A:P	cm:i:14	s1:i:244	s2:i:0	dv:f:0.0991	rl:i:0
JAKRYQ010002603.1	1349	8	1334	+	VIRSorter_utg000007l_segment0_LN:i:3333025_RC:i:1176860_XC:f:0_999850	3333025	2447444	2448770	1246	1326	60	tp:A:P	cm:i:121	s1:i:1246	s2:i:0	dv:f:0.0058	rl:i:0
JAKRYQ010002597.1	1350	9	1349	+	VIRSorter_utg000007l_segment0_LN:i:3333025_RC:i:1176860_XC:f:0_999850	3333025	1781313	1782653	1340	1340	60	tp:A:P	cm:i:133	s1:i:1340	s2:i:0	dv:f:0.0004	rl:i:0
JAKRYT010010526.1	2899	1004	2882	+	VIRSorter_utg000007l_segment0_LN:i:3333025_RC:i:1176860_XC:f:0_999850	3333025	1888903	1890837	182	1934	0	tp:A:P	cm:i:15	s1:i:170	s2:i:170	dv:f:0.1345	rl:i:0
JAKRYQ010002707.1	1326	1	1272	+	VIRSorter_utg000007l_segment0_LN:i:3333025_RC:i:1176860_XC:f:0_999850	3333025	1101786	1103057	1259	1271	60	tp:A:P	cm:i:121	s1:i:1259	s2:i:0	dv:f:0.0013	rl:i:0
JAKRYQ010002708.1	1326	38	1319	+	VIRSorter_utg000007l_segment0_LN:i:3333025_RC:i:1176860_XC:f:0_999850	3333025	977932	979213	1281	1281	60	tp:A:P	cm:i:129	s1:i:1281	s2:i:0	dv:f:0.0008	rl:i:0
JAKRYQ010002712.1	1326	10	1312	+	VIRSorter_utg000007l_segment0_LN:i:3333025_RC:i:1176860_XC:f:0_999850	3333025	2625776	2627079	1274	1303	60	tp:A:P	cm:i:123	s1:i:1274	s2:i:0	dv:f:0.0041	rl:i:0
JAKRYT010005661.1	4019	1380	3373	+	VIRSorter_utg000007l_segment0_LN:i:3333025_RC:i:1176860_XC:f:0_999850	3333025	1888903	1890853	162	1998	0	tp:A:S	cm:i:12	s1:i:150	dv:f:0.1489	rl:i:0
JAKRYQ010002787.1	1310	17	1309	+	VIRSorter_utg000007l_segment0_LN:i:3333025_RC:i:1176860_XC:f:0_999850	3333025	2253099	2254391	1282	1292	60	tp:A:P	cm:i:125	s1:i:1282	s2:i:0	dv:f:0.0017	rl:i:0
JAKRYQ010002782.1	1311	7	1278	+	VIRSorter_utg000007l_segment0_LN:i:3333025_RC:i:1176860_XC:f:0_999850	3333025	323736	325007	1239	1271	60	tp:A:P	cm:i:113	s1:i:1239	s2:i:0	dv:f:0.0027	rl:i:0
JAKRYQ010002781.1	1311	12	1296	-	VIRSorter_utg000007l_segment0_LN:i:3333025_RC:i:1176860_XC:f:0_999850	3333025	2052398	2053682	1207	1284	60	tp:A:P	cm:i:118	s1:i:1207	s2:i:0	dv:f:0.0059	rl:i:0
JAKRYQ010002775.1	1312	31	1303	+	VIRSorter_utg000007l_segment0_LN:i:3333025_RC:i:1176860_XC:f:0_999850	3333025	3025923	3027195	1272	1272	60	tp:A:P	cm:i:127	s1:i:1272	s2:i:0	dv:f:0.0008	rl:i:0
JAKRYQ010002771.1	1313	15	1298	-	VIRSorter_utg000007l_segment0_LN:i:3333025_RC:i:1176860_XC:f:0_999850	3333025	395407	396690	1232	1283	60	tp:A:P	cm:i:114	s1:i:1232	s2:i:0	dv:f:0.0036	rl:i:0
JAKRYT010003740.1	5024	55	1525	-	VIRSorter_utg000007l_segment0_LN:i:3333025_RC:i:1176860_XC:f:0_999850	3333025	1889330	1890747	106	1471	0	tp:A:P	cm:i:8	s1:i:95	s2:i:95	dv:f:0.1529	rl:i:0
JAKRYQ010002769.1	1314	15	1313	+	VIRSorter_utg000007l_segment0_LN:i:3333025_RC:i:1176860_XC:f:0_999850	3333025	1796362	1797660	1226	1298	60	tp:A:P	cm:i:125	s1:i:1226	s2:i:0	dv:f:0.0041	rl:i:0
JAKRYT010003740.1	5024	55	1525	+	VIRSorter_utg000007l_segment0_LN:i:3333025_RC:i:1176860_XC:f:0_999850	3333025	723699	725116	106	1471	0	tp:A:S	cm:i:8	s1:i:95	dv:f:0.1529	rl:i:0
JAKRYQ010002758.1	1316	20	1280	-	VIRSorter_utg000007l_segment0_LN:i:3333025_RC:i:1176860_XC:f:0_999850	3333025	161643	162903	1225	1260	60	tp:A:P	cm:i:128	s1:i:1225	s2:i:0	dv:f:0.0024	rl:i:0
JAKRYQ010002752.1	1317	11	1289	+	VIRSorter_utg000007l_segment0_LN:i:3333025_RC:i:1176860_XC:f:0_999850	3333025	1661907	1663185	1224	1278	60	tp:A:P	cm:i:120	s1:i:1224	s2:i:0	dv:f:0.0034	rl:i:0
JAKRYT010004458.1	4594	324	2404	+	VIRSorter_utg000007l_segment0_LN:i:3333025_RC:i:1176860_XC:f:0_999850	3333025	723101	725116	116	2082	0	tp:A:P	cm:i:7	s1:i:100	s2:i:100	dv:f:0.1780	rl:i:0
JAKRYQ010002749.1	1317	4	1300	-	VIRSorter_utg000007l_segment0_LN:i:3333025_RC:i:1176860_XC:f:0_999850	3333025	1592728	1594024	1296	1296	60	tp:A:P	cm:i:127	s1:i:1296	s2:i:0	dv:f:0.0004	rl:i:0
JAKRYT010004458.1	4594	324	2404	-	VIRSorter_utg000007l_segment0_LN:i:3333025_RC:i:1176860_XC:f:0_999850	3333025	1889330	1891345	116	2082	0	tp:A:S	cm:i:7	s1:i:100	dv:f:0.1780	rl:i:0
JAKRYT010000062.1	47369	23921	25424	+	VIRSorter_utg000007l_segment0_LN:i:3333025_RC:i:1176860_XC:f:0_999850	3333025	1885952	1887466	129	1531	0	tp:A:P	cm:i:8	s1:i:117	s2:i:117	dv:f:0.1550	rl:i:0
JAKRYT010004683.1	4472	0	40	-	VIRSorter_utg000007l_segment0_LN:i:3333025_RC:i:1176860_XC:f:0_999850	3333025	1885944	1885984	40	40	0	tp:A:P	cm:i:3	s1:i:40	s2:i:40	dv:f:0.0151	rl:i:0
JAKRYT010004782.1	4424	1888	2692	+	VIRSorter_utg000007l_segment0_LN:i:3333025_RC:i:1176860_XC:f:0_999850	3333025	1890070	1890853	267	804	0	tp:A:P	cm:i:24	s1:i:262	s2:i:262	dv:f:0.0659	rl:i:0
JAKRYT010004782.1	4424	1888	2692	-	VIRSorter_utg000007l_segment0_LN:i:3333025_RC:i:1176860_XC:f:0_999850	3333025	723593	724376	267	804	0	tp:A:S	cm:i:24	s1:i:262	dv:f:0.0659	rl:i:0
JAKRZI010031451.1	1122	29	1097	-	VIRSorter_utg000007l_segment0_LN:i:3333025_RC:i:1176860_XC:f:0_999850	3333025	808527	809595	705	1068	60	tp:A:P	cm:i:62	s1:i:705	s2:i:0	dv:f:0.0292	rl:i:0
JAKRYT010005410.1	4116	1774	2783	+	VIRSorter_utg000007l_segment0_LN:i:3333025_RC:i:1176860_XC:f:0_999850	3333025	727103	728137	114	1040	0	tp:A:P	cm:i:7	s1:i:105	s2:i:105	dv:f:0.1425	rl:i:0
JAKRYT010005410.1	4116	1774	2783	-	VIRSorter_utg000007l_segment0_LN:i:3333025_RC:i:1176860_XC:f:0_999850	3333025	1886309	1887343	114	1040	0	tp:A:S	cm:i:7	s1:i:105	dv:f:0.1425	rl:i:0
JAKRZI010031425.1	1122	215	910	-	VIRSorter_utg000007l_segment0_LN:i:3333025_RC:i:1176860_XC:f:0_999850	3333025	573361	574056	103	695	60	tp:A:P	cm:i:6	s1:i:103	s2:i:0	dv:f:0.1308	rl:i:0
JAKRYQ010002729.1	1322	2	1309	-	VIRSorter_utg000007l_segment0_LN:i:3333025_RC:i:1176860_XC:f:0_999850	3333025	2556948	2558255	1287	1307	60	tp:A:P	cm:i:117	s1:i:1287	s2:i:0	dv:f:0.0018	rl:i:0
JAKRYQ010002728.1	1322	13	1293	-	VIRSorter_utg000007l_segment0_LN:i:3333025_RC:i:1176860_XC:f:0_999850	3333025	1921106	1922386	1280	1280	60	tp:A:P	cm:i:121	s1:i:1280	s2:i:0	dv:f:0.0004	rl:i:0
JAKRYQ010002727.1	1323	16	1305	+	VIRSorter_utg000007l_segment0_LN:i:3333025_RC:i:1176860_XC:f:0_999850	3333025	1519007	1520296	1286	1289	60	tp:A:P	cm:i:133	s1:i:1286	s2:i:0	dv:f:0.0008	rl:i:0
JAKRYT010005653.1	4022	3584	3636	-	VIRSorter_utg000007l_segment0_LN:i:3333025_RC:i:1176860_XC:f:0_999850	3333025	1572589	1572641	52	52	14	tp:A:P	cm:i:4	s1:i:52	s2:i:0	dv:f:0.0213	rl:i:0
JAKRYQ010002720.1	1324	10	1311	-	VIRSorter_utg000007l_segment0_LN:i:3333025_RC:i:1176860_XC:f:0_999850	3333025	750238	751539	1265	1301	60	tp:A:P	cm:i:119	s1:i:1265	s2:i:0	dv:f:0.0022	rl:i:0
JAKRYQ010002714.1	1325	17	1307	+	VIRSorter_utg000007l_segment0_LN:i:3333025_RC:i:1176860_XC:f:0_999850	3333025	341585	342875	1266	1290	60	tp:A:P	cm:i:127	s1:i:1266	s2:i:0	dv:f:0.0016	rl:i:0
JAKRYT010005661.1	4019	1380	3373	-	VIRSorter_utg000007l_segment0_LN:i:3333025_RC:i:1176860_XC:f:0_999850	3333025	723593	725543	162	1998	0	tp:A:P	cm:i:12	s1:i:150	s2:i:150	dv:f:0.1489	rl:i:0
JAKRYT010004683.1	4472	0	40	+	VIRSorter_utg000007l_segment0_LN:i:3333025_RC:i:1176860_XC:f:0_999850	3333025	728462	728502	40	40	0	tp:A:S	cm:i:3	s1:i:40	dv:f:0.0151	rl:i:0
JAKRZI010031032.1	1131	134	934	+	VIRSorter_utg000007l_segment0_LN:i:3333025_RC:i:1176860_XC:f:0_999850	3333025	480832	481632	453	800	60	tp:A:P	cm:i:36	s1:i:453	s2:i:0	dv:f:0.0420	rl:i:0
JAKRYQ010002958.1	1278	9	1270	-	VIRSorter_utg000007l_segment0_LN:i:3333025_RC:i:1176860_XC:f:0_999850	3333025	3023223	3024484	1237	1261	60	tp:A:P	cm:i:125	s1:i:1237	s2:i:0	dv:f:0.0012	rl:i:0
JAKRYQ010002960.1	1277	9	1264	-	VIRSorter_utg000007l_segment0_LN:i:3333025_RC:i:1176860_XC:f:0_999850	3333025	2848944	2850199	1255	1255	60	tp:A:P	cm:i:124	s1:i:1255	s2:i:0	dv:f:0.0004	rl:i:0
JAKRYQ010003437.1	1202	2	1196	-	VIRSorter_utg000007l_segment0_LN:i:3333025_RC:i:1176860_XC:f:0_999850	3333025	2649411	2650605	1194	1194	60	tp:A:P	cm:i:109	s1:i:1194	s2:i:0	dv:f:0.0005	rl:i:0
JAKRYQ010003436.1	1202	6	1190	+	VIRSorter_utg000007l_segment0_LN:i:3333025_RC:i:1176860_XC:f:0_999850	3333025	1219353	1220537	1177	1184	60	tp:A:P	cm:i:119	s1:i:1177	s2:i:0	dv:f:0.0009	rl:i:0
JAKRYQ010003433.1	1203	10	1199	-	VIRSorter_utg000007l_segment0_LN:i:3333025_RC:i:1176860_XC:f:0_999850	3333025	29796	30985	1176	1189	60	tp:A:P	cm:i:127	s1:i:1176	s2:i:0	dv:f:0.0008	rl:i:0
JAKRZI010032991.1	1092	65	1005	-	VIRSorter_utg000007l_segment0_LN:i:3333025_RC:i:1176860_XC:f:0_999850	3333025	1406352	1407292	400	940	60	tp:A:P	cm:i:28	s1:i:400	s2:i:0	dv:f:0.0632	rl:i:0
JAKRYQ010003407.1	1206	5	1192	+	VIRSorter_utg000007l_segment0_LN:i:3333025_RC:i:1176860_XC:f:0_999850	3333025	2721959	2723146	1187	1187	60	tp:A:P	cm:i:112	s1:i:1187	s2:i:0	dv:f:0.0005	rl:i:0
JAKRYQ010003396.1	1207	18	1201	-	VIRSorter_utg000007l_segment0_LN:i:3333025_RC:i:1176860_XC:f:0_999850	3333025	2089239	2090422	1172	1183	60	tp:A:P	cm:i:119	s1:i:1172	s2:i:0	dv:f:0.0009	rl:i:0
JAKRYQ010003383.1	1209	17	1205	-	VIRSorter_utg000007l_segment0_LN:i:3333025_RC:i:1176860_XC:f:0_999850	3333025	2133193	2134381	1188	1188	60	tp:A:P	cm:i:119	s1:i:1188	s2:i:0	dv:f:0.0004	rl:i:0
JAKRYX010072181.1	1088	551	1058	-	VIRSorter_utg000007l_segment0_LN:i:3333025_RC:i:1176860_XC:f:0_999850	3333025	727103	727602	95	507	0	tp:A:P	cm:i:5	s1:i:93	s2:i:93	dv:f:0.1222	rl:i:0
JAKRYX010072181.1	1088	551	1058	+	VIRSorter_utg000007l_segment0_LN:i:3333025_RC:i:1176860_XC:f:0_999850	3333025	1886844	1887343	95	507	0	tp:A:S	cm:i:5	s1:i:93	dv:f:0.1222	rl:i:0
JAKRYQ010003374.1	1211	2	1200	+	VIRSorter_utg000007l_segment0_LN:i:3333025_RC:i:1176860_XC:f:0_999850	3333025	1990250	1991448	1198	1198	60	tp:A:P	cm:i:113	s1:i:1198	s2:i:0	dv:f:0.0005	rl:i:0
JAKRZI010032883.1	1094	28	667	+	VIRSorter_utg000007l_segment0_LN:i:3333025_RC:i:1176860_XC:f:0_999850	3333025	831537	832175	175	639	60	tp:A:P	cm:i:12	s1:i:175	s2:i:0	dv:f:0.0889	rl:i:0
JAKRYN010021314.1	1132	886	1099	-	VIRSorter_utg000007l_segment0_LN:i:3333025_RC:i:1176860_XC:f:0_999850	3333025	727970	728178	50	213	0	tp:A:S	cm:i:3	s1:i:49	dv:f:0.1072	rl:i:0
JAKRYQ010003356.1	1213	0	1184	+	VIRSorter_utg000007l_segment0_LN:i:3333025_RC:i:1176860_XC:f:0_999850	3333025	3053291	3054475	1184	1184	60	tp:A:P	cm:i:117	s1:i:1184	s2:i:0	dv:f:0.0004	rl:i:0
JAKRYQ010003346.1	1214	11	1197	-	VIRSorter_utg000007l_segment0_LN:i:3333025_RC:i:1176860_XC:f:0_999850	3333025	1839294	1840480	1173	1186	60	tp:A:P	cm:i:107	s1:i:1173	s2:i:0	dv:f:0.0015	rl:i:0
JAKRZI010032835.1	1095	82	1064	+	VIRSorter_utg000007l_segment0_LN:i:3333025_RC:i:1176860_XC:f:0_999850	3333025	782329	783311	164	982	60	tp:A:P	cm:i:12	s1:i:164	s2:i:0	dv:f:0.1142	rl:i:0
JAKRYQ010003340.1	1216	12	1203	+	VIRSorter_utg000007l_segment0_LN:i:3333025_RC:i:1176860_XC:f:0_999850	3333025	1468711	1469902	1158	1191	60	tp:A:P	cm:i:106	s1:i:1158	s2:i:0	dv:f:0.0029	rl:i:0
JAKRYQ010003334.1	1217	4	1199	-	VIRSorter_utg000007l_segment0_LN:i:3333025_RC:i:1176860_XC:f:0_999850	3333025	2900284	2901481	1181	1197	60	tp:A:P	cm:i:119	s1:i:1181	s2:i:0	dv:f:0.0013	rl:i:0
JAKRYQ010003332.1	1217	15	1183	+	VIRSorter_utg000007l_segment0_LN:i:3333025_RC:i:1176860_XC:f:0_999850	3333025	2061624	2062792	1153	1168	60	tp:A:P	cm:i:121	s1:i:1153	s2:i:0	dv:f:0.0013	rl:i:0
JAKRYQ010003331.1	1217	1	1208	+	VIRSorter_utg000007l_segment0_LN:i:3333025_RC:i:1176860_XC:f:0_999850	3333025	2018730	2019937	1172	1207	60	tp:A:P	cm:i:117	s1:i:1172	s2:i:0	dv:f:0.0035	rl:i:0
JAKRYQ010003327.1	1217	2	1214	-	VIRSorter_utg000007l_segment0_LN:i:3333025_RC:i:1176860_XC:f:0_999850	3333025	41753	42965	1176	1212	60	tp:A:P	cm:i:115	s1:i:1176	s2:i:0	dv:f:0.0022	rl:i:0
JAKRYQ010003326.1	1217	4	50	+	VIRSorter_utg000007l_segment0_LN:i:3333025_RC:i:1176860_XC:f:0_999850	3333025	939505	939551	46	46	7	tp:A:P	cm:i:4	s1:i:46	s2:i:0	dv:f:0.0117	rl:i:0
JAKRYQ010003325.1	1217	7	1202	+	VIRSorter_utg000007l_segment0_LN:i:3333025_RC:i:1176860_XC:f:0_999850	3333025	1480415	1481610	1160	1195	60	tp:A:P	cm:i:110	s1:i:1160	s2:i:0	dv:f:0.0023	rl:i:0
JAKRZI010032754.1	1097	116	1009	+	VIRSorter_utg000007l_segment0_LN:i:3333025_RC:i:1176860_XC:f:0_999850	3333025	1284855	1285748	221	893	60	tp:A:P	cm:i:16	s1:i:221	s2:i:0	dv:f:0.0921	rl:i:0
JAKRZI010032750.1	1097	437	920	-	VIRSorter_utg000007l_segment0_LN:i:3333025_RC:i:1176860_XC:f:0_999850	3333025	2918274	2918757	139	483	60	tp:A:P	cm:i:9	s1:i:139	s2:i:0	dv:f:0.0892	rl:i:0
JAKRYQ010003320.1	1218	9	1202	+	VIRSorter_utg000007l_segment0_LN:i:3333025_RC:i:1176860_XC:f:0_999850	3333025	1082962	1084155	1190	1193	60	tp:A:P	cm:i:116	s1:i:1190	s2:i:0	dv:f:0.0013	rl:i:0
JAKRYQ010003319.1	1218	17	1208	-	VIRSorter_utg000007l_segment0_LN:i:3333025_RC:i:1176860_XC:f:0_999850	3333025	1698763	1699954	1191	1191	60	tp:A:P	cm:i:128	s1:i:1191	s2:i:0	dv:f:0.0004	rl:i:0
JAKRYQ010003305.1	1220	6	1208	+	VIRSorter_utg000007l_segment0_LN:i:3333025_RC:i:1176860_XC:f:0_999850	3333025	894303	895505	1202	1202	60	tp:A:P	cm:i:123	s1:i:1202	s2:i:0	dv:f:0.0004	rl:i:0
JAKRYQ010003464.1	1198	8	1190	-	VIRSorter_utg000007l_segment0_LN:i:3333025_RC:i:1176860_XC:f:0_999850	3333025	1702927	1704109	1182	1182	60	tp:A:P	cm:i:123	s1:i:1182	s2:i:0	dv:f:0.0004	rl:i:0
JAKRYN010021314.1	1132	886	1099	+	VIRSorter_utg000007l_segment0_LN:i:3333025_RC:i:1176860_XC:f:0_999850	3333025	1886268	1886476	50	213	0	tp:A:S	cm:i:3	s1:i:49	dv:f:0.1072	rl:i:0
JAKRZI010033042.1	1091	17	1077	-	VIRSorter_utg000007l_segment0_LN:i:3333025_RC:i:1176860_XC:f:0_999850	3333025	1785423	1786483	480	1060	60	tp:A:P	cm:i:37	s1:i:480	s2:i:0	dv:f:0.0573	rl:i:0
JAKRYQ010003471.1	1197	9	1181	+	VIRSorter_utg000007l_segment0_LN:i:3333025_RC:i:1176860_XC:f:0_999850	3333025	1160855	1162027	1099	1172	60	tp:A:P	cm:i:99	s1:i:1099	s2:i:0	dv:f:0.0051	rl:i:0
JAKRYQ010003609.1	1178	14	1164	+	VIRSorter_utg000007l_segment0_LN:i:3333025_RC:i:1176860_XC:f:0_999850	3333025	3325301	3326451	1150	1150	60	tp:A:P	cm:i:117	s1:i:1150	s2:i:0	dv:f:0.0004	rl:i:0
JAKRYQ010003608.1	1178	1	1153	-	VIRSorter_utg000007l_segment0_LN:i:3333025_RC:i:1176860_XC:f:0_999850	3333025	2115985	2117137	1125	1152	60	tp:A:P	cm:i:111	s1:i:1125	s2:i:0	dv:f:0.0028	rl:i:0
JAKRYQ010003603.1	1178	2	1148	-	VIRSorter_utg000007l_segment0_LN:i:3333025_RC:i:1176860_XC:f:0_999850	3333025	1440066	1441212	1128	1146	60	tp:A:P	cm:i:109	s1:i:1128	s2:i:0	dv:f:0.0010	rl:i:0
JAKRYQ010003601.1	1178	1	1162	+	VIRSorter_utg000007l_segment0_LN:i:3333025_RC:i:1176860_XC:f:0_999850	3333025	2412734	2413895	1161	1161	60	tp:A:P	cm:i:123	s1:i:1161	s2:i:0	dv:f:0.0004	rl:i:0
JAKRYQ010003597.1	1179	16	1166	-	VIRSorter_utg000007l_segment0_LN:i:3333025_RC:i:1176860_XC:f:0_999850	3333025	2799773	2800923	1143	1150	60	tp:A:P	cm:i:107	s1:i:1143	s2:i:0	dv:f:0.0015	rl:i:0
JAKRYN010023960.1	1079	173	966	-	VIRSorter_utg000007l_segment0_LN:i:3333025_RC:i:1176860_XC:f:0_999850	3333025	727702	728502	57	800	0	tp:A:S	cm:i:3	s1:i:55	dv:f:0.1760	rl:i:0
JAKRYX010064149.1	1151	1056	1097	-	VIRSorter_utg000007l_segment0_LN:i:3333025_RC:i:1176860_XC:f:0_999850	3333025	1887652	1887693	41	41	0	tp:A:S	cm:i:3	s1:i:41	dv:f:0.0269	rl:i:0
JAKRYX010064149.1	1151	1056	1097	+	VIRSorter_utg000007l_segment0_LN:i:3333025_RC:i:1176860_XC:f:0_999850	3333025	726753	726794	41	41	0	tp:A:S	cm:i:3	s1:i:41	dv:f:0.0269	rl:i:0
JAKRYN010023960.1	1079	173	966	+	VIRSorter_utg000007l_segment0_LN:i:3333025_RC:i:1176860_XC:f:0_999850	3333025	1885944	1886744	57	800	13	tp:A:P	cm:i:3	s1:i:55	s2:i:0	dv:f:0.1760	rl:i:0
JAKRZI010033350.1	1085	159	1029	+	VIRSorter_utg000007l_segment0_LN:i:3333025_RC:i:1176860_XC:f:0_999850	3333025	2295781	2296651	168	870	60	tp:A:P	cm:i:10	s1:i:168	s2:i:0	dv:f:0.1196	rl:i:0
JAKRZI010033326.1	1085	48	1059	+	VIRSorter_utg000007l_segment0_LN:i:3333025_RC:i:1176860_XC:f:0_999850	3333025	2501491	2502502	460	1011	60	tp:A:P	cm:i:37	s1:i:460	s2:i:0	dv:f:0.0564	rl:i:0
JAKRYQ010003570.1	1182	30	1179	+	VIRSorter_utg000007l_segment0_LN:i:3333025_RC:i:1176860_XC:f:0_999850	3333025	912790	913939	1141	1149	60	tp:A:P	cm:i:111	s1:i:1141	s2:i:0	dv:f:0.0019	rl:i:0
JAKRYQ010003566.1	1182	43	1170	+	VIRSorter_utg000007l_segment0_LN:i:3333025_RC:i:1176860_XC:f:0_999850	3333025	3040920	3042047	1127	1127	60	tp:A:P	cm:i:107	s1:i:1127	s2:i:0	dv:f:0.0010	rl:i:0
JAKRYQ010003555.1	1184	5	1167	+	VIRSorter_utg000007l_segment0_LN:i:3333025_RC:i:1176860_XC:f:0_999850	3333025	1511832	1512994	1122	1162	60	tp:A:P	cm:i:116	s1:i:1122	s2:i:0	dv:f:0.0022	rl:i:0
JAKRYN010023280.1	1092	169	1054	-	VIRSorter_utg000007l_segment0_LN:i:3333025_RC:i:1176860_XC:f:0_999850	3333025	727103	728001	120	902	0	tp:A:S	cm:i:8	s1:i:115	dv:f:0.1238	rl:i:0
JAKRYQ010003544.1	1186	13	1186	+	VIRSorter_utg000007l_segment0_LN:i:3333025_RC:i:1176860_XC:f:0_999850	3333025	2577004	2578177	1140	1173	60	tp:A:P	cm:i:114	s1:i:1140	s2:i:0	dv:f:0.0027	rl:i:0
JAKRYN010023280.1	1092	169	1054	+	VIRSorter_utg000007l_segment0_LN:i:3333025_RC:i:1176860_XC:f:0_999850	3333025	1886445	1887343	120	902	0	tp:A:S	cm:i:8	s1:i:115	dv:f:0.1238	rl:i:0
JAKRYQ010003534.1	1187	9	1184	-	VIRSorter_utg000007l_segment0_LN:i:3333025_RC:i:1176860_XC:f:0_999850	3333025	1024442	1025617	1084	1175	60	tp:A:P	cm:i:104	s1:i:1084	s2:i:0	dv:f:0.0075	rl:i:0
JAKRYQ010003533.1	1187	2	1173	-	VIRSorter_utg000007l_segment0_LN:i:3333025_RC:i:1176860_XC:f:0_999850	3333025	380092	381263	1149	1171	60	tp:A:P	cm:i:111	s1:i:1149	s2:i:0	dv:f:0.0019	rl:i:0
JAKRZI010033223.1	1088	36	1037	-	VIRSorter_utg000007l_segment0_LN:i:3333025_RC:i:1176860_XC:f:0_999850	3333025	1897536	1898537	263	1001	60	tp:A:P	cm:i:18	s1:i:263	s2:i:0	dv:f:0.0903	rl:i:0
JAKRYX010067510.1	1122	566	621	-	VIRSorter_utg000007l_segment0_LN:i:3333025_RC:i:1176860_XC:f:0_999850	3333025	694644	694699	51	55	10	tp:A:P	cm:i:3	s1:i:51	s2:i:0	dv:f:0.0365	rl:i:0
JAKRYQ010003498.1	1193	10	1185	+	VIRSorter_utg000007l_segment0_LN:i:3333025_RC:i:1176860_XC:f:0_999850	3333025	533821	534995	1165	1175	60	tp:A:P	cm:i:118	s1:i:1165	s2:i:0	dv:f:0.0009	rl:i:0
JAKRZI010033104.1	1090	2	1080	-	VIRSorter_utg000007l_segment0_LN:i:3333025_RC:i:1176860_XC:f:0_999850	3333025	3160014	3161092	263	1079	60	tp:A:P	cm:i:15	s1:i:263	s2:i:0	dv:f:0.0993	rl:i:0
JAKRZI010033103.1	1090	30	112	-	VIRSorter_utg000007l_segment0_LN:i:3333025_RC:i:1176860_XC:f:0_999850	3333025	3123054	3123136	55	82	13	tp:A:P	cm:i:3	s1:i:55	s2:i:0	dv:f:0.0516	rl:i:0
JAKRYQ010003489.1	1194	2	1191	-	VIRSorter_utg000007l_segment0_LN:i:3333025_RC:i:1176860_XC:f:0_999850	3333025	1011852	1013041	1156	1189	60	tp:A:P	cm:i:117	s1:i:1156	s2:i:0	dv:f:0.0026	rl:i:0
JAKRYQ010003486.1	1194	13	1193	+	VIRSorter_utg000007l_segment0_LN:i:3333025_RC:i:1176860_XC:f:0_999850	3333025	3028678	3029858	1160	1180	60	tp:A:P	cm:i:119	s1:i:1160	s2:i:0	dv:f:0.0026	rl:i:0
JAKRYQ010003474.1	1197	5	1154	-	VIRSorter_utg000007l_segment0_LN:i:3333025_RC:i:1176860_XC:f:0_999850	3333025	128815	129964	1108	1149	60	tp:A:P	cm:i:110	s1:i:1108	s2:i:0	dv:f:0.0037	rl:i:0
JAKRYQ010003468.1	1197	0	1191	-	VIRSorter_utg000007l_segment0_LN:i:3333025_RC:i:1176860_XC:f:0_999850	3333025	2094452	2095643	1178	1191	60	tp:A:P	cm:i:120	s1:i:1178	s2:i:0	dv:f:0.0009	rl:i:0
JAKRYQ010003256.1	1227	8	1202	-	VIRSorter_utg000007l_segment0_LN:i:3333025_RC:i:1176860_XC:f:0_999850	3333025	618954	620148	1166	1194	60	tp:A:P	cm:i:114	s1:i:1166	s2:i:0	dv:f:0.0036	rl:i:0
JAKRYQ010003255.1	1227	6	1209	-	VIRSorter_utg000007l_segment0_LN:i:3333025_RC:i:1176860_XC:f:0_999850	3333025	2050170	2051373	1203	1203	60	tp:A:P	cm:i:115	s1:i:1203	s2:i:0	dv:f:0.0005	rl:i:0
JAKRYQ010003250.1	1228	7	1217	-	VIRSorter_utg000007l_segment0_LN:i:3333025_RC:i:1176860_XC:f:0_999850	3333025	3274661	3275871	1210	1210	60	tp:A:P	cm:i:122	s1:i:1210	s2:i:78	dv:f:0.0004	rl:i:0
JAKRZI010032382.1	1104	220	1071	-	VIRSorter_utg000007l_segment0_LN:i:3333025_RC:i:1176860_XC:f:0_999850	3333025	2004971	2005822	235	851	60	tp:A:P	cm:i:17	s1:i:235	s2:i:0	dv:f:0.0900	rl:i:0
JAKRZI010032375.1	1104	360	967	-	VIRSorter_utg000007l_segment0_LN:i:3333025_RC:i:1176860_XC:f:0_999850	3333025	544143	544750	118	607	60	tp:A:P	cm:i:7	s1:i:118	s2:i:0	dv:f:0.1173	rl:i:0
JAKRYX010082432.1	1023	484	644	+	VIRSorter_utg000007l_segment0_LN:i:3333025_RC:i:1176860_XC:f:0_999850	3333025	724124	724284	43	160	0	tp:A:P	cm:i:3	s1:i:43	s2:i:43	dv:f:0.0913	rl:i:0
JAKRYX010082432.1	1023	484	644	-	VIRSorter_utg000007l_segment0_LN:i:3333025_RC:i:1176860_XC:f:0_999850	3333025	1890162	1890322	43	160	0	tp:A:S	cm:i:3	s1:i:43	dv:f:0.0913	rl:i:0
JAKRYQ010003076.1	1257	3	1252	-	VIRSorter_utg000007l_segment0_LN:i:3333025_RC:i:1176860_XC:f:0_999850	3333025	1948400	1949649	1234	1249	60	tp:A:P	cm:i:125	s1:i:1234	s2:i:0	dv:f:0.0017	rl:i:0
JAKRZI010032289.1	1106	108	972	-	VIRSorter_utg000007l_segment0_LN:i:3333025_RC:i:1176860_XC:f:0_999850	3333025	481969	482833	459	864	60	tp:A:P	cm:i:34	s1:i:459	s2:i:0	dv:f:0.0470	rl:i:0
JAKRYQ010003067.1	1258	48	1252	-	VIRSorter_utg000007l_segment0_LN:i:3333025_RC:i:1176860_XC:f:0_999850	3333025	2319749	2320953	1201	1204	60	tp:A:P	cm:i:114	s1:i:1201	s2:i:0	dv:f:0.0014	rl:i:0
JAKRYQ010003061.1	1259	3	1252	-	VIRSorter_utg000007l_segment0_LN:i:3333025_RC:i:1176860_XC:f:0_999850	3333025	2562315	2563564	1249	1249	60	tp:A:P	cm:i:126	s1:i:1249	s2:i:0	dv:f:0.0004	rl:i:0
JAKRYQ010003060.1	1260	0	1254	+	VIRSorter_utg000007l_segment0_LN:i:3333025_RC:i:1176860_XC:f:0_999850	3333025	1729330	1730584	1246	1254	60	tp:A:P	cm:i:127	s1:i:1246	s2:i:0	dv:f:0.0016	rl:i:0
JAKRZI010032234.1	1107	2	1107	+	VIRSorter_utg000007l_segment0_LN:i:3333025_RC:i:1176860_XC:f:0_999850	3333025	292343	293448	376	1105	60	tp:A:P	cm:i:27	s1:i:376	s2:i:0	dv:f:0.0763	rl:i:0
JAKRYQ010003048.1	1262	8	1203	-	VIRSorter_utg000007l_segment0_LN:i:3333025_RC:i:1176860_XC:f:0_999850	3333025	955218	956413	1163	1195	60	tp:A:P	cm:i:111	s1:i:1163	s2:i:0	dv:f:0.0023	rl:i:0
JAKRYN010019801.1	1167	269	793	-	VIRSorter_utg000007l_segment0_LN:i:3333025_RC:i:1176860_XC:f:0_999850	3333025	1885944	1886476	57	538	0	tp:A:S	cm:i:3	s1:i:52	dv:f:0.1511	rl:i:0
JAKRYN010019801.1	1167	269	793	+	VIRSorter_utg000007l_segment0_LN:i:3333025_RC:i:1176860_XC:f:0_999850	3333025	727970	728502	57	538	10	tp:A:P	cm:i:3	s1:i:52	s2:i:0	dv:f:0.1511	rl:i:0
JAKRZI010032200.1	1107	14	1106	-	VIRSorter_utg000007l_segment0_LN:i:3333025_RC:i:1176860_XC:f:0_999850	3333025	1860940	1862032	1092	1092	60	tp:A:P	cm:i:114	s1:i:1092	s2:i:0	dv:f:0.0005	rl:i:0
JAKRYQ010003041.1	1262	15	1255	+	VIRSorter_utg000007l_segment0_LN:i:3333025_RC:i:1176860_XC:f:0_999850	3333025	384126	385366	1197	1240	60	tp:A:P	cm:i:118	s1:i:1197	s2:i:0	dv:f:0.0026	rl:i:0
JAKRYQ010003031.1	1264	2	1255	+	VIRSorter_utg000007l_segment0_LN:i:3333025_RC:i:1176860_XC:f:0_999850	3333025	1232554	1233807	1253	1253	60	tp:A:P	cm:i:122	s1:i:1253	s2:i:0	dv:f:0.0004	rl:i:0
JAKRYQ010003029.1	1264	15	1253	+	VIRSorter_utg000007l_segment0_LN:i:3333025_RC:i:1176860_XC:f:0_999850	3333025	2157347	2158585	1187	1238	60	tp:A:P	cm:i:110	s1:i:1187	s2:i:0	dv:f:0.0037	rl:i:0
JAKRYQ010003014.1	1266	4	1258	+	VIRSorter_utg000007l_segment0_LN:i:3333025_RC:i:1176860_XC:f:0_999850	3333025	180557	181811	1254	1254	60	tp:A:P	cm:i:123	s1:i:1254	s2:i:0	dv:f:0.0004	rl:i:0
JAKRYQ010002996.1	1271	12	1270	+	VIRSorter_utg000007l_segment0_LN:i:3333025_RC:i:1176860_XC:f:0_999850	3333025	2581120	2582378	1228	1258	60	tp:A:P	cm:i:135	s1:i:1228	s2:i:0	dv:f:0.0027	rl:i:0
JAKRYQ010002995.1	1271	14	1264	-	VIRSorter_utg000007l_segment0_LN:i:3333025_RC:i:1176860_XC:f:0_999850	3333025	661175	662425	1250	1250	60	tp:A:P	cm:i:116	s1:i:1250	s2:i:0	dv:f:0.0005	rl:i:0
JAKRYQ010002990.1	1272	10	1258	+	VIRSorter_utg000007l_segment0_LN:i:3333025_RC:i:1176860_XC:f:0_999850	3333025	654984	656232	1248	1248	60	tp:A:P	cm:i:121	s1:i:1248	s2:i:0	dv:f:0.0004	rl:i:0
JAKRYQ010002981.1	1273	8	1255	-	VIRSorter_utg000007l_segment0_LN:i:3333025_RC:i:1176860_XC:f:0_999850	3333025	491631	492878	1242	1247	60	tp:A:P	cm:i:118	s1:i:1242	s2:i:0	dv:f:0.0009	rl:i:0
JAKRYN010019545.1	1174	736	798	+	VIRSorter_utg000007l_segment0_LN:i:3333025_RC:i:1176860_XC:f:0_999850	3333025	3227633	3227695	48	62	7	tp:A:P	cm:i:3	s1:i:48	s2:i:0	dv:f:0.0446	rl:i:0
JAKRYQ010002972.1	1275	2	1269	-	VIRSorter_utg000007l_segment0_LN:i:3333025_RC:i:1176860_XC:f:0_999850	3333025	1639206	1640473	1267	1267	60	tp:A:P	cm:i:133	s1:i:1267	s2:i:0	dv:f:0.0004	rl:i:0
JAKRZI010032050.1	1110	46	340	+	VIRSorter_utg000007l_segment0_LN:i:3333025_RC:i:1176860_XC:f:0_999850	3333025	151810	152104	112	294	60	tp:A:P	cm:i:7	s1:i:112	s2:i:0	dv:f:0.0832	rl:i:0
JAKRYQ010002968.1	1276	16	1274	-	VIRSorter_utg000007l_segment0_LN:i:3333025_RC:i:1176860_XC:f:0_999850	3333025	3285256	3286514	1249	1258	60	tp:A:P	cm:i:120	s1:i:1249	s2:i:0	dv:f:0.0009	rl:i:0
JAKRYQ010002963.1	1277	7	1274	-	VIRSorter_utg000007l_segment0_LN:i:3333025_RC:i:1176860_XC:f:0_999850	3333025	769335	770602	1267	1267	60	tp:A:P	cm:i:124	s1:i:1267	s2:i:0	dv:f:0.0004	rl:i:0
JAKRYQ010003107.1	1253	4	1242	-	VIRSorter_utg000007l_segment0_LN:i:3333025_RC:i:1176860_XC:f:0_999850	3333025	3429	4667	1184	1238	60	tp:A:P	cm:i:116	s1:i:1184	s2:i:0	dv:f:0.0039	rl:i:0
JAKRYQ010003112.1	1252	6	1246	-	VIRSorter_utg000007l_segment0_LN:i:3333025_RC:i:1176860_XC:f:0_999850	3333025	786301	787541	1208	1240	60	tp:A:P	cm:i:120	s1:i:1208	s2:i:0	dv:f:0.0021	rl:i:0
JAKRZI010032401.1	1104	27	1068	+	VIRSorter_utg000007l_segment0_LN:i:3333025_RC:i:1176860_XC:f:0_999850	3333025	2945109	2946115	427	1041	60	tp:A:P	cm:i:32	s1:i:419	s2:i:0	dv:f:0.0664	rl:i:0
JAKRYQ010003113.1	1252	14	1242	-	VIRSorter_utg000007l_segment0_LN:i:3333025_RC:i:1176860_XC:f:0_999850	3333025	2093224	2094452	1214	1228	60	tp:A:P	cm:i:120	s1:i:1214	s2:i:0	dv:f:0.0009	rl:i:0
JAKRYQ010003242.1	1229	2	1212	+	VIRSorter_utg000007l_segment0_LN:i:3333025_RC:i:1176860_XC:f:0_999850	3333025	1549469	1550679	1163	1210	60	tp:A:P	cm:i:111	s1:i:1163	s2:i:771	dv:f:0.0032	rl:i:0
JAKRYQ010003238.1	1230	1	1191	-	VIRSorter_utg000007l_segment0_LN:i:3333025_RC:i:1176860_XC:f:0_999850	3333025	1238276	1239466	1190	1190	60	tp:A:P	cm:i:118	s1:i:1190	s2:i:0	dv:f:0.0004	rl:i:0
JAKRYQ010003224.1	1233	6	1229	-	VIRSorter_utg000007l_segment0_LN:i:3333025_RC:i:1176860_XC:f:0_999850	3333025	762072	763295	1223	1223	60	tp:A:P	cm:i:124	s1:i:1223	s2:i:0	dv:f:0.0004	rl:i:0
JAKRYQ010003222.1	1233	53	1218	+	VIRSorter_utg000007l_segment0_LN:i:3333025_RC:i:1176860_XC:f:0_999850	3333025	1764690	1765855	1100	1165	60	tp:A:P	cm:i:104	s1:i:1100	s2:i:0	dv:f:0.0048	rl:i:0
JAKRYQ010003219.1	1234	8	1225	+	VIRSorter_utg000007l_segment0_LN:i:3333025_RC:i:1176860_XC:f:0_999850	3333025	3320653	3321870	1217	1217	60	tp:A:P	cm:i:119	s1:i:1217	s2:i:0	dv:f:0.0004	rl:i:0
JAKRYQ010003209.1	1235	16	1227	-	VIRSorter_utg000007l_segment0_LN:i:3333025_RC:i:1176860_XC:f:0_999850	3333025	244256	245467	1211	1211	60	tp:A:P	cm:i:118	s1:i:1211	s2:i:0	dv:f:0.0004	rl:i:0
JAKRYQ010003206.1	1236	0	1207	+	VIRSorter_utg000007l_segment0_LN:i:3333025_RC:i:1176860_XC:f:0_999850	3333025	1394633	1395840	1207	1207	60	tp:A:P	cm:i:117	s1:i:1207	s2:i:0	dv:f:0.0004	rl:i:0
JAKRYQ010003199.1	1237	6	1164	+	VIRSorter_utg000007l_segment0_LN:i:3333025_RC:i:1176860_XC:f:0_999850	3333025	921844	923002	1153	1158	60	tp:A:P	cm:i:113	s1:i:1153	s2:i:0	dv:f:0.0009	rl:i:0
JAKRYQ010003196.1	1237	6	1231	+	VIRSorter_utg000007l_segment0_LN:i:3333025_RC:i:1176860_XC:f:0_999850	3333025	1104374	1105599	1225	1225	60	tp:A:P	cm:i:127	s1:i:1225	s2:i:0	dv:f:0.0004	rl:i:0
JAKRYX010078183.1	1049	366	406	+	VIRSorter_utg000007l_segment0_LN:i:3333025_RC:i:1176860_XC:f:0_999850	3333025	1890813	1890853	40	40	0	tp:A:P	cm:i:3	s1:i:40	s2:i:40	dv:f:0.0269	rl:i:0
JAKRYX010078183.1	1049	366	406	-	VIRSorter_utg000007l_segment0_LN:i:3333025_RC:i:1176860_XC:f:0_999850	3333025	723593	723633	40	40	0	tp:A:S	cm:i:3	s1:i:40	dv:f:0.0269	rl:i:0
JAKRZI010032577.1	1100	92	1096	+	VIRSorter_utg000007l_segment0_LN:i:3333025_RC:i:1176860_XC:f:0_999850	3333025	2002420	2003424	301	1004	60	tp:A:P	cm:i:22	s1:i:301	s2:i:0	dv:f:0.0823	rl:i:0
JAKRYQ010003184.1	1238	3	1225	-	VIRSorter_utg000007l_segment0_LN:i:3333025_RC:i:1176860_XC:f:0_999850	3333025	99167	100389	1222	1222	60	tp:A:P	cm:i:132	s1:i:1222	s2:i:0	dv:f:0.0004	rl:i:0
JAKRYQ010002959.1	1278	10	1273	+	VIRSorter_utg000007l_segment0_LN:i:3333025_RC:i:1176860_XC:f:0_999850	3333025	3120118	3121381	1263	1263	60	tp:A:P	cm:i:125	s1:i:1263	s2:i:0	dv:f:0.0004	rl:i:0
JAKRYQ010003180.1	1239	12	1234	-	VIRSorter_utg000007l_segment0_LN:i:3333025_RC:i:1176860_XC:f:0_999850	3333025	2886256	2887478	1185	1222	60	tp:A:P	cm:i:114	s1:i:1185	s2:i:0	dv:f:0.0027	rl:i:0
JAKRZI010032526.1	1101	367	1014	+	VIRSorter_utg000007l_segment0_LN:i:3333025_RC:i:1176860_XC:f:0_999850	3333025	1308887	1309534	135	648	60	tp:A:P	cm:i:10	s1:i:135	s2:i:0	dv:f:0.1024	rl:i:0
JAKRYQ010003166.1	1242	0	1240	-	VIRSorter_utg000007l_segment0_LN:i:3333025_RC:i:1176860_XC:f:0_999850	3333025	2882188	2883428	1164	1240	60	tp:A:P	cm:i:110	s1:i:1164	s2:i:0	dv:f:0.0037	rl:i:0
JAKRYQ010003165.1	1242	12	1235	+	VIRSorter_utg000007l_segment0_LN:i:3333025_RC:i:1176860_XC:f:0_999850	3333025	336293	337518	1213	1225	60	tp:A:P	cm:i:133	s1:i:1213	s2:i:0	dv:f:0.0008	rl:i:0
JAKRZI010032483.1	1102	916	997	+	VIRSorter_utg000007l_segment0_LN:i:3333025_RC:i:1176860_XC:f:0_999850	3333025	1282595	1282675	44	81	0	tp:A:S	cm:i:4	s1:i:44	dv:f:0.0482	rl:i:0
JAKRZI010032483.1	1102	286	1102	+	VIRSorter_utg000007l_segment0_LN:i:3333025_RC:i:1176860_XC:f:0_999850	3333025	1264356	1265042	76	816	3	tp:A:P	cm:i:4	s1:i:49	s2:i:44	dv:f:0.1602	rl:i:0
JAKRYQ010003160.1	1243	17	1239	+	VIRSorter_utg000007l_segment0_LN:i:3333025_RC:i:1176860_XC:f:0_999850	3333025	599470	600692	1222	1222	60	tp:A:P	cm:i:127	s1:i:1222	s2:i:0	dv:f:0.0004	rl:i:0
JAKRYQ010003136.1	1248	9	1238	-	VIRSorter_utg000007l_segment0_LN:i:3333025_RC:i:1176860_XC:f:0_999850	3333025	1091038	1092267	1229	1229	60	tp:A:P	cm:i:125	s1:i:1229	s2:i:0	dv:f:0.0004	rl:i:0
JAKRYQ010003133.1	1248	3	1237	+	VIRSorter_utg000007l_segment0_LN:i:3333025_RC:i:1176860_XC:f:0_999850	3333025	2628792	2630026	1165	1234	60	tp:A:P	cm:i:115	s1:i:1165	s2:i:0	dv:f:0.0035	rl:i:0
JAKRYQ010003130.1	1248	11	1241	-	VIRSorter_utg000007l_segment0_LN:i:3333025_RC:i:1176860_XC:f:0_999850	3333025	2996018	2997248	1212	1230	60	tp:A:P	cm:i:113	s1:i:1212	s2:i:0	dv:f:0.0014	rl:i:0
JAKRYQ010003127.1	1249	14	1249	-	VIRSorter_utg000007l_segment0_LN:i:3333025_RC:i:1176860_XC:f:0_999850	3333025	909986	911221	1216	1235	60	tp:A:P	cm:i:115	s1:i:1216	s2:i:0	dv:f:0.0022	rl:i:0
JAKRZI010032419.1	1103	367	996	+	VIRSorter_utg000007l_segment0_LN:i:3333025_RC:i:1176860_XC:f:0_999850	3333025	2185087	2185716	305	629	60	tp:A:P	cm:i:21	s1:i:305	s2:i:0	dv:f:0.0544	rl:i:0
JAKRYQ010003122.1	1250	17	1239	-	VIRSorter_utg000007l_segment0_LN:i:3333025_RC:i:1176860_XC:f:0_999850	3333025	430595	431817	1222	1222	60	tp:A:P	cm:i:116	s1:i:1222	s2:i:0	dv:f:0.0005	rl:i:0
JAKRYQ010003115.1	1251	17	1240	-	VIRSorter_utg000007l_segment0_LN:i:3333025_RC:i:1176860_XC:f:0_999850	3333025	940317	941540	1223	1223	60	tp:A:P	cm:i:122	s1:i:1223	s2:i:0	dv:f:0.0004	rl:i:0
JAKRYQ010003177.1	1239	12	1226	+	VIRSorter_utg000007l_segment0_LN:i:3333025_RC:i:1176860_XC:f:0_999850	3333025	3047580	3048794	1195	1214	60	tp:A:P	cm:i:129	s1:i:1195	s2:i:0	dv:f:0.0016	rl:i:0
JAKRYQ010002591.1	1351	17	133	+	VIRSorter_utg000007l_segment0_LN:i:3333025_RC:i:1176860_XC:f:0_999850	3333025	1151735	1151851	116	116	60	tp:A:P	cm:i:11	s1:i:116	s2:i:0	dv:f:0.0046	rl:i:0
JAKRYT010010526.1	2899	1004	2882	-	VIRSorter_utg000007l_segment0_LN:i:3333025_RC:i:1176860_XC:f:0_999850	3333025	723609	725543	182	1934	0	tp:A:S	cm:i:15	s1:i:170	dv:f:0.1345	rl:i:0
JAKRYQ010002591.1	1351	146	1338	-	VIRSorter_utg000007l_segment0_LN:i:3333025_RC:i:1176860_XC:f:0_999850	3333025	1150515	1151707	1177	1192	60	tp:A:P	cm:i:119	s1:i:1177	s2:i:0	dv:f:0.0013	rl:i:0
JAKRYQ010001892.1	1537	17	1533	+	VIRSorter_utg000007l_segment0_LN:i:3333025_RC:i:1176860_XC:f:0_999850	3333025	1080520	1082043	1516	1523	60	tp:A:P	cm:i:146	s1:i:1514	s2:i:0	dv:f:0.0004	rl:i:0
JAKRYQ010001889.1	1538	1	1532	-	VIRSorter_utg000007l_segment0_LN:i:3333025_RC:i:1176860_XC:f:0_999850	3333025	2168484	2170015	1531	1531	60	tp:A:P	cm:i:153	s1:i:1531	s2:i:0	dv:f:0.0003	rl:i:0
JAKRYQ010001883.1	1539	18	1531	+	VIRSorter_utg000007l_segment0_LN:i:3333025_RC:i:1176860_XC:f:0_999850	3333025	372756	374269	1513	1513	60	tp:A:P	cm:i:144	s1:i:1513	s2:i:0	dv:f:0.0004	rl:i:0
JAKRYT010035845.1	1545	271	1456	+	VIRSorter_utg000007l_segment0_LN:i:3333025_RC:i:1176860_XC:f:0_999850	3333025	724260	725398	52	1185	0	tp:A:P	cm:i:6	s1:i:42	s2:i:42	dv:f:0.1602	rl:i:0
JAKRYQ010001878.1	1542	7	1541	-	VIRSorter_utg000007l_segment0_LN:i:3333025_RC:i:1176860_XC:f:0_999850	3333025	1234064	1235598	1474	1534	60	tp:A:P	cm:i:145	s1:i:1474	s2:i:0	dv:f:0.0028	rl:i:0
JAKRYT010035845.1	1545	271	1456	-	VIRSorter_utg000007l_segment0_LN:i:3333025_RC:i:1176860_XC:f:0_999850	3333025	1889048	1890186	52	1185	0	tp:A:S	cm:i:6	s1:i:42	dv:f:0.1602	rl:i:0
JAKRYQ010001872.1	1543	13	1531	-	VIRSorter_utg000007l_segment0_LN:i:3333025_RC:i:1176860_XC:f:0_999850	3333025	972268	973786	1498	1518	60	tp:A:P	cm:i:157	s1:i:1498	s2:i:0	dv:f:0.0020	rl:i:0
JAKRYT010035874.1	1544	473	1511	-	VIRSorter_utg000007l_segment0_LN:i:3333025_RC:i:1176860_XC:f:0_999850	3333025	1886457	1887466	182	1038	0	tp:A:P	cm:i:13	s1:i:175	s2:i:175	dv:f:0.1133	rl:i:0
JAKRYT010035874.1	1544	473	1511	+	VIRSorter_utg000007l_segment0_LN:i:3333025_RC:i:1176860_XC:f:0_999850	3333025	726980	727989	182	1038	0	tp:A:S	cm:i:13	s1:i:175	dv:f:0.1133	rl:i:0
JAKRYT010036435.1	1533	1485	1526	-	VIRSorter_utg000007l_segment0_LN:i:3333025_RC:i:1176860_XC:f:0_999850	3333025	1572589	1572630	41	41	1	tp:A:P	cm:i:3	s1:i:41	s2:i:0	dv:f:0.0269	rl:i:0
JAKRYQ010001863.1	1545	2	1530	+	VIRSorter_utg000007l_segment0_LN:i:3333025_RC:i:1176860_XC:f:0_999850	3333025	1173773	1175301	1517	1528	60	tp:A:P	cm:i:148	s1:i:1517	s2:i:0	dv:f:0.0007	rl:i:0
JAKRYQ010001861.1	1546	6	1540	+	VIRSorter_utg000007l_segment0_LN:i:3333025_RC:i:1176860_XC:f:0_999850	3333025	415583	417117	1524	1534	60	tp:A:P	cm:i:166	s1:i:1524	s2:i:0	dv:f:0.0006	rl:i:0
JAKRYT010037003.1	1522	84	1336	+	VIRSorter_utg000007l_segment0_LN:i:3333025_RC:i:1176860_XC:f:0_999850	3333025	727014	728249	134	1252	0	tp:A:S	cm:i:8	s1:i:130	dv:f:0.1483	rl:i:0
JAKRYT010037003.1	1522	84	1336	-	VIRSorter_utg000007l_segment0_LN:i:3333025_RC:i:1176860_XC:f:0_999850	3333025	1886197	1887432	134	1252	0	tp:A:S	cm:i:8	s1:i:130	dv:f:0.1483	rl:i:0
JAKRYQ010001853.1	1548	4	96	-	VIRSorter_utg000007l_segment0_LN:i:3333025_RC:i:1176860_XC:f:0_999850	3333025	1025071	1025163	92	92	60	tp:A:P	cm:i:8	s1:i:92	s2:i:0	dv:f:0.0062	rl:i:0
JAKRYQ010001853.1	1548	96	1531	+	VIRSorter_utg000007l_segment0_LN:i:3333025_RC:i:1176860_XC:f:0_999850	3333025	1025551	1026986	1420	1435	60	tp:A:P	cm:i:139	s1:i:1420	s2:i:0	dv:f:0.0015	rl:i:0
JAKRYN010011242.1	1469	758	1462	+	VIRSorter_utg000007l_segment0_LN:i:3333025_RC:i:1176860_XC:f:0_999850	3333025	723593	724284	212	704	0	tp:A:S	cm:i:15	s1:i:209	dv:f:0.0803	rl:i:0
JAKRYN010011242.1	1469	758	1462	-	VIRSorter_utg000007l_segment0_LN:i:3333025_RC:i:1176860_XC:f:0_999850	3333025	1890162	1890853	212	704	0	tp:A:P	cm:i:15	s1:i:209	s2:i:209	dv:f:0.0803	rl:i:0
JAKRYT010037461.1	1512	15	649	-	VIRSorter_utg000007l_segment0_LN:i:3333025_RC:i:1176860_XC:f:0_999850	3333025	723663	724284	135	634	0	tp:A:S	cm:i:9	s1:i:132	dv:f:0.1041	rl:i:0
JAKRYT010037461.1	1512	15	649	+	VIRSorter_utg000007l_segment0_LN:i:3333025_RC:i:1176860_XC:f:0_999850	3333025	1890162	1890783	135	634	0	tp:A:S	cm:i:9	s1:i:132	dv:f:0.1041	rl:i:0
JAKRYQ010001848.1	1549	0	1539	-	VIRSorter_utg000007l_segment0_LN:i:3333025_RC:i:1176860_XC:f:0_999850	3333025	418458	419997	1491	1539	60	tp:A:P	cm:i:155	s1:i:1491	s2:i:0	dv:f:0.0020	rl:i:0
JAKRZI010029256.1	1170	9	1082	+	VIRSorter_utg000007l_segment0_LN:i:3333025_RC:i:1176860_XC:f:0_999850	3333025	1527640	1528713	390	1073	60	tp:A:P	cm:i:33	s1:i:390	s2:i:0	dv:f:0.0584	rl:i:0
JAKRYT010037725.1	1507	518	985	+	VIRSorter_utg000007l_segment0_LN:i:3333025_RC:i:1176860_XC:f:0_999850	3333025	726980	727451	95	483	57	tp:A:P	cm:i:6	s1:i:87	s2:i:0	dv:f:0.1037	rl:i:0
JAKRYQ010001844.1	1551	11	1540	-	VIRSorter_utg000007l_segment0_LN:i:3333025_RC:i:1176860_XC:f:0_999850	3333025	1349492	1351021	1529	1529	60	tp:A:P	cm:i:151	s1:i:1529	s2:i:0	dv:f:0.0003	rl:i:0
JAKRYT010037725.1	1507	518	985	-	VIRSorter_utg000007l_segment0_LN:i:3333025_RC:i:1176860_XC:f:0_999850	3333025	1886995	1887466	95	483	0	tp:A:S	cm:i:6	s1:i:87	dv:f:0.1037	rl:i:0
JAKRYQ010001840.1	1552	14	1544	+	VIRSorter_utg000007l_segment0_LN:i:3333025_RC:i:1176860_XC:f:0_999850	3333025	2284082	2285612	1499	1530	60	tp:A:P	cm:i:146	s1:i:1499	s2:i:89	dv:f:0.0014	rl:i:0
JAKRYQ010001836.1	1554	10	1550	-	VIRSorter_utg000007l_segment0_LN:i:3333025_RC:i:1176860_XC:f:0_999850	3333025	265314	266854	1503	1540	60	tp:A:P	cm:i:147	s1:i:1503	s2:i:0	dv:f:0.0021	rl:i:0
JAKRYQ010001898.1	1535	18	1518	+	VIRSorter_utg000007l_segment0_LN:i:3333025_RC:i:1176860_XC:f:0_999850	3333025	2221550	2223050	1500	1500	60	tp:A:P	cm:i:150	s1:i:1500	s2:i:0	dv:f:0.0003	rl:i:0
JAKRYQ010001831.1	1555	6	1538	+	VIRSorter_utg000007l_segment0_LN:i:3333025_RC:i:1176860_XC:f:0_999850	3333025	1557058	1558590	1518	1532	60	tp:A:P	cm:i:154	s1:i:1518	s2:i:0	dv:f:0.0010	rl:i:0
JAKRZI010029425.1	1166	47	1102	-	VIRSorter_utg000007l_segment0_LN:i:3333025_RC:i:1176860_XC:f:0_999850	3333025	2343981	2345036	406	1055	60	tp:A:P	cm:i:33	s1:i:406	s2:i:0	dv:f:0.0551	rl:i:0
JAKRYQ010001918.1	1529	14	1490	+	VIRSorter_utg000007l_segment0_LN:i:3333025_RC:i:1176860_XC:f:0_999850	3333025	563014	564490	1476	1476	60	tp:A:P	cm:i:153	s1:i:1476	s2:i:0	dv:f:0.0003	rl:i:0
JAKRYN010012030.1	1429	591	1256	+	VIRSorter_utg000007l_segment0_LN:i:3333025_RC:i:1176860_XC:f:0_999850	3333025	1888680	1889349	57	669	0	tp:A:S	cm:i:3	s1:i:56	dv:f:0.1594	rl:i:0
JAKRYN010012030.1	1429	591	1256	-	VIRSorter_utg000007l_segment0_LN:i:3333025_RC:i:1176860_XC:f:0_999850	3333025	725097	725766	57	669	13	tp:A:P	cm:i:3	s1:i:56	s2:i:0	dv:f:0.1594	rl:i:0
JAKRYQ010001998.1	1506	6	1383	-	VIRSorter_utg000007l_segment0_LN:i:3333025_RC:i:1176860_XC:f:0_999850	3333025	390995	392372	1363	1377	60	tp:A:P	cm:i:136	s1:i:1363	s2:i:0	dv:f:0.0011	rl:i:0
JAKRZI010029678.1	1160	7	1122	-	VIRSorter_utg000007l_segment0_LN:i:3333025_RC:i:1176860_XC:f:0_999850	3333025	1749865	1750980	461	1115	60	tp:A:P	cm:i:33	s1:i:461	s2:i:0	dv:f:0.0638	rl:i:0
JAKRYT010029186.1	1711	504	969	+	VIRSorter_utg000007l_segment0_LN:i:3333025_RC:i:1176860_XC:f:0_999850	3333025	726980	727451	95	483	0	tp:A:P	cm:i:6	s1:i:87	s2:i:87	dv:f:0.1037	rl:i:0
JAKRYQ010001994.1	1507	4	1496	+	VIRSorter_utg000007l_segment0_LN:i:3333025_RC:i:1176860_XC:f:0_999850	3333025	194330	195822	1480	1492	60	tp:A:P	cm:i:143	s1:i:1480	s2:i:60	dv:f:0.0007	rl:i:0
JAKRYT010029186.1	1711	504	969	-	VIRSorter_utg000007l_segment0_LN:i:3333025_RC:i:1176860_XC:f:0_999850	3333025	1886995	1887466	95	483	0	tp:A:S	cm:i:6	s1:i:87	dv:f:0.1037	rl:i:0
JAKRYQ010001992.1	1509	0	1507	-	VIRSorter_utg000007l_segment0_LN:i:3333025_RC:i:1176860_XC:f:0_999850	3333025	2936957	2938464	1492	1507	60	tp:A:P	cm:i:140	s1:i:1492	s2:i:0	dv:f:0.0015	rl:i:0
JAKRYQ010001989.1	1509	2	1491	+	VIRSorter_utg000007l_segment0_LN:i:3333025_RC:i:1176860_XC:f:0_999850	3333025	419983	421472	1476	1489	60	tp:A:P	cm:i:142	s1:i:1476	s2:i:0	dv:f:0.0015	rl:i:0
JAKRZI010029655.1	1160	247	962	-	VIRSorter_utg000007l_segment0_LN:i:3333025_RC:i:1176860_XC:f:0_999850	3333025	555969	556684	157	716	60	tp:A:P	cm:i:12	s1:i:157	s2:i:0	dv:f:0.0957	rl:i:0
JAKRZI010029635.1	1161	731	1161	+	VIRSorter_utg000007l_segment0_LN:i:3333025_RC:i:1176860_XC:f:0_999850	3333025	1646676	1647149	106	473	60	tp:A:P	cm:i:6	s1:i:96	s2:i:0	dv:f:0.1083	rl:i:0
JAKRZI010029630.1	1161	11	1046	-	VIRSorter_utg000007l_segment0_LN:i:3333025_RC:i:1176860_XC:f:0_999850	3333025	317033	318068	348	1035	60	tp:A:P	cm:i:27	s1:i:348	s2:i:0	dv:f:0.0744	rl:i:0
JAKRZI010029612.1	1161	229	1147	+	VIRSorter_utg000007l_segment0_LN:i:3333025_RC:i:1176860_XC:f:0_999850	3333025	2883822	2885088	322	1267	60	tp:A:P	cm:i:22	s1:i:252	s2:i:0	dv:f:0.0775	rl:i:0
JAKRYT010031571.1	1645	157	1461	+	VIRSorter_utg000007l_segment0_LN:i:3333025_RC:i:1176860_XC:f:0_999850	3333025	724265	725543	59	1308	0	tp:A:P	cm:i:4	s1:i:51	s2:i:51	dv:f:0.1824	rl:i:0
JAKRYT010031571.1	1645	157	1461	-	VIRSorter_utg000007l_segment0_LN:i:3333025_RC:i:1176860_XC:f:0_999850	3333025	1888903	1890181	59	1308	0	tp:A:S	cm:i:4	s1:i:51	dv:f:0.1824	rl:i:0
JAKRYQ010001977.1	1513	8	1504	-	VIRSorter_utg000007l_segment0_LN:i:3333025_RC:i:1176860_XC:f:0_999850	3333025	981597	983093	1424	1496	60	tp:A:P	cm:i:139	s1:i:1424	s2:i:0	dv:f:0.0029	rl:i:0
JAKRZI010029580.1	1162	34	1145	+	VIRSorter_utg000007l_segment0_LN:i:3333025_RC:i:1176860_XC:f:0_999850	3333025	1660641	1661752	190	1111	60	tp:A:P	cm:i:12	s1:i:190	s2:i:0	dv:f:0.1199	rl:i:0
JAKRYQ010001963.1	1517	17	1515	-	VIRSorter_utg000007l_segment0_LN:i:3333025_RC:i:1176860_XC:f:0_999850	3333025	3193750	3195248	1498	1498	60	tp:A:P	cm:i:146	s1:i:1498	s2:i:0	dv:f:0.0004	rl:i:0
JAKRZI010029541.1	1163	50	1137	+	VIRSorter_utg000007l_segment0_LN:i:3333025_RC:i:1176860_XC:f:0_999850	3333025	2489298	2490385	412	1087	60	tp:A:P	cm:i:27	s1:i:412	s2:i:0	dv:f:0.0730	rl:i:0
JAKRYQ010001946.1	1522	3	1467	-	VIRSorter_utg000007l_segment0_LN:i:3333025_RC:i:1176860_XC:f:0_999850	3333025	3121953	3123417	1432	1464	60	tp:A:P	cm:i:140	s1:i:1432	s2:i:0	dv:f:0.0015	rl:i:0
JAKRYQ010001936.1	1524	8	1519	+	VIRSorter_utg000007l_segment0_LN:i:3333025_RC:i:1176860_XC:f:0_999850	3333025	3209817	3211328	1511	1511	60	tp:A:P	cm:i:148	s1:i:1511	s2:i:0	dv:f:0.0004	rl:i:0
JAKRYQ010001928.1	1527	14	1526	+	VIRSorter_utg000007l_segment0_LN:i:3333025_RC:i:1176860_XC:f:0_999850	3333025	889237	890749	1415	1512	60	tp:A:P	cm:i:133	s1:i:1415	s2:i:0	dv:f:0.0049	rl:i:0
JAKRYQ010001921.1	1528	13	1523	-	VIRSorter_utg000007l_segment0_LN:i:3333025_RC:i:1176860_XC:f:0_999850	3333025	2512773	2514283	1468	1510	60	tp:A:P	cm:i:148	s1:i:1468	s2:i:0	dv:f:0.0021	rl:i:0
JAKRYT010035259.1	1558	840	1537	-	VIRSorter_utg000007l_segment0_LN:i:3333025_RC:i:1176860_XC:f:0_999850	3333025	723609	724290	84	697	0	tp:A:P	cm:i:9	s1:i:79	s2:i:79	dv:f:0.1080	rl:i:0
JAKRYT010035259.1	1558	840	1537	+	VIRSorter_utg000007l_segment0_LN:i:3333025_RC:i:1176860_XC:f:0_999850	3333025	1890156	1890837	84	697	0	tp:A:S	cm:i:9	s1:i:79	dv:f:0.1080	rl:i:0
JAKRZI010029454.1	1165	122	1077	+	VIRSorter_utg000007l_segment0_LN:i:3333025_RC:i:1176860_XC:f:0_999850	3333025	2253542	2254497	166	955	60	tp:A:P	cm:i:11	s1:i:166	s2:i:0	dv:f:0.1135	rl:i:0
JAKRZI010029451.1	1165	15	713	-	VIRSorter_utg000007l_segment0_LN:i:3333025_RC:i:1176860_XC:f:0_999850	3333025	3245639	3246337	273	698	60	tp:A:P	cm:i:20	s1:i:273	s2:i:0	dv:f:0.0636	rl:i:0
JAKRYQ010001907.1	1532	14	1496	-	VIRSorter_utg000007l_segment0_LN:i:3333025_RC:i:1176860_XC:f:0_999850	3333025	192770	194252	1482	1482	60	tp:A:P	cm:i:148	s1:i:1482	s2:i:109	dv:f:0.0004	rl:i:0
JAKRYQ010001819.1	1558	62	1523	+	VIRSorter_utg000007l_segment0_LN:i:3333025_RC:i:1176860_XC:f:0_999850	3333025	652020	653481	1346	1461	60	tp:A:P	cm:i:128	s1:i:1346	s2:i:0	dv:f:0.0073	rl:i:0
JAKRYT010039206.1	1478	78	1212	+	VIRSorter_utg000007l_segment0_LN:i:3333025_RC:i:1176860_XC:f:0_999850	3333025	727394	728502	227	1134	0	tp:A:P	cm:i:15	s1:i:220	s2:i:220	dv:f:0.1094	rl:i:0
JAKRYQ010001818.1	1558	10	1541	+	VIRSorter_utg000007l_segment0_LN:i:3333025_RC:i:1176860_XC:f:0_999850	3333025	1162190	1163721	1531	1531	60	tp:A:P	cm:i:147	s1:i:1531	s2:i:0	dv:f:0.0004	rl:i:0
JAKRZE010029364.1	1328	398	1206	-	VIRSorter_utg000007l_segment0_LN:i:3333025_RC:i:1176860_XC:f:0_999850	3333025	1886844	1887693	242	850	0	tp:A:S	cm:i:19	s1:i:231	dv:f:0.0770	rl:i:0
JAKRYT010043015.1	1412	12	679	+	VIRSorter_utg000007l_segment0_LN:i:3333025_RC:i:1176860_XC:f:0_999850	3333025	1890183	1890837	109	667	0	tp:A:S	cm:i:6	s1:i:106	dv:f:0.1185	rl:i:0
JAKRYP010023916.1	2219	511	1176	-	VIRSorter_utg000007l_segment0_LN:i:3333025_RC:i:1176860_XC:f:0_999850	3333025	1888680	1889349	57	669	0	tp:A:S	cm:i:3	s1:i:56	dv:f:0.1611	rl:i:0
JAKRZE010029364.1	1328	398	1206	+	VIRSorter_utg000007l_segment0_LN:i:3333025_RC:i:1176860_XC:f:0_999850	3333025	726753	727602	242	850	0	tp:A:P	cm:i:19	s1:i:231	s2:i:231	dv:f:0.0770	rl:i:0
JAKRYQ010001700.1	1597	10	1596	-	VIRSorter_utg000007l_segment0_LN:i:3333025_RC:i:1176860_XC:f:0_999850	3333025	626922	628508	1556	1586	60	tp:A:P	cm:i:160	s1:i:1556	s2:i:0	dv:f:0.0026	rl:i:0
JAKRZI010028812.1	1180	39	500	+	VIRSorter_utg000007l_segment0_LN:i:3333025_RC:i:1176860_XC:f:0_999850	3333025	2150805	2151266	118	461	60	tp:A:P	cm:i:9	s1:i:118	s2:i:0	dv:f:0.0870	rl:i:0
JAKRZI010028811.1	1180	190	1142	-	VIRSorter_utg000007l_segment0_LN:i:3333025_RC:i:1176860_XC:f:0_999850	3333025	355564	356501	224	952	60	tp:A:P	cm:i:17	s1:i:221	s2:i:0	dv:f:0.0906	rl:i:0
JAKRZI010028803.1	1180	15	948	+	VIRSorter_utg000007l_segment0_LN:i:3333025_RC:i:1176860_XC:f:0_999850	3333025	487058	487990	303	933	60	tp:A:P	cm:i:25	s1:i:303	s2:i:0	dv:f:0.0662	rl:i:0
JAKRYQ010001677.1	1605	51	1560	-	VIRSorter_utg000007l_segment0_LN:i:3333025_RC:i:1176860_XC:f:0_999850	3333025	2554824	2556333	1449	1509	60	tp:A:P	cm:i:148	s1:i:1449	s2:i:0	dv:f:0.0024	rl:i:0
JAKRZI010028792.1	1181	95	966	+	VIRSorter_utg000007l_segment0_LN:i:3333025_RC:i:1176860_XC:f:0_999850	3333025	2395334	2396205	202	871	60	tp:A:P	cm:i:14	s1:i:202	s2:i:0	dv:f:0.1002	rl:i:0
JAKRYQ010001669.1	1607	14	1589	+	VIRSorter_utg000007l_segment0_LN:i:3333025_RC:i:1176860_XC:f:0_999850	3333025	2587057	2588632	1575	1575	60	tp:A:P	cm:i:146	s1:i:1575	s2:i:0	dv:f:0.0004	rl:i:0
JAKRZI010028752.1	1182	28	967	+	VIRSorter_utg000007l_segment0_LN:i:3333025_RC:i:1176860_XC:f:0_999850	3333025	2605101	2606040	408	939	60	tp:A:P	cm:i:32	s1:i:408	s2:i:0	dv:f:0.0594	rl:i:0
JAKRZI010028748.1	1182	16	849	-	VIRSorter_utg000007l_segment0_LN:i:3333025_RC:i:1176860_XC:f:0_999850	3333025	1136729	1137562	304	833	60	tp:A:P	cm:i:20	s1:i:304	s2:i:0	dv:f:0.0768	rl:i:0
JAKRYQ010001637.1	1618	3	1576	-	VIRSorter_utg000007l_segment0_LN:i:3333025_RC:i:1176860_XC:f:0_999850	3333025	2664233	2665806	1563	1573	60	tp:A:P	cm:i:158	s1:i:1563	s2:i:0	dv:f:0.0007	rl:i:0
JAKRYQ010001636.1	1618	1	1605	-	VIRSorter_utg000007l_segment0_LN:i:3333025_RC:i:1176860_XC:f:0_999850	3333025	3113032	3114636	1604	1604	60	tp:A:P	cm:i:162	s1:i:1604	s2:i:0	dv:f:0.0003	rl:i:0
JAKRZI010028695.1	1183	40	166	-	VIRSorter_utg000007l_segment0_LN:i:3333025_RC:i:1176860_XC:f:0_999850	3333025	710728	710854	57	126	14	tp:A:P	cm:i:3	s1:i:57	s2:i:0	dv:f:0.0730	rl:i:0
JAKRYQ010001632.1	1620	5	1603	-	VIRSorter_utg000007l_segment0_LN:i:3333025_RC:i:1176860_XC:f:0_999850	3333025	68062	69660	1566	1598	60	tp:A:P	cm:i:166	s1:i:1566	s2:i:0	dv:f:0.0019	rl:i:0
JAKRYQ010001626.1	1622	12	1613	+	VIRSorter_utg000007l_segment0_LN:i:3333025_RC:i:1176860_XC:f:0_999850	3333025	1071174	1072775	1583	1601	60	tp:A:P	cm:i:148	s1:i:1583	s2:i:0	dv:f:0.0017	rl:i:0
JAKRYQ010001625.1	1623	0	1608	+	VIRSorter_utg000007l_segment0_LN:i:3333025_RC:i:1176860_XC:f:0_999850	3333025	1958911	1960519	1608	1608	60	tp:A:P	cm:i:157	s1:i:1608	s2:i:0	dv:f:0.0003	rl:i:0
JAKRYQ010001624.1	1623	10	1615	+	VIRSorter_utg000007l_segment0_LN:i:3333025_RC:i:1176860_XC:f:0_999850	3333025	622644	624249	1587	1605	60	tp:A:P	cm:i:154	s1:i:1587	s2:i:0	dv:f:0.0010	rl:i:0
JAKRYQ010001614.1	1629	74	1620	+	VIRSorter_utg000007l_segment0_LN:i:3333025_RC:i:1176860_XC:f:0_999850	3333025	2646897	2648443	1526	1546	60	tp:A:P	cm:i:160	s1:i:1526	s2:i:0	dv:f:0.0016	rl:i:0
JAKRYN010009528.1	1575	6	592	+	VIRSorter_utg000007l_segment0_LN:i:3333025_RC:i:1176860_XC:f:0_999850	3333025	1886864	1887450	92	588	0	tp:A:S	cm:i:6	s1:i:92	dv:f:0.1194	rl:i:0
JAKRYN010009528.1	1575	6	592	-	VIRSorter_utg000007l_segment0_LN:i:3333025_RC:i:1176860_XC:f:0_999850	3333025	726996	727582	92	588	0	tp:A:P	cm:i:6	s1:i:92	s2:i:92	dv:f:0.1194	rl:i:0
JAKRYQ010001605.1	1635	12	1628	+	VIRSorter_utg000007l_segment0_LN:i:3333025_RC:i:1176860_XC:f:0_999850	3333025	1967382	1968998	1608	1616	60	tp:A:P	cm:i:165	s1:i:1608	s2:i:0	dv:f:0.0006	rl:i:0
JAKRYQ010001601.1	1636	2	1633	-	VIRSorter_utg000007l_segment0_LN:i:3333025_RC:i:1176860_XC:f:0_999850	3333025	1664298	1665929	1624	1631	60	tp:A:P	cm:i:163	s1:i:1624	s2:i:0	dv:f:0.0006	rl:i:0
JAKRZI010028575.1	1186	167	1166	-	VIRSorter_utg000007l_segment0_LN:i:3333025_RC:i:1176860_XC:f:0_999850	3333025	2366404	2367403	296	999	60	tp:A:P	cm:i:19	s1:i:296	s2:i:0	dv:f:0.0869	rl:i:0
JAKRYQ010001597.1	1638	17	1636	-	VIRSorter_utg000007l_segment0_LN:i:3333025_RC:i:1176860_XC:f:0_999850	3333025	1129939	1131558	1534	1619	60	tp:A:P	cm:i:148	s1:i:1534	s2:i:0	dv:f:0.0034	rl:i:0
JAKRYT010043010.1	1412	25	951	-	VIRSorter_utg000007l_segment0_LN:i:3333025_RC:i:1176860_XC:f:0_999850	3333025	1885952	1886863	112	926	0	tp:A:S	cm:i:8	s1:i:108	dv:f:0.1324	rl:i:0
JAKRYT010043010.1	1412	25	951	+	VIRSorter_utg000007l_segment0_LN:i:3333025_RC:i:1176860_XC:f:0_999850	3333025	727583	728494	112	926	0	tp:A:P	cm:i:8	s1:i:108	s2:i:108	dv:f:0.1324	rl:i:0
JAKRYQ010001717.1	1592	13	1577	+	VIRSorter_utg000007l_segment0_LN:i:3333025_RC:i:1176860_XC:f:0_999850	3333025	1205675	1207239	1564	1564	60	tp:A:P	cm:i:161	s1:i:1564	s2:i:0	dv:f:0.0003	rl:i:0
JAKRYQ010001722.1	1590	10	1581	+	VIRSorter_utg000007l_segment0_LN:i:3333025_RC:i:1176860_XC:f:0_999850	3333025	766460	768031	1571	1571	60	tp:A:P	cm:i:163	s1:i:1571	s2:i:0	dv:f:0.0003	rl:i:0
JAKRYT010039206.1	1478	78	1212	-	VIRSorter_utg000007l_segment0_LN:i:3333025_RC:i:1176860_XC:f:0_999850	3333025	1885944	1887052	227	1134	0	tp:A:S	cm:i:15	s1:i:220	dv:f:0.1094	rl:i:0
JAKRYQ010001806.1	1562	4	1545	+	VIRSorter_utg000007l_segment0_LN:i:3333025_RC:i:1176860_XC:f:0_999850	3333025	375603	377144	1494	1541	60	tp:A:P	cm:i:143	s1:i:1494	s2:i:129	dv:f:0.0029	rl:i:0
JAKRYT010039208.1	1478	9	1337	+	VIRSorter_utg000007l_segment0_LN:i:3333025_RC:i:1176860_XC:f:0_999850	3333025	724244	725543	61	1328	0	tp:A:S	cm:i:6	s1:i:54	dv:f:0.1646	rl:i:0
JAKRYN010011202.1	1471	224	1464	+	VIRSorter_utg000007l_segment0_LN:i:3333025_RC:i:1176860_XC:f:0_999850	3333025	1888903	1890202	106	1300	0	tp:A:S	cm:i:10	s1:i:93	dv:f:0.1342	rl:i:0
JAKRYT010039208.1	1478	9	1337	-	VIRSorter_utg000007l_segment0_LN:i:3333025_RC:i:1176860_XC:f:0_999850	3333025	1888903	1890202	61	1328	0	tp:A:S	cm:i:6	s1:i:54	dv:f:0.1646	rl:i:0
JAKRYQ010001787.1	1569	15	1554	+	VIRSorter_utg000007l_segment0_LN:i:3333025_RC:i:1176860_XC:f:0_999850	3333025	1833431	1834970	1505	1539	60	tp:A:P	cm:i:142	s1:i:1505	s2:i:0	dv:f:0.0025	rl:i:0
JAKRYQ010001786.1	1570	8	1552	+	VIRSorter_utg000007l_segment0_LN:i:3333025_RC:i:1176860_XC:f:0_999850	3333025	35787	37331	1369	1544	60	tp:A:P	cm:i:134	s1:i:1369	s2:i:0	dv:f:0.0087	rl:i:0
JAKRYQ010001785.1	1570	14	1552	+	VIRSorter_utg000007l_segment0_LN:i:3333025_RC:i:1176860_XC:f:0_999850	3333025	3205770	3207308	1457	1538	60	tp:A:P	cm:i:147	s1:i:1457	s2:i:45	dv:f:0.0035	rl:i:0
JAKRZI010029105.1	1174	8	1076	+	VIRSorter_utg000007l_segment0_LN:i:3333025_RC:i:1176860_XC:f:0_999850	3333025	624269	625337	327	1068	60	tp:A:P	cm:i:22	s1:i:327	s2:i:0	dv:f:0.0797	rl:i:0
JAKRZI010029095.1	1174	67	959	-	VIRSorter_utg000007l_segment0_LN:i:3333025_RC:i:1176860_XC:f:0_999850	3333025	408576	409468	164	892	60	tp:A:P	cm:i:12	s1:i:164	s2:i:0	dv:f:0.1024	rl:i:0
JAKRZI010029089.1	1174	16	1168	-	VIRSorter_utg000007l_segment0_LN:i:3333025_RC:i:1176860_XC:f:0_999850	3333025	989143	990295	453	1152	60	tp:A:P	cm:i:34	s1:i:453	s2:i:0	dv:f:0.0714	rl:i:0
JAKRZI010029085.1	1174	34	1126	-	VIRSorter_utg000007l_segment0_LN:i:3333025_RC:i:1176860_XC:f:0_999850	3333025	2530042	2531134	351	1092	60	tp:A:P	cm:i:28	s1:i:351	s2:i:0	dv:f:0.0730	rl:i:0
JAKRYN010011202.1	1471	224	1464	-	VIRSorter_utg000007l_segment0_LN:i:3333025_RC:i:1176860_XC:f:0_999850	3333025	724244	725543	106	1300	0	tp:A:P	cm:i:10	s1:i:93	s2:i:93	dv:f:0.1342	rl:i:0
JAKRYQ010002018.1	1498	15	1482	+	VIRSorter_utg000007l_segment0_LN:i:3333025_RC:i:1176860_XC:f:0_999850	3333025	929625	931092	1455	1467	60	tp:A:P	cm:i:141	s1:i:1455	s2:i:0	dv:f:0.0007	rl:i:0
JAKRYN010011133.1	1475	1179	1225	-	VIRSorter_utg000007l_segment0_LN:i:3333025_RC:i:1176860_XC:f:0_999850	3333025	1153830	1153876	46	46	5	tp:A:P	cm:i:3	s1:i:46	s2:i:0	dv:f:0.0269	rl:i:0
JAKRYT010039957.1	1465	778	1464	-	VIRSorter_utg000007l_segment0_LN:i:3333025_RC:i:1176860_XC:f:0_999850	3333025	1890162	1890837	116	686	0	tp:A:S	cm:i:9	s1:i:113	dv:f:0.1041	rl:i:0
JAKRZI010029054.1	1175	218	1142	-	VIRSorter_utg000007l_segment0_LN:i:3333025_RC:i:1176860_XC:f:0_999850	3333025	3141146	3142071	291	925	60	tp:A:P	cm:i:22	s1:i:291	s2:i:0	dv:f:0.0753	rl:i:0
JAKRYQ010001774.1	1572	5	1556	+	VIRSorter_utg000007l_segment0_LN:i:3333025_RC:i:1176860_XC:f:0_999850	3333025	2978009	2979560	1524	1551	60	tp:A:P	cm:i:150	s1:i:1524	s2:i:0	dv:f:0.0021	rl:i:0
JAKRZI010029013.1	1176	1002	1161	+	VIRSorter_utg000007l_segment0_LN:i:3333025_RC:i:1176860_XC:f:0_999850	3333025	2343236	2343395	58	159	25	tp:A:P	cm:i:5	s1:i:58	s2:i:0	dv:f:0.0755	rl:i:0
JAKRZI010029013.1	1176	70	372	+	VIRSorter_utg000007l_segment0_LN:i:3333025_RC:i:1176860_XC:f:0_999850	3333025	2341214	2341516	104	302	60	tp:A:P	cm:i:7	s1:i:104	s2:i:0	dv:f:0.0800	rl:i:0
JAKRYQ010001764.1	1575	13	1557	-	VIRSorter_utg000007l_segment0_LN:i:3333025_RC:i:1176860_XC:f:0_999850	3333025	69759	71303	1544	1544	60	tp:A:P	cm:i:152	s1:i:1544	s2:i:0	dv:f:0.0003	rl:i:0
JAKRZI010029005.1	1176	40	1132	-	VIRSorter_utg000007l_segment0_LN:i:3333025_RC:i:1176860_XC:f:0_999850	3333025	1028011	1029100	284	1092	60	tp:A:P	cm:i:21	s1:i:284	s2:i:0	dv:f:0.0876	rl:i:0
JAKRZI010028996.1	1176	18	1135	-	VIRSorter_utg000007l_segment0_LN:i:3333025_RC:i:1176860_XC:f:0_999850	3333025	1504922	1506137	501	1218	60	tp:A:P	cm:i:42	s1:i:479	s2:i:0	dv:f:0.0507	rl:i:0
JAKRYQ010001762.1	1576	15	1573	+	VIRSorter_utg000007l_segment0_LN:i:3333025_RC:i:1176860_XC:f:0_999850	3333025	1430105	1431663	1480	1558	60	tp:A:P	cm:i:144	s1:i:1480	s2:i:0	dv:f:0.0028	rl:i:0
JAKRYQ010001757.1	1577	89	1567	-	VIRSorter_utg000007l_segment0_LN:i:3333025_RC:i:1176860_XC:f:0_999850	3333025	2404684	2406162	1393	1478	60	tp:A:P	cm:i:145	s1:i:1393	s2:i:0	dv:f:0.0042	rl:i:0
JAKRYQ010001747.1	1580	9	1575	+	VIRSorter_utg000007l_segment0_LN:i:3333025_RC:i:1176860_XC:f:0_999850	3333025	3072528	3074094	1539	1566	60	tp:A:P	cm:i:154	s1:i:1539	s2:i:0	dv:f:0.0017	rl:i:0
JAKRYQ010001744.1	1582	14	1577	+	VIRSorter_utg000007l_segment0_LN:i:3333025_RC:i:1176860_XC:f:0_999850	3333025	2015395	2016958	1563	1563	60	tp:A:P	cm:i:148	s1:i:1563	s2:i:0	dv:f:0.0004	rl:i:0
JAKRYQ010001726.1	1588	37	1581	-	VIRSorter_utg000007l_segment0_LN:i:3333025_RC:i:1176860_XC:f:0_999850	3333025	1254653	1256197	1465	1544	60	tp:A:P	cm:i:133	s1:i:1465	s2:i:0	dv:f:0.0045	rl:i:0
JAKRYT010039957.1	1465	778	1464	+	VIRSorter_utg000007l_segment0_LN:i:3333025_RC:i:1176860_XC:f:0_999850	3333025	723609	724284	116	686	0	tp:A:P	cm:i:9	s1:i:113	s2:i:113	dv:f:0.1041	rl:i:0
JAKRYQ010002023.1	1497	2	1481	+	VIRSorter_utg000007l_segment0_LN:i:3333025_RC:i:1176860_XC:f:0_999850	3333025	2099848	2101327	1461	1479	60	tp:A:P	cm:i:141	s1:i:1461	s2:i:0	dv:f:0.0011	rl:i:0
JAKRYQ010002025.1	1495	3	1487	+	VIRSorter_utg000007l_segment0_LN:i:3333025_RC:i:1176860_XC:f:0_999850	3333025	2963255	2964739	1484	1484	60	tp:A:P	cm:i:146	s1:i:1484	s2:i:0	dv:f:0.0004	rl:i:0
JAKRYQ010002029.1	1494	15	1492	+	VIRSorter_utg000007l_segment0_LN:i:3333025_RC:i:1176860_XC:f:0_999850	3333025	1975204	1976681	1457	1477	60	tp:A:P	cm:i:138	s1:i:1457	s2:i:0	dv:f:0.0015	rl:i:0
JAKRYT010012664.1	2625	7	1481	+	VIRSorter_utg000007l_segment0_LN:i:3333025_RC:i:1176860_XC:f:0_999850	3333025	726980	728481	110	1514	0	tp:A:P	cm:i:7	s1:i:96	s2:i:96	dv:f:0.1588	rl:i:0
JAKRYQ010002454.1	1383	9	1381	+	VIRSorter_utg000007l_segment0_LN:i:3333025_RC:i:1176860_XC:f:0_999850	3333025	371111	372483	1336	1372	60	tp:A:P	cm:i:130	s1:i:1336	s2:i:0	dv:f:0.0035	rl:i:0
JAKRYT010012664.1	2625	7	1481	-	VIRSorter_utg000007l_segment0_LN:i:3333025_RC:i:1176860_XC:f:0_999850	3333025	1885965	1887466	110	1514	0	tp:A:S	cm:i:7	s1:i:96	dv:f:0.1588	rl:i:0
JAKRYQ010002453.1	1383	11	1369	-	VIRSorter_utg000007l_segment0_LN:i:3333025_RC:i:1176860_XC:f:0_999850	3333025	1508417	1509775	1348	1358	60	tp:A:P	cm:i:125	s1:i:1348	s2:i:0	dv:f:0.0012	rl:i:0
JAKRYQ010002451.1	1384	13	1371	-	VIRSorter_utg000007l_segment0_LN:i:3333025_RC:i:1176860_XC:f:0_999850	3333025	1854487	1855845	1358	1358	60	tp:A:P	cm:i:136	s1:i:1358	s2:i:0	dv:f:0.0004	rl:i:0
JAKRYT010012937.1	2593	659	1807	+	VIRSorter_utg000007l_segment0_LN:i:3333025_RC:i:1176860_XC:f:0_999850	3333025	1886309	1887466	160	1178	0	tp:A:P	cm:i:10	s1:i:147	s2:i:147	dv:f:0.1299	rl:i:0
JAKRYQ010002449.1	1385	11	1369	+	VIRSorter_utg000007l_segment0_LN:i:3333025_RC:i:1176860_XC:f:0_999850	3333025	1520669	1522027	1358	1358	60	tp:A:P	cm:i:140	s1:i:1358	s2:i:0	dv:f:0.0004	rl:i:0
JAKRYQ010002442.1	1386	11	1377	+	VIRSorter_utg000007l_segment0_LN:i:3333025_RC:i:1176860_XC:f:0_999850	3333025	1607826	1609192	1366	1366	60	tp:A:P	cm:i:136	s1:i:1366	s2:i:0	dv:f:0.0004	rl:i:0
JAKRYT010012937.1	2593	659	1807	-	VIRSorter_utg000007l_segment0_LN:i:3333025_RC:i:1176860_XC:f:0_999850	3333025	726980	728137	160	1178	0	tp:A:S	cm:i:10	s1:i:147	dv:f:0.1299	rl:i:0
JAKRYQ010002437.1	1387	14	1379	-	VIRSorter_utg000007l_segment0_LN:i:3333025_RC:i:1176860_XC:f:0_999850	3333025	3259370	3260735	1344	1365	60	tp:A:P	cm:i:131	s1:i:1344	s2:i:0	dv:f:0.0024	rl:i:0
JAKRZI010030632.1	1139	47	995	-	VIRSorter_utg000007l_segment0_LN:i:3333025_RC:i:1176860_XC:f:0_999850	3333025	2873739	2874687	341	948	60	tp:A:P	cm:i:23	s1:i:341	s2:i:0	dv:f:0.0730	rl:i:0
JAKRZI010030623.1	1139	341	939	+	VIRSorter_utg000007l_segment0_LN:i:3333025_RC:i:1176860_XC:f:0_999850	3333025	2827574	2828172	57	598	14	tp:A:P	cm:i:3	s1:i:57	s2:i:0	dv:f:0.1594	rl:i:0
JAKRYQ010002431.1	1389	4	1389	+	VIRSorter_utg000007l_segment0_LN:i:3333025_RC:i:1176860_XC:f:0_999850	3333025	444029	445414	1364	1385	60	tp:A:P	cm:i:135	s1:i:1364	s2:i:0	dv:f:0.0019	rl:i:0
JAKRZI010030608.1	1139	56	319	+	VIRSorter_utg000007l_segment0_LN:i:3333025_RC:i:1176860_XC:f:0_999850	3333025	2828587	2828850	74	263	47	tp:A:P	cm:i:6	s1:i:74	s2:i:0	dv:f:0.0730	rl:i:0
JAKRYT010014181.1	2472	51	674	+	VIRSorter_utg000007l_segment0_LN:i:3333025_RC:i:1176860_XC:f:0_999850	3333025	1886851	1887466	165	639	0	tp:A:P	cm:i:12	s1:i:155	s2:i:155	dv:f:0.0838	rl:i:0
JAKRYQ010002425.1	1391	14	1390	-	VIRSorter_utg000007l_segment0_LN:i:3333025_RC:i:1176860_XC:f:0_999850	3333025	3265390	3266766	1371	1376	60	tp:A:P	cm:i:139	s1:i:1371	s2:i:0	dv:f:0.0008	rl:i:0
JAKRYT010014181.1	2472	51	674	-	VIRSorter_utg000007l_segment0_LN:i:3333025_RC:i:1176860_XC:f:0_999850	3333025	726980	727595	165	639	0	tp:A:S	cm:i:12	s1:i:155	dv:f:0.0838	rl:i:0
JAKRYT010014678.1	2426	472	979	+	VIRSorter_utg000007l_segment0_LN:i:3333025_RC:i:1176860_XC:f:0_999850	3333025	727103	727602	114	507	0	tp:A:P	cm:i:6	s1:i:112	s2:i:112	dv:f:0.1126	rl:i:0
JAKRYT010014678.1	2426	472	979	-	VIRSorter_utg000007l_segment0_LN:i:3333025_RC:i:1176860_XC:f:0_999850	3333025	1886844	1887343	114	507	0	tp:A:S	cm:i:6	s1:i:112	dv:f:0.1126	rl:i:0
JAKRYQ010002420.1	1392	11	1386	+	VIRSorter_utg000007l_segment0_LN:i:3333025_RC:i:1176860_XC:f:0_999850	3333025	3107234	3108609	1375	1375	60	tp:A:P	cm:i:136	s1:i:1375	s2:i:0	dv:f:0.0004	rl:i:0
JAKRYQ010002416.1	1393	16	1388	-	VIRSorter_utg000007l_segment0_LN:i:3333025_RC:i:1176860_XC:f:0_999850	3333025	479900	481272	1350	1372	60	tp:A:P	cm:i:139	s1:i:1350	s2:i:0	dv:f:0.0015	rl:i:0
JAKRZI010030563.1	1140	50	1137	+	VIRSorter_utg000007l_segment0_LN:i:3333025_RC:i:1176860_XC:f:0_999850	3333025	1610964	1612051	356	1087	60	tp:A:P	cm:i:27	s1:i:356	s2:i:0	dv:f:0.0725	rl:i:0
JAKRYQ010002413.1	1394	10	1384	-	VIRSorter_utg000007l_segment0_LN:i:3333025_RC:i:1176860_XC:f:0_999850	3333025	1075035	1076409	1374	1374	60	tp:A:P	cm:i:132	s1:i:1374	s2:i:0	dv:f:0.0004	rl:i:0
JAKRYQ010002397.1	1398	10	1391	-	VIRSorter_utg000007l_segment0_LN:i:3333025_RC:i:1176860_XC:f:0_999850	3333025	3061130	3062511	1372	1381	60	tp:A:P	cm:i:132	s1:i:1372	s2:i:0	dv:f:0.0012	rl:i:0
JAKRYT010016106.1	2313	305	1887	+	VIRSorter_utg000007l_segment0_LN:i:3333025_RC:i:1176860_XC:f:0_999850	3333025	1889330	1890853	139	1582	0	tp:A:P	cm:i:10	s1:i:126	s2:i:126	dv:f:0.1432	rl:i:0
JAKRYT010016106.1	2313	305	1887	-	VIRSorter_utg000007l_segment0_LN:i:3333025_RC:i:1176860_XC:f:0_999850	3333025	723593	725116	139	1582	0	tp:A:S	cm:i:10	s1:i:126	dv:f:0.1432	rl:i:0
JAKRZI010030471.1	1142	154	866	-	VIRSorter_utg000007l_segment0_LN:i:3333025_RC:i:1176860_XC:f:0_999850	3333025	952418	953130	65	712	32	tp:A:P	cm:i:5	s1:i:65	s2:i:0	dv:f:0.1404	rl:i:0
JAKRYQ010002463.1	1380	3	1376	-	VIRSorter_utg000007l_segment0_LN:i:3333025_RC:i:1176860_XC:f:0_999850	3333025	1033676	1035049	1360	1373	60	tp:A:P	cm:i:130	s1:i:1360	s2:i:0	dv:f:0.0020	rl:i:0
JAKRZI010030744.1	1137	39	1125	+	VIRSorter_utg000007l_segment0_LN:i:3333025_RC:i:1176860_XC:f:0_999850	3333025	2272921	2274007	195	1086	60	tp:A:P	cm:i:12	s1:i:195	s2:i:0	dv:f:0.1142	rl:i:0
JAKRYQ010002465.1	1379	11	1372	-	VIRSorter_utg000007l_segment0_LN:i:3333025_RC:i:1176860_XC:f:0_999850	3333025	1783674	1785035	1346	1361	60	tp:A:P	cm:i:135	s1:i:1346	s2:i:0	dv:f:0.0012	rl:i:0
JAKRYQ010002468.1	1379	6	1375	-	VIRSorter_utg000007l_segment0_LN:i:3333025_RC:i:1176860_XC:f:0_999850	3333025	2246343	2247712	1341	1369	60	tp:A:P	cm:i:128	s1:i:1341	s2:i:0	dv:f:0.0024	rl:i:0
JAKRYS010020696.1	1028	491	702	+	VIRSorter_utg000007l_segment0_LN:i:3333025_RC:i:1176860_XC:f:0_999850	3333025	726996	727205	85	211	0	tp:A:P	cm:i:6	s1:i:85	s2:i:85	dv:f:0.0751	rl:i:0
JAKRYS010020696.1	1028	491	702	-	VIRSorter_utg000007l_segment0_LN:i:3333025_RC:i:1176860_XC:f:0_999850	3333025	1887241	1887450	85	211	0	tp:A:S	cm:i:6	s1:i:85	dv:f:0.0751	rl:i:0
JAKRYQ010002587.1	1353	53	1337	-	VIRSorter_utg000007l_segment0_LN:i:3333025_RC:i:1176860_XC:f:0_999850	3333025	7587	8871	1284	1284	60	tp:A:P	cm:i:129	s1:i:1284	s2:i:0	dv:f:0.0008	rl:i:0
JAKRYQ010002584.1	1354	5	1345	+	VIRSorter_utg000007l_segment0_LN:i:3333025_RC:i:1176860_XC:f:0_999850	3333025	2843599	2844939	1303	1340	60	tp:A:P	cm:i:122	s1:i:1303	s2:i:0	dv:f:0.0037	rl:i:0
JAKRYT010011274.1	2793	635	2591	-	VIRSorter_utg000007l_segment0_LN:i:3333025_RC:i:1176860_XC:f:0_999850	3333025	1888903	1890759	172	1958	0	tp:A:S	cm:i:15	s1:i:149	dv:f:0.1371	rl:i:0
JAKRYQ010002542.1	1364	4	1357	-	VIRSorter_utg000007l_segment0_LN:i:3333025_RC:i:1176860_XC:f:0_999850	3333025	3078858	3080211	1272	1353	60	tp:A:P	cm:i:130	s1:i:1272	s2:i:0	dv:f:0.0050	rl:i:0
JAKRYT010011274.1	2793	635	2591	+	VIRSorter_utg000007l_segment0_LN:i:3333025_RC:i:1176860_XC:f:0_999850	3333025	723687	725543	172	1958	0	tp:A:S	cm:i:15	s1:i:149	dv:f:0.1371	rl:i:0
JAKRZI010030918.1	1133	8	820	+	VIRSorter_utg000007l_segment0_LN:i:3333025_RC:i:1176860_XC:f:0_999850	3333025	2938852	2939693	148	841	60	tp:A:P	cm:i:9	s1:i:141	s2:i:0	dv:f:0.1212	rl:i:0
JAKRYQ010002541.1	1364	13	1357	+	VIRSorter_utg000007l_segment0_LN:i:3333025_RC:i:1176860_XC:f:0_999850	3333025	3202894	3204238	1344	1344	60	tp:A:P	cm:i:130	s1:i:1344	s2:i:0	dv:f:0.0004	rl:i:0
JAKRYQ010002527.1	1367	0	1365	-	VIRSorter_utg000007l_segment0_LN:i:3333025_RC:i:1176860_XC:f:0_999850	3333025	1408856	1410221	1342	1365	60	tp:A:P	cm:i:122	s1:i:1342	s2:i:0	dv:f:0.0021	rl:i:0
JAKRYT010011662.1	2740	1140	2299	-	VIRSorter_utg000007l_segment0_LN:i:3333025_RC:i:1176860_XC:f:0_999850	3333025	1885965	1887136	123	1178	0	tp:A:S	cm:i:7	s1:i:117	dv:f:0.1455	rl:i:0
JAKRYT010011662.1	2740	1140	2299	+	VIRSorter_utg000007l_segment0_LN:i:3333025_RC:i:1176860_XC:f:0_999850	3333025	727310	728481	123	1178	0	tp:A:S	cm:i:7	s1:i:117	dv:f:0.1455	rl:i:0
JAKRYQ010002509.1	1371	16	1361	+	VIRSorter_utg000007l_segment0_LN:i:3333025_RC:i:1176860_XC:f:0_999850	3333025	1696968	1698313	1337	1345	60	tp:A:P	cm:i:119	s1:i:1337	s2:i:0	dv:f:0.0009	rl:i:0
JAKRYQ010002383.1	1400	25	1388	+	VIRSorter_utg000007l_segment0_LN:i:3333025_RC:i:1176860_XC:f:0_999850	3333025	1922654	1924017	1363	1363	60	tp:A:P	cm:i:139	s1:i:1363	s2:i:0	dv:f:0.0008	rl:i:0
JAKRYQ010002507.1	1371	16	1370	-	VIRSorter_utg000007l_segment0_LN:i:3333025_RC:i:1176860_XC:f:0_999850	3333025	3228347	3229701	1354	1354	60	tp:A:P	cm:i:130	s1:i:1354	s2:i:0	dv:f:0.0004	rl:i:0
JAKRYQ010002491.1	1375	13	1366	+	VIRSorter_utg000007l_segment0_LN:i:3333025_RC:i:1176860_XC:f:0_999850	3333025	2998074	2999427	1353	1353	60	tp:A:P	cm:i:130	s1:i:1353	s2:i:0	dv:f:0.0004	rl:i:0
JAKRYT010012078.1	2689	2406	2447	+	VIRSorter_utg000007l_segment0_LN:i:3333025_RC:i:1176860_XC:f:0_999850	3333025	726753	726794	41	41	0	tp:A:S	cm:i:3	s1:i:41	dv:f:0.0269	rl:i:0
JAKRZI010030829.1	1135	176	1132	-	VIRSorter_utg000007l_segment0_LN:i:3333025_RC:i:1176860_XC:f:0_999850	3333025	3015261	3016219	325	958	60	tp:A:P	cm:i:28	s1:i:325	s2:i:0	dv:f:0.0643	rl:i:0
JAKRYQ010002490.1	1375	11	1358	+	VIRSorter_utg000007l_segment0_LN:i:3333025_RC:i:1176860_XC:f:0_999850	3333025	2702257	2703604	1295	1347	60	tp:A:P	cm:i:131	s1:i:1295	s2:i:0	dv:f:0.0031	rl:i:0
JAKRYQ010002489.1	1375	8	1365	-	VIRSorter_utg000007l_segment0_LN:i:3333025_RC:i:1176860_XC:f:0_999850	3333025	2785561	2786918	1297	1357	60	tp:A:P	cm:i:127	s1:i:1297	s2:i:0	dv:f:0.0028	rl:i:0
JAKRYT010012078.1	2689	2406	2447	-	VIRSorter_utg000007l_segment0_LN:i:3333025_RC:i:1176860_XC:f:0_999850	3333025	1887652	1887693	41	41	0	tp:A:S	cm:i:3	s1:i:41	dv:f:0.0269	rl:i:0
JAKRYQ010002488.1	1375	1	1360	-	VIRSorter_utg000007l_segment0_LN:i:3333025_RC:i:1176860_XC:f:0_999850	3333025	1028750	1030109	1359	1359	60	tp:A:P	cm:i:131	s1:i:1359	s2:i:0	dv:f:0.0004	rl:i:0
JAKRYT010012533.1	2637	1478	2086	-	VIRSorter_utg000007l_segment0_LN:i:3333025_RC:i:1176860_XC:f:0_999850	3333025	1886851	1887466	97	630	0	tp:A:P	cm:i:6	s1:i:88	s2:i:88	dv:f:0.1203	rl:i:0
JAKRYT010012533.1	2637	1478	2086	+	VIRSorter_utg000007l_segment0_LN:i:3333025_RC:i:1176860_XC:f:0_999850	3333025	726980	727595	97	630	0	tp:A:S	cm:i:6	s1:i:88	dv:f:0.1203	rl:i:0
JAKRYQ010002476.1	1377	12	1376	+	VIRSorter_utg000007l_segment0_LN:i:3333025_RC:i:1176860_XC:f:0_999850	3333025	1953880	1955244	1364	1364	60	tp:A:P	cm:i:136	s1:i:1364	s2:i:0	dv:f:0.0004	rl:i:0
JAKRYN010014866.1	1310	599	1303	-	VIRSorter_utg000007l_segment0_LN:i:3333025_RC:i:1176860_XC:f:0_999850	3333025	1890162	1890853	235	704	0	tp:A:S	cm:i:18	s1:i:232	dv:f:0.0692	rl:i:0
JAKRYN010014866.1	1310	599	1303	+	VIRSorter_utg000007l_segment0_LN:i:3333025_RC:i:1176860_XC:f:0_999850	3333025	723593	724284	235	704	0	tp:A:P	cm:i:18	s1:i:232	s2:i:232	dv:f:0.0692	rl:i:0
JAKRYQ010002469.1	1379	17	1375	-	VIRSorter_utg000007l_segment0_LN:i:3333025_RC:i:1176860_XC:f:0_999850	3333025	2758019	2759377	1358	1358	60	tp:A:P	cm:i:143	s1:i:1358	s2:i:0	dv:f:0.0004	rl:i:0
JAKRYQ010002498.1	1373	60	1364	-	VIRSorter_utg000007l_segment0_LN:i:3333025_RC:i:1176860_XC:f:0_999850	3333025	682408	683712	1265	1304	60	tp:A:P	cm:i:130	s1:i:1265	s2:i:0	dv:f:0.0031	rl:i:0
JAKRZI010028562.1	1186	824	1147	+	VIRSorter_utg000007l_segment0_LN:i:3333025_RC:i:1176860_XC:f:0_999850	3333025	2979894	2980220	62	326	23	tp:A:P	cm:i:4	s1:i:62	s2:i:0	dv:f:0.1156	rl:i:0
JAKRYQ010002380.1	1402	67	1385	-	VIRSorter_utg000007l_segment0_LN:i:3333025_RC:i:1176860_XC:f:0_999850	3333025	3037452	3038770	1318	1318	60	tp:A:P	cm:i:130	s1:i:1318	s2:i:0	dv:f:0.0008	rl:i:0
JAKRYQ010002367.1	1405	10	1376	-	VIRSorter_utg000007l_segment0_LN:i:3333025_RC:i:1176860_XC:f:0_999850	3333025	1841150	1842516	1354	1366	60	tp:A:P	cm:i:139	s1:i:1354	s2:i:0	dv:f:0.0011	rl:i:0
JAKRYT010021833.1	1979	126	1967	-	VIRSorter_utg000007l_segment0_LN:i:3333025_RC:i:1176860_XC:f:0_999850	3333025	723593	725398	275	1845	0	tp:A:S	cm:i:23	s1:i:264	dv:f:0.1086	rl:i:0
JAKRYQ010002178.1	1453	14	1450	+	VIRSorter_utg000007l_segment0_LN:i:3333025_RC:i:1176860_XC:f:0_999850	3333025	2096790	2098226	1436	1436	60	tp:A:P	cm:i:147	s1:i:1436	s2:i:0	dv:f:0.0004	rl:i:0
JAKRYQ010002176.1	1453	14	1422	-	VIRSorter_utg000007l_segment0_LN:i:3333025_RC:i:1176860_XC:f:0_999850	3333025	1798835	1800243	1401	1408	60	tp:A:P	cm:i:136	s1:i:1401	s2:i:0	dv:f:0.0015	rl:i:0
JAKRYQ010002168.1	1455	8	1439	-	VIRSorter_utg000007l_segment0_LN:i:3333025_RC:i:1176860_XC:f:0_999850	3333025	1322238	1323669	1431	1431	60	tp:A:P	cm:i:136	s1:i:1431	s2:i:0	dv:f:0.0004	rl:i:0
JAKRYQ010002162.1	1457	5	1453	+	VIRSorter_utg000007l_segment0_LN:i:3333025_RC:i:1176860_XC:f:0_999850	3333025	2956401	2957849	1448	1448	60	tp:A:P	cm:i:148	s1:i:1448	s2:i:0	dv:f:0.0004	rl:i:0
JAKRYQ010002160.1	1458	7	1453	-	VIRSorter_utg000007l_segment0_LN:i:3333025_RC:i:1176860_XC:f:0_999850	3333025	3128991	3130437	1407	1446	60	tp:A:P	cm:i:141	s1:i:1407	s2:i:0	dv:f:0.0018	rl:i:0
JAKRYQ010002132.1	1464	26	1446	+	VIRSorter_utg000007l_segment0_LN:i:3333025_RC:i:1176860_XC:f:0_999850	3333025	3224980	3226400	1420	1420	60	tp:A:P	cm:i:134	s1:i:1420	s2:i:0	dv:f:0.0008	rl:i:0
JAKRYQ010002129.1	1464	7	1456	+	VIRSorter_utg000007l_segment0_LN:i:3333025_RC:i:1176860_XC:f:0_999850	3333025	2363177	2364626	1428	1449	60	tp:A:P	cm:i:146	s1:i:1428	s2:i:0	dv:f:0.0014	rl:i:0
JAKRYT010024751.1	1857	1145	1842	+	VIRSorter_utg000007l_segment0_LN:i:3333025_RC:i:1176860_XC:f:0_999850	3333025	723593	724284	99	697	0	tp:A:P	cm:i:8	s1:i:97	s2:i:97	dv:f:0.1111	rl:i:0
JAKRZI010029967.1	1154	34	1106	-	VIRSorter_utg000007l_segment0_LN:i:3333025_RC:i:1176860_XC:f:0_999850	3333025	918982	920054	289	1072	60	tp:A:P	cm:i:19	s1:i:289	s2:i:0	dv:f:0.0934	rl:i:0
JAKRYT010024751.1	1857	1145	1842	-	VIRSorter_utg000007l_segment0_LN:i:3333025_RC:i:1176860_XC:f:0_999850	3333025	1890162	1890853	99	697	0	tp:A:S	cm:i:8	s1:i:97	dv:f:0.1111	rl:i:0
JAKRYT010024879.1	1852	1347	1825	-	VIRSorter_utg000007l_segment0_LN:i:3333025_RC:i:1176860_XC:f:0_999850	3333025	1886851	1887343	103	492	0	tp:A:P	cm:i:7	s1:i:100	s2:i:100	dv:f:0.1002	rl:i:0
JAKRYT010024879.1	1852	1347	1825	+	VIRSorter_utg000007l_segment0_LN:i:3333025_RC:i:1176860_XC:f:0_999850	3333025	727103	727595	103	492	0	tp:A:S	cm:i:7	s1:i:100	dv:f:0.1002	rl:i:0
JAKRYQ010002114.1	1467	16	1458	+	VIRSorter_utg000007l_segment0_LN:i:3333025_RC:i:1176860_XC:f:0_999850	3333025	2081285	2082727	1401	1442	60	tp:A:P	cm:i:129	s1:i:1401	s2:i:0	dv:f:0.0028	rl:i:0
JAKRYQ010002113.1	1468	11	1454	+	VIRSorter_utg000007l_segment0_LN:i:3333025_RC:i:1176860_XC:f:0_999850	3333025	3201344	3202787	1437	1443	60	tp:A:P	cm:i:138	s1:i:1437	s2:i:0	dv:f:0.0011	rl:i:0
JAKRYQ010002105.1	1471	13	1470	+	VIRSorter_utg000007l_segment0_LN:i:3333025_RC:i:1176860_XC:f:0_999850	3333025	3152380	3153837	1457	1457	60	tp:A:P	cm:i:151	s1:i:1457	s2:i:0	dv:f:0.0003	rl:i:0
JAKRYQ010002096.1	1475	11	1475	-	VIRSorter_utg000007l_segment0_LN:i:3333025_RC:i:1176860_XC:f:0_999850	3333025	2693058	2694522	1441	1464	60	tp:A:P	cm:i:141	s1:i:1441	s2:i:0	dv:f:0.0015	rl:i:0
JAKRYQ010002090.1	1476	16	1471	-	VIRSorter_utg000007l_segment0_LN:i:3333025_RC:i:1176860_XC:f:0_999850	3333025	1138363	1139818	1455	1455	60	tp:A:P	cm:i:137	s1:i:1455	s2:i:0	dv:f:0.0004	rl:i:0
JAKRYQ010002086.1	1478	28	1467	-	VIRSorter_utg000007l_segment0_LN:i:3333025_RC:i:1176860_XC:f:0_999850	3333025	2342763	2344202	1439	1439	60	tp:A:P	cm:i:150	s1:i:1439	s2:i:0	dv:f:0.0007	rl:i:0
JAKRYQ010002058.1	1486	6	1484	-	VIRSorter_utg000007l_segment0_LN:i:3333025_RC:i:1176860_XC:f:0_999850	3333025	1284078	1285556	1478	1478	60	tp:A:P	cm:i:152	s1:i:1478	s2:i:0	dv:f:0.0003	rl:i:0
JAKRYT010027762.1	1755	92	587	+	VIRSorter_utg000007l_segment0_LN:i:3333025_RC:i:1176860_XC:f:0_999850	3333025	1890359	1890853	97	495	0	tp:A:P	cm:i:6	s1:i:97	s2:i:97	dv:f:0.1126	rl:i:0
JAKRYQ010002057.1	1486	4	1469	-	VIRSorter_utg000007l_segment0_LN:i:3333025_RC:i:1176860_XC:f:0_999850	3333025	1587480	1588946	1451	1466	60	tp:A:P	cm:i:134	s1:i:1451	s2:i:0	dv:f:0.0012	rl:i:0
JAKRYQ010002051.1	1489	17	1473	-	VIRSorter_utg000007l_segment0_LN:i:3333025_RC:i:1176860_XC:f:0_999850	3333025	1230734	1232190	1439	1456	60	tp:A:P	cm:i:144	s1:i:1439	s2:i:0	dv:f:0.0014	rl:i:0
JAKRYT010027762.1	1755	92	587	-	VIRSorter_utg000007l_segment0_LN:i:3333025_RC:i:1176860_XC:f:0_999850	3333025	723593	724087	97	495	0	tp:A:S	cm:i:6	s1:i:97	dv:f:0.1126	rl:i:0
JAKRYQ010002050.1	1489	14	1483	-	VIRSorter_utg000007l_segment0_LN:i:3333025_RC:i:1176860_XC:f:0_999850	3333025	3176788	3178257	1429	1469	60	tp:A:P	cm:i:142	s1:i:1429	s2:i:150	dv:f:0.0022	rl:i:0
JAKRZI010029781.1	1158	89	1120	-	VIRSorter_utg000007l_segment0_LN:i:3333025_RC:i:1176860_XC:f:0_999850	3333025	182687	183753	303	1067	60	tp:A:P	cm:i:25	s1:i:295	s2:i:0	dv:f:0.0750	rl:i:0
JAKRYQ010002033.1	1493	3	1487	-	VIRSorter_utg000007l_segment0_LN:i:3333025_RC:i:1176860_XC:f:0_999850	3333025	2367988	2369472	1474	1484	60	tp:A:P	cm:i:141	s1:i:1474	s2:i:0	dv:f:0.0015	rl:i:0
JAKRYT010021833.1	1979	126	1967	+	VIRSorter_utg000007l_segment0_LN:i:3333025_RC:i:1176860_XC:f:0_999850	3333025	1889048	1890853	275	1845	0	tp:A:P	cm:i:23	s1:i:264	s2:i:264	dv:f:0.1086	rl:i:0
JAKRYN010013209.1	1376	1063	1247	+	VIRSorter_utg000007l_segment0_LN:i:3333025_RC:i:1176860_XC:f:0_999850	3333025	1890019	1890202	61	184	0	tp:A:P	cm:i:6	s1:i:61	s2:i:61	dv:f:0.0707	rl:i:0
JAKRYN010013209.1	1376	1063	1247	-	VIRSorter_utg000007l_segment0_LN:i:3333025_RC:i:1176860_XC:f:0_999850	3333025	724244	724427	61	184	0	tp:A:S	cm:i:6	s1:i:61	dv:f:0.0707	rl:i:0
JAKRYT010021264.1	2005	15	457	+	VIRSorter_utg000007l_segment0_LN:i:3333025_RC:i:1176860_XC:f:0_999850	3333025	1887021	1887466	96	458	0	tp:A:S	cm:i:6	s1:i:88	dv:f:0.0971	rl:i:0
JAKRYN010013959.1	1345	122	1338	-	VIRSorter_utg000007l_segment0_LN:i:3333025_RC:i:1176860_XC:f:0_999850	3333025	724127	725398	139	1273	0	tp:A:S	cm:i:12	s1:i:127	dv:f:0.1229	rl:i:0
JAKRYT010017774.1	2199	603	1202	-	VIRSorter_utg000007l_segment0_LN:i:3333025_RC:i:1176860_XC:f:0_999850	3333025	726995	727595	123	615	0	tp:A:P	cm:i:9	s1:i:115	s2:i:115	dv:f:0.1016	rl:i:0
JAKRYQ010002360.1	1406	6	1399	-	VIRSorter_utg000007l_segment0_LN:i:3333025_RC:i:1176860_XC:f:0_999850	3333025	732514	733907	1393	1393	60	tp:A:P	cm:i:135	s1:i:1393	s2:i:0	dv:f:0.0004	rl:i:0
JAKRYT010017774.1	2199	603	1202	+	VIRSorter_utg000007l_segment0_LN:i:3333025_RC:i:1176860_XC:f:0_999850	3333025	1886851	1887451	123	615	0	tp:A:S	cm:i:9	s1:i:115	dv:f:0.1016	rl:i:0
JAKRYN010013959.1	1345	122	1338	+	VIRSorter_utg000007l_segment0_LN:i:3333025_RC:i:1176860_XC:f:0_999850	3333025	1889048	1890319	139	1273	0	tp:A:P	cm:i:12	s1:i:127	s2:i:127	dv:f:0.1229	rl:i:0
JAKRZE010030224.1	1306	930	1303	+	VIRSorter_utg000007l_segment0_LN:i:3333025_RC:i:1176860_XC:f:0_999850	3333025	725354	725731	100	377	0	tp:A:S	cm:i:6	s1:i:99	dv:f:0.0928	rl:i:0
JAKRZI010030386.1	1144	58	1135	-	VIRSorter_utg000007l_segment0_LN:i:3333025_RC:i:1176860_XC:f:0_999850	3333025	2012398	2013475	656	1077	60	tp:A:P	cm:i:57	s1:i:656	s2:i:0	dv:f:0.0369	rl:i:0
JAKRZI010030353.1	1145	1017	1098	+	VIRSorter_utg000007l_segment0_LN:i:3333025_RC:i:1176860_XC:f:0_999850	3333025	1005080	1005161	51	81	10	tp:A:P	cm:i:3	s1:i:51	s2:i:0	dv:f:0.0578	rl:i:0
JAKRZE010030224.1	1306	930	1303	-	VIRSorter_utg000007l_segment0_LN:i:3333025_RC:i:1176860_XC:f:0_999850	3333025	1888715	1889092	100	377	0	tp:A:P	cm:i:6	s1:i:99	s2:i:99	dv:f:0.0928	rl:i:0
JAKRYQ010002328.1	1414	5	1412	-	VIRSorter_utg000007l_segment0_LN:i:3333025_RC:i:1176860_XC:f:0_999850	3333025	3064636	3066043	1349	1407	60	tp:A:P	cm:i:136	s1:i:1349	s2:i:0	dv:f:0.0041	rl:i:0
JAKRZI010030336.1	1145	2	1089	+	VIRSorter_utg000007l_segment0_LN:i:3333025_RC:i:1176860_XC:f:0_999850	3333025	2121290	2122377	256	1087	60	tp:A:P	cm:i:18	s1:i:256	s2:i:0	dv:f:0.0971	rl:i:0
JAKRYT010018578.1	2148	1348	2130	+	VIRSorter_utg000007l_segment0_LN:i:3333025_RC:i:1176860_XC:f:0_999850	3333025	1886267	1887040	120	783	0	tp:A:S	cm:i:8	s1:i:117	dv:f:0.1262	rl:i:0
JAKRYT010018578.1	2148	1348	2130	-	VIRSorter_utg000007l_segment0_LN:i:3333025_RC:i:1176860_XC:f:0_999850	3333025	727406	728179	120	783	0	tp:A:S	cm:i:8	s1:i:117	dv:f:0.1262	rl:i:0
JAKRYQ010002368.1	1405	10	1389	-	VIRSorter_utg000007l_segment0_LN:i:3333025_RC:i:1176860_XC:f:0_999850	3333025	3066232	3067611	1359	1379	60	tp:A:P	cm:i:131	s1:i:1359	s2:i:0	dv:f:0.0012	rl:i:0
JAKRYQ010002308.1	1420	10	1410	+	VIRSorter_utg000007l_segment0_LN:i:3333025_RC:i:1176860_XC:f:0_999850	3333025	1017271	1018671	1348	1400	60	tp:A:P	cm:i:137	s1:i:1348	s2:i:0	dv:f:0.0023	rl:i:0
JAKRYQ010002298.1	1422	13	1405	-	VIRSorter_utg000007l_segment0_LN:i:3333025_RC:i:1176860_XC:f:0_999850	3333025	2351643	2353035	1392	1392	60	tp:A:P	cm:i:129	s1:i:1392	s2:i:0	dv:f:0.0004	rl:i:0
JAKRYT010019434.1	2097	580	2086	+	VIRSorter_utg000007l_segment0_LN:i:3333025_RC:i:1176860_XC:f:0_999850	3333025	1885952	1887466	273	1532	0	tp:A:P	cm:i:20	s1:i:263	s2:i:263	dv:f:0.1064	rl:i:0
JAKRYT010019434.1	2097	580	2086	-	VIRSorter_utg000007l_segment0_LN:i:3333025_RC:i:1176860_XC:f:0_999850	3333025	726980	728494	273	1532	0	tp:A:S	cm:i:20	s1:i:263	dv:f:0.1064	rl:i:0
JAKRYQ010002292.1	1423	16	1415	-	VIRSorter_utg000007l_segment0_LN:i:3333025_RC:i:1176860_XC:f:0_999850	3333025	1667380	1668779	1399	1399	60	tp:A:P	cm:i:143	s1:i:1399	s2:i:0	dv:f:0.0004	rl:i:0
JAKRYT010020302.1	2054	30	1395	-	VIRSorter_utg000007l_segment0_LN:i:3333025_RC:i:1176860_XC:f:0_999850	3333025	726753	728137	142	1389	60	tp:A:P	cm:i:10	s1:i:136	s2:i:0	dv:f:0.1366	rl:i:0
JAKRYT010020430.1	2047	503	1514	-	VIRSorter_utg000007l_segment0_LN:i:3333025_RC:i:1176860_XC:f:0_999850	3333025	1886445	1887450	135	1013	0	tp:A:P	cm:i:9	s1:i:133	s2:i:133	dv:f:0.1288	rl:i:0
JAKRYT010020430.1	2047	503	1514	+	VIRSorter_utg000007l_segment0_LN:i:3333025_RC:i:1176860_XC:f:0_999850	3333025	726996	728001	135	1013	0	tp:A:S	cm:i:9	s1:i:133	dv:f:0.1288	rl:i:0
JAKRYQ010002235.1	1438	8	1429	-	VIRSorter_utg000007l_segment0_LN:i:3333025_RC:i:1176860_XC:f:0_999850	3333025	2983310	2984731	1421	1421	60	tp:A:P	cm:i:132	s1:i:1421	s2:i:0	dv:f:0.0004	rl:i:0
JAKRYQ010002231.1	1439	6	1427	-	VIRSorter_utg000007l_segment0_LN:i:3333025_RC:i:1176860_XC:f:0_999850	3333025	3306562	3307983	1421	1421	60	tp:A:P	cm:i:143	s1:i:1421	s2:i:0	dv:f:0.0004	rl:i:0
JAKRYT010020841.1	2025	51	1863	+	VIRSorter_utg000007l_segment0_LN:i:3333025_RC:i:1176860_XC:f:0_999850	3333025	723650	725407	102	1812	0	tp:A:S	cm:i:8	s1:i:90	dv:f:0.1673	rl:i:0
JAKRYT010020841.1	2025	51	1863	-	VIRSorter_utg000007l_segment0_LN:i:3333025_RC:i:1176860_XC:f:0_999850	3333025	1889039	1890796	102	1812	0	tp:A:S	cm:i:8	s1:i:90	dv:f:0.1673	rl:i:0
JAKRYT010021264.1	2005	15	457	-	VIRSorter_utg000007l_segment0_LN:i:3333025_RC:i:1176860_XC:f:0_999850	3333025	726980	727425	96	458	0	tp:A:P	cm:i:6	s1:i:88	s2:i:88	dv:f:0.0971	rl:i:0
JAKRYQ010002201.1	1447	9	1445	-	VIRSorter_utg000007l_segment0_LN:i:3333025_RC:i:1176860_XC:f:0_999850	3333025	827765	829201	1375	1436	60	tp:A:P	cm:i:133	s1:i:1375	s2:i:0	dv:f:0.0042	rl:i:0
JAKRYQ010002299.1	1422	15	1363	-	VIRSorter_utg000007l_segment0_LN:i:3333025_RC:i:1176860_XC:f:0_999850	3333025	2193927	2195275	1291	1348	60	tp:A:P	cm:i:119	s1:i:1291	s2:i:0	dv:f:0.0026	rl:i:0
JAKRYP010025181.1	2161	203	258	+	VIRSorter_utg000007l_segment0_LN:i:3333025_RC:i:1176860_XC:f:0_999850	3333025	728439	728494	53	55	0	tp:A:P	cm:i:4	s1:i:53	s2:i:53	dv:f:0.0295	rl:i:0
JAKRYP010030031.1	1970	1900	1942	-	VIRSorter_utg000007l_segment0_LN:i:3333025_RC:i:1176860_XC:f:0_999850	3333025	728460	728502	42	42	0	tp:A:S	cm:i:4	s1:i:42	dv:f:0.0213	rl:i:0
JAKRYP010025966.1	2124	9	635	-	VIRSorter_utg000007l_segment0_LN:i:3333025_RC:i:1176860_XC:f:0_999850	3333025	1886267	1886883	82	626	0	tp:A:P	cm:i:6	s1:i:79	s2:i:79	dv:f:0.1322	rl:i:0
JAKRZI010012170.1	1937	148	1914	-	VIRSorter_utg000007l_segment0_LN:i:3333025_RC:i:1176860_XC:f:0_999850	3333025	1553535	1555301	944	1766	60	tp:A:P	cm:i:82	s1:i:944	s2:i:0	dv:f:0.0384	rl:i:0
JAKRZJ010001100.1	14238	10082	10835	-	VIRSorter_utg000007l_segment0_LN:i:3333025_RC:i:1176860_XC:f:0_999850	3333025	1886725	1887466	184	769	0	tp:A:P	cm:i:13	s1:i:173	s2:i:173	dv:f:0.0956	rl:i:0
JAKRZJ010001100.1	14238	10082	10835	+	VIRSorter_utg000007l_segment0_LN:i:3333025_RC:i:1176860_XC:f:0_999850	3333025	726980	727721	184	769	0	tp:A:S	cm:i:13	s1:i:173	dv:f:0.0956	rl:i:0
JAKRZI010012145.1	1940	234	1199	-	VIRSorter_utg000007l_segment0_LN:i:3333025_RC:i:1176860_XC:f:0_999850	3333025	3235883	3236848	210	965	60	tp:A:P	cm:i:12	s1:i:210	s2:i:0	dv:f:0.1060	rl:i:0
JAKRZI010012144.1	1940	22	1938	-	VIRSorter_utg000007l_segment0_LN:i:3333025_RC:i:1176860_XC:f:0_999850	3333025	1181109	1183048	642	1939	60	tp:A:P	cm:i:43	s1:i:636	s2:i:0	dv:f:0.0788	rl:i:0
JAKRZJ010001231.1	13260	12859	13072	+	VIRSorter_utg000007l_segment0_LN:i:3333025_RC:i:1176860_XC:f:0_999850	3333025	1886268	1886476	47	213	0	tp:A:S	cm:i:3	s1:i:46	dv:f:0.1176	rl:i:0
JAKRZJ010001231.1	13260	12859	13072	-	VIRSorter_utg000007l_segment0_LN:i:3333025_RC:i:1176860_XC:f:0_999850	3333025	727970	728178	47	213	0	tp:A:S	cm:i:3	s1:i:46	dv:f:0.1176	rl:i:0
JAKRZI010012127.1	1942	161	1923	+	VIRSorter_utg000007l_segment0_LN:i:3333025_RC:i:1176860_XC:f:0_999850	3333025	1826577	1828339	468	1762	60	tp:A:P	cm:i:33	s1:i:468	s2:i:0	dv:f:0.0887	rl:i:0
JAKRZJ010001308.1	12892	1033	2602	+	VIRSorter_utg000007l_segment0_LN:i:3333025_RC:i:1176860_XC:f:0_999850	3333025	723593	725116	137	1569	0	tp:A:P	cm:i:9	s1:i:127	s2:i:127	dv:f:0.1501	rl:i:0
JAKRZI010012123.1	1942	114	218	+	VIRSorter_utg000007l_segment0_LN:i:3333025_RC:i:1176860_XC:f:0_999850	3333025	1135184	1135310	55	126	8	tp:A:P	cm:i:3	s1:i:49	s2:i:0	dv:f:0.0634	rl:i:0
JAKRZI010012123.1	1942	649	1633	+	VIRSorter_utg000007l_segment0_LN:i:3333025_RC:i:1176860_XC:f:0_999850	3333025	1231080	1232064	154	984	60	tp:A:P	cm:i:11	s1:i:154	s2:i:0	dv:f:0.1146	rl:i:0
JAKRZJ010001308.1	12892	1033	2602	-	VIRSorter_utg000007l_segment0_LN:i:3333025_RC:i:1176860_XC:f:0_999850	3333025	1889330	1890853	137	1569	0	tp:A:S	cm:i:9	s1:i:127	dv:f:0.1501	rl:i:0
JAKRZJ010001401.1	12370	802	1425	-	VIRSorter_utg000007l_segment0_LN:i:3333025_RC:i:1176860_XC:f:0_999850	3333025	726980	727595	165	639	0	tp:A:P	cm:i:12	s1:i:155	s2:i:155	dv:f:0.0897	rl:i:0
JAKRZJ010001401.1	12370	802	1425	+	VIRSorter_utg000007l_segment0_LN:i:3333025_RC:i:1176860_XC:f:0_999850	3333025	1886851	1887466	165	639	0	tp:A:S	cm:i:12	s1:i:155	dv:f:0.0897	rl:i:0
JAKRZI010012039.1	1949	3	1831	+	VIRSorter_utg000007l_segment0_LN:i:3333025_RC:i:1176860_XC:f:0_999850	3333025	1891489	1893317	413	1828	60	tp:A:P	cm:i:30	s1:i:413	s2:i:0	dv:f:0.0971	rl:i:0
JAKRZJ010001530.1	11715	6982	8485	-	VIRSorter_utg000007l_segment0_LN:i:3333025_RC:i:1176860_XC:f:0_999850	3333025	726980	728494	187	1533	0	tp:A:P	cm:i:13	s1:i:176	s2:i:176	dv:f:0.1284	rl:i:0
JAKRZI010012008.1	1952	2	1736	-	VIRSorter_utg000007l_segment0_LN:i:3333025_RC:i:1176860_XC:f:0_999850	3333025	1095434	1097168	363	1735	60	tp:A:P	cm:i:23	s1:i:363	s2:i:0	dv:f:0.1080	rl:i:0
JAKRZJ010001530.1	11715	6982	8485	+	VIRSorter_utg000007l_segment0_LN:i:3333025_RC:i:1176860_XC:f:0_999850	3333025	1885952	1887466	187	1533	0	tp:A:S	cm:i:13	s1:i:176	dv:f:0.1284	rl:i:0
JAKRZI010011970.1	1956	274	1606	-	VIRSorter_utg000007l_segment0_LN:i:3333025_RC:i:1176860_XC:f:0_999850	3333025	3029642	3030974	274	1332	60	tp:A:P	cm:i:19	s1:i:274	s2:i:0	dv:f:0.1016	rl:i:0
JAKRZI010011951.1	1958	31	1927	-	VIRSorter_utg000007l_segment0_LN:i:3333025_RC:i:1176860_XC:f:0_999850	3333025	1550910	1552806	1447	1896	60	tp:A:P	cm:i:137	s1:i:1447	s2:i:54	dv:f:0.0178	rl:i:0
JAKRZJ010001732.1	10891	10180	10884	+	VIRSorter_utg000007l_segment0_LN:i:3333025_RC:i:1176860_XC:f:0_999850	3333025	723593	724284	185	704	0	tp:A:P	cm:i:13	s1:i:182	s2:i:182	dv:f:0.0901	rl:i:0
JAKRZJ010001732.1	10891	10180	10884	-	VIRSorter_utg000007l_segment0_LN:i:3333025_RC:i:1176860_XC:f:0_999850	3333025	1890162	1890853	185	704	0	tp:A:S	cm:i:13	s1:i:182	dv:f:0.0901	rl:i:0
JAKRZJ010001844.1	10506	3819	5799	+	VIRSorter_utg000007l_segment0_LN:i:3333025_RC:i:1176860_XC:f:0_999850	3333025	1888903	1890853	132	1985	0	tp:A:P	cm:i:8	s1:i:123	s2:i:123	dv:f:0.1684	rl:i:0
JAKRZJ010001844.1	10506	3819	5799	-	VIRSorter_utg000007l_segment0_LN:i:3333025_RC:i:1176860_XC:f:0_999850	3333025	723593	725543	132	1985	0	tp:A:S	cm:i:8	s1:i:123	dv:f:0.1684	rl:i:0
JAKRZJ010001945.1	10157	0	330	+	VIRSorter_utg000007l_segment0_LN:i:3333025_RC:i:1176860_XC:f:0_999850	3333025	728159	728494	53	335	0	tp:A:P	cm:i:4	s1:i:52	s2:i:52	dv:f:0.1060	rl:i:0
JAKRZJ010001945.1	10157	0	330	-	VIRSorter_utg000007l_segment0_LN:i:3333025_RC:i:1176860_XC:f:0_999850	3333025	1885952	1886287	53	335	0	tp:A:S	cm:i:4	s1:i:52	dv:f:0.1060	rl:i:0
JAKRZI010011852.1	1968	32	1953	-	VIRSorter_utg000007l_segment0_LN:i:3333025_RC:i:1176860_XC:f:0_999850	3333025	413149	415070	677	1921	60	tp:A:P	cm:i:57	s1:i:677	s2:i:0	dv:f:0.0639	rl:i:0
JAKRZI010012184.1	1936	50	1923	+	VIRSorter_utg000007l_segment0_LN:i:3333025_RC:i:1176860_XC:f:0_999850	3333025	1612160	1614034	855	1874	60	tp:A:P	cm:i:66	s1:i:855	s2:i:0	dv:f:0.0581	rl:i:0
JAKRZI010011832.1	1969	39	1915	+	VIRSorter_utg000007l_segment0_LN:i:3333025_RC:i:1176860_XC:f:0_999850	3333025	2311159	2313035	473	1876	60	tp:A:P	cm:i:33	s1:i:473	s2:i:0	dv:f:0.0919	rl:i:0
JAKRZJ010000647.1	19401	5875	7367	-	VIRSorter_utg000007l_segment0_LN:i:3333025_RC:i:1176860_XC:f:0_999850	3333025	726980	728494	129	1526	0	tp:A:S	cm:i:9	s1:i:116	dv:f:0.1474	rl:i:0
JAKRZJ010000392.1	26595	13410	14993	-	VIRSorter_utg000007l_segment0_LN:i:3333025_RC:i:1176860_XC:f:0_999850	3333025	1889330	1890853	158	1583	0	tp:A:S	cm:i:11	s1:i:145	dv:f:0.1392	rl:i:0
JAKRZF010072165.1	1028	714	766	-	VIRSorter_utg000007l_segment0_LN:i:3333025_RC:i:1176860_XC:f:0_999850	3333025	1572589	1572641	52	52	14	tp:A:P	cm:i:4	s1:i:52	s2:i:0	dv:f:0.0213	rl:i:0
JAKRZI010012666.1	1892	23	1744	+	VIRSorter_utg000007l_segment0_LN:i:3333025_RC:i:1176860_XC:f:0_999850	3333025	2435477	2437198	538	1721	60	tp:A:P	cm:i:40	s1:i:538	s2:i:0	dv:f:0.0762	rl:i:0
JAKRYW010034615.1	1128	190	633	-	VIRSorter_utg000007l_segment0_LN:i:3333025_RC:i:1176860_XC:f:0_999850	3333025	742636	743079	74	443	47	tp:A:P	cm:i:6	s1:i:74	s2:i:0	dv:f:0.1072	rl:i:0
JAKRZF010073193.1	1021	47	800	+	VIRSorter_utg000007l_segment0_LN:i:3333025_RC:i:1176860_XC:f:0_999850	3333025	727438	728169	76	753	0	tp:A:S	cm:i:4	s1:i:70	dv:f:0.1577	rl:i:0
JAKRZF010073193.1	1021	47	800	-	VIRSorter_utg000007l_segment0_LN:i:3333025_RC:i:1176860_XC:f:0_999850	3333025	1886277	1887008	76	753	0	tp:A:S	cm:i:4	s1:i:70	dv:f:0.1577	rl:i:0
JAKRZI010012619.1	1896	57	1400	-	VIRSorter_utg000007l_segment0_LN:i:3333025_RC:i:1176860_XC:f:0_999850	3333025	862308	863649	260	1343	60	tp:A:P	cm:i:16	s1:i:260	s2:i:0	dv:f:0.1119	rl:i:0
JAKRZI010012573.1	1900	445	1869	-	VIRSorter_utg000007l_segment0_LN:i:3333025_RC:i:1176860_XC:f:0_999850	3333025	433741	435155	77	1424	40	tp:A:P	cm:i:5	s1:i:75	s2:i:0	dv:f:0.1772	rl:i:0
JAKRZI010012513.1	1905	230	1816	+	VIRSorter_utg000007l_segment0_LN:i:3333025_RC:i:1176860_XC:f:0_999850	3333025	2804890	2806476	57	1586	14	tp:A:P	cm:i:3	s1:i:57	s2:i:0	dv:f:0.2073	rl:i:0
JAKRZI010012498.1	1906	137	1759	+	VIRSorter_utg000007l_segment0_LN:i:3333025_RC:i:1176860_XC:f:0_999850	3333025	1684411	1686033	677	1622	60	tp:A:P	cm:i:54	s1:i:677	s2:i:0	dv:f:0.0555	rl:i:0
JAKRZI010012441.1	1910	63	1760	+	VIRSorter_utg000007l_segment0_LN:i:3333025_RC:i:1176860_XC:f:0_999850	3333025	421124	422821	762	1697	60	tp:A:P	cm:i:70	s1:i:762	s2:i:0	dv:f:0.0473	rl:i:0
JAKRZI010012402.1	1914	27	1893	+	VIRSorter_utg000007l_segment0_LN:i:3333025_RC:i:1176860_XC:f:0_999850	3333025	3175485	3177513	531	2029	60	tp:A:P	cm:i:33	s1:i:498	s2:i:124	dv:f:0.0899	rl:i:0
JAKRZI010012386.1	1916	900	1561	-	VIRSorter_utg000007l_segment0_LN:i:3333025_RC:i:1176860_XC:f:0_999850	3333025	442810	443471	282	661	60	tp:A:P	cm:i:23	s1:i:282	s2:i:0	dv:f:0.0555	rl:i:0
JAKRZJ010000013.1	121261	23	834	+	VIRSorter_utg000007l_segment0_LN:i:3333025_RC:i:1176860_XC:f:0_999850	3333025	727702	728502	139	811	0	tp:A:P	cm:i:10	s1:i:136	s2:i:136	dv:f:0.1126	rl:i:0
JAKRZJ010000013.1	121261	23	834	-	VIRSorter_utg000007l_segment0_LN:i:3333025_RC:i:1176860_XC:f:0_999850	3333025	1885944	1886744	139	811	0	tp:A:S	cm:i:10	s1:i:136	dv:f:0.1126	rl:i:0
JAKRZJ010000043.1	67009	8	4532	+	VIRSorter_utg000007l_segment0_LN:i:3333025_RC:i:1176860_XC:f:0_999850	3333025	723593	728179	243	4625	0	tp:A:P	cm:i:19	s1:i:209	s2:i:209	dv:f:0.1665	rl:i:0
JAKRZJ010000043.1	67009	8	4532	-	VIRSorter_utg000007l_segment0_LN:i:3333025_RC:i:1176860_XC:f:0_999850	3333025	1886267	1890853	243	4625	0	tp:A:S	cm:i:19	s1:i:209	dv:f:0.1665	rl:i:0
JAKRZJ010000064.1	56388	51468	53449	+	VIRSorter_utg000007l_segment0_LN:i:3333025_RC:i:1176860_XC:f:0_999850	3333025	1888903	1890853	169	1986	0	tp:A:P	cm:i:11	s1:i:160	s2:i:160	dv:f:0.1532	rl:i:0
JAKRZJ010000064.1	56388	51468	53449	-	VIRSorter_utg000007l_segment0_LN:i:3333025_RC:i:1176860_XC:f:0_999850	3333025	723593	725543	169	1986	0	tp:A:S	cm:i:11	s1:i:160	dv:f:0.1532	rl:i:0
JAKRZJ010000156.1	40707	14890	16393	-	VIRSorter_utg000007l_segment0_LN:i:3333025_RC:i:1176860_XC:f:0_999850	3333025	1885952	1887466	129	1531	0	tp:A:P	cm:i:8	s1:i:117	s2:i:117	dv:f:0.1550	rl:i:0
JAKRZJ010000156.1	40707	14890	16393	+	VIRSorter_utg000007l_segment0_LN:i:3333025_RC:i:1176860_XC:f:0_999850	3333025	726980	728494	129	1531	0	tp:A:S	cm:i:8	s1:i:117	dv:f:0.1550	rl:i:0
JAKRZJ010000369.1	27323	18206	18959	+	VIRSorter_utg000007l_segment0_LN:i:3333025_RC:i:1176860_XC:f:0_999850	3333025	726980	727721	184	769	0	tp:A:P	cm:i:13	s1:i:173	s2:i:173	dv:f:0.0894	rl:i:0
JAKRZJ010000369.1	27323	18206	18959	-	VIRSorter_utg000007l_segment0_LN:i:3333025_RC:i:1176860_XC:f:0_999850	3333025	1886725	1887466	184	769	0	tp:A:S	cm:i:13	s1:i:173	dv:f:0.0894	rl:i:0
JAKRZI010012263.1	1927	49	1926	+	VIRSorter_utg000007l_segment0_LN:i:3333025_RC:i:1176860_XC:f:0_999850	3333025	2222589	2224467	607	1878	60	tp:A:P	cm:i:47	s1:i:607	s2:i:0	dv:f:0.0721	rl:i:0
JAKRZJ010000377.1	26896	848	1994	-	VIRSorter_utg000007l_segment0_LN:i:3333025_RC:i:1176860_XC:f:0_999850	3333025	1886309	1887466	160	1177	0	tp:A:P	cm:i:10	s1:i:147	s2:i:147	dv:f:0.1276	rl:i:0
JAKRZJ010000377.1	26896	848	1994	+	VIRSorter_utg000007l_segment0_LN:i:3333025_RC:i:1176860_XC:f:0_999850	3333025	726980	728137	160	1177	0	tp:A:S	cm:i:10	s1:i:147	dv:f:0.1276	rl:i:0
JAKRZJ010000392.1	26595	13410	14993	+	VIRSorter_utg000007l_segment0_LN:i:3333025_RC:i:1176860_XC:f:0_999850	3333025	723593	725116	158	1583	0	tp:A:P	cm:i:11	s1:i:145	s2:i:145	dv:f:0.1392	rl:i:0
JAKRZI010012228.1	1931	166	1916	-	VIRSorter_utg000007l_segment0_LN:i:3333025_RC:i:1176860_XC:f:0_999850	3333025	3154380	3156130	403	1750	60	tp:A:P	cm:i:29	s1:i:403	s2:i:0	dv:f:0.0946	rl:i:0
JAKRZJ010000647.1	19401	5875	7367	+	VIRSorter_utg000007l_segment0_LN:i:3333025_RC:i:1176860_XC:f:0_999850	3333025	1885952	1887466	129	1526	0	tp:A:P	cm:i:9	s1:i:116	s2:i:116	dv:f:0.1474	rl:i:0
JAKRYW010034637.1	1128	139	1097	-	VIRSorter_utg000007l_segment0_LN:i:3333025_RC:i:1176860_XC:f:0_999850	3333025	1752083	1753041	490	958	60	tp:A:P	cm:i:33	s1:i:490	s2:i:0	dv:f:0.0584	rl:i:0
JAKRYW010034290.1	1134	22	72	-	VIRSorter_utg000007l_segment0_LN:i:3333025_RC:i:1176860_XC:f:0_999850	3333025	2256021	2256071	41	50	1	tp:A:P	cm:i:3	s1:i:41	s2:i:0	dv:f:0.0516	rl:i:0
JAKRZJ010002429.1	8856	2996	4960	-	VIRSorter_utg000007l_segment0_LN:i:3333025_RC:i:1176860_XC:f:0_999850	3333025	1888903	1890853	212	1971	0	tp:A:S	cm:i:14	s1:i:205	dv:f:0.1389	rl:i:0
JAKRZJ010007021.1	4593	1600	3094	-	VIRSorter_utg000007l_segment0_LN:i:3333025_RC:i:1176860_XC:f:0_999850	3333025	726980	728494	194	1529	0	tp:A:P	cm:i:13	s1:i:182	s2:i:182	dv:f:0.1277	rl:i:0
JAKRZJ010007021.1	4593	1600	3094	+	VIRSorter_utg000007l_segment0_LN:i:3333025_RC:i:1176860_XC:f:0_999850	3333025	1885952	1887466	194	1529	0	tp:A:S	cm:i:13	s1:i:182	dv:f:0.1277	rl:i:0
JAKRZI010011483.1	2004	13	1942	+	VIRSorter_utg000007l_segment0_LN:i:3333025_RC:i:1176860_XC:f:0_999850	3333025	2338664	2340593	796	1929	60	tp:A:P	cm:i:67	s1:i:796	s2:i:0	dv:f:0.0583	rl:i:0
JAKRYW010000461.1	22039	7361	9036	-	VIRSorter_utg000007l_segment0_LN:i:3333025_RC:i:1176860_XC:f:0_999850	3333025	420139	421814	263	1675	60	tp:A:P	cm:i:17	s1:i:263	s2:i:0	dv:f:0.1156	rl:i:0
JAKRZJ010007583.1	4389	984	4383	-	VIRSorter_utg000007l_segment0_LN:i:3333025_RC:i:1176860_XC:f:0_999850	3333025	724244	728001	260	3767	0	tp:A:P	cm:i:20	s1:i:184	s2:i:184	dv:f:0.1477	rl:i:0
JAKRZJ010007583.1	4389	984	4383	+	VIRSorter_utg000007l_segment0_LN:i:3333025_RC:i:1176860_XC:f:0_999850	3333025	1886445	1890202	260	3767	0	tp:A:S	cm:i:20	s1:i:184	dv:f:0.1477	rl:i:0
JAKRYW010033939.1	1142	92	1085	+	VIRSorter_utg000007l_segment0_LN:i:3333025_RC:i:1176860_XC:f:0_999850	3333025	2271018	2272011	269	993	60	tp:A:P	cm:i:23	s1:i:269	s2:i:0	dv:f:0.0819	rl:i:0
JAKRZI010011441.1	2009	16	1993	-	VIRSorter_utg000007l_segment0_LN:i:3333025_RC:i:1176860_XC:f:0_999850	3333025	1009949	1011960	942	2011	60	tp:A:P	cm:i:74	s1:i:933	s2:i:0	dv:f:0.0510	rl:i:0
JAKRZI010011439.1	2009	17	1280	+	VIRSorter_utg000007l_segment0_LN:i:3333025_RC:i:1176860_XC:f:0_999850	3333025	2571901	2573164	498	1263	60	tp:A:P	cm:i:35	s1:i:498	s2:i:0	dv:f:0.0674	rl:i:0
JAKRZI010011430.1	2010	599	1928	-	VIRSorter_utg000007l_segment0_LN:i:3333025_RC:i:1176860_XC:f:0_999850	3333025	1086554	1087889	441	1341	60	tp:A:P	cm:i:34	s1:i:437	s2:i:0	dv:f:0.0710	rl:i:0
JAKRZJ010009692.1	3813	35	1176	+	VIRSorter_utg000007l_segment0_LN:i:3333025_RC:i:1176860_XC:f:0_999850	3333025	1886309	1887466	129	1172	0	tp:A:P	cm:i:8	s1:i:118	s2:i:118	dv:f:0.1389	rl:i:0
JAKRZJ010009692.1	3813	35	1176	-	VIRSorter_utg000007l_segment0_LN:i:3333025_RC:i:1176860_XC:f:0_999850	3333025	726980	728137	129	1172	0	tp:A:S	cm:i:8	s1:i:118	dv:f:0.1389	rl:i:0
JAKRZI010011413.1	2012	1106	1397	-	VIRSorter_utg000007l_segment0_LN:i:3333025_RC:i:1176860_XC:f:0_999850	3333025	302643	302934	84	291	55	tp:A:P	cm:i:6	s1:i:84	s2:i:0	dv:f:0.0864	rl:i:0
JAKRZJ010009888.1	3764	1026	3633	-	VIRSorter_utg000007l_segment0_LN:i:3333025_RC:i:1176860_XC:f:0_999850	3333025	1888356	1890853	317	2611	0	tp:A:P	cm:i:24	s1:i:290	s2:i:290	dv:f:0.1240	rl:i:0
JAKRZJ010009888.1	3764	1026	3633	+	VIRSorter_utg000007l_segment0_LN:i:3333025_RC:i:1176860_XC:f:0_999850	3333025	723593	726090	317	2611	0	tp:A:S	cm:i:24	s1:i:290	dv:f:0.1240	rl:i:0
JAKRYW010033701.1	1147	32	1134	-	VIRSorter_utg000007l_segment0_LN:i:3333025_RC:i:1176860_XC:f:0_999850	3333025	725712	726794	188	1113	0	tp:A:S	cm:i:13	s1:i:177	dv:f:0.1129	rl:i:0
JAKRYW010033701.1	1147	32	1134	+	VIRSorter_utg000007l_segment0_LN:i:3333025_RC:i:1176860_XC:f:0_999850	3333025	1887652	1888734	188	1113	0	tp:A:P	cm:i:13	s1:i:177	s2:i:177	dv:f:0.1129	rl:i:0
JAKRYW010033671.1	1148	874	943	+	VIRSorter_utg000007l_segment0_LN:i:3333025_RC:i:1176860_XC:f:0_999850	3333025	2802665	2802734	57	69	14	tp:A:P	cm:i:3	s1:i:57	s2:i:0	dv:f:0.0516	rl:i:0
JAKRZJ010010799.1	3573	2398	3539	+	VIRSorter_utg000007l_segment0_LN:i:3333025_RC:i:1176860_XC:f:0_999850	3333025	726980	728137	160	1171	0	tp:A:P	cm:i:10	s1:i:149	s2:i:149	dv:f:0.1252	rl:i:0
JAKRZJ010010799.1	3573	2398	3539	-	VIRSorter_utg000007l_segment0_LN:i:3333025_RC:i:1176860_XC:f:0_999850	3333025	1886309	1887466	160	1171	0	tp:A:S	cm:i:10	s1:i:149	dv:f:0.1252	rl:i:0
JAKRYW010033650.1	1148	12	1128	-	VIRSorter_utg000007l_segment0_LN:i:3333025_RC:i:1176860_XC:f:0_999850	3333025	389188	390304	600	1116	60	tp:A:P	cm:i:52	s1:i:600	s2:i:0	dv:f:0.0413	rl:i:0
JAKRYW010033641.1	1148	229	1111	-	VIRSorter_utg000007l_segment0_LN:i:3333025_RC:i:1176860_XC:f:0_999850	3333025	3160660	3161542	306	883	60	tp:A:P	cm:i:23	s1:i:306	s2:i:0	dv:f:0.0712	rl:i:0
JAKRZJ010010859.1	3561	200	1082	-	VIRSorter_utg000007l_segment0_LN:i:3333025_RC:i:1176860_XC:f:0_999850	3333025	1889330	1890181	59	883	0	tp:A:S	cm:i:4	s1:i:51	dv:f:0.1615	rl:i:0
JAKRZJ010010859.1	3561	200	1082	+	VIRSorter_utg000007l_segment0_LN:i:3333025_RC:i:1176860_XC:f:0_999850	3333025	724265	725116	59	883	0	tp:A:S	cm:i:4	s1:i:51	dv:f:0.1615	rl:i:0
JAKRZI010011302.1	2023	154	2000	-	VIRSorter_utg000007l_segment0_LN:i:3333025_RC:i:1176860_XC:f:0_999850	3333025	1614097	1615942	671	1846	60	tp:A:P	cm:i:51	s1:i:671	s2:i:0	dv:f:0.0678	rl:i:0
JAKRZI010011289.1	2024	736	1995	-	VIRSorter_utg000007l_segment0_LN:i:3333025_RC:i:1176860_XC:f:0_999850	3333025	1709430	1710731	414	1301	60	tp:A:P	cm:i:29	s1:i:405	s2:i:0	dv:f:0.0773	rl:i:0
JAKRZI010011270.1	2026	228	1669	+	VIRSorter_utg000007l_segment0_LN:i:3333025_RC:i:1176860_XC:f:0_999850	3333025	1514186	1515627	463	1441	60	tp:A:P	cm:i:29	s1:i:463	s2:i:0	dv:f:0.0861	rl:i:0
JAKRYW010034024.1	1140	355	1019	+	VIRSorter_utg000007l_segment0_LN:i:3333025_RC:i:1176860_XC:f:0_999850	3333025	255599	256263	136	664	60	tp:A:P	cm:i:9	s1:i:136	s2:i:0	dv:f:0.1072	rl:i:0
JAKRZJ010002429.1	8856	2996	4960	+	VIRSorter_utg000007l_segment0_LN:i:3333025_RC:i:1176860_XC:f:0_999850	3333025	723593	725543	212	1971	0	tp:A:P	cm:i:14	s1:i:205	s2:i:205	dv:f:0.1389	rl:i:0
JAKRYW010034077.1	1139	61	924	+	VIRSorter_utg000007l_segment0_LN:i:3333025_RC:i:1176860_XC:f:0_999850	3333025	459016	459879	394	863	60	tp:A:P	cm:i:29	s1:i:394	s2:i:0	dv:f:0.0541	rl:i:0
JAKRYW010034096.1	1138	18	1112	+	VIRSorter_utg000007l_segment0_LN:i:3333025_RC:i:1176860_XC:f:0_999850	3333025	2155954	2157078	286	1124	60	tp:A:P	cm:i:20	s1:i:279	s2:i:0	dv:f:0.0965	rl:i:0
JAKRZJ010003066.1	7592	2459	7071	+	VIRSorter_utg000007l_segment0_LN:i:3333025_RC:i:1176860_XC:f:0_999850	3333025	723593	728126	271	4643	0	tp:A:P	cm:i:21	s1:i:236	s2:i:236	dv:f:0.1629	rl:i:0
JAKRZJ010003066.1	7592	2459	7071	-	VIRSorter_utg000007l_segment0_LN:i:3333025_RC:i:1176860_XC:f:0_999850	3333025	1886320	1890853	271	4643	0	tp:A:S	cm:i:21	s1:i:236	dv:f:0.1629	rl:i:0
JAKRZI010011791.1	1974	268	1945	-	VIRSorter_utg000007l_segment0_LN:i:3333025_RC:i:1176860_XC:f:0_999850	3333025	2106108	2107785	519	1677	60	tp:A:P	cm:i:37	s1:i:519	s2:i:0	dv:f:0.0774	rl:i:0
JAKRZJ010003956.1	6520	6448	6488	+	VIRSorter_utg000007l_segment0_LN:i:3333025_RC:i:1176860_XC:f:0_999850	3333025	723593	723633	40	40	0	tp:A:P	cm:i:3	s1:i:40	s2:i:40	dv:f:0.0269	rl:i:0
JAKRZJ010003956.1	6520	6448	6488	-	VIRSorter_utg000007l_segment0_LN:i:3333025_RC:i:1176860_XC:f:0_999850	3333025	1890813	1890853	40	40	0	tp:A:S	cm:i:3	s1:i:40	dv:f:0.0269	rl:i:0
JAKRZI010011774.1	1975	315	1967	-	VIRSorter_utg000007l_segment0_LN:i:3333025_RC:i:1176860_XC:f:0_999850	3333025	466450	468102	374	1652	60	tp:A:P	cm:i:29	s1:i:374	s2:i:0	dv:f:0.0909	rl:i:0
JAKRZJ010004093.1	6403	184	2058	+	VIRSorter_utg000007l_segment0_LN:i:3333025_RC:i:1176860_XC:f:0_999850	3333025	1888903	1890745	78	1878	0	tp:A:P	cm:i:5	s1:i:68	s2:i:68	dv:f:0.1906	rl:i:0
JAKRZI010011763.1	1976	252	467	-	VIRSorter_utg000007l_segment0_LN:i:3333025_RC:i:1176860_XC:f:0_999850	3333025	640612	640827	77	215	50	tp:A:P	cm:i:6	s1:i:77	s2:i:0	dv:f:0.0751	rl:i:0
JAKRZI010011763.1	1976	591	1512	-	VIRSorter_utg000007l_segment0_LN:i:3333025_RC:i:1176860_XC:f:0_999850	3333025	625893	626808	276	921	60	tp:A:P	cm:i:23	s1:i:275	s2:i:0	dv:f:0.0730	rl:i:0
JAKRZI010011760.1	1976	195	1976	-	VIRSorter_utg000007l_segment0_LN:i:3333025_RC:i:1176860_XC:f:0_999850	3333025	711697	713478	304	1781	60	tp:A:P	cm:i:23	s1:i:304	s2:i:0	dv:f:0.1083	rl:i:0
JAKRZJ010004093.1	6403	184	2058	-	VIRSorter_utg000007l_segment0_LN:i:3333025_RC:i:1176860_XC:f:0_999850	3333025	723701	725543	78	1878	0	tp:A:S	cm:i:5	s1:i:68	dv:f:0.1906	rl:i:0
JAKRZJ010004270.1	6211	1242	2819	-	VIRSorter_utg000007l_segment0_LN:i:3333025_RC:i:1176860_XC:f:0_999850	3333025	1889330	1890853	161	1578	0	tp:A:P	cm:i:11	s1:i:149	s2:i:149	dv:f:0.1402	rl:i:0
JAKRZJ010004270.1	6211	1242	2819	+	VIRSorter_utg000007l_segment0_LN:i:3333025_RC:i:1176860_XC:f:0_999850	3333025	723593	725116	161	1578	0	tp:A:S	cm:i:11	s1:i:149	dv:f:0.1402	rl:i:0
JAKRZJ010004575.1	5956	4797	5405	-	VIRSorter_utg000007l_segment0_LN:i:3333025_RC:i:1176860_XC:f:0_999850	3333025	1886851	1887466	97	630	0	tp:A:P	cm:i:6	s1:i:88	s2:i:88	dv:f:0.1203	rl:i:0
JAKRZI010011713.1	1981	113	1446	-	VIRSorter_utg000007l_segment0_LN:i:3333025_RC:i:1176860_XC:f:0_999850	3333025	3045596	3046929	509	1333	60	tp:A:P	cm:i:38	s1:i:509	s2:i:0	dv:f:0.0651	rl:i:0
JAKRZJ010004575.1	5956	4797	5405	+	VIRSorter_utg000007l_segment0_LN:i:3333025_RC:i:1176860_XC:f:0_999850	3333025	726980	727595	97	630	0	tp:A:S	cm:i:6	s1:i:88	dv:f:0.1203	rl:i:0
JAKRZI010011694.1	1983	8	1962	+	VIRSorter_utg000007l_segment0_LN:i:3333025_RC:i:1176860_XC:f:0_999850	3333025	3281209	3283163	932	1954	60	tp:A:P	cm:i:75	s1:i:932	s2:i:0	dv:f:0.0559	rl:i:0
JAKRZI010011682.1	1984	12	1432	-	VIRSorter_utg000007l_segment0_LN:i:3333025_RC:i:1176860_XC:f:0_999850	3333025	1152456	1153876	418	1420	60	tp:A:P	cm:i:31	s1:i:418	s2:i:0	dv:f:0.0778	rl:i:0
JAKRZJ010004954.1	5662	0	331	-	VIRSorter_utg000007l_segment0_LN:i:3333025_RC:i:1176860_XC:f:0_999850	3333025	1885952	1886287	56	335	0	tp:A:P	cm:i:5	s1:i:55	s2:i:55	dv:f:0.0943	rl:i:0
JAKRZI010011670.1	1985	279	1940	-	VIRSorter_utg000007l_segment0_LN:i:3333025_RC:i:1176860_XC:f:0_999850	3333025	2433613	2435274	664	1661	60	tp:A:P	cm:i:47	s1:i:664	s2:i:0	dv:f:0.0655	rl:i:0
JAKRZJ010004954.1	5662	0	331	+	VIRSorter_utg000007l_segment0_LN:i:3333025_RC:i:1176860_XC:f:0_999850	3333025	728159	728494	56	335	0	tp:A:S	cm:i:5	s1:i:55	dv:f:0.0943	rl:i:0
JAKRZJ010005093.1	5573	478	5165	-	VIRSorter_utg000007l_segment0_LN:i:3333025_RC:i:1176860_XC:f:0_999850	3333025	1885952	1890853	433	4959	0	tp:A:P	cm:i:37	s1:i:364	s2:i:364	dv:f:0.1330	rl:i:0
JAKRZJ010005093.1	5573	478	5165	+	VIRSorter_utg000007l_segment0_LN:i:3333025_RC:i:1176860_XC:f:0_999850	3333025	723593	728494	433	4959	0	tp:A:S	cm:i:37	s1:i:364	dv:f:0.1330	rl:i:0
JAKRZJ010005198.1	5506	575	2571	-	VIRSorter_utg000007l_segment0_LN:i:3333025_RC:i:1176860_XC:f:0_999850	3333025	1888955	1890837	212	1999	0	tp:A:S	cm:i:18	s1:i:186	dv:f:0.1240	rl:i:0
JAKRZJ010005198.1	5506	575	2571	+	VIRSorter_utg000007l_segment0_LN:i:3333025_RC:i:1176860_XC:f:0_999850	3333025	723609	725491	212	1999	0	tp:A:S	cm:i:18	s1:i:186	dv:f:0.1240	rl:i:0
JAKRZI010011623.1	1991	313	1952	-	VIRSorter_utg000007l_segment0_LN:i:3333025_RC:i:1176860_XC:f:0_999850	3333025	1258157	1259795	141	1639	60	tp:A:P	cm:i:11	s1:i:141	s2:i:0	dv:f:0.1425	rl:i:0
JAKRZI010011612.1	1992	95	1864	+	VIRSorter_utg000007l_segment0_LN:i:3333025_RC:i:1176860_XC:f:0_999850	3333025	1043860	1045558	727	1769	60	tp:A:P	cm:i:55	s1:i:711	s2:i:0	dv:f:0.0600	rl:i:0
JAKRYW010034091.1	1138	50	1047	+	VIRSorter_utg000007l_segment0_LN:i:3333025_RC:i:1176860_XC:f:0_999850	3333025	1517654	1518651	385	997	60	tp:A:P	cm:i:31	s1:i:385	s2:i:0	dv:f:0.0611	rl:i:0
JAKRZI010011206.1	2033	255	1727	-	VIRSorter_utg000007l_segment0_LN:i:3333025_RC:i:1176860_XC:f:0_999850	3333025	3192156	3193629	469	1473	60	tp:A:P	cm:i:32	s1:i:469	s2:i:0	dv:f:0.0777	rl:i:0
JAKRZI010012755.1	1885	18	1757	-	VIRSorter_utg000007l_segment0_LN:i:3333025_RC:i:1176860_XC:f:0_999850	3333025	929547	931286	706	1739	60	tp:A:P	cm:i:58	s1:i:706	s2:i:0	dv:f:0.0581	rl:i:0
JAKRZF010070768.1	1037	880	991	-	VIRSorter_utg000007l_segment0_LN:i:3333025_RC:i:1176860_XC:f:0_999850	3333025	1890726	1890837	57	111	0	tp:A:S	cm:i:5	s1:i:57	dv:f:0.0503	rl:i:0
JAKRZI010014215.1	1772	765	1516	-	VIRSorter_utg000007l_segment0_LN:i:3333025_RC:i:1176860_XC:f:0_999850	3333025	160018	160769	204	751	60	tp:A:P	cm:i:17	s1:i:204	s2:i:0	dv:f:0.0809	rl:i:0
JAKRZF010045992.1	1273	717	1177	-	VIRSorter_utg000007l_segment0_LN:i:3333025_RC:i:1176860_XC:f:0_999850	3333025	725076	725543	57	467	0	tp:A:P	cm:i:3	s1:i:55	s2:i:55	dv:f:0.1437	rl:i:0
JAKRZF010045992.1	1273	717	1177	+	VIRSorter_utg000007l_segment0_LN:i:3333025_RC:i:1176860_XC:f:0_999850	3333025	1888903	1889370	57	467	0	tp:A:S	cm:i:3	s1:i:55	dv:f:0.1437	rl:i:0
JAKRZI010014194.1	1774	86	1651	-	VIRSorter_utg000007l_segment0_LN:i:3333025_RC:i:1176860_XC:f:0_999850	3333025	1690888	1692453	392	1565	60	tp:A:P	cm:i:27	s1:i:392	s2:i:0	dv:f:0.0946	rl:i:0
JAKRZI010014181.1	1775	9	1773	+	VIRSorter_utg000007l_segment0_LN:i:3333025_RC:i:1176860_XC:f:0_999850	3333025	901025	902787	808	1766	60	tp:A:P	cm:i:60	s1:i:808	s2:i:0	dv:f:0.0569	rl:i:0
JAKRZI010014177.1	1775	566	1444	+	VIRSorter_utg000007l_segment0_LN:i:3333025_RC:i:1176860_XC:f:0_999850	3333025	2196016	2196889	170	878	60	tp:A:P	cm:i:12	s1:i:169	s2:i:0	dv:f:0.0992	rl:i:0
JAKRZI010014177.1	1775	1024	1346	+	VIRSorter_utg000007l_segment0_LN:i:3333025_RC:i:1176860_XC:f:0_999850	3333025	674916	675237	185	322	0	tp:A:S	cm:i:12	s1:i:185	dv:f:0.0464	rl:i:0
JAKRZI010014177.1	1775	1024	1371	+	VIRSorter_utg000007l_segment0_LN:i:3333025_RC:i:1176860_XC:f:0_999850	3333025	923335	923681	187	347	0	tp:A:S	cm:i:13	s1:i:187	dv:f:0.0457	rl:i:0
JAKRZI010014177.1	1775	1024	1371	+	VIRSorter_utg000007l_segment0_LN:i:3333025_RC:i:1176860_XC:f:0_999850	3333025	2140790	2141135	198	347	8	tp:A:P	cm:i:13	s1:i:198	s2:i:187	dv:f:0.0457	rl:i:0
JAKRZI010014167.1	1776	135	1684	-	VIRSorter_utg000007l_segment0_LN:i:3333025_RC:i:1176860_XC:f:0_999850	3333025	3079835	3081424	747	1589	60	tp:A:P	cm:i:60	s1:i:738	s2:i:0	dv:f:0.0529	rl:i:0
JAKRZF010048066.1	1246	776	1171	-	VIRSorter_utg000007l_segment0_LN:i:3333025_RC:i:1176860_XC:f:0_999850	3333025	1887068	1887451	77	396	0	tp:A:P	cm:i:5	s1:i:74	s2:i:74	dv:f:0.1067	rl:i:0
JAKRZF010048066.1	1246	776	1171	+	VIRSorter_utg000007l_segment0_LN:i:3333025_RC:i:1176860_XC:f:0_999850	3333025	726995	727378	77	396	0	tp:A:S	cm:i:5	s1:i:74	dv:f:0.1067	rl:i:0
JAKRZI010014088.1	1781	547	1190	+	VIRSorter_utg000007l_segment0_LN:i:3333025_RC:i:1176860_XC:f:0_999850	3333025	3075775	3076418	173	643	60	tp:A:P	cm:i:11	s1:i:173	s2:i:0	dv:f:0.0919	rl:i:0
JAKRZI010014088.1	1781	17	394	+	VIRSorter_utg000007l_segment0_LN:i:3333025_RC:i:1176860_XC:f:0_999850	3333025	3073972	3074349	305	377	60	tp:A:P	cm:i:27	s1:i:305	s2:i:0	dv:f:0.0220	rl:i:0
JAKRZI010014081.1	1781	46	1705	+	VIRSorter_utg000007l_segment0_LN:i:3333025_RC:i:1176860_XC:f:0_999850	3333025	1481982	1483641	731	1659	60	tp:A:P	cm:i:61	s1:i:731	s2:i:0	dv:f:0.0546	rl:i:0
JAKRZI010014031.1	1785	13	251	+	VIRSorter_utg000007l_segment0_LN:i:3333025_RC:i:1176860_XC:f:0_999850	3333025	1078950	1079188	66	238	33	tp:A:P	cm:i:5	s1:i:66	s2:i:0	dv:f:0.0888	rl:i:0
JAKRZI010014031.1	1785	1236	1627	+	VIRSorter_utg000007l_segment0_LN:i:3333025_RC:i:1176860_XC:f:0_999850	3333025	1079397	1079787	113	391	60	tp:A:P	cm:i:8	s1:i:113	s2:i:0	dv:f:0.0820	rl:i:0
JAKRZI010013982.1	1788	31	1740	-	VIRSorter_utg000007l_segment0_LN:i:3333025_RC:i:1176860_XC:f:0_999850	3333025	1930445	1932154	512	1709	60	tp:A:P	cm:i:36	s1:i:512	s2:i:0	dv:f:0.0853	rl:i:0
JAKRYW010035769.1	1106	52	995	-	VIRSorter_utg000007l_segment0_LN:i:3333025_RC:i:1176860_XC:f:0_999850	3333025	2955937	2956880	413	943	60	tp:A:P	cm:i:28	s1:i:413	s2:i:0	dv:f:0.0675	rl:i:0
JAKRZI010013946.1	1791	188	609	-	VIRSorter_utg000007l_segment0_LN:i:3333025_RC:i:1176860_XC:f:0_999850	3333025	2152873	2153294	115	421	60	tp:A:P	cm:i:7	s1:i:115	s2:i:0	dv:f:0.0943	rl:i:0
JAKRZI010013944.1	1791	3	1695	-	VIRSorter_utg000007l_segment0_LN:i:3333025_RC:i:1176860_XC:f:0_999850	3333025	2063537	2065229	744	1692	60	tp:A:P	cm:i:57	s1:i:744	s2:i:0	dv:f:0.0553	rl:i:0
JAKRZI010013913.1	1793	897	1774	-	VIRSorter_utg000007l_segment0_LN:i:3333025_RC:i:1176860_XC:f:0_999850	3333025	2456767	2457644	203	877	60	tp:A:P	cm:i:14	s1:i:203	s2:i:0	dv:f:0.0973	rl:i:0
JAKRZI010013893.1	1794	15	609	+	VIRSorter_utg000007l_segment0_LN:i:3333025_RC:i:1176860_XC:f:0_999850	3333025	1291180	1291774	164	594	60	tp:A:P	cm:i:12	s1:i:164	s2:i:0	dv:f:0.0847	rl:i:0
JAKRZI010013862.1	1797	49	1689	-	VIRSorter_utg000007l_segment0_LN:i:3333025_RC:i:1176860_XC:f:0_999850	3333025	1687066	1688706	651	1640	60	tp:A:P	cm:i:52	s1:i:651	s2:i:0	dv:f:0.0627	rl:i:0
JAKRZI010013851.1	1798	149	218	-	VIRSorter_utg000007l_segment0_LN:i:3333025_RC:i:1176860_XC:f:0_999850	3333025	1522504	1522573	55	69	0	tp:A:S	cm:i:5	s1:i:55	dv:f:0.0365	rl:i:0
JAKRZI010013851.1	1798	61	218	+	VIRSorter_utg000007l_segment0_LN:i:3333025_RC:i:1176860_XC:f:0_999850	3333025	771425	771604	62	179	0	tp:A:S	cm:i:5	s1:i:56	dv:f:0.0755	rl:i:0
JAKRZI010013851.1	1798	161	384	-	VIRSorter_utg000007l_segment0_LN:i:3333025_RC:i:1176860_XC:f:0_999850	3333025	3177014	3177240	57	226	0	tp:A:S	cm:i:3	s1:i:57	dv:f:0.1116	rl:i:0
JAKRZI010014219.1	1772	75	1712	-	VIRSorter_utg000007l_segment0_LN:i:3333025_RC:i:1176860_XC:f:0_999850	3333025	2992256	2993893	642	1637	60	tp:A:P	cm:i:48	s1:i:642	s2:i:0	dv:f:0.0647	rl:i:0
JAKRZI010013851.1	1798	23	218	+	VIRSorter_utg000007l_segment0_LN:i:3333025_RC:i:1176860_XC:f:0_999850	3333025	2765074	2765276	61	202	0	tp:A:S	cm:i:4	s1:i:59	dv:f:0.1005	rl:i:0
JAKRZI010014271.1	1768	576	1276	+	VIRSorter_utg000007l_segment0_LN:i:3333025_RC:i:1176860_XC:f:0_999850	3333025	1356197	1356899	57	702	14	tp:A:P	cm:i:3	s1:i:57	s2:i:0	dv:f:0.1658	rl:i:0
JAKRZI010014323.1	1764	15	1098	+	VIRSorter_utg000007l_segment0_LN:i:3333025_RC:i:1176860_XC:f:0_999850	3333025	1366427	1367510	419	1083	60	tp:A:P	cm:i:34	s1:i:419	s2:i:0	dv:f:0.0608	rl:i:0
JAKRYM010004787.1	2344	1	2344	-	VIRSorter_utg000007l_segment0_LN:i:3333025_RC:i:1176860_XC:f:0_999850	3333025	23229	25572	2343	2343	60	tp:A:P	cm:i:247	s1:i:2343	s2:i:82	dv:f:0.0002	rl:i:0
JAKRZF010039225.1	1374	785	827	+	VIRSorter_utg000007l_segment0_LN:i:3333025_RC:i:1176860_XC:f:0_999850	3333025	1890160	1890202	42	42	0	tp:A:S	cm:i:5	s1:i:42	dv:f:0.0177	rl:i:0
JAKRZI010014832.1	1729	501	1729	-	VIRSorter_utg000007l_segment0_LN:i:3333025_RC:i:1176860_XC:f:0_999850	3333025	1977521	1978747	396	1228	60	tp:A:P	cm:i:29	s1:i:396	s2:i:0	dv:f:0.0765	rl:i:0
JAKRZF010039225.1	1374	785	827	-	VIRSorter_utg000007l_segment0_LN:i:3333025_RC:i:1176860_XC:f:0_999850	3333025	724244	724286	42	42	0	tp:A:S	cm:i:5	s1:i:42	dv:f:0.0177	rl:i:0
JAKRYW010036316.1	1096	73	1096	+	VIRSorter_utg000007l_segment0_LN:i:3333025_RC:i:1176860_XC:f:0_999850	3333025	2712910	2713933	271	1023	60	tp:A:P	cm:i:18	s1:i:271	s2:i:0	dv:f:0.0908	rl:i:0
JAKRZI010014800.1	1730	145	1685	+	VIRSorter_utg000007l_segment0_LN:i:3333025_RC:i:1176860_XC:f:0_999850	3333025	2128900	2130440	350	1540	60	tp:A:P	cm:i:25	s1:i:350	s2:i:0	dv:f:0.0943	rl:i:0
JAKRZI010014759.1	1733	2	1716	-	VIRSorter_utg000007l_segment0_LN:i:3333025_RC:i:1176860_XC:f:0_999850	3333025	2263617	2265331	493	1714	60	tp:A:P	cm:i:41	s1:i:493	s2:i:0	dv:f:0.0745	rl:i:0
JAKRZI010014727.1	1735	382	855	-	VIRSorter_utg000007l_segment0_LN:i:3333025_RC:i:1176860_XC:f:0_999850	3333025	1134895	1135368	116	473	60	tp:A:P	cm:i:9	s1:i:116	s2:i:0	dv:f:0.0870	rl:i:0
JAKRZI010014684.1	1738	44	1437	+	VIRSorter_utg000007l_segment0_LN:i:3333025_RC:i:1176860_XC:f:0_999850	3333025	2109367	2110743	337	1394	60	tp:A:P	cm:i:23	s1:i:332	s2:i:0	dv:f:0.0954	rl:i:0
JAKRZI010014639.1	1740	18	1559	-	VIRSorter_utg000007l_segment0_LN:i:3333025_RC:i:1176860_XC:f:0_999850	3333025	180971	182624	347	1653	60	tp:A:P	cm:i:24	s1:i:323	s2:i:0	dv:f:0.0950	rl:i:0
JAKRZI010014618.1	1742	112	1676	-	VIRSorter_utg000007l_segment0_LN:i:3333025_RC:i:1176860_XC:f:0_999850	3333025	87490	89054	305	1564	60	tp:A:P	cm:i:19	s1:i:305	s2:i:0	dv:f:0.1115	rl:i:0
JAKRZI010014587.1	1744	332	1722	+	VIRSorter_utg000007l_segment0_LN:i:3333025_RC:i:1176860_XC:f:0_999850	3333025	2346073	2347463	335	1390	60	tp:A:P	cm:i:24	s1:i:335	s2:i:0	dv:f:0.0932	rl:i:0
JAKRZI010014576.1	1745	20	1669	+	VIRSorter_utg000007l_segment0_LN:i:3333025_RC:i:1176860_XC:f:0_999850	3333025	1315730	1317379	192	1649	60	tp:A:P	cm:i:14	s1:i:192	s2:i:0	dv:f:0.1295	rl:i:0
JAKRZI010014566.1	1745	301	1705	+	VIRSorter_utg000007l_segment0_LN:i:3333025_RC:i:1176860_XC:f:0_999850	3333025	654984	656387	312	1404	60	tp:A:P	cm:i:22	s1:i:312	s2:i:0	dv:f:0.0992	rl:i:0
JAKRZI010014532.1	1748	34	1712	-	VIRSorter_utg000007l_segment0_LN:i:3333025_RC:i:1176860_XC:f:0_999850	3333025	2269943	2271621	308	1678	60	tp:A:P	cm:i:21	s1:i:308	s2:i:0	dv:f:0.1069	rl:i:0
JAKRYW010036240.1	1098	155	902	-	VIRSorter_utg000007l_segment0_LN:i:3333025_RC:i:1176860_XC:f:0_999850	3333025	2348268	2349015	152	747	60	tp:A:P	cm:i:8	s1:i:152	s2:i:0	dv:f:0.1126	rl:i:0
JAKRZI010014502.1	1751	33	1584	-	VIRSorter_utg000007l_segment0_LN:i:3333025_RC:i:1176860_XC:f:0_999850	3333025	2362970	2364521	337	1551	60	tp:A:P	cm:i:24	s1:i:337	s2:i:0	dv:f:0.0961	rl:i:0
JAKRZI010014498.1	1751	1	1745	-	VIRSorter_utg000007l_segment0_LN:i:3333025_RC:i:1176860_XC:f:0_999850	3333025	2679380	2681125	891	1745	60	tp:A:P	cm:i:75	s1:i:891	s2:i:0	dv:f:0.0467	rl:i:0
JAKRZI010014454.1	1754	46	1677	+	VIRSorter_utg000007l_segment0_LN:i:3333025_RC:i:1176860_XC:f:0_999850	3333025	1794077	1795708	742	1631	60	tp:A:P	cm:i:60	s1:i:742	s2:i:0	dv:f:0.0560	rl:i:0
JAKRYW010036166.1	1099	25	996	+	VIRSorter_utg000007l_segment0_LN:i:3333025_RC:i:1176860_XC:f:0_999850	3333025	258435	259406	490	971	60	tp:A:P	cm:i:35	s1:i:490	s2:i:0	dv:f:0.0553	rl:i:0
JAKRZI010014397.1	1758	1278	1743	+	VIRSorter_utg000007l_segment0_LN:i:3333025_RC:i:1176860_XC:f:0_999850	3333025	282294	282759	117	465	60	tp:A:P	cm:i:8	s1:i:117	s2:i:0	dv:f:0.0921	rl:i:0
JAKRZF010043899.1	1302	578	1273	-	VIRSorter_utg000007l_segment0_LN:i:3333025_RC:i:1176860_XC:f:0_999850	3333025	1890156	1890837	127	695	0	tp:A:P	cm:i:12	s1:i:124	s2:i:124	dv:f:0.0950	rl:i:0
JAKRZF010043899.1	1302	578	1273	+	VIRSorter_utg000007l_segment0_LN:i:3333025_RC:i:1176860_XC:f:0_999850	3333025	723609	724290	127	695	0	tp:A:S	cm:i:12	s1:i:124	dv:f:0.0950	rl:i:0
JAKRYW010036129.1	1100	315	1087	-	VIRSorter_utg000007l_segment0_LN:i:3333025_RC:i:1176860_XC:f:0_999850	3333025	2291299	2292071	129	772	60	tp:A:P	cm:i:8	s1:i:129	s2:i:0	dv:f:0.1199	rl:i:0
JAKRYW010036127.1	1100	155	364	+	VIRSorter_utg000007l_segment0_LN:i:3333025_RC:i:1176860_XC:f:0_999850	3333025	2423796	2424006	76	210	41	tp:A:P	cm:i:5	s1:i:76	s2:i:0	dv:f:0.0780	rl:i:0
JAKRZI010014333.1	1763	158	1485	+	VIRSorter_utg000007l_segment0_LN:i:3333025_RC:i:1176860_XC:f:0_999850	3333025	972458	973786	641	1328	60	tp:A:P	cm:i:52	s1:i:641	s2:i:0	dv:f:0.0521	rl:i:0
JAKRYW010036109.1	1100	35	1047	-	VIRSorter_utg000007l_segment0_LN:i:3333025_RC:i:1176860_XC:f:0_999850	3333025	1369288	1370300	328	1012	60	tp:A:P	cm:i:24	s1:i:328	s2:i:0	dv:f:0.0767	rl:i:0
JAKRZI010014298.1	1766	100	1554	+	VIRSorter_utg000007l_segment0_LN:i:3333025_RC:i:1176860_XC:f:0_999850	3333025	729506	730960	402	1454	60	tp:A:P	cm:i:33	s1:i:402	s2:i:0	dv:f:0.0821	rl:i:0
JAKRYW010034681.1	1127	17	1126	-	VIRSorter_utg000007l_segment0_LN:i:3333025_RC:i:1176860_XC:f:0_999850	3333025	1982230	1983895	412	1665	60	tp:A:P	cm:i:33	s1:i:412	s2:i:0	dv:f:0.0662	rl:i:0
JAKRZI010013851.1	1798	23	218	+	VIRSorter_utg000007l_segment0_LN:i:3333025_RC:i:1176860_XC:f:0_999850	3333025	1470729	1470931	78	202	0	tp:A:S	cm:i:7	s1:i:76	dv:f:0.0710	rl:i:0
JAKRZI010013851.1	1798	23	218	+	VIRSorter_utg000007l_segment0_LN:i:3333025_RC:i:1176860_XC:f:0_999850	3333025	3270870	3271087	91	217	0	tp:A:S	cm:i:8	s1:i:85	dv:f:0.0640	rl:i:0
JAKRZI010013217.1	1850	42	1696	+	VIRSorter_utg000007l_segment0_LN:i:3333025_RC:i:1176860_XC:f:0_999850	3333025	1340532	1342186	392	1654	60	tp:A:P	cm:i:25	s1:i:392	s2:i:0	dv:f:0.1000	rl:i:0
JAKRZI010013173.1	1853	31	1649	+	VIRSorter_utg000007l_segment0_LN:i:3333025_RC:i:1176860_XC:f:0_999850	3333025	1092681	1093930	337	1618	60	tp:A:P	cm:i:29	s1:i:263	s2:i:0	dv:f:0.0934	rl:i:0
JAKRZF010063295.1	1093	367	696	+	VIRSorter_utg000007l_segment0_LN:i:3333025_RC:i:1176860_XC:f:0_999850	3333025	1889039	1889370	59	331	0	tp:A:P	cm:i:4	s1:i:59	s2:i:59	dv:f:0.1094	rl:i:0
JAKRZF010063295.1	1093	367	696	-	VIRSorter_utg000007l_segment0_LN:i:3333025_RC:i:1176860_XC:f:0_999850	3333025	725076	725407	59	331	0	tp:A:S	cm:i:4	s1:i:59	dv:f:0.1094	rl:i:0
JAKRYW010035025.1	1120	301	1111	+	VIRSorter_utg000007l_segment0_LN:i:3333025_RC:i:1176860_XC:f:0_999850	3333025	1593445	1594257	240	812	60	tp:A:P	cm:i:20	s1:i:240	s2:i:0	dv:f:0.0730	rl:i:0
JAKRZI010013105.1	1859	310	1725	+	VIRSorter_utg000007l_segment0_LN:i:3333025_RC:i:1176860_XC:f:0_999850	3333025	1142091	1143506	388	1415	60	tp:A:P	cm:i:29	s1:i:388	s2:i:0	dv:f:0.0813	rl:i:0
JAKRZI010013078.1	1861	48	1849	-	VIRSorter_utg000007l_segment0_LN:i:3333025_RC:i:1176860_XC:f:0_999850	3333025	1404370	1406171	146	1801	60	tp:A:P	cm:i:8	s1:i:146	s2:i:0	dv:f:0.1645	rl:i:0
JAKRZI010013063.1	1862	13	1810	+	VIRSorter_utg000007l_segment0_LN:i:3333025_RC:i:1176860_XC:f:0_999850	3333025	914828	916562	475	1797	60	tp:A:P	cm:i:30	s1:i:462	s2:i:0	dv:f:0.0919	rl:i:0
JAKRYW010034876.1	1123	13	883	+	VIRSorter_utg000007l_segment0_LN:i:3333025_RC:i:1176860_XC:f:0_999850	3333025	2673699	2674569	157	870	60	tp:A:P	cm:i:10	s1:i:157	s2:i:0	dv:f:0.1107	rl:i:0
JAKRZI010013002.1	1866	127	171	+	VIRSorter_utg000007l_segment0_LN:i:3333025_RC:i:1176860_XC:f:0_999850	3333025	3144260	3144304	44	44	0	tp:A:S	cm:i:3	s1:i:44	dv:f:0.0269	rl:i:0
JAKRZI010013002.1	1866	127	171	+	VIRSorter_utg000007l_segment0_LN:i:3333025_RC:i:1176860_XC:f:0_999850	3333025	2727618	2727662	44	44	0	tp:A:P	cm:i:3	s1:i:44	s2:i:44	dv:f:0.0269	rl:i:0
JAKRZI010013002.1	1866	10	59	+	VIRSorter_utg000007l_segment0_LN:i:3333025_RC:i:1176860_XC:f:0_999850	3333025	3270874	3270923	49	49	14	tp:A:P	cm:i:5	s1:i:49	s2:i:0	dv:f:0.0096	rl:i:0
JAKRZI010013002.1	1866	662	1846	-	VIRSorter_utg000007l_segment0_LN:i:3333025_RC:i:1176860_XC:f:0_999850	3333025	1733831	1735015	353	1184	60	tp:A:P	cm:i:23	s1:i:353	s2:i:0	dv:f:0.0852	rl:i:0
JAKRZI010012988.1	1867	1267	1849	-	VIRSorter_utg000007l_segment0_LN:i:3333025_RC:i:1176860_XC:f:0_999850	3333025	1796907	1797489	206	582	60	tp:A:P	cm:i:17	s1:i:206	s2:i:0	dv:f:0.0646	rl:i:0
JAKRZF010066867.1	1065	866	1029	-	VIRSorter_utg000007l_segment0_LN:i:3333025_RC:i:1176860_XC:f:0_999850	3333025	1887316	1887466	62	163	0	tp:A:S	cm:i:6	s1:i:59	dv:f:0.0607	rl:i:0
JAKRZF010066867.1	1065	866	1029	+	VIRSorter_utg000007l_segment0_LN:i:3333025_RC:i:1176860_XC:f:0_999850	3333025	726980	727130	62	163	0	tp:A:S	cm:i:6	s1:i:59	dv:f:0.0607	rl:i:0
JAKRYW010034851.1	1124	75	1096	+	VIRSorter_utg000007l_segment0_LN:i:3333025_RC:i:1176860_XC:f:0_999850	3333025	2679379	2680400	642	1021	60	tp:A:P	cm:i:56	s1:i:642	s2:i:0	dv:f:0.0321	rl:i:0
JAKRZI010012943.1	1871	96	1865	+	VIRSorter_utg000007l_segment0_LN:i:3333025_RC:i:1176860_XC:f:0_999850	3333025	2954440	2956209	364	1769	60	tp:A:P	cm:i:23	s1:i:364	s2:i:0	dv:f:0.1047	rl:i:0
JAKRYW010034799.1	1125	514	671	-	VIRSorter_utg000007l_segment0_LN:i:3333025_RC:i:1176860_XC:f:0_999850	3333025	92916	93073	88	157	58	tp:A:P	cm:i:6	s1:i:88	s2:i:0	dv:f:0.0516	rl:i:0
JAKRZI010012888.1	1874	689	1613	+	VIRSorter_utg000007l_segment0_LN:i:3333025_RC:i:1176860_XC:f:0_999850	3333025	1596326	1597250	83	924	45	tp:A:P	cm:i:5	s1:i:83	s2:i:0	dv:f:0.1539	rl:i:0
JAKRYW010034775.1	1125	155	1100	-	VIRSorter_utg000007l_segment0_LN:i:3333025_RC:i:1176860_XC:f:0_999850	3333025	2269023	2269968	399	945	60	tp:A:P	cm:i:30	s1:i:399	s2:i:0	dv:f:0.0595	rl:i:0
JAKRZI010012853.1	1878	845	995	+	VIRSorter_utg000007l_segment0_LN:i:3333025_RC:i:1176860_XC:f:0_999850	3333025	92923	93073	81	150	44	tp:A:P	cm:i:5	s1:i:81	s2:i:0	dv:f:0.0644	rl:i:0
JAKRZI010012853.1	1878	55	418	-	VIRSorter_utg000007l_segment0_LN:i:3333025_RC:i:1176860_XC:f:0_999850	3333025	91935	92298	216	363	60	tp:A:P	cm:i:18	s1:i:216	s2:i:0	dv:f:0.0393	rl:i:0
JAKRZF010070766.1	1037	74	985	+	VIRSorter_utg000007l_segment0_LN:i:3333025_RC:i:1176860_XC:f:0_999850	3333025	727103	728001	119	911	0	tp:A:P	cm:i:8	s1:i:117	s2:i:117	dv:f:0.1302	rl:i:0
JAKRZF010070766.1	1037	74	985	-	VIRSorter_utg000007l_segment0_LN:i:3333025_RC:i:1176860_XC:f:0_999850	3333025	1886445	1887343	119	911	0	tp:A:S	cm:i:8	s1:i:117	dv:f:0.1302	rl:i:0
JAKRYW010034756.1	1126	15	950	+	VIRSorter_utg000007l_segment0_LN:i:3333025_RC:i:1176860_XC:f:0_999850	3333025	2216141	2217076	529	935	60	tp:A:P	cm:i:44	s1:i:529	s2:i:0	dv:f:0.0400	rl:i:0
JAKRZF010070768.1	1037	880	991	+	VIRSorter_utg000007l_segment0_LN:i:3333025_RC:i:1176860_XC:f:0_999850	3333025	723609	723720	57	111	0	tp:A:S	cm:i:5	s1:i:57	dv:f:0.0503	rl:i:0
JAKRZF010062537.1	1099	2	693	-	VIRSorter_utg000007l_segment0_LN:i:3333025_RC:i:1176860_XC:f:0_999850	3333025	723593	724284	132	691	0	tp:A:S	cm:i:10	s1:i:132	dv:f:0.1001	rl:i:0
JAKRZI010013851.1	1798	164	423	-	VIRSorter_utg000007l_segment0_LN:i:3333025_RC:i:1176860_XC:f:0_999850	3333025	576930	577190	78	261	23	tp:A:P	cm:i:5	s1:i:78	s2:i:57	dv:f:0.0907	rl:i:0
JAKRZF010062537.1	1099	2	693	+	VIRSorter_utg000007l_segment0_LN:i:3333025_RC:i:1176860_XC:f:0_999850	3333025	1890162	1890853	132	691	0	tp:A:P	cm:i:10	s1:i:132	s2:i:132	dv:f:0.1001	rl:i:0
JAKRZI010013274.1	1845	936	1680	+	VIRSorter_utg000007l_segment0_LN:i:3333025_RC:i:1176860_XC:f:0_999850	3333025	1041174	1041918	240	744	60	tp:A:P	cm:i:17	s1:i:240	s2:i:0	dv:f:0.0760	rl:i:0
JAKRZI010013851.1	1798	23	218	-	VIRSorter_utg000007l_segment0_LN:i:3333025_RC:i:1176860_XC:f:0_999850	3333025	2532329	2532525	92	196	8	tp:A:P	cm:i:8	s1:i:92	s2:i:85	dv:f:0.0640	rl:i:0
JAKRZI010013851.1	1798	534	1718	+	VIRSorter_utg000007l_segment0_LN:i:3333025_RC:i:1176860_XC:f:0_999850	3333025	32518	33702	219	1184	60	tp:A:P	cm:i:14	s1:i:219	s2:i:0	dv:f:0.1050	rl:i:0
JAKRZI010013838.1	1799	16	1238	-	VIRSorter_utg000007l_segment0_LN:i:3333025_RC:i:1176860_XC:f:0_999850	3333025	1804322	1805544	76	1222	32	tp:A:P	cm:i:4	s1:i:76	s2:i:0	dv:f:0.1799	rl:i:0
JAKRZI010013837.1	1799	19	1782	+	VIRSorter_utg000007l_segment0_LN:i:3333025_RC:i:1176860_XC:f:0_999850	3333025	1026179	1027945	634	1768	60	tp:A:P	cm:i:45	s1:i:633	s2:i:0	dv:f:0.0715	rl:i:0
JAKRYW010035669.1	1108	23	1064	-	VIRSorter_utg000007l_segment0_LN:i:3333025_RC:i:1176860_XC:f:0_999850	3333025	2005100	2006141	255	1041	60	tp:A:P	cm:i:20	s1:i:255	s2:i:0	dv:f:0.0883	rl:i:0
JAKRZI010013810.1	1801	196	1675	+	VIRSorter_utg000007l_segment0_LN:i:3333025_RC:i:1176860_XC:f:0_999850	3333025	954158	955637	172	1479	60	tp:A:P	cm:i:10	s1:i:172	s2:i:0	dv:f:0.1439	rl:i:0
JAKRYW010035626.1	1109	66	1078	-	VIRSorter_utg000007l_segment0_LN:i:3333025_RC:i:1176860_XC:f:0_999850	3333025	50772	51787	152	1015	60	tp:A:P	cm:i:8	s1:i:152	s2:i:0	dv:f:0.1379	rl:i:0
JAKRZI010013736.1	1806	24	1795	+	VIRSorter_utg000007l_segment0_LN:i:3333025_RC:i:1176860_XC:f:0_999850	3333025	1382935	1384752	632	1817	60	tp:A:P	cm:i:48	s1:i:622	s2:i:0	dv:f:0.0690	rl:i:0
JAKRYW010035581.1	1110	503	942	+	VIRSorter_utg000007l_segment0_LN:i:3333025_RC:i:1176860_XC:f:0_999850	3333025	1376671	1377110	48	439	7	tp:A:P	cm:i:3	s1:i:48	s2:i:0	dv:f:0.1459	rl:i:0
JAKRZI010013710.1	1808	174	1796	-	VIRSorter_utg000007l_segment0_LN:i:3333025_RC:i:1176860_XC:f:0_999850	3333025	2219817	2221440	401	1623	60	tp:A:P	cm:i:28	s1:i:401	s2:i:0	dv:f:0.0917	rl:i:0
JAKRZI010013652.1	1813	48	1684	-	VIRSorter_utg000007l_segment0_LN:i:3333025_RC:i:1176860_XC:f:0_999850	3333025	1531512	1533148	609	1636	60	tp:A:P	cm:i:41	s1:i:609	s2:i:0	dv:f:0.0736	rl:i:0
JAKRZI010013609.1	1816	10	1636	-	VIRSorter_utg000007l_segment0_LN:i:3333025_RC:i:1176860_XC:f:0_999850	3333025	1013803	1015462	590	1659	60	tp:A:P	cm:i:52	s1:i:582	s2:i:0	dv:f:0.0623	rl:i:0
JAKRZI010013546.1	1822	700	1676	-	VIRSorter_utg000007l_segment0_LN:i:3333025_RC:i:1176860_XC:f:0_999850	3333025	1588616	1589593	284	977	60	tp:A:P	cm:i:19	s1:i:284	s2:i:0	dv:f:0.0863	rl:i:0
JAKRZI010013530.1	1823	330	1796	-	VIRSorter_utg000007l_segment0_LN:i:3333025_RC:i:1176860_XC:f:0_999850	3333025	1457620	1459086	109	1466	60	tp:A:P	cm:i:8	s1:i:109	s2:i:0	dv:f:0.1525	rl:i:0
JAKRZI010013493.1	1826	54	1613	-	VIRSorter_utg000007l_segment0_LN:i:3333025_RC:i:1176860_XC:f:0_999850	3333025	1398951	1400510	60	1559	27	tp:A:P	cm:i:5	s1:i:60	s2:i:0	dv:f:0.1821	rl:i:0
JAKRZI010013434.1	1831	1710	1796	+	VIRSorter_utg000007l_segment0_LN:i:3333025_RC:i:1176860_XC:f:0_999850	3333025	2140521	2140607	52	86	0	tp:A:S	cm:i:4	s1:i:52	dv:f:0.0620	rl:i:0
JAKRZI010013434.1	1831	1710	1815	+	VIRSorter_utg000007l_segment0_LN:i:3333025_RC:i:1176860_XC:f:0_999850	3333025	2764963	2765067	62	105	0	tp:A:S	cm:i:5	s1:i:62	dv:f:0.0542	rl:i:0
JAKRZI010013434.1	1831	1710	1796	+	VIRSorter_utg000007l_segment0_LN:i:3333025_RC:i:1176860_XC:f:0_999850	3333025	3270758	3270844	63	86	0	tp:A:S	cm:i:6	s1:i:63	dv:f:0.0407	rl:i:0
JAKRZI010013434.1	1831	1685	1815	+	VIRSorter_utg000007l_segment0_LN:i:3333025_RC:i:1176860_XC:f:0_999850	3333025	1470592	1470722	90	130	29	tp:A:P	cm:i:6	s1:i:90	s2:i:63	dv:f:0.0516	rl:i:0
JAKRZI010013434.1	1831	243	1371	-	VIRSorter_utg000007l_segment0_LN:i:3333025_RC:i:1176860_XC:f:0_999850	3333025	3091756	3092884	322	1128	60	tp:A:P	cm:i:23	s1:i:322	s2:i:0	dv:f:0.0887	rl:i:0
JAKRZF010060871.1	1113	12	1074	-	VIRSorter_utg000007l_segment0_LN:i:3333025_RC:i:1176860_XC:f:0_999850	3333025	1889048	1890202	116	1160	0	tp:A:P	cm:i:12	s1:i:93	s2:i:93	dv:f:0.1137	rl:i:0
JAKRZF010060871.1	1113	12	1074	+	VIRSorter_utg000007l_segment0_LN:i:3333025_RC:i:1176860_XC:f:0_999850	3333025	724244	725398	116	1160	0	tp:A:S	cm:i:12	s1:i:93	dv:f:0.1137	rl:i:0
JAKRZI010013410.1	1833	161	1733	-	VIRSorter_utg000007l_segment0_LN:i:3333025_RC:i:1176860_XC:f:0_999850	3333025	1599104	1600674	152	1572	60	tp:A:P	cm:i:8	s1:i:152	s2:i:0	dv:f:0.1570	rl:i:0
JAKRZI010013400.1	1834	1	1684	+	VIRSorter_utg000007l_segment0_LN:i:3333025_RC:i:1176860_XC:f:0_999850	3333025	282813	284498	557	1685	60	tp:A:P	cm:i:44	s1:i:557	s2:i:0	dv:f:0.0730	rl:i:0
JAKRYW010035229.1	1117	187	447	-	VIRSorter_utg000007l_segment0_LN:i:3333025_RC:i:1176860_XC:f:0_999850	3333025	1201210	1201470	45	260	6	tp:A:P	cm:i:4	s1:i:45	s2:i:0	dv:f:0.1024	rl:i:0
JAKRYW010035209.1	1117	2	1088	-	VIRSorter_utg000007l_segment0_LN:i:3333025_RC:i:1176860_XC:f:0_999850	3333025	1046598	1047684	280	1086	60	tp:A:P	cm:i:16	s1:i:280	s2:i:0	dv:f:0.0954	rl:i:0
JAKRZI010013304.1	1843	137	1833	+	VIRSorter_utg000007l_segment0_LN:i:3333025_RC:i:1176860_XC:f:0_999850	3333025	2309031	2310726	724	1696	60	tp:A:P	cm:i:56	s1:i:724	s2:i:0	dv:f:0.0600	rl:i:0
JAKRZI010013270.1	1846	210	1424	+	VIRSorter_utg000007l_segment0_LN:i:3333025_RC:i:1176860_XC:f:0_999850	3333025	2438202	2439416	297	1214	60	tp:A:P	cm:i:20	s1:i:297	s2:i:0	dv:f:0.0985	rl:i:0
JAKRZJ010012333.1	3307	3234	3286	-	VIRSorter_utg000007l_segment0_LN:i:3333025_RC:i:1176860_XC:f:0_999850	3333025	1572589	1572641	52	52	14	tp:A:P	cm:i:4	s1:i:52	s2:i:0	dv:f:0.0213	rl:i:0
JAKRYW010033456.1	1152	42	979	-	VIRSorter_utg000007l_segment0_LN:i:3333025_RC:i:1176860_XC:f:0_999850	3333025	663117	664055	160	938	60	tp:A:P	cm:i:9	s1:i:160	s2:i:0	dv:f:0.1218	rl:i:0
JAKRZI010011180.1	2035	89	415	-	VIRSorter_utg000007l_segment0_LN:i:3333025_RC:i:1176860_XC:f:0_999850	3333025	1310235	1310570	92	335	60	tp:A:P	cm:i:7	s1:i:90	s2:i:0	dv:f:0.0816	rl:i:0
JAKRZI010009152.1	2276	639	781	-	VIRSorter_utg000007l_segment0_LN:i:3333025_RC:i:1176860_XC:f:0_999850	3333025	555576	555718	70	142	29	tp:A:P	cm:i:4	s1:i:70	s2:i:0	dv:f:0.0730	rl:i:0
JAKRZI010009152.1	2276	91	163	+	VIRSorter_utg000007l_segment0_LN:i:3333025_RC:i:1176860_XC:f:0_999850	3333025	1006564	1006636	72	72	43	tp:A:P	cm:i:7	s1:i:72	s2:i:46	dv:f:0.0132	rl:i:0
JAKRZI010009152.1	2276	243	421	-	VIRSorter_utg000007l_segment0_LN:i:3333025_RC:i:1176860_XC:f:0_999850	3333025	2764943	2765120	89	178	0	tp:A:S	cm:i:5	s1:i:89	dv:f:0.0730	rl:i:0
JAKRZI010009152.1	2276	243	401	-	VIRSorter_utg000007l_segment0_LN:i:3333025_RC:i:1176860_XC:f:0_999850	3333025	2140521	2140679	93	158	0	tp:A:S	cm:i:6	s1:i:93	dv:f:0.0578	rl:i:0
JAKRZI010009152.1	2276	243	421	+	VIRSorter_utg000007l_segment0_LN:i:3333025_RC:i:1176860_XC:f:0_999850	3333025	2532479	2532657	93	178	0	tp:A:S	cm:i:6	s1:i:93	dv:f:0.0634	rl:i:0
JAKRZI010009152.1	2276	243	401	-	VIRSorter_utg000007l_segment0_LN:i:3333025_RC:i:1176860_XC:f:0_999850	3333025	1470617	1470775	93	158	0	tp:A:P	cm:i:6	s1:i:93	s2:i:93	dv:f:0.0578	rl:i:0
JAKRZI010009152.1	2276	912	2119	-	VIRSorter_utg000007l_segment0_LN:i:3333025_RC:i:1176860_XC:f:0_999850	3333025	553404	554611	404	1207	60	tp:A:P	cm:i:30	s1:i:404	s2:i:0	dv:f:0.0721	rl:i:0
JAKRZI010009125.1	2279	10	2193	+	VIRSorter_utg000007l_segment0_LN:i:3333025_RC:i:1176860_XC:f:0_999850	3333025	1006564	1008756	879	2192	60	tp:A:P	cm:i:72	s1:i:877	s2:i:77	dv:f:0.0585	rl:i:0
JAKRYW010030942.1	1208	885	1112	-	VIRSorter_utg000007l_segment0_LN:i:3333025_RC:i:1176860_XC:f:0_999850	3333025	1449627	1449854	139	227	60	tp:A:P	cm:i:9	s1:i:139	s2:i:0	dv:f:0.0470	rl:i:0
JAKRZI010009115.1	2281	8	143	-	VIRSorter_utg000007l_segment0_LN:i:3333025_RC:i:1176860_XC:f:0_999850	3333025	130179	130314	53	135	15	tp:A:P	cm:i:4	s1:i:53	s2:i:0	dv:f:0.0659	rl:i:0
JAKRZI010009094.1	2283	18	2148	+	VIRSorter_utg000007l_segment0_LN:i:3333025_RC:i:1176860_XC:f:0_999850	3333025	2014871	2017001	1139	2130	60	tp:A:P	cm:i:101	s1:i:1139	s2:i:0	dv:f:0.0390	rl:i:0
JAKRZI010009076.1	2285	1477	2239	-	VIRSorter_utg000007l_segment0_LN:i:3333025_RC:i:1176860_XC:f:0_999850	3333025	210268	211030	513	762	60	tp:A:P	cm:i:41	s1:i:513	s2:i:0	dv:f:0.0332	rl:i:0
JAKRYW010030869.1	1210	17	1011	-	VIRSorter_utg000007l_segment0_LN:i:3333025_RC:i:1176860_XC:f:0_999850	3333025	2931029	2932022	132	994	60	tp:A:P	cm:i:9	s1:i:132	s2:i:0	dv:f:0.1267	rl:i:0
JAKRZJ010045738.1	1602	17	59	-	VIRSorter_utg000007l_segment0_LN:i:3333025_RC:i:1176860_XC:f:0_999850	3333025	1890160	1890202	42	42	0	tp:A:S	cm:i:5	s1:i:42	dv:f:0.0096	rl:i:0
JAKRYW010030853.1	1210	214	1120	+	VIRSorter_utg000007l_segment0_LN:i:3333025_RC:i:1176860_XC:f:0_999850	3333025	1327723	1328629	188	906	60	tp:A:P	cm:i:16	s1:i:188	s2:i:0	dv:f:0.0980	rl:i:0
JAKRZJ010045738.1	1602	17	59	+	VIRSorter_utg000007l_segment0_LN:i:3333025_RC:i:1176860_XC:f:0_999850	3333025	724244	724286	42	42	0	tp:A:S	cm:i:5	s1:i:42	dv:f:0.0096	rl:i:0
JAKRZI010009021.1	2293	614	2038	+	VIRSorter_utg000007l_segment0_LN:i:3333025_RC:i:1176860_XC:f:0_999850	3333025	1160077	1161610	116	1535	60	tp:A:P	cm:i:7	s1:i:92	s2:i:0	dv:f:0.1609	rl:i:0
JAKRZJ010045739.1	1602	1027	1569	-	VIRSorter_utg000007l_segment0_LN:i:3333025_RC:i:1176860_XC:f:0_999850	3333025	727970	728502	61	542	0	tp:A:P	cm:i:5	s1:i:59	s2:i:59	dv:f:0.1272	rl:i:0
JAKRZJ010045739.1	1602	1027	1569	+	VIRSorter_utg000007l_segment0_LN:i:3333025_RC:i:1176860_XC:f:0_999850	3333025	1885944	1886476	61	542	0	tp:A:S	cm:i:5	s1:i:59	dv:f:0.1272	rl:i:0
JAKRZI010009007.1	2295	510	2283	-	VIRSorter_utg000007l_segment0_LN:i:3333025_RC:i:1176860_XC:f:0_999850	3333025	399199	400972	1076	1773	60	tp:A:P	cm:i:88	s1:i:1076	s2:i:0	dv:f:0.0362	rl:i:0
JAKRYW010030781.1	1212	49	1209	-	VIRSorter_utg000007l_segment0_LN:i:3333025_RC:i:1176860_XC:f:0_999850	3333025	1717555	1718715	360	1160	60	tp:A:P	cm:i:27	s1:i:360	s2:i:0	dv:f:0.0785	rl:i:0
JAKRYW010030733.1	1213	225	1161	-	VIRSorter_utg000007l_segment0_LN:i:3333025_RC:i:1176860_XC:f:0_999850	3333025	1607880	1608816	321	936	60	tp:A:P	cm:i:24	s1:i:321	s2:i:0	dv:f:0.0740	rl:i:0
JAKRZJ010047127.1	1577	43	1571	+	VIRSorter_utg000007l_segment0_LN:i:3333025_RC:i:1176860_XC:f:0_999850	3333025	1888715	1890202	87	1528	0	tp:A:S	cm:i:9	s1:i:78	dv:f:0.1505	rl:i:0
JAKRZJ010047127.1	1577	43	1571	-	VIRSorter_utg000007l_segment0_LN:i:3333025_RC:i:1176860_XC:f:0_999850	3333025	724244	725731	87	1528	0	tp:A:S	cm:i:9	s1:i:78	dv:f:0.1505	rl:i:0
JAKRZI010008849.1	2319	48	2261	+	VIRSorter_utg000007l_segment0_LN:i:3333025_RC:i:1176860_XC:f:0_999850	3333025	2139807	2142830	531	3024	60	tp:A:P	cm:i:40	s1:i:525	s2:i:0	dv:f:0.0923	rl:i:0
JAKRZI010008813.1	2325	94	2240	-	VIRSorter_utg000007l_segment0_LN:i:3333025_RC:i:1176860_XC:f:0_999850	3333025	2257815	2259961	579	2146	60	tp:A:P	cm:i:37	s1:i:579	s2:i:0	dv:f:0.0929	rl:i:0
JAKRZI010008795.1	2328	124	2163	-	VIRSorter_utg000007l_segment0_LN:i:3333025_RC:i:1176860_XC:f:0_999850	3333025	1445395	1447433	515	2039	60	tp:A:P	cm:i:34	s1:i:515	s2:i:0	dv:f:0.0938	rl:i:0
JAKRZI010009152.1	2276	266	401	-	VIRSorter_utg000007l_segment0_LN:i:3333025_RC:i:1176860_XC:f:0_999850	3333025	3270758	3270893	70	135	0	tp:A:S	cm:i:4	s1:i:70	dv:f:0.0730	rl:i:0
JAKRZI010008744.1	2338	784	1123	+	VIRSorter_utg000007l_segment0_LN:i:3333025_RC:i:1176860_XC:f:0_999850	3333025	2293947	2294286	95	339	52	tp:A:P	cm:i:5	s1:i:95	s2:i:0	dv:f:0.1024	rl:i:0
JAKRZI010009152.1	2276	243	335	-	VIRSorter_utg000007l_segment0_LN:i:3333025_RC:i:1176860_XC:f:0_999850	3333025	674713	674805	61	92	0	tp:A:S	cm:i:4	s1:i:61	dv:f:0.0427	rl:i:0
JAKRZI010009152.1	2276	91	163	+	VIRSorter_utg000007l_segment0_LN:i:3333025_RC:i:1176860_XC:f:0_999850	3333025	3089886	3089958	43	72	0	tp:A:S	cm:i:4	s1:i:43	dv:f:0.0427	rl:i:0
JAKRZI010009289.1	2258	168	2224	-	VIRSorter_utg000007l_segment0_LN:i:3333025_RC:i:1176860_XC:f:0_999850	3333025	249623	251679	181	2056	60	tp:A:P	cm:i:12	s1:i:181	s2:i:0	dv:f:0.1467	rl:i:0
JAKRYW010030976.1	1207	177	229	-	VIRSorter_utg000007l_segment0_LN:i:3333025_RC:i:1176860_XC:f:0_999850	3333025	577136	577188	52	52	0	tp:A:S	cm:i:3	s1:i:52	dv:f:0.0269	rl:i:0
JAKRYW010030976.1	1207	177	229	+	VIRSorter_utg000007l_segment0_LN:i:3333025_RC:i:1176860_XC:f:0_999850	3333025	771552	771604	52	52	0	tp:A:S	cm:i:3	s1:i:52	dv:f:0.0269	rl:i:0
JAKRYW010030976.1	1207	177	229	-	VIRSorter_utg000007l_segment0_LN:i:3333025_RC:i:1176860_XC:f:0_999850	3333025	1522504	1522556	52	52	0	tp:A:S	cm:i:3	s1:i:52	dv:f:0.0269	rl:i:0
JAKRYW010030976.1	1207	177	229	+	VIRSorter_utg000007l_segment0_LN:i:3333025_RC:i:1176860_XC:f:0_999850	3333025	3144304	3144356	52	52	0	tp:A:S	cm:i:3	s1:i:52	dv:f:0.0269	rl:i:0
JAKRYW010030976.1	1207	478	533	-	VIRSorter_utg000007l_segment0_LN:i:3333025_RC:i:1176860_XC:f:0_999850	3333025	2532466	2532521	55	55	0	tp:A:S	cm:i:4	s1:i:55	dv:f:0.0213	rl:i:0
JAKRYW010030976.1	1207	478	533	+	VIRSorter_utg000007l_segment0_LN:i:3333025_RC:i:1176860_XC:f:0_999850	3333025	3275303	3275358	55	55	0	tp:A:S	cm:i:4	s1:i:55	dv:f:0.0213	rl:i:0
JAKRZI010009250.1	2262	161	2041	+	VIRSorter_utg000007l_segment0_LN:i:3333025_RC:i:1176860_XC:f:0_999850	3333025	3012841	3014721	451	1880	60	tp:A:P	cm:i:32	s1:i:451	s2:i:0	dv:f:0.0926	rl:i:0
JAKRYW010030976.1	1207	478	533	+	VIRSorter_utg000007l_segment0_LN:i:3333025_RC:i:1176860_XC:f:0_999850	3333025	3140169	3140224	55	55	0	tp:A:S	cm:i:4	s1:i:55	dv:f:0.0213	rl:i:0
JAKRYW010030976.1	1207	159	229	-	VIRSorter_utg000007l_segment0_LN:i:3333025_RC:i:1176860_XC:f:0_999850	3333025	486600	486670	56	70	0	tp:A:S	cm:i:3	s1:i:56	dv:f:0.0365	rl:i:0
JAKRYW010030976.1	1207	743	924	+	VIRSorter_utg000007l_segment0_LN:i:3333025_RC:i:1176860_XC:f:0_999850	3333025	454180	454361	57	181	14	tp:A:P	cm:i:3	s1:i:57	s2:i:0	dv:f:0.1094	rl:i:0
JAKRYW010030976.1	1207	177	279	+	VIRSorter_utg000007l_segment0_LN:i:3333025_RC:i:1176860_XC:f:0_999850	3333025	2373619	2373721	57	102	0	tp:A:S	cm:i:3	s1:i:57	dv:f:0.0634	rl:i:0
JAKRYW010030976.1	1207	562	665	-	VIRSorter_utg000007l_segment0_LN:i:3333025_RC:i:1176860_XC:f:0_999850	3333025	1006564	1006667	57	103	14	tp:A:P	cm:i:3	s1:i:57	s2:i:0	dv:f:0.0684	rl:i:0
JAKRYW010030976.1	1207	177	279	+	VIRSorter_utg000007l_segment0_LN:i:3333025_RC:i:1176860_XC:f:0_999850	3333025	3271035	3271137	57	102	0	tp:A:S	cm:i:3	s1:i:57	dv:f:0.0634	rl:i:0
JAKRYW010030976.1	1207	177	292	+	VIRSorter_utg000007l_segment0_LN:i:3333025_RC:i:1176860_XC:f:0_999850	3333025	1470879	1470995	57	116	0	tp:A:S	cm:i:3	s1:i:57	dv:f:0.0730	rl:i:0
JAKRYW010030976.1	1207	422	520	+	VIRSorter_utg000007l_segment0_LN:i:3333025_RC:i:1176860_XC:f:0_999850	3333025	2140581	2140679	67	98	0	tp:A:S	cm:i:5	s1:i:67	dv:f:0.0365	rl:i:0
JAKRYW010030976.1	1207	192	292	-	VIRSorter_utg000007l_segment0_LN:i:3333025_RC:i:1176860_XC:f:0_999850	3333025	1180717	1180817	67	100	0	tp:A:S	cm:i:4	s1:i:67	dv:f:0.0532	rl:i:0
JAKRYW010030976.1	1207	422	533	+	VIRSorter_utg000007l_segment0_LN:i:3333025_RC:i:1176860_XC:f:0_999850	3333025	923126	923237	69	111	0	tp:A:S	cm:i:5	s1:i:69	dv:f:0.0415	rl:i:0
JAKRYW010030976.1	1207	177	281	+	VIRSorter_utg000007l_segment0_LN:i:3333025_RC:i:1176860_XC:f:0_999850	3333025	675108	675212	73	104	0	tp:A:S	cm:i:5	s1:i:73	dv:f:0.0415	rl:i:0
JAKRYW010030976.1	1207	192	292	+	VIRSorter_utg000007l_segment0_LN:i:3333025_RC:i:1176860_XC:f:0_999850	3333025	2140996	2141096	75	100	0	tp:A:S	cm:i:4	s1:i:75	dv:f:0.0532	rl:i:0
JAKRYW010030976.1	1207	422	533	+	VIRSorter_utg000007l_segment0_LN:i:3333025_RC:i:1176860_XC:f:0_999850	3333025	674707	674818	80	111	0	tp:A:S	cm:i:6	s1:i:80	dv:f:0.0319	rl:i:0
JAKRZI010009201.1	2269	35	1962	+	VIRSorter_utg000007l_segment0_LN:i:3333025_RC:i:1176860_XC:f:0_999850	3333025	994818	996745	316	1927	60	tp:A:P	cm:i:21	s1:i:316	s2:i:0	dv:f:0.1173	rl:i:0
JAKRYW010030976.1	1207	422	533	+	VIRSorter_utg000007l_segment0_LN:i:3333025_RC:i:1176860_XC:f:0_999850	3333025	1470677	1470788	80	111	0	tp:A:P	cm:i:6	s1:i:80	s2:i:80	dv:f:0.0319	rl:i:0
JAKRZI010009188.1	2271	415	2261	-	VIRSorter_utg000007l_segment0_LN:i:3333025_RC:i:1176860_XC:f:0_999850	3333025	619582	621427	350	1846	60	tp:A:P	cm:i:23	s1:i:350	s2:i:0	dv:f:0.1077	rl:i:0
JAKRYW010030976.1	1207	177	292	+	VIRSorter_utg000007l_segment0_LN:i:3333025_RC:i:1176860_XC:f:0_999850	3333025	923527	923642	82	115	0	tp:A:S	cm:i:5	s1:i:82	dv:f:0.0461	rl:i:0
JAKRYW010030976.1	1207	177	292	-	VIRSorter_utg000007l_segment0_LN:i:3333025_RC:i:1176860_XC:f:0_999850	3333025	2532266	2532381	82	115	0	tp:A:P	cm:i:5	s1:i:82	s2:i:82	dv:f:0.0461	rl:i:0
JAKRZI010009162.1	2275	953	2187	-	VIRSorter_utg000007l_segment0_LN:i:3333025_RC:i:1176860_XC:f:0_999850	3333025	135685	136994	85	1309	41	tp:A:P	cm:i:6	s1:i:68	s2:i:0	dv:f:0.1572	rl:i:0
JAKRZI010009152.1	2276	117	163	+	VIRSorter_utg000007l_segment0_LN:i:3333025_RC:i:1176860_XC:f:0_999850	3333025	453979	454025	46	46	0	tp:A:S	cm:i:5	s1:i:46	dv:f:0.0177	rl:i:0
JAKRYW010030976.1	1207	177	229	+	VIRSorter_utg000007l_segment0_LN:i:3333025_RC:i:1176860_XC:f:0_999850	3333025	2677782	2677834	52	52	0	tp:A:S	cm:i:3	s1:i:52	dv:f:0.0269	rl:i:0
JAKRZI010008743.1	2338	235	2324	+	VIRSorter_utg000007l_segment0_LN:i:3333025_RC:i:1176860_XC:f:0_999850	3333025	2427282	2429372	555	2090	60	tp:A:P	cm:i:42	s1:i:555	s2:i:0	dv:f:0.0876	rl:i:0
JAKRZJ010050582.1	1521	16	469	-	VIRSorter_utg000007l_segment0_LN:i:3333025_RC:i:1176860_XC:f:0_999850	3333025	1886844	1887291	57	453	0	tp:A:S	cm:i:3	s1:i:56	dv:f:0.1389	rl:i:0
JAKRYW010029975.1	1232	841	921	+	VIRSorter_utg000007l_segment0_LN:i:3333025_RC:i:1176860_XC:f:0_999850	3333025	3225932	3226012	55	80	13	tp:A:P	cm:i:3	s1:i:55	s2:i:0	dv:f:0.0578	rl:i:0
JAKRZI010008276.1	2414	32	2300	-	VIRSorter_utg000007l_segment0_LN:i:3333025_RC:i:1176860_XC:f:0_999850	3333025	3278861	3281129	548	2271	60	tp:A:P	cm:i:35	s1:i:548	s2:i:0	dv:f:0.0979	rl:i:0
JAKRZI010008226.1	2423	372	1282	-	VIRSorter_utg000007l_segment0_LN:i:3333025_RC:i:1176860_XC:f:0_999850	3333025	668252	669161	144	910	60	tp:A:P	cm:i:9	s1:i:144	s2:i:0	dv:f:0.1235	rl:i:0
JAKRZI010008216.1	2424	7	2403	+	VIRSorter_utg000007l_segment0_LN:i:3333025_RC:i:1176860_XC:f:0_999850	3333025	1866680	1869076	1478	2396	60	tp:A:P	cm:i:132	s1:i:1478	s2:i:0	dv:f:0.0326	rl:i:0
JAKRZI010008206.1	2425	18	2418	-	VIRSorter_utg000007l_segment0_LN:i:3333025_RC:i:1176860_XC:f:0_999850	3333025	1869111	1871511	1741	2400	60	tp:A:P	cm:i:156	s1:i:1741	s2:i:886	dv:f:0.0242	rl:i:0
JAKRYW010029865.1	1235	65	1230	+	VIRSorter_utg000007l_segment0_LN:i:3333025_RC:i:1176860_XC:f:0_999850	3333025	2000617	2001781	330	1165	60	tp:A:P	cm:i:23	s1:i:330	s2:i:0	dv:f:0.0856	rl:i:0
JAKRYW010029864.1	1235	604	1019	-	VIRSorter_utg000007l_segment0_LN:i:3333025_RC:i:1176860_XC:f:0_999850	3333025	867718	868133	107	415	60	tp:A:P	cm:i:7	s1:i:107	s2:i:0	dv:f:0.0943	rl:i:0
JAKRZI010008164.1	2431	140	2336	+	VIRSorter_utg000007l_segment0_LN:i:3333025_RC:i:1176860_XC:f:0_999850	3333025	439729	441925	582	2196	60	tp:A:P	cm:i:38	s1:i:582	s2:i:0	dv:f:0.0948	rl:i:0
JAKRYW010029747.1	1238	51	1023	+	VIRSorter_utg000007l_segment0_LN:i:3333025_RC:i:1176860_XC:f:0_999850	3333025	3276540	3277512	284	972	60	tp:A:P	cm:i:19	s1:i:284	s2:i:0	dv:f:0.0869	rl:i:0
JAKRYW010029676.1	1240	24	672	+	VIRSorter_utg000007l_segment0_LN:i:3333025_RC:i:1176860_XC:f:0_999850	3333025	469274	469922	246	648	60	tp:A:P	cm:i:20	s1:i:246	s2:i:0	dv:f:0.0674	rl:i:0
JAKRYW010029671.1	1240	23	955	+	VIRSorter_utg000007l_segment0_LN:i:3333025_RC:i:1176860_XC:f:0_999850	3333025	106496	107428	244	932	60	tp:A:P	cm:i:16	s1:i:244	s2:i:0	dv:f:0.0970	rl:i:0
JAKRYW010029625.1	1241	162	1212	-	VIRSorter_utg000007l_segment0_LN:i:3333025_RC:i:1176860_XC:f:0_999850	3333025	1702570	1703620	132	1050	60	tp:A:P	cm:i:8	s1:i:132	s2:i:0	dv:f:0.1370	rl:i:0
JAKRZI010008128.1	2437	35	2429	-	VIRSorter_utg000007l_segment0_LN:i:3333025_RC:i:1176860_XC:f:0_999850	3333025	2649946	2652340	796	2394	60	tp:A:P	cm:i:58	s1:i:796	s2:i:0	dv:f:0.0760	rl:i:0
JAKRZI010008116.1	2439	22	2361	-	VIRSorter_utg000007l_segment0_LN:i:3333025_RC:i:1176860_XC:f:0_999850	3333025	2525643	2528012	890	2369	60	tp:A:P	cm:i:69	s1:i:884	s2:i:0	dv:f:0.0660	rl:i:0
JAKRZI010008089.1	2443	15	2426	+	VIRSorter_utg000007l_segment0_LN:i:3333025_RC:i:1176860_XC:f:0_999850	3333025	2988546	2990950	1149	2411	60	tp:A:P	cm:i:98	s1:i:1147	s2:i:0	dv:f:0.0497	rl:i:0
JAKRZI010008083.1	2444	76	2438	-	VIRSorter_utg000007l_segment0_LN:i:3333025_RC:i:1176860_XC:f:0_999850	3333025	2267606	2269968	768	2362	60	tp:A:P	cm:i:57	s1:i:768	s2:i:0	dv:f:0.0743	rl:i:0
JAKRZI010008060.1	2450	2203	2308	-	VIRSorter_utg000007l_segment0_LN:i:3333025_RC:i:1176860_XC:f:0_999850	3333025	3103868	3103974	57	106	14	tp:A:P	cm:i:3	s1:i:57	s2:i:0	dv:f:0.0772	rl:i:0
JAKRYW010029378.1	1247	223	950	+	VIRSorter_utg000007l_segment0_LN:i:3333025_RC:i:1176860_XC:f:0_999850	3333025	2115018	2115744	107	727	60	tp:A:P	cm:i:8	s1:i:107	s2:i:0	dv:f:0.1192	rl:i:0
JAKRZJ010066080.1	1328	9	1074	+	VIRSorter_utg000007l_segment0_LN:i:3333025_RC:i:1176860_XC:f:0_999850	3333025	724244	725398	116	1162	0	tp:A:P	cm:i:12	s1:i:93	s2:i:93	dv:f:0.1161	rl:i:0
JAKRZJ010066080.1	1328	9	1074	-	VIRSorter_utg000007l_segment0_LN:i:3333025_RC:i:1176860_XC:f:0_999850	3333025	1889048	1890202	116	1162	0	tp:A:S	cm:i:12	s1:i:93	dv:f:0.1161	rl:i:0
JAKRZJ010066096.1	1328	24	153	-	VIRSorter_utg000007l_segment0_LN:i:3333025_RC:i:1176860_XC:f:0_999850	3333025	723630	723759	91	129	60	tp:A:P	cm:i:7	s1:i:91	s2:i:0	dv:f:0.0401	rl:i:0
JAKRZJ010066096.1	1328	24	153	+	VIRSorter_utg000007l_segment0_LN:i:3333025_RC:i:1176860_XC:f:0_999850	3333025	1890687	1890816	91	129	0	tp:A:S	cm:i:7	s1:i:91	dv:f:0.0401	rl:i:0
JAKRZI010007940.1	2469	83	2439	-	VIRSorter_utg000007l_segment0_LN:i:3333025_RC:i:1176860_XC:f:0_999850	3333025	2936039	2938395	869	2356	60	tp:A:P	cm:i:67	s1:i:869	s2:i:0	dv:f:0.0672	rl:i:0
JAKRZJ010067105.1	1318	126	1318	+	VIRSorter_utg000007l_segment0_LN:i:3333025_RC:i:1176860_XC:f:0_999850	3333025	1889048	1890216	124	1196	0	tp:A:P	cm:i:13	s1:i:116	s2:i:116	dv:f:0.1170	rl:i:0
JAKRZJ010067105.1	1318	126	1318	-	VIRSorter_utg000007l_segment0_LN:i:3333025_RC:i:1176860_XC:f:0_999850	3333025	724230	725398	124	1196	0	tp:A:S	cm:i:13	s1:i:116	dv:f:0.1170	rl:i:0
JAKRZI010007902.1	2475	476	2465	+	VIRSorter_utg000007l_segment0_LN:i:3333025_RC:i:1176860_XC:f:0_999850	3333025	1800965	1802954	168	1989	60	tp:A:P	cm:i:10	s1:i:168	s2:i:0	dv:f:0.1555	rl:i:0
JAKRZJ010068359.1	1306	831	1299	-	VIRSorter_utg000007l_segment0_LN:i:3333025_RC:i:1176860_XC:f:0_999850	3333025	726980	727451	91	484	0	tp:A:P	cm:i:6	s1:i:83	s2:i:83	dv:f:0.1037	rl:i:0
JAKRYW010029992.1	1232	357	1215	+	VIRSorter_utg000007l_segment0_LN:i:3333025_RC:i:1176860_XC:f:0_999850	3333025	3245639	3246497	417	858	60	tp:A:P	cm:i:35	s1:i:417	s2:i:0	dv:f:0.0479	rl:i:0
JAKRYW010030526.1	1218	173	1111	+	VIRSorter_utg000007l_segment0_LN:i:3333025_RC:i:1176860_XC:f:0_999850	3333025	2780924	2781861	311	938	60	tp:A:P	cm:i:22	s1:i:311	s2:i:0	dv:f:0.0705	rl:i:0
JAKRZJ010057537.1	1423	19	59	+	VIRSorter_utg000007l_segment0_LN:i:3333025_RC:i:1176860_XC:f:0_999850	3333025	1890813	1890853	40	40	0	tp:A:S	cm:i:3	s1:i:40	dv:f:0.0151	rl:i:0
JAKRZJ010057537.1	1423	19	59	-	VIRSorter_utg000007l_segment0_LN:i:3333025_RC:i:1176860_XC:f:0_999850	3333025	723593	723633	40	40	0	tp:A:P	cm:i:3	s1:i:40	s2:i:40	dv:f:0.0151	rl:i:0
JAKRZJ010050582.1	1521	16	469	+	VIRSorter_utg000007l_segment0_LN:i:3333025_RC:i:1176860_XC:f:0_999850	3333025	727155	727602	57	453	0	tp:A:S	cm:i:3	s1:i:56	dv:f:0.1389	rl:i:0
JAKRZI010008656.1	2351	261	2317	-	VIRSorter_utg000007l_segment0_LN:i:3333025_RC:i:1176860_XC:f:0_999850	3333025	2009132	2011256	638	2165	60	tp:A:P	cm:i:42	s1:i:606	s2:i:0	dv:f:0.0842	rl:i:0
JAKRYW010030398.1	1221	39	1087	+	VIRSorter_utg000007l_segment0_LN:i:3333025_RC:i:1176860_XC:f:0_999850	3333025	1687658	1688706	453	1048	60	tp:A:P	cm:i:37	s1:i:453	s2:i:0	dv:f:0.0569	rl:i:0
JAKRZI010008638.1	2354	24	1907	+	VIRSorter_utg000007l_segment0_LN:i:3333025_RC:i:1176860_XC:f:0_999850	3333025	1893418	1895302	125	1884	60	tp:A:P	cm:i:10	s1:i:125	s2:i:0	dv:f:0.1577	rl:i:0
JAKRZJ010051200.1	1512	104	544	+	VIRSorter_utg000007l_segment0_LN:i:3333025_RC:i:1176860_XC:f:0_999850	3333025	1887021	1887466	77	459	0	tp:A:S	cm:i:5	s1:i:69	dv:f:0.1156	rl:i:0
JAKRYW010030347.1	1222	16	897	+	VIRSorter_utg000007l_segment0_LN:i:3333025_RC:i:1176860_XC:f:0_999850	3333025	854672	855553	76	881	32	tp:A:P	cm:i:4	s1:i:76	s2:i:0	dv:f:0.1650	rl:i:0
JAKRZJ010051200.1	1512	104	544	-	VIRSorter_utg000007l_segment0_LN:i:3333025_RC:i:1176860_XC:f:0_999850	3333025	726980	727425	77	459	0	tp:A:S	cm:i:5	s1:i:69	dv:f:0.1156	rl:i:0
JAKRYW010030318.1	1223	24	1214	-	VIRSorter_utg000007l_segment0_LN:i:3333025_RC:i:1176860_XC:f:0_999850	3333025	1520250	1521440	224	1190	60	tp:A:P	cm:i:17	s1:i:224	s2:i:0	dv:f:0.1020	rl:i:0
JAKRZJ010052868.1	1487	231	1480	+	VIRSorter_utg000007l_segment0_LN:i:3333025_RC:i:1176860_XC:f:0_999850	3333025	1889048	1890202	87	1249	0	tp:A:P	cm:i:9	s1:i:65	s2:i:65	dv:f:0.1393	rl:i:0
JAKRZJ010052868.1	1487	231	1480	-	VIRSorter_utg000007l_segment0_LN:i:3333025_RC:i:1176860_XC:f:0_999850	3333025	724244	725398	87	1249	0	tp:A:S	cm:i:9	s1:i:65	dv:f:0.1393	rl:i:0
JAKRYW010030306.1	1223	5	1223	-	VIRSorter_utg000007l_segment0_LN:i:3333025_RC:i:1176860_XC:f:0_999850	3333025	1552750	1553968	993	1218	60	tp:A:P	cm:i:95	s1:i:993	s2:i:0	dv:f:0.0136	rl:i:0
JAKRZI010008563.1	2365	45	2267	+	VIRSorter_utg000007l_segment0_LN:i:3333025_RC:i:1176860_XC:f:0_999850	3333025	803984	806200	631	2222	60	tp:A:P	cm:i:48	s1:i:629	s2:i:0	dv:f:0.0804	rl:i:0
JAKRZJ010052942.1	1486	912	1453	+	VIRSorter_utg000007l_segment0_LN:i:3333025_RC:i:1176860_XC:f:0_999850	3333025	1885944	1886476	99	541	0	tp:A:P	cm:i:7	s1:i:97	s2:i:97	dv:f:0.1065	rl:i:0
JAKRZJ010052942.1	1486	912	1453	-	VIRSorter_utg000007l_segment0_LN:i:3333025_RC:i:1176860_XC:f:0_999850	3333025	727970	728502	99	541	0	tp:A:S	cm:i:7	s1:i:97	dv:f:0.1065	rl:i:0
JAKRYW010030245.1	1225	254	1212	+	VIRSorter_utg000007l_segment0_LN:i:3333025_RC:i:1176860_XC:f:0_999850	3333025	2197150	2198108	205	958	60	tp:A:P	cm:i:16	s1:i:205	s2:i:0	dv:f:0.1019	rl:i:0
JAKRZJ010055312.1	1453	514	1212	-	VIRSorter_utg000007l_segment0_LN:i:3333025_RC:i:1176860_XC:f:0_999850	3333025	723609	724293	130	698	0	tp:A:P	cm:i:13	s1:i:127	s2:i:127	dv:f:0.0908	rl:i:0
JAKRZJ010055312.1	1453	514	1212	+	VIRSorter_utg000007l_segment0_LN:i:3333025_RC:i:1176860_XC:f:0_999850	3333025	1890153	1890837	130	698	0	tp:A:S	cm:i:13	s1:i:127	dv:f:0.0908	rl:i:0
JAKRYW010030181.1	1227	461	1188	+	VIRSorter_utg000007l_segment0_LN:i:3333025_RC:i:1176860_XC:f:0_999850	3333025	2363794	2364521	221	727	60	tp:A:P	cm:i:15	s1:i:221	s2:i:0	dv:f:0.0818	rl:i:0
JAKRZI010008467.1	2381	1357	2125	+	VIRSorter_utg000007l_segment0_LN:i:3333025_RC:i:1176860_XC:f:0_999850	3333025	3225932	3226702	74	770	31	tp:A:P	cm:i:4	s1:i:74	s2:i:0	dv:f:0.1590	rl:i:0
JAKRYW010030141.1	1228	22	732	-	VIRSorter_utg000007l_segment0_LN:i:3333025_RC:i:1176860_XC:f:0_999850	3333025	1546335	1547045	239	710	60	tp:A:P	cm:i:17	s1:i:239	s2:i:0	dv:f:0.0752	rl:i:0
JAKRYM010007803.1	1747	41	850	-	VIRSorter_utg000007l_segment0_LN:i:3333025_RC:i:1176860_XC:f:0_999850	3333025	420527	421336	165	809	60	tp:A:P	cm:i:10	s1:i:165	s2:i:0	dv:f:0.1088	rl:i:0
JAKRYM010007808.1	1747	848	1511	-	VIRSorter_utg000007l_segment0_LN:i:3333025_RC:i:1176860_XC:f:0_999850	3333025	1888429	1889092	81	666	0	tp:A:P	cm:i:6	s1:i:81	s2:i:81	dv:f:0.1315	rl:i:0
JAKRYW010030106.1	1229	446	785	-	VIRSorter_utg000007l_segment0_LN:i:3333025_RC:i:1176860_XC:f:0_999850	3333025	1000057	1000395	126	339	60	tp:A:P	cm:i:8	s1:i:126	s2:i:0	dv:f:0.0806	rl:i:0
JAKRZI010008405.1	2393	68	2392	+	VIRSorter_utg000007l_segment0_LN:i:3333025_RC:i:1176860_XC:f:0_999850	3333025	2533436	2535742	1171	2324	60	tp:A:P	cm:i:98	s1:i:1166	s2:i:0	dv:f:0.0442	rl:i:0
JAKRZI010008397.1	2394	248	2388	+	VIRSorter_utg000007l_segment0_LN:i:3333025_RC:i:1176860_XC:f:0_999850	3333025	1441894	1444911	535	3017	60	tp:A:P	cm:i:40	s1:i:535	s2:i:0	dv:f:0.0897	rl:i:0
JAKRZI010008389.1	2395	81	2330	-	VIRSorter_utg000007l_segment0_LN:i:3333025_RC:i:1176860_XC:f:0_999850	3333025	1716127	1718376	578	2249	60	tp:A:P	cm:i:39	s1:i:578	s2:i:0	dv:f:0.0932	rl:i:0
JAKRYM010007808.1	1747	848	1511	+	VIRSorter_utg000007l_segment0_LN:i:3333025_RC:i:1176860_XC:f:0_999850	3333025	725354	726017	81	666	0	tp:A:S	cm:i:6	s1:i:81	dv:f:0.1315	rl:i:0
JAKRYW010030066.1	1230	29	1224	-	VIRSorter_utg000007l_segment0_LN:i:3333025_RC:i:1176860_XC:f:0_999850	3333025	1879035	1880230	944	1195	60	tp:A:P	cm:i:95	s1:i:944	s2:i:0	dv:f:0.0161	rl:i:0
JAKRYW010030976.1	1207	478	533	+	VIRSorter_utg000007l_segment0_LN:i:3333025_RC:i:1176860_XC:f:0_999850	3333025	2765078	2765133	51	55	0	tp:A:S	cm:i:3	s1:i:51	dv:f:0.0365	rl:i:0
JAKRYW010030976.1	1207	489	533	-	VIRSorter_utg000007l_segment0_LN:i:3333025_RC:i:1176860_XC:f:0_999850	3333025	577301	577345	44	44	0	tp:A:S	cm:i:3	s1:i:44	dv:f:0.0269	rl:i:0
JAKRZI010009345.1	2252	25	2237	+	VIRSorter_utg000007l_segment0_LN:i:3333025_RC:i:1176860_XC:f:0_999850	3333025	964706	966918	689	2212	60	tp:A:P	cm:i:52	s1:i:689	s2:i:0	dv:f:0.0764	rl:i:0
JAKRYW010032863.1	1165	229	947	-	VIRSorter_utg000007l_segment0_LN:i:3333025_RC:i:1176860_XC:f:0_999850	3333025	1233959	1234677	66	718	26	tp:A:P	cm:i:4	s1:i:66	s2:i:0	dv:f:0.1536	rl:i:0
JAKRZJ010018370.1	2626	2557	2597	-	VIRSorter_utg000007l_segment0_LN:i:3333025_RC:i:1176860_XC:f:0_999850	3333025	1890813	1890853	40	40	0	tp:A:P	cm:i:3	s1:i:40	s2:i:40	dv:f:0.0269	rl:i:0
JAKRZJ010018370.1	2626	2557	2597	+	VIRSorter_utg000007l_segment0_LN:i:3333025_RC:i:1176860_XC:f:0_999850	3333025	723593	723633	40	40	0	tp:A:S	cm:i:3	s1:i:40	dv:f:0.0269	rl:i:0
JAKRZI010010659.1	2089	1645	2069	-	VIRSorter_utg000007l_segment0_LN:i:3333025_RC:i:1176860_XC:f:0_999850	3333025	792037	792461	72	424	45	tp:A:P	cm:i:6	s1:i:72	s2:i:0	dv:f:0.1083	rl:i:0
JAKRZI010010659.1	2089	185	911	-	VIRSorter_utg000007l_segment0_LN:i:3333025_RC:i:1176860_XC:f:0_999850	3333025	793824	794550	129	726	60	tp:A:P	cm:i:7	s1:i:129	s2:i:0	dv:f:0.1165	rl:i:0
JAKRZI010010643.1	2090	142	2029	+	VIRSorter_utg000007l_segment0_LN:i:3333025_RC:i:1176860_XC:f:0_999850	3333025	2137490	2139377	249	1887	60	tp:A:P	cm:i:17	s1:i:249	s2:i:0	dv:f:0.1279	rl:i:0
JAKRZJ010019035.1	2572	1148	2045	+	VIRSorter_utg000007l_segment0_LN:i:3333025_RC:i:1176860_XC:f:0_999850	3333025	724244	725116	60	897	0	tp:A:S	cm:i:4	s1:i:54	dv:f:0.1627	rl:i:0
JAKRZJ010019035.1	2572	1148	2045	-	VIRSorter_utg000007l_segment0_LN:i:3333025_RC:i:1176860_XC:f:0_999850	3333025	1889330	1890202	60	897	0	tp:A:S	cm:i:4	s1:i:54	dv:f:0.1627	rl:i:0
JAKRZJ010019383.1	2544	433	2005	+	VIRSorter_utg000007l_segment0_LN:i:3333025_RC:i:1176860_XC:f:0_999850	3333025	723593	725116	174	1573	0	tp:A:P	cm:i:12	s1:i:163	s2:i:163	dv:f:0.1343	rl:i:0
JAKRZJ010019383.1	2544	433	2005	-	VIRSorter_utg000007l_segment0_LN:i:3333025_RC:i:1176860_XC:f:0_999850	3333025	1889330	1890853	174	1573	0	tp:A:S	cm:i:12	s1:i:163	dv:f:0.1343	rl:i:0
JAKRZJ010019412.1	2542	11	1919	-	VIRSorter_utg000007l_segment0_LN:i:3333025_RC:i:1176860_XC:f:0_999850	3333025	1888356	1890202	84	1908	0	tp:A:P	cm:i:8	s1:i:69	s2:i:69	dv:f:0.1684	rl:i:0
JAKRZJ010019412.1	2542	11	1919	+	VIRSorter_utg000007l_segment0_LN:i:3333025_RC:i:1176860_XC:f:0_999850	3333025	724244	726090	84	1908	0	tp:A:S	cm:i:8	s1:i:69	dv:f:0.1684	rl:i:0
JAKRZI010010612.1	2094	27	2018	+	VIRSorter_utg000007l_segment0_LN:i:3333025_RC:i:1176860_XC:f:0_999850	3333025	3049123	3051113	751	1991	60	tp:A:P	cm:i:59	s1:i:751	s2:i:0	dv:f:0.0629	rl:i:0
JAKRZI010010592.1	2096	21	875	-	VIRSorter_utg000007l_segment0_LN:i:3333025_RC:i:1176860_XC:f:0_999850	3333025	2007661	2008515	261	854	60	tp:A:P	cm:i:19	s1:i:261	s2:i:0	dv:f:0.0807	rl:i:0
JAKRZI010010592.1	2096	1017	2091	+	VIRSorter_utg000007l_segment0_LN:i:3333025_RC:i:1176860_XC:f:0_999850	3333025	384665	385739	346	1074	60	tp:A:P	cm:i:22	s1:i:346	s2:i:0	dv:f:0.0818	rl:i:0
JAKRZI010010587.1	2096	882	2084	-	VIRSorter_utg000007l_segment0_LN:i:3333025_RC:i:1176860_XC:f:0_999850	3333025	2746487	2747682	79	1202	41	tp:A:P	cm:i:5	s1:i:77	s2:i:0	dv:f:0.1612	rl:i:0
JAKRZI010010562.1	2099	257	2034	+	VIRSorter_utg000007l_segment0_LN:i:3333025_RC:i:1176860_XC:f:0_999850	3333025	1745476	1747255	319	1779	60	tp:A:P	cm:i:23	s1:i:319	s2:i:0	dv:f:0.1071	rl:i:0
JAKRZJ010020148.1	2487	18	1524	+	VIRSorter_utg000007l_segment0_LN:i:3333025_RC:i:1176860_XC:f:0_999850	3333025	1885952	1887466	281	1532	0	tp:A:P	cm:i:21	s1:i:271	s2:i:271	dv:f:0.1031	rl:i:0
JAKRZJ010020148.1	2487	18	1524	-	VIRSorter_utg000007l_segment0_LN:i:3333025_RC:i:1176860_XC:f:0_999850	3333025	726980	728494	281	1532	0	tp:A:S	cm:i:21	s1:i:271	dv:f:0.1031	rl:i:0
JAKRZI010010468.1	2109	10	2109	-	VIRSorter_utg000007l_segment0_LN:i:3333025_RC:i:1176860_XC:f:0_999850	3333025	2602957	2605056	1121	2099	60	tp:A:P	cm:i:90	s1:i:1121	s2:i:0	dv:f:0.0441	rl:i:0
JAKRYW010032585.1	1171	38	993	+	VIRSorter_utg000007l_segment0_LN:i:3333025_RC:i:1176860_XC:f:0_999850	3333025	2253542	2254497	167	955	60	tp:A:P	cm:i:12	s1:i:167	s2:i:0	dv:f:0.1089	rl:i:0
JAKRZI010010415.1	2115	117	704	+	VIRSorter_utg000007l_segment0_LN:i:3333025_RC:i:1176860_XC:f:0_999850	3333025	1012347	1012934	250	587	60	tp:A:P	cm:i:20	s1:i:250	s2:i:0	dv:f:0.0532	rl:i:0
JAKRZI010010397.1	2116	1168	2101	-	VIRSorter_utg000007l_segment0_LN:i:3333025_RC:i:1176860_XC:f:0_999850	3333025	931320	932253	149	933	60	tp:A:P	cm:i:10	s1:i:149	s2:i:0	dv:f:0.1120	rl:i:0
JAKRZI010010361.1	2120	1481	1961	+	VIRSorter_utg000007l_segment0_LN:i:3333025_RC:i:1176860_XC:f:0_999850	3333025	2710776	2711255	132	480	60	tp:A:P	cm:i:9	s1:i:132	s2:i:0	dv:f:0.0903	rl:i:0
JAKRZI010010361.1	2120	7	1272	+	VIRSorter_utg000007l_segment0_LN:i:3333025_RC:i:1176860_XC:f:0_999850	3333025	2706129	2707394	420	1265	60	tp:A:P	cm:i:37	s1:i:420	s2:i:0	dv:f:0.0661	rl:i:0
JAKRZI010010358.1	2120	15	1698	+	VIRSorter_utg000007l_segment0_LN:i:3333025_RC:i:1176860_XC:f:0_999850	3333025	571108	572788	234	1683	60	tp:A:P	cm:i:15	s1:i:234	s2:i:0	dv:f:0.1290	rl:i:0
JAKRZI010010343.1	2122	711	2099	+	VIRSorter_utg000007l_segment0_LN:i:3333025_RC:i:1176860_XC:f:0_999850	3333025	2943675	2945063	320	1388	60	tp:A:P	cm:i:19	s1:i:320	s2:i:0	dv:f:0.1040	rl:i:0
JAKRYW010032918.1	1164	440	1111	-	VIRSorter_utg000007l_segment0_LN:i:3333025_RC:i:1176860_XC:f:0_999850	3333025	818974	819645	107	671	60	tp:A:P	cm:i:10	s1:i:107	s2:i:0	dv:f:0.1032	rl:i:0
JAKRZJ010022614.1	2335	209	1218	-	VIRSorter_utg000007l_segment0_LN:i:3333025_RC:i:1176860_XC:f:0_999850	3333025	1886309	1887343	114	1040	0	tp:A:P	cm:i:7	s1:i:105	s2:i:105	dv:f:0.1425	rl:i:0
JAKRZI010010734.1	2082	1077	2073	-	VIRSorter_utg000007l_segment0_LN:i:3333025_RC:i:1176860_XC:f:0_999850	3333025	969333	970596	400	1263	60	tp:A:P	cm:i:32	s1:i:346	s2:i:0	dv:f:0.0600	rl:i:0
JAKRZJ010017038.1	2740	727	2722	+	VIRSorter_utg000007l_segment0_LN:i:3333025_RC:i:1176860_XC:f:0_999850	3333025	1888903	1890853	162	2000	0	tp:A:S	cm:i:12	s1:i:149	dv:f:0.1481	rl:i:0
JAKRZI010011153.1	2038	103	2001	-	VIRSorter_utg000007l_segment0_LN:i:3333025_RC:i:1176860_XC:f:0_999850	3333025	3152021	3153919	530	1898	60	tp:A:P	cm:i:33	s1:i:530	s2:i:0	dv:f:0.0924	rl:i:0
JAKRZI010011137.1	2039	14	1996	-	VIRSorter_utg000007l_segment0_LN:i:3333025_RC:i:1176860_XC:f:0_999850	3333025	612283	614256	882	1982	60	tp:A:P	cm:i:68	s1:i:880	s2:i:0	dv:f:0.0560	rl:i:0
JAKRZI010011111.1	2041	45	1600	+	VIRSorter_utg000007l_segment0_LN:i:3333025_RC:i:1176860_XC:f:0_999850	3333025	740591	742146	765	1555	60	tp:A:P	cm:i:66	s1:i:765	s2:i:0	dv:f:0.0449	rl:i:0
JAKRYW010001036.1	13012	7591	12445	+	VIRSorter_utg000007l_segment0_LN:i:3333025_RC:i:1176860_XC:f:0_999850	3333025	1885944	1890853	518	4924	0	tp:A:P	cm:i:39	s1:i:501	s2:i:501	dv:f:0.1323	rl:i:0
JAKRYW010001036.1	13012	7591	12445	-	VIRSorter_utg000007l_segment0_LN:i:3333025_RC:i:1176860_XC:f:0_999850	3333025	723593	728502	518	4924	0	tp:A:S	cm:i:39	s1:i:501	dv:f:0.1323	rl:i:0
JAKRZJ010013474.1	3144	1311	3122	+	VIRSorter_utg000007l_segment0_LN:i:3333025_RC:i:1176860_XC:f:0_999850	3333025	1888471	1890202	103	1814	0	tp:A:P	cm:i:9	s1:i:84	s2:i:84	dv:f:0.1565	rl:i:0
JAKRZI010011076.1	2046	954	1946	-	VIRSorter_utg000007l_segment0_LN:i:3333025_RC:i:1176860_XC:f:0_999850	3333025	1664228	1665220	294	992	60	tp:A:P	cm:i:19	s1:i:294	s2:i:0	dv:f:0.0890	rl:i:0
JAKRYW010033323.1	1155	77	1135	+	VIRSorter_utg000007l_segment0_LN:i:3333025_RC:i:1176860_XC:f:0_999850	3333025	1455398	1456459	114	1061	60	tp:A:P	cm:i:6	s1:i:114	s2:i:0	dv:f:0.1516	rl:i:0
JAKRZI010011069.1	2047	2	2036	-	VIRSorter_utg000007l_segment0_LN:i:3333025_RC:i:1176860_XC:f:0_999850	3333025	2373652	2375702	432	2051	60	tp:A:P	cm:i:39	s1:i:429	s2:i:69	dv:f:0.0908	rl:i:0
JAKRZI010011057.1	2048	6	1990	+	VIRSorter_utg000007l_segment0_LN:i:3333025_RC:i:1176860_XC:f:0_999850	3333025	2243548	2245532	366	1984	60	tp:A:P	cm:i:29	s1:i:366	s2:i:0	dv:f:0.1062	rl:i:0
JAKRZJ010013474.1	3144	1311	3122	-	VIRSorter_utg000007l_segment0_LN:i:3333025_RC:i:1176860_XC:f:0_999850	3333025	724244	725975	103	1814	0	tp:A:S	cm:i:9	s1:i:84	dv:f:0.1565	rl:i:0
JAKRZJ010013614.1	3123	2616	2821	+	VIRSorter_utg000007l_segment0_LN:i:3333025_RC:i:1176860_XC:f:0_999850	3333025	1886277	1886476	50	205	0	tp:A:P	cm:i:3	s1:i:48	s2:i:48	dv:f:0.1116	rl:i:0
JAKRZJ010013614.1	3123	2616	2821	-	VIRSorter_utg000007l_segment0_LN:i:3333025_RC:i:1176860_XC:f:0_999850	3333025	727970	728169	50	205	0	tp:A:S	cm:i:3	s1:i:48	dv:f:0.1116	rl:i:0
JAKRZI010010992.1	2054	1980	2040	+	VIRSorter_utg000007l_segment0_LN:i:3333025_RC:i:1176860_XC:f:0_999850	3333025	2325907	2325967	47	60	9	tp:A:P	cm:i:4	s1:i:47	s2:i:0	dv:f:0.0427	rl:i:0
JAKRZI010010982.1	2055	81	2043	+	VIRSorter_utg000007l_segment0_LN:i:3333025_RC:i:1176860_XC:f:0_999850	3333025	2487144	2489107	316	1964	60	tp:A:P	cm:i:23	s1:i:316	s2:i:0	dv:f:0.1156	rl:i:0
JAKRZI010010916.1	2062	101	1704	+	VIRSorter_utg000007l_segment0_LN:i:3333025_RC:i:1176860_XC:f:0_999850	3333025	3161523	3163002	679	1603	60	tp:A:P	cm:i:51	s1:i:653	s2:i:0	dv:f:0.0608	rl:i:0
JAKRZI010010915.1	2062	97	1561	+	VIRSorter_utg000007l_segment0_LN:i:3333025_RC:i:1176860_XC:f:0_999850	3333025	2228758	2230221	664	1464	60	tp:A:P	cm:i:58	s1:i:664	s2:i:0	dv:f:0.0534	rl:i:0
JAKRZI010010898.1	2064	49	1906	-	VIRSorter_utg000007l_segment0_LN:i:3333025_RC:i:1176860_XC:f:0_999850	3333025	1053381	1055238	365	1857	60	tp:A:P	cm:i:27	s1:i:365	s2:i:0	dv:f:0.1021	rl:i:0
JAKRZI010010872.1	2067	60	2034	+	VIRSorter_utg000007l_segment0_LN:i:3333025_RC:i:1176860_XC:f:0_999850	3333025	1981944	1984478	635	2535	60	tp:A:P	cm:i:40	s1:i:634	s2:i:0	dv:f:0.0828	rl:i:0
JAKRZI010010866.1	2068	71	2057	-	VIRSorter_utg000007l_segment0_LN:i:3333025_RC:i:1176860_XC:f:0_999850	3333025	1878747	1880733	1350	1986	60	tp:A:P	cm:i:129	s1:i:1350	s2:i:0	dv:f:0.0251	rl:i:0
JAKRZI010010830.1	2072	16	1627	-	VIRSorter_utg000007l_segment0_LN:i:3333025_RC:i:1176860_XC:f:0_999850	3333025	1471106	1472701	434	1613	60	tp:A:P	cm:i:33	s1:i:429	s2:i:0	dv:f:0.0834	rl:i:0
JAKRZI010010811.1	2073	13	2014	+	VIRSorter_utg000007l_segment0_LN:i:3333025_RC:i:1176860_XC:f:0_999850	3333025	3016422	3018423	297	2001	60	tp:A:P	cm:i:20	s1:i:297	s2:i:0	dv:f:0.1230	rl:i:0
JAKRZI010010798.1	2075	244	1932	-	VIRSorter_utg000007l_segment0_LN:i:3333025_RC:i:1176860_XC:f:0_999850	3333025	1656666	1658353	313	1688	60	tp:A:P	cm:i:22	s1:i:313	s2:i:0	dv:f:0.1067	rl:i:0
JAKRZJ010016637.1	2778	1212	2657	-	VIRSorter_utg000007l_segment0_LN:i:3333025_RC:i:1176860_XC:f:0_999850	3333025	723701	725116	97	1447	0	tp:A:S	cm:i:6	s1:i:89	dv:f:0.1650	rl:i:0
JAKRZJ010016637.1	2778	1212	2657	+	VIRSorter_utg000007l_segment0_LN:i:3333025_RC:i:1176860_XC:f:0_999850	3333025	1889330	1890745	97	1447	0	tp:A:S	cm:i:6	s1:i:89	dv:f:0.1650	rl:i:0
JAKRZJ010016962.1	2746	2692	2733	+	VIRSorter_utg000007l_segment0_LN:i:3333025_RC:i:1176860_XC:f:0_999850	3333025	1572589	1572630	41	41	1	tp:A:P	cm:i:3	s1:i:41	s2:i:0	dv:f:0.0269	rl:i:0
JAKRZJ010017038.1	2740	727	2722	-	VIRSorter_utg000007l_segment0_LN:i:3333025_RC:i:1176860_XC:f:0_999850	3333025	723593	725543	162	2000	0	tp:A:P	cm:i:12	s1:i:149	s2:i:149	dv:f:0.1481	rl:i:0
JAKRZI010010745.1	2081	220	1478	+	VIRSorter_utg000007l_segment0_LN:i:3333025_RC:i:1176860_XC:f:0_999850	3333025	1312363	1313611	249	1258	60	tp:A:P	cm:i:16	s1:i:247	s2:i:0	dv:f:0.1078	rl:i:0
JAKRZJ010022614.1	2335	209	1218	+	VIRSorter_utg000007l_segment0_LN:i:3333025_RC:i:1176860_XC:f:0_999850	3333025	727103	728137	114	1040	0	tp:A:S	cm:i:7	s1:i:105	dv:f:0.1425	rl:i:0
JAKRZJ010022722.1	2329	23	934	-	VIRSorter_utg000007l_segment0_LN:i:3333025_RC:i:1176860_XC:f:0_999850	3333025	1889330	1890186	64	912	0	tp:A:P	cm:i:5	s1:i:52	s2:i:52	dv:f:0.1485	rl:i:0
JAKRZJ010022722.1	2329	23	934	+	VIRSorter_utg000007l_segment0_LN:i:3333025_RC:i:1176860_XC:f:0_999850	3333025	724260	725116	64	912	0	tp:A:S	cm:i:5	s1:i:52	dv:f:0.1485	rl:i:0
JAKRZI010009867.1	2179	17	2164	+	VIRSorter_utg000007l_segment0_LN:i:3333025_RC:i:1176860_XC:f:0_999850	3333025	834336	836584	699	2248	60	tp:A:P	cm:i:52	s1:i:677	s2:i:0	dv:f:0.0737	rl:i:0
JAKRZJ010034154.1	1868	1793	1835	-	VIRSorter_utg000007l_segment0_LN:i:3333025_RC:i:1176860_XC:f:0_999850	3333025	728460	728502	42	42	0	tp:A:P	cm:i:4	s1:i:42	s2:i:42	dv:f:0.0213	rl:i:0
JAKRZJ010034154.1	1868	1793	1835	+	VIRSorter_utg000007l_segment0_LN:i:3333025_RC:i:1176860_XC:f:0_999850	3333025	1885944	1885986	42	42	0	tp:A:S	cm:i:4	s1:i:42	dv:f:0.0213	rl:i:0
JAKRZI010009810.1	2186	39	1653	+	VIRSorter_utg000007l_segment0_LN:i:3333025_RC:i:1176860_XC:f:0_999850	3333025	2313666	2315270	210	1614	60	tp:A:P	cm:i:15	s1:i:208	s2:i:0	dv:f:0.1243	rl:i:0
JAKRZI010009808.1	2186	1	1916	+	VIRSorter_utg000007l_segment0_LN:i:3333025_RC:i:1176860_XC:f:0_999850	3333025	2588443	2590362	555	1919	60	tp:A:P	cm:i:37	s1:i:554	s2:i:0	dv:f:0.0838	rl:i:0
JAKRZJ010034786.1	1849	24	899	+	VIRSorter_utg000007l_segment0_LN:i:3333025_RC:i:1176860_XC:f:0_999850	3333025	724260	725116	64	876	0	tp:A:S	cm:i:5	s1:i:59	dv:f:0.1561	rl:i:0
JAKRZJ010034786.1	1849	24	899	-	VIRSorter_utg000007l_segment0_LN:i:3333025_RC:i:1176860_XC:f:0_999850	3333025	1889330	1890186	64	876	0	tp:A:S	cm:i:5	s1:i:59	dv:f:0.1561	rl:i:0
JAKRZI010009732.1	2198	117	1833	+	VIRSorter_utg000007l_segment0_LN:i:3333025_RC:i:1176860_XC:f:0_999850	3333025	120810	122527	149	1717	60	tp:A:P	cm:i:11	s1:i:149	s2:i:0	dv:f:0.1488	rl:i:0
JAKRZI010009676.1	2206	36	2081	+	VIRSorter_utg000007l_segment0_LN:i:3333025_RC:i:1176860_XC:f:0_999850	3333025	1374324	1376369	573	2045	60	tp:A:P	cm:i:40	s1:i:573	s2:i:0	dv:f:0.0852	rl:i:0
JAKRZI010009647.1	2210	8	2204	-	VIRSorter_utg000007l_segment0_LN:i:3333025_RC:i:1176860_XC:f:0_999850	3333025	1522522	1524600	596	2196	60	tp:A:P	cm:i:44	s1:i:571	s2:i:93	dv:f:0.0864	rl:i:0
JAKRZJ010036045.1	1815	16	804	-	VIRSorter_utg000007l_segment0_LN:i:3333025_RC:i:1176860_XC:f:0_999850	3333025	1886267	1887040	120	788	0	tp:A:S	cm:i:8	s1:i:116	dv:f:0.1280	rl:i:0
JAKRYW010031437.1	1197	17	1117	-	VIRSorter_utg000007l_segment0_LN:i:3333025_RC:i:1176860_XC:f:0_999850	3333025	1570594	1571694	342	1100	60	tp:A:P	cm:i:24	s1:i:342	s2:i:0	dv:f:0.0772	rl:i:0
JAKRZJ010036045.1	1815	16	804	+	VIRSorter_utg000007l_segment0_LN:i:3333025_RC:i:1176860_XC:f:0_999850	3333025	727406	728179	120	788	0	tp:A:S	cm:i:8	s1:i:116	dv:f:0.1280	rl:i:0
JAKRZI010009634.1	2211	57	580	+	VIRSorter_utg000007l_segment0_LN:i:3333025_RC:i:1176860_XC:f:0_999850	3333025	1435179	1435702	188	523	60	tp:A:P	cm:i:14	s1:i:188	s2:i:0	dv:f:0.0615	rl:i:0
JAKRZI010009613.1	2213	157	2202	+	VIRSorter_utg000007l_segment0_LN:i:3333025_RC:i:1176860_XC:f:0_999850	3333025	1083334	1085371	388	2048	60	tp:A:P	cm:i:28	s1:i:385	s2:i:0	dv:f:0.1055	rl:i:0
JAKRZJ010036930.1	1792	778	1786	+	VIRSorter_utg000007l_segment0_LN:i:3333025_RC:i:1176860_XC:f:0_999850	3333025	1886320	1887343	205	1028	0	tp:A:S	cm:i:14	s1:i:199	dv:f:0.1099	rl:i:0
JAKRZJ010036930.1	1792	778	1786	-	VIRSorter_utg000007l_segment0_LN:i:3333025_RC:i:1176860_XC:f:0_999850	3333025	727103	728126	205	1028	0	tp:A:S	cm:i:14	s1:i:199	dv:f:0.1099	rl:i:0
JAKRZI010009559.1	2219	966	2149	-	VIRSorter_utg000007l_segment0_LN:i:3333025_RC:i:1176860_XC:f:0_999850	3333025	428896	430073	112	1183	60	tp:A:P	cm:i:7	s1:i:110	s2:i:0	dv:f:0.1473	rl:i:0
JAKRZJ010037774.1	1771	520	1281	+	VIRSorter_utg000007l_segment0_LN:i:3333025_RC:i:1176860_XC:f:0_999850	3333025	726980	727742	89	780	0	tp:A:P	cm:i:5	s1:i:79	s2:i:79	dv:f:0.1439	rl:i:0
JAKRZJ010037774.1	1771	520	1281	-	VIRSorter_utg000007l_segment0_LN:i:3333025_RC:i:1176860_XC:f:0_999850	3333025	1886704	1887466	89	780	0	tp:A:S	cm:i:5	s1:i:79	dv:f:0.1439	rl:i:0
JAKRZI010009530.1	2223	11	2142	-	VIRSorter_utg000007l_segment0_LN:i:3333025_RC:i:1176860_XC:f:0_999850	3333025	713770	715901	372	2131	60	tp:A:P	cm:i:27	s1:i:372	s2:i:0	dv:f:0.1087	rl:i:0
JAKRZI010009446.1	2235	1210	2197	-	VIRSorter_utg000007l_segment0_LN:i:3333025_RC:i:1176860_XC:f:0_999850	3333025	600245	601232	262	987	60	tp:A:P	cm:i:15	s1:i:262	s2:i:0	dv:f:0.1009	rl:i:0
JAKRZI010009426.1	2237	249	2074	-	VIRSorter_utg000007l_segment0_LN:i:3333025_RC:i:1176860_XC:f:0_999850	3333025	844357	846182	349	1825	60	tp:A:P	cm:i:22	s1:i:349	s2:i:0	dv:f:0.1137	rl:i:0
JAKRZI010009422.1	2238	19	111	-	VIRSorter_utg000007l_segment0_LN:i:3333025_RC:i:1176860_XC:f:0_999850	3333025	2256021	2256113	41	92	1	tp:A:P	cm:i:3	s1:i:41	s2:i:0	dv:f:0.0578	rl:i:0
JAKRZI010009390.1	2244	122	2238	+	VIRSorter_utg000007l_segment0_LN:i:3333025_RC:i:1176860_XC:f:0_999850	3333025	1694614	1696730	391	2116	60	tp:A:P	cm:i:24	s1:i:391	s2:i:0	dv:f:0.1124	rl:i:0
JAKRZI010009367.1	2248	497	2003	-	VIRSorter_utg000007l_segment0_LN:i:3333025_RC:i:1176860_XC:f:0_999850	3333025	2802665	2804170	141	1506	60	tp:A:P	cm:i:13	s1:i:141	s2:i:0	dv:f:0.1287	rl:i:0
JAKRZI010009366.1	2248	192	1024	+	VIRSorter_utg000007l_segment0_LN:i:3333025_RC:i:1176860_XC:f:0_999850	3333025	1508376	1509208	228	832	60	tp:A:P	cm:i:17	s1:i:228	s2:i:0	dv:f:0.0859	rl:i:0
JAKRYW010031896.1	1186	167	1001	-	VIRSorter_utg000007l_segment0_LN:i:3333025_RC:i:1176860_XC:f:0_999850	3333025	1829402	1830236	184	834	60	tp:A:P	cm:i:17	s1:i:184	s2:i:0	dv:f:0.0847	rl:i:0
JAKRYW010031934.1	1185	348	947	-	VIRSorter_utg000007l_segment0_LN:i:3333025_RC:i:1176860_XC:f:0_999850	3333025	1902591	1903190	102	599	60	tp:A:P	cm:i:7	s1:i:102	s2:i:0	dv:f:0.1104	rl:i:0
JAKRZJ010030097.1	1998	23	64	+	VIRSorter_utg000007l_segment0_LN:i:3333025_RC:i:1176860_XC:f:0_999850	3333025	1572589	1572630	41	41	1	tp:A:P	cm:i:3	s1:i:41	s2:i:0	dv:f:0.0269	rl:i:0
JAKRZJ010029677.1	2013	731	786	-	VIRSorter_utg000007l_segment0_LN:i:3333025_RC:i:1176860_XC:f:0_999850	3333025	694644	694699	51	55	10	tp:A:P	cm:i:3	s1:i:51	s2:i:0	dv:f:0.0365	rl:i:0
JAKRZI010010313.1	2125	3	2094	-	VIRSorter_utg000007l_segment0_LN:i:3333025_RC:i:1176860_XC:f:0_999850	3333025	1916328	1918787	724	2459	60	tp:A:P	cm:i:57	s1:i:651	s2:i:0	dv:f:0.0713	rl:i:0
JAKRZI010010293.1	2127	148	2083	-	VIRSorter_utg000007l_segment0_LN:i:3333025_RC:i:1176860_XC:f:0_999850	3333025	2075943	2077878	359	1935	60	tp:A:P	cm:i:26	s1:i:359	s2:i:0	dv:f:0.1036	rl:i:0
JAKRZI010010281.1	2128	156	2017	-	VIRSorter_utg000007l_segment0_LN:i:3333025_RC:i:1176860_XC:f:0_999850	3333025	256401	258263	390	1862	60	tp:A:P	cm:i:30	s1:i:390	s2:i:0	dv:f:0.0952	rl:i:0
JAKRYW010032448.1	1174	187	1159	+	VIRSorter_utg000007l_segment0_LN:i:3333025_RC:i:1176860_XC:f:0_999850	3333025	1594668	1595640	45	972	5	tp:A:P	cm:i:3	s1:i:45	s2:i:0	dv:f:0.1807	rl:i:0
JAKRZJ010023565.1	2285	998	1492	+	VIRSorter_utg000007l_segment0_LN:i:3333025_RC:i:1176860_XC:f:0_999850	3333025	727103	727595	59	494	0	tp:A:S	cm:i:5	s1:i:59	dv:f:0.1179	rl:i:0
JAKRZJ010023565.1	2285	998	1492	-	VIRSorter_utg000007l_segment0_LN:i:3333025_RC:i:1176860_XC:f:0_999850	3333025	1886851	1887343	59	494	0	tp:A:S	cm:i:5	s1:i:59	dv:f:0.1179	rl:i:0
JAKRYW010032362.1	1176	344	905	-	VIRSorter_utg000007l_segment0_LN:i:3333025_RC:i:1176860_XC:f:0_999850	3333025	3210704	3211265	199	561	60	tp:A:P	cm:i:15	s1:i:199	s2:i:0	dv:f:0.0664	rl:i:0
JAKRZI010010243.1	2133	104	2110	+	VIRSorter_utg000007l_segment0_LN:i:3333025_RC:i:1176860_XC:f:0_999850	3333025	1327832	1329832	470	2006	60	tp:A:P	cm:i:35	s1:i:468	s2:i:0	dv:f:0.0950	rl:i:0
JAKRZJ010023906.1	2267	1094	1705	-	VIRSorter_utg000007l_segment0_LN:i:3333025_RC:i:1176860_XC:f:0_999850	3333025	727123	727742	82	625	0	tp:A:S	cm:i:5	s1:i:78	dv:f:0.1299	rl:i:0
JAKRZJ010023906.1	2267	1094	1705	+	VIRSorter_utg000007l_segment0_LN:i:3333025_RC:i:1176860_XC:f:0_999850	3333025	1886704	1887323	82	625	0	tp:A:S	cm:i:5	s1:i:78	dv:f:0.1299	rl:i:0
JAKRYW010032324.1	1177	176	1119	-	VIRSorter_utg000007l_segment0_LN:i:3333025_RC:i:1176860_XC:f:0_999850	3333025	1160303	1161354	71	1053	12	tp:A:P	cm:i:6	s1:i:48	s2:i:0	dv:f:0.1501	rl:i:0
JAKRZI010010223.1	2136	259	1986	-	VIRSorter_utg000007l_segment0_LN:i:3333025_RC:i:1176860_XC:f:0_999850	3333025	361315	363042	129	1727	60	tp:A:P	cm:i:9	s1:i:129	s2:i:0	dv:f:0.1568	rl:i:0
JAKRZI010010209.1	2138	18	1166	+	VIRSorter_utg000007l_segment0_LN:i:3333025_RC:i:1176860_XC:f:0_999850	3333025	898031	899195	399	1164	60	tp:A:P	cm:i:28	s1:i:394	s2:i:0	dv:f:0.0762	rl:i:0
JAKRZI010014851.1	1728	2	1716	+	VIRSorter_utg000007l_segment0_LN:i:3333025_RC:i:1176860_XC:f:0_999850	3333025	2874688	2876400	418	1714	60	tp:A:P	cm:i:27	s1:i:418	s2:i:0	dv:f:0.0965	rl:i:0
JAKRZJ010024389.1	2243	12	1204	-	VIRSorter_utg000007l_segment0_LN:i:3333025_RC:i:1176860_XC:f:0_999850	3333025	1889048	1890202	102	1196	0	tp:A:S	cm:i:9	s1:i:91	dv:f:0.1401	rl:i:0
JAKRYW010032211.1	1179	60	1155	+	VIRSorter_utg000007l_segment0_LN:i:3333025_RC:i:1176860_XC:f:0_999850	3333025	1529034	1530133	561	1099	60	tp:A:P	cm:i:43	s1:i:561	s2:i:0	dv:f:0.0494	rl:i:0
JAKRZJ010025553.1	2187	1542	1669	-	VIRSorter_utg000007l_segment0_LN:i:3333025_RC:i:1176860_XC:f:0_999850	3333025	723593	723720	56	127	0	tp:A:P	cm:i:4	s1:i:56	s2:i:56	dv:f:0.0730	rl:i:0
JAKRZJ010025553.1	2187	1542	1669	+	VIRSorter_utg000007l_segment0_LN:i:3333025_RC:i:1176860_XC:f:0_999850	3333025	1890726	1890853	56	127	0	tp:A:S	cm:i:4	s1:i:56	dv:f:0.0730	rl:i:0
JAKRYW010032158.1	1180	45	1168	-	VIRSorter_utg000007l_segment0_LN:i:3333025_RC:i:1176860_XC:f:0_999850	3333025	1696327	1697450	244	1123	60	tp:A:P	cm:i:15	s1:i:244	s2:i:0	dv:f:0.1058	rl:i:0
JAKRZI010010112.1	2149	309	2018	+	VIRSorter_utg000007l_segment0_LN:i:3333025_RC:i:1176860_XC:f:0_999850	3333025	101291	102998	349	1709	60	tp:A:P	cm:i:27	s1:i:349	s2:i:0	dv:f:0.0949	rl:i:0
JAKRZI010010099.1	2150	13	2019	+	VIRSorter_utg000007l_segment0_LN:i:3333025_RC:i:1176860_XC:f:0_999850	3333025	1425434	1427440	572	2006	60	tp:A:P	cm:i:43	s1:i:572	s2:i:0	dv:f:0.0801	rl:i:0
JAKRZI010010068.1	2154	73	2083	-	VIRSorter_utg000007l_segment0_LN:i:3333025_RC:i:1176860_XC:f:0_999850	3333025	3229566	3231563	689	2010	60	tp:A:P	cm:i:53	s1:i:686	s2:i:0	dv:f:0.0686	rl:i:0
JAKRZI010010058.1	2155	22	2016	+	VIRSorter_utg000007l_segment0_LN:i:3333025_RC:i:1176860_XC:f:0_999850	3333025	699633	701627	247	1994	60	tp:A:P	cm:i:19	s1:i:247	s2:i:0	dv:f:0.1287	rl:i:0
JAKRZI010010028.1	2158	83	596	+	VIRSorter_utg000007l_segment0_LN:i:3333025_RC:i:1176860_XC:f:0_999850	3333025	955967	956480	76	513	32	tp:A:P	cm:i:4	s1:i:76	s2:i:0	dv:f:0.1340	rl:i:0
JAKRYW010032109.1	1181	29	189	-	VIRSorter_utg000007l_segment0_LN:i:3333025_RC:i:1176860_XC:f:0_999850	3333025	3124395	3124555	52	160	14	tp:A:P	cm:i:4	s1:i:52	s2:i:0	dv:f:0.0696	rl:i:0
JAKRYW010032109.1	1181	354	436	-	VIRSorter_utg000007l_segment0_LN:i:3333025_RC:i:1176860_XC:f:0_999850	3333025	3123054	3123136	55	82	13	tp:A:P	cm:i:3	s1:i:55	s2:i:0	dv:f:0.0516	rl:i:0
JAKRZJ010028737.1	2047	25	1061	+	VIRSorter_utg000007l_segment0_LN:i:3333025_RC:i:1176860_XC:f:0_999850	3333025	1886457	1887466	170	1036	0	tp:A:P	cm:i:12	s1:i:163	s2:i:163	dv:f:0.1137	rl:i:0
JAKRZJ010028737.1	2047	25	1061	-	VIRSorter_utg000007l_segment0_LN:i:3333025_RC:i:1176860_XC:f:0_999850	3333025	726980	727989	170	1036	0	tp:A:S	cm:i:12	s1:i:163	dv:f:0.1137	rl:i:0
JAKRZJ010024389.1	2243	12	1204	+	VIRSorter_utg000007l_segment0_LN:i:3333025_RC:i:1176860_XC:f:0_999850	3333025	724244	725398	102	1196	0	tp:A:S	cm:i:9	s1:i:91	dv:f:0.1401	rl:i:0
JAKRZI010014857.1	1728	4	1666	+	VIRSorter_utg000007l_segment0_LN:i:3333025_RC:i:1176860_XC:f:0_999850	3333025	697892	699555	517	1663	60	tp:A:P	cm:i:40	s1:i:517	s2:i:0	dv:f:0.0762	rl:i:0
JAKRYW010036352.1	1096	101	664	+	VIRSorter_utg000007l_segment0_LN:i:3333025_RC:i:1176860_XC:f:0_999850	3333025	1071674	1072237	219	563	60	tp:A:P	cm:i:18	s1:i:219	s2:i:0	dv:f:0.0625	rl:i:0
JAKRZF010038752.1	1382	10	176	-	VIRSorter_utg000007l_segment0_LN:i:3333025_RC:i:1176860_XC:f:0_999850	3333025	723593	723759	98	166	0	tp:A:S	cm:i:7	s1:i:98	dv:f:0.0401	rl:i:0
JAKRYP010071592.1	1265	430	1127	-	VIRSorter_utg000007l_segment0_LN:i:3333025_RC:i:1176860_XC:f:0_999850	3333025	1890160	1890853	123	697	0	tp:A:S	cm:i:9	s1:i:122	dv:f:0.1072	rl:i:0
JAKRZI010021198.1	1412	70	879	-	VIRSorter_utg000007l_segment0_LN:i:3333025_RC:i:1176860_XC:f:0_999850	3333025	2455855	2456664	120	809	60	tp:A:P	cm:i:7	s1:i:120	s2:i:0	dv:f:0.1227	rl:i:0
JAKRZI010021185.1	1413	7	1303	-	VIRSorter_utg000007l_segment0_LN:i:3333025_RC:i:1176860_XC:f:0_999850	3333025	1361935	1363231	672	1296	60	tp:A:P	cm:i:51	s1:i:672	s2:i:0	dv:f:0.0468	rl:i:0
JAKRZI010021165.1	1414	833	1403	-	VIRSorter_utg000007l_segment0_LN:i:3333025_RC:i:1176860_XC:f:0_999850	3333025	2059191	2059870	95	679	38	tp:A:P	cm:i:5	s1:i:72	s2:i:0	dv:f:0.1281	rl:i:0
JAKRYP010073080.1	1252	662	1169	+	VIRSorter_utg000007l_segment0_LN:i:3333025_RC:i:1176860_XC:f:0_999850	3333025	1886844	1887343	114	507	0	tp:A:P	cm:i:6	s1:i:112	s2:i:112	dv:f:0.1116	rl:i:0
JAKRYP010073080.1	1252	662	1169	-	VIRSorter_utg000007l_segment0_LN:i:3333025_RC:i:1176860_XC:f:0_999850	3333025	727103	727602	114	507	0	tp:A:S	cm:i:6	s1:i:112	dv:f:0.1116	rl:i:0
JAKRYP010074100.1	1243	40	481	-	VIRSorter_utg000007l_segment0_LN:i:3333025_RC:i:1176860_XC:f:0_999850	3333025	1890073	1890497	121	441	0	tp:A:P	cm:i:12	s1:i:117	s2:i:117	dv:f:0.0696	rl:i:0
JAKRYP010074100.1	1243	40	481	+	VIRSorter_utg000007l_segment0_LN:i:3333025_RC:i:1176860_XC:f:0_999850	3333025	723949	724373	121	441	0	tp:A:S	cm:i:12	s1:i:117	dv:f:0.0696	rl:i:0
JAKRZI010021085.1	1418	16	581	-	VIRSorter_utg000007l_segment0_LN:i:3333025_RC:i:1176860_XC:f:0_999850	3333025	3132512	3133077	206	565	60	tp:A:P	cm:i:17	s1:i:206	s2:i:0	dv:f:0.0646	rl:i:0
JAKRZI010021054.1	1419	58	1065	-	VIRSorter_utg000007l_segment0_LN:i:3333025_RC:i:1176860_XC:f:0_999850	3333025	2358866	2359874	58	1008	20	tp:A:P	cm:i:4	s1:i:58	s2:i:0	dv:f:0.1740	rl:i:0
JAKRYW010040734.1	1025	22	236	-	VIRSorter_utg000007l_segment0_LN:i:3333025_RC:i:1176860_XC:f:0_999850	3333025	2169739	2169953	131	214	60	tp:A:P	cm:i:10	s1:i:131	s2:i:0	dv:f:0.0365	rl:i:0
JAKRZI010020969.1	1422	0	1400	-	VIRSorter_utg000007l_segment0_LN:i:3333025_RC:i:1176860_XC:f:0_999850	3333025	1914576	1916016	202	1451	60	tp:A:P	cm:i:13	s1:i:188	s2:i:0	dv:f:0.1247	rl:i:0
JAKRZI010020965.1	1422	222	1147	+	VIRSorter_utg000007l_segment0_LN:i:3333025_RC:i:1176860_XC:f:0_999850	3333025	3010690	3011618	116	928	60	tp:A:P	cm:i:9	s1:i:116	s2:i:0	dv:f:0.1240	rl:i:0
JAKRZI010020947.1	1423	28	1099	-	VIRSorter_utg000007l_segment0_LN:i:3333025_RC:i:1176860_XC:f:0_999850	3333025	2889249	2890320	265	1071	60	tp:A:P	cm:i:18	s1:i:265	s2:i:0	dv:f:0.0967	rl:i:0
JAKRZI010020898.1	1425	216	1324	-	VIRSorter_utg000007l_segment0_LN:i:3333025_RC:i:1176860_XC:f:0_999850	3333025	2383210	2384318	190	1108	60	tp:A:P	cm:i:10	s1:i:190	s2:i:0	dv:f:0.1257	rl:i:0
JAKRZI010020761.1	1430	1058	1360	+	VIRSorter_utg000007l_segment0_LN:i:3333025_RC:i:1176860_XC:f:0_999850	3333025	2728896	2729198	47	302	6	tp:A:P	cm:i:3	s1:i:47	s2:i:0	dv:f:0.1212	rl:i:0
JAKRZI010020752.1	1430	100	1148	-	VIRSorter_utg000007l_segment0_LN:i:3333025_RC:i:1176860_XC:f:0_999850	3333025	3199424	3200472	380	1048	60	tp:A:P	cm:i:27	s1:i:380	s2:i:0	dv:f:0.0730	rl:i:0
JAKRYP010079379.1	1201	22	197	-	VIRSorter_utg000007l_segment0_LN:i:3333025_RC:i:1176860_XC:f:0_999850	3333025	726980	727142	58	175	0	tp:A:P	cm:i:4	s1:i:55	s2:i:55	dv:f:0.0820	rl:i:0
JAKRYP010079379.1	1201	22	197	+	VIRSorter_utg000007l_segment0_LN:i:3333025_RC:i:1176860_XC:f:0_999850	3333025	1887304	1887466	58	175	0	tp:A:S	cm:i:4	s1:i:55	dv:f:0.0820	rl:i:0
JAKRYP010079521.1	1200	440	1182	+	VIRSorter_utg000007l_segment0_LN:i:3333025_RC:i:1176860_XC:f:0_999850	3333025	723543	724284	181	742	0	tp:A:P	cm:i:13	s1:i:181	s2:i:181	dv:f:0.0969	rl:i:0
JAKRYP010079521.1	1200	440	1182	-	VIRSorter_utg000007l_segment0_LN:i:3333025_RC:i:1176860_XC:f:0_999850	3333025	1890162	1890903	181	742	0	tp:A:S	cm:i:13	s1:i:181	dv:f:0.0969	rl:i:0
JAKRZI010020642.1	1434	617	1403	-	VIRSorter_utg000007l_segment0_LN:i:3333025_RC:i:1176860_XC:f:0_999850	3333025	1478880	1479666	400	786	60	tp:A:P	cm:i:33	s1:i:400	s2:i:0	dv:f:0.0432	rl:i:0
JAKRYW010040414.1	1030	16	379	-	VIRSorter_utg000007l_segment0_LN:i:3333025_RC:i:1176860_XC:f:0_999850	3333025	3081721	3082084	189	363	60	tp:A:P	cm:i:15	s1:i:189	s2:i:0	dv:f:0.0446	rl:i:0
JAKRZI010020598.1	1436	30	809	+	VIRSorter_utg000007l_segment0_LN:i:3333025_RC:i:1176860_XC:f:0_999850	3333025	869510	870289	178	779	60	tp:A:P	cm:i:15	s1:i:178	s2:i:0	dv:f:0.0937	rl:i:0
JAKRYP010081635.1	1185	1112	1164	-	VIRSorter_utg000007l_segment0_LN:i:3333025_RC:i:1176860_XC:f:0_999850	3333025	1572589	1572641	52	52	14	tp:A:P	cm:i:4	s1:i:52	s2:i:0	dv:f:0.0213	rl:i:0
JAKRZI010020567.1	1437	29	1316	+	VIRSorter_utg000007l_segment0_LN:i:3333025_RC:i:1176860_XC:f:0_999850	3333025	2306714	2308018	362	1304	60	tp:A:P	cm:i:26	s1:i:357	s2:i:0	dv:f:0.0875	rl:i:0
JAKRZI010020519.1	1439	391	943	+	VIRSorter_utg000007l_segment0_LN:i:3333025_RC:i:1176860_XC:f:0_999850	3333025	2594740	2595292	47	552	6	tp:A:P	cm:i:3	s1:i:47	s2:i:0	dv:f:0.1540	rl:i:0
JAKRYP010071592.1	1265	430	1127	+	VIRSorter_utg000007l_segment0_LN:i:3333025_RC:i:1176860_XC:f:0_999850	3333025	723593	724286	123	697	0	tp:A:P	cm:i:9	s1:i:122	s2:i:122	dv:f:0.1072	rl:i:0
JAKRZI010020511.1	1439	328	1426	-	VIRSorter_utg000007l_segment0_LN:i:3333025_RC:i:1176860_XC:f:0_999850	3333025	248068	249166	116	1098	60	tp:A:P	cm:i:7	s1:i:116	s2:i:0	dv:f:0.1464	rl:i:0
JAKRZI010021245.1	1411	11	282	-	VIRSorter_utg000007l_segment0_LN:i:3333025_RC:i:1176860_XC:f:0_999850	3333025	1070390	1070661	125	271	60	tp:A:P	cm:i:11	s1:i:125	s2:i:0	dv:f:0.0510	rl:i:0
JAKRYP010070312.1	1277	7	1192	+	VIRSorter_utg000007l_segment0_LN:i:3333025_RC:i:1176860_XC:f:0_999850	3333025	724244	725398	107	1187	0	tp:A:S	cm:i:11	s1:i:99	dv:f:0.1249	rl:i:0
JAKRZI010021924.1	1386	112	1362	-	VIRSorter_utg000007l_segment0_LN:i:3333025_RC:i:1176860_XC:f:0_999850	3333025	1559831	1561081	740	1250	60	tp:A:P	cm:i:67	s1:i:740	s2:i:0	dv:f:0.0369	rl:i:0
JAKRYP010059368.1	1390	34	650	+	VIRSorter_utg000007l_segment0_LN:i:3333025_RC:i:1176860_XC:f:0_999850	3333025	727563	728169	82	616	0	tp:A:S	cm:i:6	s1:i:79	dv:f:0.1221	rl:i:0
JAKRZI010021898.1	1387	53	1346	-	VIRSorter_utg000007l_segment0_LN:i:3333025_RC:i:1176860_XC:f:0_999850	3333025	3170658	3171949	633	1293	60	tp:A:P	cm:i:47	s1:i:633	s2:i:0	dv:f:0.0531	rl:i:0
JAKRYW010041306.1	1017	40	1001	-	VIRSorter_utg000007l_segment0_LN:i:3333025_RC:i:1176860_XC:f:0_999850	3333025	90220	91181	190	961	60	tp:A:P	cm:i:10	s1:i:190	s2:i:0	dv:f:0.1212	rl:i:0
JAKRYW010041303.1	1017	5	427	+	VIRSorter_utg000007l_segment0_LN:i:3333025_RC:i:1176860_XC:f:0_999850	3333025	963524	963946	282	422	60	tp:A:P	cm:i:23	s1:i:282	s2:i:0	dv:f:0.0317	rl:i:0
JAKRZI010021843.1	1389	964	1152	+	VIRSorter_utg000007l_segment0_LN:i:3333025_RC:i:1176860_XC:f:0_999850	3333025	2849128	2849316	70	188	43	tp:A:P	cm:i:6	s1:i:70	s2:i:0	dv:f:0.0684	rl:i:0
JAKRZI010021833.1	1389	25	1127	+	VIRSorter_utg000007l_segment0_LN:i:3333025_RC:i:1176860_XC:f:0_999850	3333025	2485278	2486383	261	1105	60	tp:A:P	cm:i:18	s1:i:261	s2:i:0	dv:f:0.0933	rl:i:0
JAKRZI010021809.1	1390	45	1377	-	VIRSorter_utg000007l_segment0_LN:i:3333025_RC:i:1176860_XC:f:0_999850	3333025	1561116	1562448	864	1332	60	tp:A:P	cm:i:71	s1:i:864	s2:i:0	dv:f:0.0302	rl:i:0
JAKRYP010061524.1	1366	743	1341	-	VIRSorter_utg000007l_segment0_LN:i:3333025_RC:i:1176860_XC:f:0_999850	3333025	1886851	1887451	123	614	0	tp:A:P	cm:i:9	s1:i:115	s2:i:115	dv:f:0.0998	rl:i:0
JAKRZI010021784.1	1391	83	1322	+	VIRSorter_utg000007l_segment0_LN:i:3333025_RC:i:1176860_XC:f:0_999850	3333025	1518525	1519764	102	1239	60	tp:A:P	cm:i:7	s1:i:102	s2:i:0	dv:f:0.1521	rl:i:0
JAKRYP010061524.1	1366	743	1341	+	VIRSorter_utg000007l_segment0_LN:i:3333025_RC:i:1176860_XC:f:0_999850	3333025	726995	727595	123	614	0	tp:A:S	cm:i:9	s1:i:115	dv:f:0.0998	rl:i:0
JAKRYW010041200.1	1019	109	826	+	VIRSorter_utg000007l_segment0_LN:i:3333025_RC:i:1176860_XC:f:0_999850	3333025	1472487	1473204	269	717	60	tp:A:P	cm:i:18	s1:i:269	s2:i:0	dv:f:0.0744	rl:i:0
JAKRZI010021729.1	1393	12	1387	+	VIRSorter_utg000007l_segment0_LN:i:3333025_RC:i:1176860_XC:f:0_999850	3333025	1789190	1790565	538	1375	60	tp:A:P	cm:i:47	s1:i:538	s2:i:0	dv:f:0.0574	rl:i:0
JAKRZI010021688.1	1394	10	587	-	VIRSorter_utg000007l_segment0_LN:i:3333025_RC:i:1176860_XC:f:0_999850	3333025	1419652	1420229	193	577	60	tp:A:P	cm:i:12	s1:i:193	s2:i:0	dv:f:0.0811	rl:i:0
JAKRZI010021667.1	1395	71	1119	-	VIRSorter_utg000007l_segment0_LN:i:3333025_RC:i:1176860_XC:f:0_999850	3333025	1829402	1830450	232	1048	60	tp:A:P	cm:i:17	s1:i:232	s2:i:0	dv:f:0.0992	rl:i:0
JAKRYW010041153.1	1019	246	836	-	VIRSorter_utg000007l_segment0_LN:i:3333025_RC:i:1176860_XC:f:0_999850	3333025	188561	189151	243	590	60	tp:A:P	cm:i:18	s1:i:243	s2:i:0	dv:f:0.0578	rl:i:0
JAKRYW010041152.1	1019	35	741	-	VIRSorter_utg000007l_segment0_LN:i:3333025_RC:i:1176860_XC:f:0_999850	3333025	468520	469226	239	706	60	tp:A:P	cm:i:18	s1:i:239	s2:i:0	dv:f:0.0765	rl:i:0
JAKRZI010021582.1	1399	85	1227	-	VIRSorter_utg000007l_segment0_LN:i:3333025_RC:i:1176860_XC:f:0_999850	3333025	1323219	1324361	57	1142	14	tp:A:P	cm:i:3	s1:i:57	s2:i:0	dv:f:0.1937	rl:i:0
JAKRZI010021556.1	1400	304	1064	+	VIRSorter_utg000007l_segment0_LN:i:3333025_RC:i:1176860_XC:f:0_999850	3333025	1311051	1311811	139	760	60	tp:A:P	cm:i:10	s1:i:139	s2:i:0	dv:f:0.1088	rl:i:0
JAKRZI010021536.1	1400	30	1388	-	VIRSorter_utg000007l_segment0_LN:i:3333025_RC:i:1176860_XC:f:0_999850	3333025	1922399	1923757	579	1358	60	tp:A:P	cm:i:48	s1:i:579	s2:i:0	dv:f:0.0575	rl:i:0
JAKRZI010021506.1	1402	907	1128	+	VIRSorter_utg000007l_segment0_LN:i:3333025_RC:i:1176860_XC:f:0_999850	3333025	2239454	2239675	84	221	60	tp:A:P	cm:i:7	s1:i:84	s2:i:0	dv:f:0.0626	rl:i:0
JAKRYW010041032.1	1021	180	876	+	VIRSorter_utg000007l_segment0_LN:i:3333025_RC:i:1176860_XC:f:0_999850	3333025	3028374	3029070	111	696	60	tp:A:P	cm:i:9	s1:i:111	s2:i:0	dv:f:0.1109	rl:i:0
JAKRYP010066338.1	1315	126	1303	+	VIRSorter_utg000007l_segment0_LN:i:3333025_RC:i:1176860_XC:f:0_999850	3333025	1889048	1890202	110	1181	0	tp:A:P	cm:i:12	s1:i:102	s2:i:102	dv:f:0.1207	rl:i:0
JAKRYP010066338.1	1315	126	1303	-	VIRSorter_utg000007l_segment0_LN:i:3333025_RC:i:1176860_XC:f:0_999850	3333025	724244	725398	110	1181	0	tp:A:S	cm:i:12	s1:i:102	dv:f:0.1207	rl:i:0
JAKRZI010021436.1	1404	366	490	+	VIRSorter_utg000007l_segment0_LN:i:3333025_RC:i:1176860_XC:f:0_999850	3333025	1831283	1831407	99	124	60	tp:A:P	cm:i:7	s1:i:99	s2:i:0	dv:f:0.0284	rl:i:0
JAKRZI010021323.1	1408	362	1379	+	VIRSorter_utg000007l_segment0_LN:i:3333025_RC:i:1176860_XC:f:0_999850	3333025	1468195	1469211	249	1017	60	tp:A:P	cm:i:16	s1:i:249	s2:i:0	dv:f:0.0954	rl:i:0
JAKRYP010070312.1	1277	7	1192	-	VIRSorter_utg000007l_segment0_LN:i:3333025_RC:i:1176860_XC:f:0_999850	3333025	1889048	1890202	107	1187	0	tp:A:S	cm:i:11	s1:i:99	dv:f:0.1249	rl:i:0
JAKRZI010021287.1	1409	13	1392	+	VIRSorter_utg000007l_segment0_LN:i:3333025_RC:i:1176860_XC:f:0_999850	3333025	657591	658970	291	1379	60	tp:A:P	cm:i:23	s1:i:291	s2:i:0	dv:f:0.0947	rl:i:0
JAKRZI010021925.1	1386	20	1352	+	VIRSorter_utg000007l_segment0_LN:i:3333025_RC:i:1176860_XC:f:0_999850	3333025	2291299	2292631	284	1332	60	tp:A:P	cm:i:23	s1:i:284	s2:i:0	dv:f:0.0951	rl:i:0
JAKRYP010085665.1	1156	317	1149	+	VIRSorter_utg000007l_segment0_LN:i:3333025_RC:i:1176860_XC:f:0_999850	3333025	723609	724427	95	832	0	tp:A:S	cm:i:9	s1:i:92	dv:f:0.1229	rl:i:0
JAKRZI010020322.1	1447	143	1434	+	VIRSorter_utg000007l_segment0_LN:i:3333025_RC:i:1176860_XC:f:0_999850	3333025	2143100	2144391	280	1291	60	tp:A:P	cm:i:19	s1:i:280	s2:i:0	dv:f:0.1032	rl:i:0
JAKRZI010019615.1	1477	478	1475	-	VIRSorter_utg000007l_segment0_LN:i:3333025_RC:i:1176860_XC:f:0_999850	3333025	3129489	3130486	191	997	60	tp:A:P	cm:i:14	s1:i:191	s2:i:0	dv:f:0.1030	rl:i:0
JAKRZI010019610.1	1477	114	1254	-	VIRSorter_utg000007l_segment0_LN:i:3333025_RC:i:1176860_XC:f:0_999850	3333025	2893147	2894287	168	1140	60	tp:A:P	cm:i:12	s1:i:168	s2:i:0	dv:f:0.1180	rl:i:0
JAKRZI010019575.1	1479	105	1477	-	VIRSorter_utg000007l_segment0_LN:i:3333025_RC:i:1176860_XC:f:0_999850	3333025	879130	880498	458	1372	60	tp:A:P	cm:i:36	s1:i:457	s2:i:0	dv:f:0.0655	rl:i:0
JAKRZI010019572.1	1479	680	1410	-	VIRSorter_utg000007l_segment0_LN:i:3333025_RC:i:1176860_XC:f:0_999850	3333025	2389789	2390519	198	730	60	tp:A:P	cm:i:18	s1:i:198	s2:i:0	dv:f:0.0730	rl:i:0
JAKRZI010019564.1	1479	1171	1345	-	VIRSorter_utg000007l_segment0_LN:i:3333025_RC:i:1176860_XC:f:0_999850	3333025	387591	387765	83	174	45	tp:A:P	cm:i:5	s1:i:83	s2:i:0	dv:f:0.0612	rl:i:0
JAKRZI010019564.1	1479	27	924	-	VIRSorter_utg000007l_segment0_LN:i:3333025_RC:i:1176860_XC:f:0_999850	3333025	390578	391469	428	897	60	tp:A:P	cm:i:33	s1:i:426	s2:i:0	dv:f:0.0498	rl:i:0
JAKRZI010019527.1	1481	11	291	-	VIRSorter_utg000007l_segment0_LN:i:3333025_RC:i:1176860_XC:f:0_999850	3333025	393848	394128	243	280	60	tp:A:P	cm:i:22	s1:i:243	s2:i:0	dv:f:0.0127	rl:i:0
JAKRZI010019475.1	1483	765	1417	-	VIRSorter_utg000007l_segment0_LN:i:3333025_RC:i:1176860_XC:f:0_999850	3333025	1635012	1635664	91	652	60	tp:A:P	cm:i:6	s1:i:91	s2:i:0	dv:f:0.1270	rl:i:0
JAKRYW010039718.1	1040	16	932	+	VIRSorter_utg000007l_segment0_LN:i:3333025_RC:i:1176860_XC:f:0_999850	3333025	321121	322037	193	916	60	tp:A:P	cm:i:13	s1:i:193	s2:i:0	dv:f:0.1018	rl:i:0
JAKRYP010101679.1	1063	157	1015	+	VIRSorter_utg000007l_segment0_LN:i:3333025_RC:i:1176860_XC:f:0_999850	3333025	724900	725731	95	859	0	tp:A:P	cm:i:5	s1:i:89	s2:i:89	dv:f:0.1479	rl:i:0
JAKRYP010101679.1	1063	157	1015	-	VIRSorter_utg000007l_segment0_LN:i:3333025_RC:i:1176860_XC:f:0_999850	3333025	1888715	1889546	95	859	0	tp:A:S	cm:i:5	s1:i:89	dv:f:0.1479	rl:i:0
JAKRZI010019406.1	1486	571	1244	+	VIRSorter_utg000007l_segment0_LN:i:3333025_RC:i:1176860_XC:f:0_999850	3333025	2388738	2389411	62	673	35	tp:A:P	cm:i:6	s1:i:62	s2:i:0	dv:f:0.1246	rl:i:0
JAKRZI010019405.1	1486	120	757	-	VIRSorter_utg000007l_segment0_LN:i:3333025_RC:i:1176860_XC:f:0_999850	3333025	1912607	1913241	211	637	60	tp:A:P	cm:i:17	s1:i:211	s2:i:0	dv:f:0.0698	rl:i:0
JAKRZI010019403.1	1486	22	1465	+	VIRSorter_utg000007l_segment0_LN:i:3333025_RC:i:1176860_XC:f:0_999850	3333025	676742	678185	690	1443	60	tp:A:P	cm:i:59	s1:i:690	s2:i:0	dv:f:0.0447	rl:i:0
JAKRZI010019385.1	1487	84	1354	+	VIRSorter_utg000007l_segment0_LN:i:3333025_RC:i:1176860_XC:f:0_999850	3333025	1544585	1545855	291	1270	60	tp:A:P	cm:i:20	s1:i:291	s2:i:0	dv:f:0.1009	rl:i:0
JAKRZI010019384.1	1487	911	1336	+	VIRSorter_utg000007l_segment0_LN:i:3333025_RC:i:1176860_XC:f:0_999850	3333025	827837	828262	72	425	38	tp:A:P	cm:i:5	s1:i:72	s2:i:0	dv:f:0.1133	rl:i:0
JAKRZI010019384.1	1487	4	810	+	VIRSorter_utg000007l_segment0_LN:i:3333025_RC:i:1176860_XC:f:0_999850	3333025	825437	826243	249	806	60	tp:A:P	cm:i:18	s1:i:249	s2:i:0	dv:f:0.0744	rl:i:0
JAKRZI010019324.1	1490	320	1275	+	VIRSorter_utg000007l_segment0_LN:i:3333025_RC:i:1176860_XC:f:0_999850	3333025	499754	500709	57	955	14	tp:A:P	cm:i:3	s1:i:57	s2:i:0	dv:f:0.1824	rl:i:0
JAKRZI010019308.1	1490	51	1027	-	VIRSorter_utg000007l_segment0_LN:i:3333025_RC:i:1176860_XC:f:0_999850	3333025	1416017	1416993	630	976	60	tp:A:P	cm:i:57	s1:i:630	s2:i:0	dv:f:0.0274	rl:i:0
JAKRZI010019299.1	1491	18	408	-	VIRSorter_utg000007l_segment0_LN:i:3333025_RC:i:1176860_XC:f:0_999850	3333025	406467	406857	60	390	21	tp:A:P	cm:i:4	s1:i:60	s2:i:0	dv:f:0.1185	rl:i:0
JAKRYP010103670.1	1053	268	887	-	VIRSorter_utg000007l_segment0_LN:i:3333025_RC:i:1176860_XC:f:0_999850	3333025	1886851	1887466	141	635	0	tp:A:P	cm:i:9	s1:i:131	s2:i:131	dv:f:0.1016	rl:i:0
JAKRYP010103670.1	1053	268	887	+	VIRSorter_utg000007l_segment0_LN:i:3333025_RC:i:1176860_XC:f:0_999850	3333025	726980	727595	141	635	0	tp:A:S	cm:i:9	s1:i:131	dv:f:0.1016	rl:i:0
JAKRZI010019269.1	1492	26	1358	-	VIRSorter_utg000007l_segment0_LN:i:3333025_RC:i:1176860_XC:f:0_999850	3333025	1529034	1530370	556	1336	60	tp:A:P	cm:i:41	s1:i:556	s2:i:0	dv:f:0.0607	rl:i:0
JAKRZI010019260.1	1492	73	1479	-	VIRSorter_utg000007l_segment0_LN:i:3333025_RC:i:1176860_XC:f:0_999850	3333025	1718696	1720151	457	1455	60	tp:A:P	cm:i:36	s1:i:446	s2:i:0	dv:f:0.0719	rl:i:0
JAKRYP010104525.1	1049	155	266	-	VIRSorter_utg000007l_segment0_LN:i:3333025_RC:i:1176860_XC:f:0_999850	3333025	723663	723774	72	111	0	tp:A:P	cm:i:4	s1:i:72	s2:i:72	dv:f:0.0482	rl:i:0
JAKRYP010104525.1	1049	155	266	+	VIRSorter_utg000007l_segment0_LN:i:3333025_RC:i:1176860_XC:f:0_999850	3333025	1890672	1890783	72	111	0	tp:A:S	cm:i:4	s1:i:72	dv:f:0.0482	rl:i:0
JAKRZI010019209.1	1494	1360	1462	-	VIRSorter_utg000007l_segment0_LN:i:3333025_RC:i:1176860_XC:f:0_999850	3333025	1932261	1932363	42	102	2	tp:A:P	cm:i:3	s1:i:42	s2:i:0	dv:f:0.0578	rl:i:0
JAKRZI010019664.1	1475	854	1463	+	VIRSorter_utg000007l_segment0_LN:i:3333025_RC:i:1176860_XC:f:0_999850	3333025	2949917	2950526	272	609	60	tp:A:P	cm:i:19	s1:i:272	s2:i:0	dv:f:0.0596	rl:i:0
JAKRYP010085665.1	1156	317	1149	-	VIRSorter_utg000007l_segment0_LN:i:3333025_RC:i:1176860_XC:f:0_999850	3333025	1890019	1890837	95	832	0	tp:A:S	cm:i:9	s1:i:92	dv:f:0.1229	rl:i:0
JAKRZI010019703.1	1473	87	1436	-	VIRSorter_utg000007l_segment0_LN:i:3333025_RC:i:1176860_XC:f:0_999850	3333025	1816697	1818058	137	1361	60	tp:A:P	cm:i:9	s1:i:134	s2:i:0	dv:f:0.1444	rl:i:0
JAKRYP010098177.1	1081	13	991	-	VIRSorter_utg000007l_segment0_LN:i:3333025_RC:i:1176860_XC:f:0_999850	3333025	1889330	1890202	89	978	0	tp:A:P	cm:i:10	s1:i:66	s2:i:66	dv:f:0.1174	rl:i:0
JAKRYW010040297.1	1032	89	902	-	VIRSorter_utg000007l_segment0_LN:i:3333025_RC:i:1176860_XC:f:0_999850	3333025	858939	859752	195	813	60	tp:A:P	cm:i:12	s1:i:195	s2:i:0	dv:f:0.0971	rl:i:0
JAKRYW010040290.1	1032	237	759	+	VIRSorter_utg000007l_segment0_LN:i:3333025_RC:i:1176860_XC:f:0_999850	3333025	2984474	2984996	197	522	60	tp:A:P	cm:i:12	s1:i:197	s2:i:0	dv:f:0.0782	rl:i:0
JAKRZI010020269.1	1449	279	653	-	VIRSorter_utg000007l_segment0_LN:i:3333025_RC:i:1176860_XC:f:0_999850	3333025	1888715	1889092	76	378	0	tp:A:S	cm:i:4	s1:i:75	dv:f:0.1225	rl:i:0
JAKRZI010020269.1	1449	279	653	+	VIRSorter_utg000007l_segment0_LN:i:3333025_RC:i:1176860_XC:f:0_999850	3333025	725354	725731	76	378	0	tp:A:P	cm:i:4	s1:i:75	s2:i:75	dv:f:0.1225	rl:i:0
JAKRYP010087614.1	1143	624	930	+	VIRSorter_utg000007l_segment0_LN:i:3333025_RC:i:1176860_XC:f:0_999850	3333025	725088	725398	47	310	0	tp:A:P	cm:i:3	s1:i:46	s2:i:46	dv:f:0.1229	rl:i:0
JAKRYP010087614.1	1143	624	930	-	VIRSorter_utg000007l_segment0_LN:i:3333025_RC:i:1176860_XC:f:0_999850	3333025	1889048	1889358	47	310	0	tp:A:S	cm:i:3	s1:i:46	dv:f:0.1229	rl:i:0
JAKRYW010040271.1	1032	257	542	+	VIRSorter_utg000007l_segment0_LN:i:3333025_RC:i:1176860_XC:f:0_999850	3333025	1670575	1670857	43	285	4	tp:A:P	cm:i:4	s1:i:43	s2:i:0	dv:f:0.1060	rl:i:0
JAKRYW010040268.1	1032	49	148	-	VIRSorter_utg000007l_segment0_LN:i:3333025_RC:i:1176860_XC:f:0_999850	3333025	1508376	1508475	99	99	60	tp:A:P	cm:i:9	s1:i:99	s2:i:0	dv:f:0.0106	rl:i:0
JAKRZI010020167.1	1453	28	664	+	VIRSorter_utg000007l_segment0_LN:i:3333025_RC:i:1176860_XC:f:0_999850	3333025	2361304	2361940	124	636	60	tp:A:P	cm:i:7	s1:i:124	s2:i:0	dv:f:0.1139	rl:i:0
JAKRZI010020162.1	1453	72	1125	-	VIRSorter_utg000007l_segment0_LN:i:3333025_RC:i:1176860_XC:f:0_999850	3333025	961545	962598	363	1053	60	tp:A:P	cm:i:26	s1:i:363	s2:i:0	dv:f:0.0735	rl:i:0
JAKRYW010040223.1	1033	126	909	-	VIRSorter_utg000007l_segment0_LN:i:3333025_RC:i:1176860_XC:f:0_999850	3333025	2630244	2631027	181	783	60	tp:A:P	cm:i:11	s1:i:181	s2:i:0	dv:f:0.1024	rl:i:0
JAKRZI010020142.1	1454	969	1402	-	VIRSorter_utg000007l_segment0_LN:i:3333025_RC:i:1176860_XC:f:0_999850	3333025	3311214	3311647	144	433	60	tp:A:P	cm:i:15	s1:i:144	s2:i:0	dv:f:0.0644	rl:i:0
JAKRZI010020132.1	1454	348	1215	+	VIRSorter_utg000007l_segment0_LN:i:3333025_RC:i:1176860_XC:f:0_999850	3333025	1997827	1998694	293	867	60	tp:A:P	cm:i:18	s1:i:293	s2:i:0	dv:f:0.0847	rl:i:0
JAKRZI010020131.1	1454	54	1439	-	VIRSorter_utg000007l_segment0_LN:i:3333025_RC:i:1176860_XC:f:0_999850	3333025	2201138	2202522	579	1385	60	tp:A:P	cm:i:41	s1:i:579	s2:i:0	dv:f:0.0661	rl:i:0
JAKRYP010090589.1	1125	155	321	-	VIRSorter_utg000007l_segment0_LN:i:3333025_RC:i:1176860_XC:f:0_999850	3333025	1890156	1890322	68	166	0	tp:A:S	cm:i:6	s1:i:68	dv:f:0.0634	rl:i:0
JAKRYP010090589.1	1125	155	321	+	VIRSorter_utg000007l_segment0_LN:i:3333025_RC:i:1176860_XC:f:0_999850	3333025	724124	724290	68	166	0	tp:A:S	cm:i:6	s1:i:68	dv:f:0.0634	rl:i:0
JAKRZI010020071.1	1457	147	1398	+	VIRSorter_utg000007l_segment0_LN:i:3333025_RC:i:1176860_XC:f:0_999850	3333025	1582272	1583522	302	1251	60	tp:A:P	cm:i:22	s1:i:302	s2:i:0	dv:f:0.0910	rl:i:0
JAKRZI010020025.1	1459	136	1458	-	VIRSorter_utg000007l_segment0_LN:i:3333025_RC:i:1176860_XC:f:0_999850	3333025	3087695	3089015	712	1322	60	tp:A:P	cm:i:56	s1:i:712	s2:i:0	dv:f:0.0463	rl:i:0
JAKRZI010019970.1	1461	61	1458	-	VIRSorter_utg000007l_segment0_LN:i:3333025_RC:i:1176860_XC:f:0_999850	3333025	402815	404181	147	1397	60	tp:A:P	cm:i:12	s1:i:140	s2:i:0	dv:f:0.1340	rl:i:0
JAKRZI010019937.1	1463	91	1447	-	VIRSorter_utg000007l_segment0_LN:i:3333025_RC:i:1176860_XC:f:0_999850	3333025	1572611	1573968	353	1357	60	tp:A:P	cm:i:24	s1:i:353	s2:i:0	dv:f:0.0897	rl:i:0
JAKRYW010040006.1	1036	16	998	-	VIRSorter_utg000007l_segment0_LN:i:3333025_RC:i:1176860_XC:f:0_999850	3333025	2023709	2024691	532	982	60	tp:A:P	cm:i:45	s1:i:532	s2:i:0	dv:f:0.0410	rl:i:0
JAKRYP010095950.1	1093	398	1076	-	VIRSorter_utg000007l_segment0_LN:i:3333025_RC:i:1176860_XC:f:0_999850	3333025	723614	724286	61	678	0	tp:A:S	cm:i:6	s1:i:59	dv:f:0.1270	rl:i:0
JAKRYP010095950.1	1093	398	1076	+	VIRSorter_utg000007l_segment0_LN:i:3333025_RC:i:1176860_XC:f:0_999850	3333025	1890160	1890832	61	678	0	tp:A:S	cm:i:6	s1:i:59	dv:f:0.1270	rl:i:0
JAKRZI010019875.1	1465	128	1250	-	VIRSorter_utg000007l_segment0_LN:i:3333025_RC:i:1176860_XC:f:0_999850	3333025	1757772	1758894	202	1122	60	tp:A:P	cm:i:11	s1:i:202	s2:i:0	dv:f:0.1197	rl:i:0
JAKRZI010019852.1	1466	17	1451	-	VIRSorter_utg000007l_segment0_LN:i:3333025_RC:i:1176860_XC:f:0_999850	3333025	1873872	1875306	1177	1434	60	tp:A:P	cm:i:106	s1:i:1177	s2:i:0	dv:f:0.0154	rl:i:0
JAKRZI010019844.1	1467	892	1027	-	VIRSorter_utg000007l_segment0_LN:i:3333025_RC:i:1176860_XC:f:0_999850	3333025	2554023	2554158	94	135	60	tp:A:P	cm:i:6	s1:i:94	s2:i:0	dv:f:0.0407	rl:i:0
JAKRZI010019777.1	1470	144	1434	+	VIRSorter_utg000007l_segment0_LN:i:3333025_RC:i:1176860_XC:f:0_999850	3333025	2766463	2767753	285	1290	60	tp:A:P	cm:i:21	s1:i:285	s2:i:0	dv:f:0.0959	rl:i:0
JAKRYP010098177.1	1081	13	991	+	VIRSorter_utg000007l_segment0_LN:i:3333025_RC:i:1176860_XC:f:0_999850	3333025	724244	725116	89	978	0	tp:A:S	cm:i:10	s1:i:66	dv:f:0.1174	rl:i:0
JAKRYP010059368.1	1390	34	650	-	VIRSorter_utg000007l_segment0_LN:i:3333025_RC:i:1176860_XC:f:0_999850	3333025	1886277	1886883	82	616	0	tp:A:S	cm:i:6	s1:i:79	dv:f:0.1221	rl:i:0
JAKRZI010021958.1	1385	300	1284	+	VIRSorter_utg000007l_segment0_LN:i:3333025_RC:i:1176860_XC:f:0_999850	3333025	2090923	2091907	367	984	60	tp:A:P	cm:i:25	s1:i:367	s2:i:0	dv:f:0.0691	rl:i:0
JAKRZI010022134.1	1378	8	1375	+	VIRSorter_utg000007l_segment0_LN:i:3333025_RC:i:1176860_XC:f:0_999850	3333025	2648208	2649575	871	1367	60	tp:A:P	cm:i:64	s1:i:871	s2:i:0	dv:f:0.0348	rl:i:0
JAKRYW010042268.1	1003	157	991	-	VIRSorter_utg000007l_segment0_LN:i:3333025_RC:i:1176860_XC:f:0_999850	3333025	1890197	1891024	540	834	0	tp:A:S	cm:i:48	s1:i:538	dv:f:0.0288	rl:i:0
JAKRYW010042268.1	1003	157	991	+	VIRSorter_utg000007l_segment0_LN:i:3333025_RC:i:1176860_XC:f:0_999850	3333025	723422	724249	540	834	0	tp:A:P	cm:i:48	s1:i:538	s2:i:538	dv:f:0.0288	rl:i:0
JAKRZI010023782.1	1321	848	1105	+	VIRSorter_utg000007l_segment0_LN:i:3333025_RC:i:1176860_XC:f:0_999850	3333025	1460788	1461045	44	257	5	tp:A:P	cm:i:4	s1:i:44	s2:i:0	dv:f:0.1005	rl:i:0
JAKRYP010030891.1	1942	366	1545	-	VIRSorter_utg000007l_segment0_LN:i:3333025_RC:i:1176860_XC:f:0_999850	3333025	1886267	1887466	140	1210	0	tp:A:P	cm:i:12	s1:i:131	s2:i:131	dv:f:0.1216	rl:i:0
JAKRYP010030891.1	1942	366	1545	+	VIRSorter_utg000007l_segment0_LN:i:3333025_RC:i:1176860_XC:f:0_999850	3333025	726980	728179	140	1210	0	tp:A:S	cm:i:12	s1:i:131	dv:f:0.1216	rl:i:0
JAKRYP010032322.1	1896	105	286	-	VIRSorter_utg000007l_segment0_LN:i:3333025_RC:i:1176860_XC:f:0_999850	3333025	723593	723774	113	181	0	tp:A:P	cm:i:8	s1:i:113	s2:i:113	dv:f:0.0397	rl:i:0
JAKRYP010032322.1	1896	105	286	+	VIRSorter_utg000007l_segment0_LN:i:3333025_RC:i:1176860_XC:f:0_999850	3333025	1890672	1890853	113	181	0	tp:A:S	cm:i:8	s1:i:113	dv:f:0.0397	rl:i:0
JAKRYU010000056.1	31222	418	2093	-	VIRSorter_utg000007l_segment0_LN:i:3333025_RC:i:1176860_XC:f:0_999850	3333025	420139	421814	263	1675	60	tp:A:P	cm:i:17	s1:i:263	s2:i:0	dv:f:0.1156	rl:i:0
JAKRZI010023639.1	1326	187	1230	-	VIRSorter_utg000007l_segment0_LN:i:3333025_RC:i:1176860_XC:f:0_999850	3333025	1390767	1391810	192	1043	60	tp:A:P	cm:i:11	s1:i:192	s2:i:0	dv:f:0.1167	rl:i:0
JAKRZI010023609.1	1327	664	1296	+	VIRSorter_utg000007l_segment0_LN:i:3333025_RC:i:1176860_XC:f:0_999850	3333025	1525091	1525723	171	632	60	tp:A:P	cm:i:13	s1:i:171	s2:i:0	dv:f:0.0847	rl:i:0
JAKRYP010033388.1	1865	937	1782	-	VIRSorter_utg000007l_segment0_LN:i:3333025_RC:i:1176860_XC:f:0_999850	3333025	727299	728156	107	867	0	tp:A:S	cm:i:6	s1:i:100	dv:f:0.1419	rl:i:0
JAKRYP010033388.1	1865	937	1782	+	VIRSorter_utg000007l_segment0_LN:i:3333025_RC:i:1176860_XC:f:0_999850	3333025	1886290	1887147	107	867	0	tp:A:S	cm:i:6	s1:i:100	dv:f:0.1419	rl:i:0
JAKRZI010023565.1	1328	315	1306	-	VIRSorter_utg000007l_segment0_LN:i:3333025_RC:i:1176860_XC:f:0_999850	3333025	583495	584486	88	991	58	tp:A:P	cm:i:6	s1:i:88	s2:i:0	dv:f:0.1486	rl:i:0
JAKRYP010034474.1	1833	637	1012	-	VIRSorter_utg000007l_segment0_LN:i:3333025_RC:i:1176860_XC:f:0_999850	3333025	1890478	1890853	98	375	0	tp:A:P	cm:i:7	s1:i:98	s2:i:98	dv:f:0.0968	rl:i:0
JAKRYP010034474.1	1833	637	1012	+	VIRSorter_utg000007l_segment0_LN:i:3333025_RC:i:1176860_XC:f:0_999850	3333025	723593	723968	98	375	0	tp:A:S	cm:i:7	s1:i:98	dv:f:0.0968	rl:i:0
JAKRZI010023507.1	1330	12	1218	-	VIRSorter_utg000007l_segment0_LN:i:3333025_RC:i:1176860_XC:f:0_999850	3333025	2283892	2285098	328	1206	60	tp:A:P	cm:i:25	s1:i:328	s2:i:0	dv:f:0.0826	rl:i:0
JAKRZI010023502.1	1330	64	892	+	VIRSorter_utg000007l_segment0_LN:i:3333025_RC:i:1176860_XC:f:0_999850	3333025	2899849	2900677	114	828	60	tp:A:P	cm:i:6	s1:i:114	s2:i:0	dv:f:0.1357	rl:i:0
JAKRZI010023483.1	1331	171	1148	+	VIRSorter_utg000007l_segment0_LN:i:3333025_RC:i:1176860_XC:f:0_999850	3333025	1062574	1063551	338	977	60	tp:A:P	cm:i:25	s1:i:338	s2:i:0	dv:f:0.0745	rl:i:0
JAKRZI010023465.1	1331	694	842	-	VIRSorter_utg000007l_segment0_LN:i:3333025_RC:i:1176860_XC:f:0_999850	3333025	72121	72269	137	148	60	tp:A:P	cm:i:12	s1:i:137	s2:i:0	dv:f:0.0183	rl:i:0
JAKRYW010042017.1	1007	294	948	-	VIRSorter_utg000007l_segment0_LN:i:3333025_RC:i:1176860_XC:f:0_999850	3333025	1986431	1987099	210	668	60	tp:A:P	cm:i:14	s1:i:207	s2:i:0	dv:f:0.0816	rl:i:0
JAKRZI010023440.1	1332	259	1273	+	VIRSorter_utg000007l_segment0_LN:i:3333025_RC:i:1176860_XC:f:0_999850	3333025	766985	767999	200	1014	60	tp:A:P	cm:i:15	s1:i:200	s2:i:0	dv:f:0.1019	rl:i:0
JAKRZI010023414.1	1333	997	1087	+	VIRSorter_utg000007l_segment0_LN:i:3333025_RC:i:1176860_XC:f:0_999850	3333025	2594164	2594254	90	90	60	tp:A:P	cm:i:7	s1:i:90	s2:i:0	dv:f:0.0132	rl:i:0
JAKRZI010023412.1	1333	194	1204	-	VIRSorter_utg000007l_segment0_LN:i:3333025_RC:i:1176860_XC:f:0_999850	3333025	1736906	1737916	486	1010	60	tp:A:P	cm:i:43	s1:i:486	s2:i:0	dv:f:0.0465	rl:i:0
JAKRZI010023403.1	1333	130	1278	-	VIRSorter_utg000007l_segment0_LN:i:3333025_RC:i:1176860_XC:f:0_999850	3333025	1729284	1730432	384	1148	60	tp:A:P	cm:i:27	s1:i:384	s2:i:0	dv:f:0.0767	rl:i:0
JAKRYM010001094.1	5821	3303	3891	-	VIRSorter_utg000007l_segment0_LN:i:3333025_RC:i:1176860_XC:f:0_999850	3333025	3229131	3229719	57	588	14	tp:A:P	cm:i:3	s1:i:57	s2:i:0	dv:f:0.1568	rl:i:0
JAKRYP010035833.1	1797	5	1797	-	VIRSorter_utg000007l_segment0_LN:i:3333025_RC:i:1176860_XC:f:0_999850	3333025	1888356	1890202	144	1848	0	tp:A:P	cm:i:12	s1:i:132	s2:i:132	dv:f:0.1434	rl:i:0
JAKRYP010035833.1	1797	5	1797	+	VIRSorter_utg000007l_segment0_LN:i:3333025_RC:i:1176860_XC:f:0_999850	3333025	724244	726090	144	1848	0	tp:A:S	cm:i:12	s1:i:132	dv:f:0.1434	rl:i:0
JAKRZI010033430.1	1083	226	486	+	VIRSorter_utg000007l_segment0_LN:i:3333025_RC:i:1176860_XC:f:0_999850	3333025	2974139	2974399	181	260	60	tp:A:P	cm:i:17	s1:i:181	s2:i:0	dv:f:0.0224	rl:i:0
JAKRZI010023319.1	1336	26	1310	+	VIRSorter_utg000007l_segment0_LN:i:3333025_RC:i:1176860_XC:f:0_999850	3333025	2567264	2568548	713	1284	60	tp:A:P	cm:i:60	s1:i:713	s2:i:0	dv:f:0.0407	rl:i:0
JAKRYP010030031.1	1970	1900	1942	+	VIRSorter_utg000007l_segment0_LN:i:3333025_RC:i:1176860_XC:f:0_999850	3333025	1885944	1885986	42	42	0	tp:A:P	cm:i:4	s1:i:42	s2:i:42	dv:f:0.0213	rl:i:0
JAKRZI010023816.1	1320	49	1252	+	VIRSorter_utg000007l_segment0_LN:i:3333025_RC:i:1176860_XC:f:0_999850	3333025	589996	591199	403	1203	60	tp:A:P	cm:i:38	s1:i:403	s2:i:0	dv:f:0.0639	rl:i:0
JAKRYP010025966.1	2124	9	635	+	VIRSorter_utg000007l_segment0_LN:i:3333025_RC:i:1176860_XC:f:0_999850	3333025	727563	728179	82	626	0	tp:A:S	cm:i:6	s1:i:79	dv:f:0.1322	rl:i:0
JAKRYP010026184.1	2115	7	182	+	VIRSorter_utg000007l_segment0_LN:i:3333025_RC:i:1176860_XC:f:0_999850	3333025	1887304	1887466	58	175	0	tp:A:P	cm:i:4	s1:i:55	s2:i:55	dv:f:0.0730	rl:i:0
JAKRYP010026184.1	2115	7	182	-	VIRSorter_utg000007l_segment0_LN:i:3333025_RC:i:1176860_XC:f:0_999850	3333025	726980	727142	58	175	0	tp:A:S	cm:i:4	s1:i:55	dv:f:0.0730	rl:i:0
JAKRYP010027114.1	2076	763	1461	-	VIRSorter_utg000007l_segment0_LN:i:3333025_RC:i:1176860_XC:f:0_999850	3333025	723609	724293	130	698	0	tp:A:P	cm:i:13	s1:i:127	s2:i:127	dv:f:0.0908	rl:i:0
JAKRYP010027114.1	2076	763	1461	+	VIRSorter_utg000007l_segment0_LN:i:3333025_RC:i:1176860_XC:f:0_999850	3333025	1890153	1890837	130	698	0	tp:A:S	cm:i:13	s1:i:127	dv:f:0.0908	rl:i:0
JAKRZI010023991.1	1315	113	1074	-	VIRSorter_utg000007l_segment0_LN:i:3333025_RC:i:1176860_XC:f:0_999850	3333025	3213655	3214616	222	961	60	tp:A:P	cm:i:15	s1:i:222	s2:i:0	dv:f:0.0966	rl:i:0
JAKRZI010023989.1	1315	238	1299	+	VIRSorter_utg000007l_segment0_LN:i:3333025_RC:i:1176860_XC:f:0_999850	3333025	2262501	2263564	496	1063	60	tp:A:P	cm:i:38	s1:i:496	s2:i:0	dv:f:0.0559	rl:i:0
JAKRYW010042531.1	1000	5	859	+	VIRSorter_utg000007l_segment0_LN:i:3333025_RC:i:1176860_XC:f:0_999850	3333025	1861615	1862473	633	858	60	tp:A:P	cm:i:66	s1:i:632	s2:i:0	dv:f:0.0169	rl:i:0
JAKRYP010027478.1	2062	1814	1987	+	VIRSorter_utg000007l_segment0_LN:i:3333025_RC:i:1176860_XC:f:0_999850	3333025	726980	727142	58	173	0	tp:A:P	cm:i:4	s1:i:55	s2:i:55	dv:f:0.0696	rl:i:0
JAKRYP010027478.1	2062	1814	1987	-	VIRSorter_utg000007l_segment0_LN:i:3333025_RC:i:1176860_XC:f:0_999850	3333025	1887304	1887466	58	173	0	tp:A:S	cm:i:4	s1:i:55	dv:f:0.0696	rl:i:0
JAKRZI010023941.1	1316	40	921	+	VIRSorter_utg000007l_segment0_LN:i:3333025_RC:i:1176860_XC:f:0_999850	3333025	1923944	1924825	289	881	60	tp:A:P	cm:i:20	s1:i:289	s2:i:0	dv:f:0.0774	rl:i:0
JAKRYP010027634.1	2056	14	2001	-	VIRSorter_utg000007l_segment0_LN:i:3333025_RC:i:1176860_XC:f:0_999850	3333025	1888264	1890186	111	1989	0	tp:A:S	cm:i:10	s1:i:95	dv:f:0.1566	rl:i:0
JAKRYP010027634.1	2056	14	2001	+	VIRSorter_utg000007l_segment0_LN:i:3333025_RC:i:1176860_XC:f:0_999850	3333025	724260	726182	111	1989	0	tp:A:S	cm:i:10	s1:i:95	dv:f:0.1566	rl:i:0
JAKRZI010023925.1	1317	164	1234	+	VIRSorter_utg000007l_segment0_LN:i:3333025_RC:i:1176860_XC:f:0_999850	3333025	2928123	2929192	258	1070	60	tp:A:P	cm:i:19	s1:i:258	s2:i:0	dv:f:0.0952	rl:i:0
JAKRZI010023917.1	1317	178	1307	+	VIRSorter_utg000007l_segment0_LN:i:3333025_RC:i:1176860_XC:f:0_999850	3333025	2236735	2237862	203	1129	60	tp:A:P	cm:i:13	s1:i:203	s2:i:0	dv:f:0.1152	rl:i:0
JAKRYM010000826.1	7113	1809	6609	-	VIRSorter_utg000007l_segment0_LN:i:3333025_RC:i:1176860_XC:f:0_999850	3333025	1885944	1890853	572	4914	0	tp:A:P	cm:i:44	s1:i:547	s2:i:547	dv:f:0.1262	rl:i:0
JAKRYM010000826.1	7113	1809	6609	+	VIRSorter_utg000007l_segment0_LN:i:3333025_RC:i:1176860_XC:f:0_999850	3333025	723593	728502	572	4914	0	tp:A:S	cm:i:44	s1:i:547	dv:f:0.1262	rl:i:0
JAKRZI010023887.1	1318	48	1308	-	VIRSorter_utg000007l_segment0_LN:i:3333025_RC:i:1176860_XC:f:0_999850	3333025	2925010	2926270	363	1260	60	tp:A:P	cm:i:26	s1:i:363	s2:i:0	dv:f:0.0847	rl:i:0
JAKRYW010042467.1	1001	16	983	-	VIRSorter_utg000007l_segment0_LN:i:3333025_RC:i:1176860_XC:f:0_999850	3333025	750903	751870	284	967	60	tp:A:P	cm:i:22	s1:i:284	s2:i:0	dv:f:0.0775	rl:i:0
JAKRYP010028546.1	2022	1891	1990	-	VIRSorter_utg000007l_segment0_LN:i:3333025_RC:i:1176860_XC:f:0_999850	3333025	728150	728249	47	99	0	tp:A:S	cm:i:3	s1:i:47	dv:f:0.0634	rl:i:0
JAKRYP010028546.1	2022	1891	1990	+	VIRSorter_utg000007l_segment0_LN:i:3333025_RC:i:1176860_XC:f:0_999850	3333025	1886197	1886296	47	99	0	tp:A:S	cm:i:3	s1:i:47	dv:f:0.0634	rl:i:0
JAKRYW010042401.1	1002	209	922	-	VIRSorter_utg000007l_segment0_LN:i:3333025_RC:i:1176860_XC:f:0_999850	3333025	83674	84387	189	713	60	tp:A:P	cm:i:14	s1:i:189	s2:i:0	dv:f:0.0869	rl:i:0
JAKRYW010042382.1	1002	17	810	-	VIRSorter_utg000007l_segment0_LN:i:3333025_RC:i:1176860_XC:f:0_999850	3333025	2405695	2406488	44	793	4	tp:A:P	cm:i:3	s1:i:44	s2:i:0	dv:f:0.1721	rl:i:0
JAKRYP010029379.1	1992	24	1146	-	VIRSorter_utg000007l_segment0_LN:i:3333025_RC:i:1176860_XC:f:0_999850	3333025	1885944	1887040	192	1122	0	tp:A:P	cm:i:11	s1:i:185	s2:i:185	dv:f:0.1262	rl:i:0
JAKRYP010029379.1	1992	24	1146	+	VIRSorter_utg000007l_segment0_LN:i:3333025_RC:i:1176860_XC:f:0_999850	3333025	727406	728502	192	1122	0	tp:A:S	cm:i:11	s1:i:185	dv:f:0.1262	rl:i:0
JAKRYP010029557.1	1987	52	218	+	VIRSorter_utg000007l_segment0_LN:i:3333025_RC:i:1176860_XC:f:0_999850	3333025	1890687	1890853	78	166	0	tp:A:P	cm:i:5	s1:i:78	s2:i:78	dv:f:0.0542	rl:i:0
JAKRYP010029557.1	1987	52	218	-	VIRSorter_utg000007l_segment0_LN:i:3333025_RC:i:1176860_XC:f:0_999850	3333025	723593	723759	78	166	0	tp:A:S	cm:i:5	s1:i:78	dv:f:0.0542	rl:i:0
JAKRZI010023808.1	1320	63	1192	-	VIRSorter_utg000007l_segment0_LN:i:3333025_RC:i:1176860_XC:f:0_999850	3333025	2844510	2845639	138	1129	60	tp:A:P	cm:i:10	s1:i:138	s2:i:0	dv:f:0.1295	rl:i:0
JAKRZI010023305.1	1336	196	1324	+	VIRSorter_utg000007l_segment0_LN:i:3333025_RC:i:1176860_XC:f:0_999850	3333025	2187427	2188733	256	1307	60	tp:A:P	cm:i:16	s1:i:218	s2:i:0	dv:f:0.1052	rl:i:0
JAKRYM010001142.1	5627	11	5610	-	VIRSorter_utg000007l_segment0_LN:i:3333025_RC:i:1176860_XC:f:0_999850	3333025	723009	728608	5583	5599	1	tp:A:P	cm:i:558	s1:i:5583	s2:i:5557	dv:f:0.0003	rl:i:0
JAKRYM010001142.1	5627	11	5610	+	VIRSorter_utg000007l_segment0_LN:i:3333025_RC:i:1176860_XC:f:0_999850	3333025	1885838	1891437	5557	5599	0	tp:A:S	cm:i:554	s1:i:5557	dv:f:0.0007	rl:i:0
JAKRYP010045723.1	1587	906	1366	-	VIRSorter_utg000007l_segment0_LN:i:3333025_RC:i:1176860_XC:f:0_999850	3333025	725076	725543	57	467	0	tp:A:S	cm:i:3	s1:i:55	dv:f:0.1401	rl:i:0
JAKRYP010046452.1	1574	999	1541	+	VIRSorter_utg000007l_segment0_LN:i:3333025_RC:i:1176860_XC:f:0_999850	3333025	1885944	1886476	61	542	0	tp:A:P	cm:i:5	s1:i:59	s2:i:59	dv:f:0.1272	rl:i:0
JAKRZI010022664.1	1358	1240	1313	+	VIRSorter_utg000007l_segment0_LN:i:3333025_RC:i:1176860_XC:f:0_999850	3333025	2643133	2643206	73	73	54	tp:A:P	cm:i:7	s1:i:73	s2:i:0	dv:f:0.0132	rl:i:0
JAKRYP010046452.1	1574	999	1541	-	VIRSorter_utg000007l_segment0_LN:i:3333025_RC:i:1176860_XC:f:0_999850	3333025	727970	728502	61	542	0	tp:A:S	cm:i:5	s1:i:59	dv:f:0.1272	rl:i:0
JAKRYP010046819.1	1568	12	485	+	VIRSorter_utg000007l_segment0_LN:i:3333025_RC:i:1176860_XC:f:0_999850	3333025	1886989	1887451	58	473	0	tp:A:S	cm:i:4	s1:i:55	dv:f:0.1285	rl:i:0
JAKRYP010046819.1	1568	12	485	-	VIRSorter_utg000007l_segment0_LN:i:3333025_RC:i:1176860_XC:f:0_999850	3333025	726995	727457	58	473	0	tp:A:S	cm:i:4	s1:i:55	dv:f:0.1285	rl:i:0
JAKRZI010022570.1	1361	39	703	-	VIRSorter_utg000007l_segment0_LN:i:3333025_RC:i:1176860_XC:f:0_999850	3333025	2282755	2283419	215	664	60	tp:A:P	cm:i:16	s1:i:215	s2:i:0	dv:f:0.0769	rl:i:0
JAKRYP010047288.1	1561	529	940	+	VIRSorter_utg000007l_segment0_LN:i:3333025_RC:i:1176860_XC:f:0_999850	3333025	1888680	1889092	57	412	0	tp:A:P	cm:i:3	s1:i:57	s2:i:57	dv:f:0.1425	rl:i:0
JAKRYP010047288.1	1561	529	940	-	VIRSorter_utg000007l_segment0_LN:i:3333025_RC:i:1176860_XC:f:0_999850	3333025	725354	725766	57	412	0	tp:A:S	cm:i:3	s1:i:57	dv:f:0.1425	rl:i:0
JAKRZI010022554.1	1362	47	1166	+	VIRSorter_utg000007l_segment0_LN:i:3333025_RC:i:1176860_XC:f:0_999850	3333025	2754466	2755585	230	1119	60	tp:A:P	cm:i:13	s1:i:230	s2:i:0	dv:f:0.1161	rl:i:0
JAKRZI010022537.1	1362	9	1351	-	VIRSorter_utg000007l_segment0_LN:i:3333025_RC:i:1176860_XC:f:0_999850	3333025	2013582	2014924	876	1342	60	tp:A:P	cm:i:80	s1:i:876	s2:i:0	dv:f:0.0306	rl:i:0
JAKRYP010047791.1	1552	333	1352	-	VIRSorter_utg000007l_segment0_LN:i:3333025_RC:i:1176860_XC:f:0_999850	3333025	1890359	1891345	76	1021	0	tp:A:P	cm:i:4	s1:i:68	s2:i:68	dv:f:0.1720	rl:i:0
JAKRYP010047791.1	1552	333	1352	+	VIRSorter_utg000007l_segment0_LN:i:3333025_RC:i:1176860_XC:f:0_999850	3333025	723101	724087	76	1021	0	tp:A:S	cm:i:4	s1:i:68	dv:f:0.1720	rl:i:0
JAKRZI010022475.1	1364	136	1279	-	VIRSorter_utg000007l_segment0_LN:i:3333025_RC:i:1176860_XC:f:0_999850	3333025	1784124	1785267	374	1143	60	tp:A:P	cm:i:27	s1:i:374	s2:i:0	dv:f:0.0753	rl:i:0
JAKRYW010041567.1	1014	69	1005	-	VIRSorter_utg000007l_segment0_LN:i:3333025_RC:i:1176860_XC:f:0_999850	3333025	1617284	1618220	172	936	60	tp:A:P	cm:i:14	s1:i:172	s2:i:0	dv:f:0.0979	rl:i:0
JAKRYW010041554.1	1014	37	993	-	VIRSorter_utg000007l_segment0_LN:i:3333025_RC:i:1176860_XC:f:0_999850	3333025	1648457	1649413	226	956	60	tp:A:P	cm:i:16	s1:i:226	s2:i:0	dv:f:0.0948	rl:i:0
JAKRZI010022427.1	1367	592	676	+	VIRSorter_utg000007l_segment0_LN:i:3333025_RC:i:1176860_XC:f:0_999850	3333025	908757	908841	41	84	1	tp:A:P	cm:i:3	s1:i:41	s2:i:0	dv:f:0.0578	rl:i:0
JAKRZI010022418.1	1367	51	1297	-	VIRSorter_utg000007l_segment0_LN:i:3333025_RC:i:1176860_XC:f:0_999850	3333025	2601614	2602860	612	1246	60	tp:A:P	cm:i:49	s1:i:612	s2:i:0	dv:f:0.0514	rl:i:0
JAKRYW010041456.1	1015	65	968	-	VIRSorter_utg000007l_segment0_LN:i:3333025_RC:i:1176860_XC:f:0_999850	3333025	1736906	1737809	453	903	60	tp:A:P	cm:i:40	s1:i:453	s2:i:0	dv:f:0.0493	rl:i:0
JAKRYP010053227.1	1468	1217	1430	+	VIRSorter_utg000007l_segment0_LN:i:3333025_RC:i:1176860_XC:f:0_999850	3333025	1886268	1886476	47	213	0	tp:A:S	cm:i:3	s1:i:46	dv:f:0.0971	rl:i:0
JAKRZI010022301.1	1372	162	1350	+	VIRSorter_utg000007l_segment0_LN:i:3333025_RC:i:1176860_XC:f:0_999850	3333025	2771934	2773122	242	1188	60	tp:A:P	cm:i:13	s1:i:242	s2:i:0	dv:f:0.1165	rl:i:0
JAKRZI010022297.1	1372	155	1086	-	VIRSorter_utg000007l_segment0_LN:i:3333025_RC:i:1176860_XC:f:0_999850	3333025	2151373	2152304	198	931	60	tp:A:P	cm:i:12	s1:i:198	s2:i:0	dv:f:0.1060	rl:i:0
JAKRYP010053227.1	1468	1217	1430	-	VIRSorter_utg000007l_segment0_LN:i:3333025_RC:i:1176860_XC:f:0_999850	3333025	727970	728178	47	213	0	tp:A:S	cm:i:3	s1:i:46	dv:f:0.0971	rl:i:0
JAKRZI010022242.1	1374	124	1006	+	VIRSorter_utg000007l_segment0_LN:i:3333025_RC:i:1176860_XC:f:0_999850	3333025	865636	866762	267	1126	60	tp:A:P	cm:i:17	s1:i:218	s2:i:0	dv:f:0.0853	rl:i:0
JAKRZI010022162.1	1377	17	1376	-	VIRSorter_utg000007l_segment0_LN:i:3333025_RC:i:1176860_XC:f:0_999850	3333025	3089307	3090458	510	1360	60	tp:A:P	cm:i:48	s1:i:467	s2:i:85	dv:f:0.0596	rl:i:0
JAKRYP010056174.1	1429	802	1425	-	VIRSorter_utg000007l_segment0_LN:i:3333025_RC:i:1176860_XC:f:0_999850	3333025	726980	727595	165	639	0	tp:A:P	cm:i:12	s1:i:155	s2:i:155	dv:f:0.0864	rl:i:0
JAKRYP010056174.1	1429	802	1425	+	VIRSorter_utg000007l_segment0_LN:i:3333025_RC:i:1176860_XC:f:0_999850	3333025	1886851	1887466	165	639	0	tp:A:S	cm:i:12	s1:i:155	dv:f:0.0864	rl:i:0
JAKRYP010045723.1	1587	906	1366	+	VIRSorter_utg000007l_segment0_LN:i:3333025_RC:i:1176860_XC:f:0_999850	3333025	1888903	1889370	57	467	0	tp:A:P	cm:i:3	s1:i:55	s2:i:55	dv:f:0.1401	rl:i:0
JAKRZI010022719.1	1355	545	1336	+	VIRSorter_utg000007l_segment0_LN:i:3333025_RC:i:1176860_XC:f:0_999850	3333025	3150491	3151278	300	791	60	tp:A:P	cm:i:27	s1:i:299	s2:i:0	dv:f:0.0585	rl:i:0
JAKRZI010022727.1	1355	133	1280	+	VIRSorter_utg000007l_segment0_LN:i:3333025_RC:i:1176860_XC:f:0_999850	3333025	2185947	2187094	422	1147	60	tp:A:P	cm:i:29	s1:i:422	s2:i:0	dv:f:0.0697	rl:i:0
JAKRZI010022751.1	1354	172	1339	+	VIRSorter_utg000007l_segment0_LN:i:3333025_RC:i:1176860_XC:f:0_999850	3333025	323334	324501	383	1167	60	tp:A:P	cm:i:27	s1:i:383	s2:i:0	dv:f:0.0753	rl:i:0
JAKRYU010000497.1	5916	614	5385	+	VIRSorter_utg000007l_segment0_LN:i:3333025_RC:i:1176860_XC:f:0_999850	3333025	1885944	1890853	553	4929	0	tp:A:P	cm:i:43	s1:i:517	s2:i:517	dv:f:0.1262	rl:i:0
JAKRYU010000497.1	5916	614	5385	-	VIRSorter_utg000007l_segment0_LN:i:3333025_RC:i:1176860_XC:f:0_999850	3333025	723593	728502	553	4929	0	tp:A:S	cm:i:43	s1:i:517	dv:f:0.1262	rl:i:0
JAKRZI010023205.1	1340	126	684	+	VIRSorter_utg000007l_segment0_LN:i:3333025_RC:i:1176860_XC:f:0_999850	3333025	1540490	1541048	95	558	52	tp:A:P	cm:i:5	s1:i:95	s2:i:0	dv:f:0.1252	rl:i:0
JAKRZI010023151.1	1341	29	1098	+	VIRSorter_utg000007l_segment0_LN:i:3333025_RC:i:1176860_XC:f:0_999850	3333025	2548416	2549485	178	1069	60	tp:A:P	cm:i:10	s1:i:178	s2:i:0	dv:f:0.1267	rl:i:0
JAKRYW010041856.1	1009	4	1000	-	VIRSorter_utg000007l_segment0_LN:i:3333025_RC:i:1176860_XC:f:0_999850	3333025	3071243	3072239	361	996	60	tp:A:P	cm:i:28	s1:i:361	s2:i:0	dv:f:0.0665	rl:i:0
JAKRYP010040039.1	1695	1246	1687	+	VIRSorter_utg000007l_segment0_LN:i:3333025_RC:i:1176860_XC:f:0_999850	3333025	726980	727425	77	456	0	tp:A:S	cm:i:5	s1:i:71	dv:f:0.1145	rl:i:0
JAKRYP010040039.1	1695	1246	1687	-	VIRSorter_utg000007l_segment0_LN:i:3333025_RC:i:1176860_XC:f:0_999850	3333025	1887021	1887466	77	456	0	tp:A:S	cm:i:5	s1:i:71	dv:f:0.1145	rl:i:0
JAKRZI010023030.1	1345	156	1291	+	VIRSorter_utg000007l_segment0_LN:i:3333025_RC:i:1176860_XC:f:0_999850	3333025	2761497	2762576	230	1135	60	tp:A:P	cm:i:15	s1:i:218	s2:i:0	dv:f:0.1072	rl:i:0
JAKRYW010041740.1	1011	36	946	+	VIRSorter_utg000007l_segment0_LN:i:3333025_RC:i:1176860_XC:f:0_999850	3333025	3277754	3278664	264	910	60	tp:A:P	cm:i:20	s1:i:264	s2:i:0	dv:f:0.0803	rl:i:0
JAKRYP010040768.1	1680	1334	1509	-	VIRSorter_utg000007l_segment0_LN:i:3333025_RC:i:1176860_XC:f:0_999850	3333025	1887304	1887466	58	175	0	tp:A:P	cm:i:4	s1:i:55	s2:i:55	dv:f:0.0696	rl:i:0
JAKRYP010040768.1	1680	1334	1509	+	VIRSorter_utg000007l_segment0_LN:i:3333025_RC:i:1176860_XC:f:0_999850	3333025	726980	727142	58	175	0	tp:A:S	cm:i:4	s1:i:55	dv:f:0.0696	rl:i:0
JAKRYP010040811.1	1679	428	1189	+	VIRSorter_utg000007l_segment0_LN:i:3333025_RC:i:1176860_XC:f:0_999850	3333025	726980	727742	89	780	0	tp:A:P	cm:i:5	s1:i:79	s2:i:79	dv:f:0.1439	rl:i:0
JAKRYP010040811.1	1679	428	1189	-	VIRSorter_utg000007l_segment0_LN:i:3333025_RC:i:1176860_XC:f:0_999850	3333025	1886704	1887466	89	780	0	tp:A:S	cm:i:5	s1:i:79	dv:f:0.1439	rl:i:0
JAKRZI010019209.1	1494	7	1379	-	VIRSorter_utg000007l_segment0_LN:i:3333025_RC:i:1176860_XC:f:0_999850	3333025	1932460	1933830	779	1372	60	tp:A:P	cm:i:79	s1:i:779	s2:i:0	dv:f:0.0327	rl:i:0
JAKRYW010041734.1	1011	30	905	-	VIRSorter_utg000007l_segment0_LN:i:3333025_RC:i:1176860_XC:f:0_999850	3333025	356457	357332	215	875	60	tp:A:P	cm:i:14	s1:i:215	s2:i:0	dv:f:0.1030	rl:i:0
JAKRZI010022917.1	1349	75	1184	+	VIRSorter_utg000007l_segment0_LN:i:3333025_RC:i:1176860_XC:f:0_999850	3333025	592785	593894	281	1109	60	tp:A:P	cm:i:19	s1:i:281	s2:i:0	dv:f:0.0938	rl:i:0
JAKRZE010002526.1	5916	614	5385	+	VIRSorter_utg000007l_segment0_LN:i:3333025_RC:i:1176860_XC:f:0_999850	3333025	1885944	1890853	553	4929	0	tp:A:S	cm:i:43	s1:i:517	dv:f:0.1265	rl:i:0
JAKRZI010022889.1	1350	1100	1289	-	VIRSorter_utg000007l_segment0_LN:i:3333025_RC:i:1176860_XC:f:0_999850	3333025	2961676	2961865	110	189	60	tp:A:P	cm:i:8	s1:i:110	s2:i:0	dv:f:0.0455	rl:i:0
JAKRZI010022889.1	1350	75	749	-	VIRSorter_utg000007l_segment0_LN:i:3333025_RC:i:1176860_XC:f:0_999850	3333025	2963218	2963892	178	674	60	tp:A:P	cm:i:12	s1:i:178	s2:i:0	dv:f:0.0957	rl:i:0
JAKRZI010022882.1	1350	64	1325	-	VIRSorter_utg000007l_segment0_LN:i:3333025_RC:i:1176860_XC:f:0_999850	3333025	158019	159280	335	1261	60	tp:A:P	cm:i:24	s1:i:335	s2:i:0	dv:f:0.0893	rl:i:0
JAKRZI010022876.1	1350	13	1349	-	VIRSorter_utg000007l_segment0_LN:i:3333025_RC:i:1176860_XC:f:0_999850	3333025	1882630	1883966	843	1336	60	tp:A:P	cm:i:66	s1:i:843	s2:i:0	dv:f:0.0373	rl:i:0
JAKRYP010042241.1	1651	936	1633	+	VIRSorter_utg000007l_segment0_LN:i:3333025_RC:i:1176860_XC:f:0_999850	3333025	723593	724284	161	697	0	tp:A:P	cm:i:12	s1:i:160	s2:i:160	dv:f:0.0928	rl:i:0
JAKRYP010042241.1	1651	936	1633	-	VIRSorter_utg000007l_segment0_LN:i:3333025_RC:i:1176860_XC:f:0_999850	3333025	1890162	1890853	161	697	0	tp:A:S	cm:i:12	s1:i:160	dv:f:0.0928	rl:i:0
JAKRYW010041695.1	1012	327	968	+	VIRSorter_utg000007l_segment0_LN:i:3333025_RC:i:1176860_XC:f:0_999850	3333025	997164	997802	113	641	60	tp:A:P	cm:i:8	s1:i:113	s2:i:0	dv:f:0.1069	rl:i:0
JAKRYW010041688.1	1012	1	905	+	VIRSorter_utg000007l_segment0_LN:i:3333025_RC:i:1176860_XC:f:0_999850	3333025	1066441	1067345	308	904	60	tp:A:P	cm:i:18	s1:i:308	s2:i:0	dv:f:0.0798	rl:i:0
JAKRZI010022795.1	1353	32	1214	-	VIRSorter_utg000007l_segment0_LN:i:3333025_RC:i:1176860_XC:f:0_999850	3333025	917460	918642	481	1182	60	tp:A:P	cm:i:34	s1:i:481	s2:i:0	dv:f:0.0710	rl:i:0
JAKRYW010041669.1	1012	19	975	+	VIRSorter_utg000007l_segment0_LN:i:3333025_RC:i:1176860_XC:f:0_999850	3333025	2586570	2587369	410	956	60	tp:A:P	cm:i:31	s1:i:378	s2:i:0	dv:f:0.0584	rl:i:0
JAKRZI010022771.1	1353	100	1336	+	VIRSorter_utg000007l_segment0_LN:i:3333025_RC:i:1176860_XC:f:0_999850	3333025	3034718	3035954	548	1236	60	tp:A:P	cm:i:37	s1:i:548	s2:i:0	dv:f:0.0619	rl:i:0
JAKRZE010002526.1	5916	614	5385	-	VIRSorter_utg000007l_segment0_LN:i:3333025_RC:i:1176860_XC:f:0_999850	3333025	723593	728502	553	4929	0	tp:A:P	cm:i:43	s1:i:517	s2:i:517	dv:f:0.1265	rl:i:0
JAKRYP010025181.1	2161	203	258	-	VIRSorter_utg000007l_segment0_LN:i:3333025_RC:i:1176860_XC:f:0_999850	3333025	1885952	1886007	53	55	0	tp:A:S	cm:i:4	s1:i:53	dv:f:0.0295	rl:i:0
JAKRZI010019147.1	1497	72	1412	+	VIRSorter_utg000007l_segment0_LN:i:3333025_RC:i:1176860_XC:f:0_999850	3333025	882153	883493	472	1340	60	tp:A:P	cm:i:34	s1:i:472	s2:i:0	dv:f:0.0737	rl:i:0
JAKRZI010019122.1	1498	39	1395	-	VIRSorter_utg000007l_segment0_LN:i:3333025_RC:i:1176860_XC:f:0_999850	3333025	1187522	1188887	368	1365	60	tp:A:P	cm:i:26	s1:i:366	s2:i:0	dv:f:0.0847	rl:i:0
JAKRZI010016589.1	1622	35	1550	-	VIRSorter_utg000007l_segment0_LN:i:3333025_RC:i:1176860_XC:f:0_999850	3333025	2980700	2982215	478	1515	60	tp:A:P	cm:i:38	s1:i:478	s2:i:0	dv:f:0.0726	rl:i:0
JAKRZI010016553.1	1624	380	1492	+	VIRSorter_utg000007l_segment0_LN:i:3333025_RC:i:1176860_XC:f:0_999850	3333025	828909	830018	166	1112	60	tp:A:P	cm:i:10	s1:i:166	s2:i:0	dv:f:0.1272	rl:i:0
JAKRZI010016545.1	1624	1514	1599	-	VIRSorter_utg000007l_segment0_LN:i:3333025_RC:i:1176860_XC:f:0_999850	3333025	3271648	3271734	60	86	0	tp:A:S	cm:i:4	s1:i:60	dv:f:0.0427	rl:i:0
JAKRZI010016545.1	1624	1500	1619	-	VIRSorter_utg000007l_segment0_LN:i:3333025_RC:i:1176860_XC:f:0_999850	3333025	575671	575790	81	119	27	tp:A:P	cm:i:6	s1:i:81	s2:i:60	dv:f:0.0482	rl:i:0
JAKRZI010016545.1	1624	45	1555	-	VIRSorter_utg000007l_segment0_LN:i:3333025_RC:i:1176860_XC:f:0_999850	3333025	575999	578221	476	2266	60	tp:A:P	cm:i:31	s1:i:455	s2:i:64	dv:f:0.0826	rl:i:0
JAKRYW010037684.1	1073	67	273	-	VIRSorter_utg000007l_segment0_LN:i:3333025_RC:i:1176860_XC:f:0_999850	3333025	2949917	2950123	119	206	60	tp:A:P	cm:i:9	s1:i:119	s2:i:0	dv:f:0.0470	rl:i:0
JAKRYW010037671.1	1073	136	783	-	VIRSorter_utg000007l_segment0_LN:i:3333025_RC:i:1176860_XC:f:0_999850	3333025	591045	591692	96	647	60	tp:A:P	cm:i:7	s1:i:96	s2:i:0	dv:f:0.1165	rl:i:0
JAKRZI010016501.1	1626	702	1503	-	VIRSorter_utg000007l_segment0_LN:i:3333025_RC:i:1176860_XC:f:0_999850	3333025	96641	97442	235	801	60	tp:A:P	cm:i:20	s1:i:235	s2:i:0	dv:f:0.0743	rl:i:0
JAKRYW010037630.1	1074	697	826	+	VIRSorter_utg000007l_segment0_LN:i:3333025_RC:i:1176860_XC:f:0_999850	3333025	818559	818688	54	129	12	tp:A:P	cm:i:3	s1:i:54	s2:i:0	dv:f:0.0881	rl:i:0
JAKRZF010018527.1	1992	253	293	+	VIRSorter_utg000007l_segment0_LN:i:3333025_RC:i:1176860_XC:f:0_999850	3333025	1890813	1890853	40	40	0	tp:A:P	cm:i:3	s1:i:40	s2:i:40	dv:f:0.0269	rl:i:0
JAKRZF010018527.1	1992	253	293	-	VIRSorter_utg000007l_segment0_LN:i:3333025_RC:i:1176860_XC:f:0_999850	3333025	723593	723633	40	40	0	tp:A:S	cm:i:3	s1:i:40	dv:f:0.0269	rl:i:0
JAKRZI010016423.1	1631	11	1531	-	VIRSorter_utg000007l_segment0_LN:i:3333025_RC:i:1176860_XC:f:0_999850	3333025	2130677	2132262	319	1585	60	tp:A:P	cm:i:20	s1:i:304	s2:i:0	dv:f:0.1064	rl:i:0
JAKRZI010016414.1	1631	238	1557	+	VIRSorter_utg000007l_segment0_LN:i:3333025_RC:i:1176860_XC:f:0_999850	3333025	2872264	2873515	275	1319	60	tp:A:P	cm:i:21	s1:i:260	s2:i:0	dv:f:0.0922	rl:i:0
JAKRZI010016406.1	1632	63	342	-	VIRSorter_utg000007l_segment0_LN:i:3333025_RC:i:1176860_XC:f:0_999850	3333025	2917764	2918043	96	279	60	tp:A:P	cm:i:6	s1:i:96	s2:i:0	dv:f:0.0792	rl:i:0
JAKRZI010016392.1	1632	32	1614	+	VIRSorter_utg000007l_segment0_LN:i:3333025_RC:i:1176860_XC:f:0_999850	3333025	1937300	1938882	585	1582	60	tp:A:P	cm:i:42	s1:i:585	s2:i:0	dv:f:0.0736	rl:i:0
JAKRZF010022161.1	1820	1184	1371	-	VIRSorter_utg000007l_segment0_LN:i:3333025_RC:i:1176860_XC:f:0_999850	3333025	1890645	1890832	104	187	0	tp:A:P	cm:i:8	s1:i:104	s2:i:104	dv:f:0.0455	rl:i:0
JAKRZF010022161.1	1820	1184	1371	+	VIRSorter_utg000007l_segment0_LN:i:3333025_RC:i:1176860_XC:f:0_999850	3333025	723614	723801	104	187	0	tp:A:S	cm:i:8	s1:i:104	dv:f:0.0455	rl:i:0
JAKRZI010016263.1	1639	60	1593	+	VIRSorter_utg000007l_segment0_LN:i:3333025_RC:i:1176860_XC:f:0_999850	3333025	2934442	2935975	733	1533	60	tp:A:P	cm:i:54	s1:i:733	s2:i:0	dv:f:0.0541	rl:i:0
JAKRZF010023511.1	1769	233	275	-	VIRSorter_utg000007l_segment0_LN:i:3333025_RC:i:1176860_XC:f:0_999850	3333025	1885944	1885986	42	42	0	tp:A:P	cm:i:4	s1:i:42	s2:i:42	dv:f:0.0213	rl:i:0
JAKRZF010023511.1	1769	233	275	+	VIRSorter_utg000007l_segment0_LN:i:3333025_RC:i:1176860_XC:f:0_999850	3333025	728460	728502	42	42	0	tp:A:S	cm:i:4	s1:i:42	dv:f:0.0213	rl:i:0
JAKRZI010016145.1	1647	93	243	-	VIRSorter_utg000007l_segment0_LN:i:3333025_RC:i:1176860_XC:f:0_999850	3333025	296936	297086	73	150	31	tp:A:P	cm:i:4	s1:i:73	s2:i:0	dv:f:0.0620	rl:i:0
JAKRZI010016138.1	1647	628	1592	-	VIRSorter_utg000007l_segment0_LN:i:3333025_RC:i:1176860_XC:f:0_999850	3333025	2169971	2170933	337	964	60	tp:A:P	cm:i:24	s1:i:337	s2:i:0	dv:f:0.0730	rl:i:0
JAKRZI010016137.1	1647	29	1603	-	VIRSorter_utg000007l_segment0_LN:i:3333025_RC:i:1176860_XC:f:0_999850	3333025	1324542	1326118	82	1577	54	tp:A:P	cm:i:6	s1:i:82	s2:i:0	dv:f:0.1725	rl:i:0
JAKRZF010023983.1	1750	1246	1736	-	VIRSorter_utg000007l_segment0_LN:i:3333025_RC:i:1176860_XC:f:0_999850	3333025	1886989	1887466	104	490	0	tp:A:P	cm:i:8	s1:i:101	s2:i:101	dv:f:0.0985	rl:i:0
JAKRZI010016128.1	1648	74	1508	+	VIRSorter_utg000007l_segment0_LN:i:3333025_RC:i:1176860_XC:f:0_999850	3333025	2393547	2394996	393	1450	60	tp:A:P	cm:i:28	s1:i:388	s2:i:0	dv:f:0.0858	rl:i:0
JAKRZF010023983.1	1750	1246	1736	+	VIRSorter_utg000007l_segment0_LN:i:3333025_RC:i:1176860_XC:f:0_999850	3333025	726980	727457	104	490	0	tp:A:S	cm:i:8	s1:i:101	dv:f:0.0985	rl:i:0
JAKRZI010016072.1	1651	76	1592	+	VIRSorter_utg000007l_segment0_LN:i:3333025_RC:i:1176860_XC:f:0_999850	3333025	173397	174913	784	1516	60	tp:A:P	cm:i:66	s1:i:784	s2:i:0	dv:f:0.0432	rl:i:0
JAKRZI010016639.1	1619	416	1601	-	VIRSorter_utg000007l_segment0_LN:i:3333025_RC:i:1176860_XC:f:0_999850	3333025	475060	476245	273	1185	60	tp:A:P	cm:i:18	s1:i:273	s2:i:0	dv:f:0.0998	rl:i:0
JAKRYW010037219.1	1081	173	669	-	VIRSorter_utg000007l_segment0_LN:i:3333025_RC:i:1176860_XC:f:0_999850	3333025	113873	114369	89	496	60	tp:A:P	cm:i:7	s1:i:89	s2:i:0	dv:f:0.1094	rl:i:0
JAKRYW010037768.1	1072	15	1025	+	VIRSorter_utg000007l_segment0_LN:i:3333025_RC:i:1176860_XC:f:0_999850	3333025	1020588	1021598	440	1010	60	tp:A:P	cm:i:39	s1:i:440	s2:i:0	dv:f:0.0501	rl:i:0
JAKRYW010037817.1	1071	10	266	-	VIRSorter_utg000007l_segment0_LN:i:3333025_RC:i:1176860_XC:f:0_999850	3333025	3232739	3232995	48	256	7	tp:A:P	cm:i:3	s1:i:48	s2:i:0	dv:f:0.1156	rl:i:0
JAKRZI010017336.1	1582	54	221	+	VIRSorter_utg000007l_segment0_LN:i:3333025_RC:i:1176860_XC:f:0_999850	3333025	3124388	3124555	66	167	33	tp:A:P	cm:i:5	s1:i:66	s2:i:0	dv:f:0.0703	rl:i:0
JAKRZI010017336.1	1582	991	1436	+	VIRSorter_utg000007l_segment0_LN:i:3333025_RC:i:1176860_XC:f:0_999850	3333025	3126436	3126881	71	445	29	tp:A:P	cm:i:4	s1:i:71	s2:i:0	dv:f:0.1250	rl:i:0
JAKRZI010017315.1	1583	212	401	+	VIRSorter_utg000007l_segment0_LN:i:3333025_RC:i:1176860_XC:f:0_999850	3333025	3283891	3284080	113	189	60	tp:A:P	cm:i:8	s1:i:113	s2:i:0	dv:f:0.0427	rl:i:0
JAKRZI010017315.1	1583	526	1576	+	VIRSorter_utg000007l_segment0_LN:i:3333025_RC:i:1176860_XC:f:0_999850	3333025	3284914	3285964	204	1050	60	tp:A:P	cm:i:12	s1:i:204	s2:i:0	dv:f:0.1176	rl:i:0
JAKRZF010010331.1	2671	732	2653	+	VIRSorter_utg000007l_segment0_LN:i:3333025_RC:i:1176860_XC:f:0_999850	3333025	725354	727583	142	2233	60	tp:A:P	cm:i:9	s1:i:80	s2:i:0	dv:f:0.1619	rl:i:0
JAKRZF010010331.1	2671	732	2653	-	VIRSorter_utg000007l_segment0_LN:i:3333025_RC:i:1176860_XC:f:0_999850	3333025	1886863	1889092	142	2233	0	tp:A:S	cm:i:9	s1:i:80	dv:f:0.1619	rl:i:0
JAKRZI010017271.1	1585	208	1569	+	VIRSorter_utg000007l_segment0_LN:i:3333025_RC:i:1176860_XC:f:0_999850	3333025	2575774	2577135	554	1361	60	tp:A:P	cm:i:44	s1:i:554	s2:i:0	dv:f:0.0620	rl:i:0
JAKRZI010017268.1	1585	64	925	-	VIRSorter_utg000007l_segment0_LN:i:3333025_RC:i:1176860_XC:f:0_999850	3333025	2279255	2280113	254	861	60	tp:A:P	cm:i:19	s1:i:254	s2:i:0	dv:f:0.0807	rl:i:0
JAKRZF010011055.1	2580	1675	2453	+	VIRSorter_utg000007l_segment0_LN:i:3333025_RC:i:1176860_XC:f:0_999850	3333025	726980	727742	178	780	0	tp:A:P	cm:i:13	s1:i:174	s2:i:174	dv:f:0.0943	rl:i:0
JAKRZF010011055.1	2580	1675	2453	-	VIRSorter_utg000007l_segment0_LN:i:3333025_RC:i:1176860_XC:f:0_999850	3333025	1886704	1887466	178	780	0	tp:A:S	cm:i:13	s1:i:174	dv:f:0.0943	rl:i:0
JAKRZF010011530.1	2526	209	1451	-	VIRSorter_utg000007l_segment0_LN:i:3333025_RC:i:1176860_XC:f:0_999850	3333025	1889330	1890513	99	1242	0	tp:A:P	cm:i:7	s1:i:86	s2:i:86	dv:f:0.1513	rl:i:0
JAKRZF010011530.1	2526	209	1451	+	VIRSorter_utg000007l_segment0_LN:i:3333025_RC:i:1176860_XC:f:0_999850	3333025	723933	725116	99	1242	0	tp:A:S	cm:i:7	s1:i:86	dv:f:0.1513	rl:i:0
JAKRZI010017120.1	1593	30	1462	+	VIRSorter_utg000007l_segment0_LN:i:3333025_RC:i:1176860_XC:f:0_999850	3333025	3177546	3178978	422	1432	60	tp:A:P	cm:i:30	s1:i:422	s2:i:0	dv:f:0.0844	rl:i:0
JAKRZI010017112.1	1594	390	852	-	VIRSorter_utg000007l_segment0_LN:i:3333025_RC:i:1176860_XC:f:0_999850	3333025	1121071	1121533	209	462	60	tp:A:P	cm:i:16	s1:i:209	s2:i:0	dv:f:0.0567	rl:i:0
JAKRZI010017062.1	1596	409	1580	-	VIRSorter_utg000007l_segment0_LN:i:3333025_RC:i:1176860_XC:f:0_999850	3333025	760134	761305	491	1171	60	tp:A:P	cm:i:43	s1:i:491	s2:i:0	dv:f:0.0545	rl:i:0
JAKRZF010012252.1	2447	90	1714	+	VIRSorter_utg000007l_segment0_LN:i:3333025_RC:i:1176860_XC:f:0_999850	3333025	1889330	1890837	165	1624	0	tp:A:P	cm:i:15	s1:i:139	s2:i:139	dv:f:0.1233	rl:i:0
JAKRZF010012252.1	2447	90	1714	-	VIRSorter_utg000007l_segment0_LN:i:3333025_RC:i:1176860_XC:f:0_999850	3333025	723609	725116	165	1624	0	tp:A:S	cm:i:15	s1:i:139	dv:f:0.1233	rl:i:0
JAKRYW010037994.1	1068	52	993	+	VIRSorter_utg000007l_segment0_LN:i:3333025_RC:i:1176860_XC:f:0_999850	3333025	2538556	2539497	218	941	60	tp:A:P	cm:i:18	s1:i:218	s2:i:0	dv:f:0.0847	rl:i:0
JAKRYW010037978.1	1068	46	1045	+	VIRSorter_utg000007l_segment0_LN:i:3333025_RC:i:1176860_XC:f:0_999850	3333025	690667	691666	405	999	60	tp:A:P	cm:i:32	s1:i:405	s2:i:0	dv:f:0.0625	rl:i:0
JAKRZF010012320.1	2442	2090	2409	+	VIRSorter_utg000007l_segment0_LN:i:3333025_RC:i:1176860_XC:f:0_999850	3333025	1885988	1886296	48	319	0	tp:A:P	cm:i:4	s1:i:45	s2:i:45	dv:f:0.1142	rl:i:0
JAKRZF010012320.1	2442	2090	2409	-	VIRSorter_utg000007l_segment0_LN:i:3333025_RC:i:1176860_XC:f:0_999850	3333025	728150	728458	48	319	0	tp:A:S	cm:i:4	s1:i:45	dv:f:0.1142	rl:i:0
JAKRZI010016872.1	1606	1	1572	-	VIRSorter_utg000007l_segment0_LN:i:3333025_RC:i:1176860_XC:f:0_999850	3333025	3275299	3276878	555	1579	60	tp:A:P	cm:i:39	s1:i:553	s2:i:51	dv:f:0.0759	rl:i:0
JAKRYW010037883.1	1070	93	428	+	VIRSorter_utg000007l_segment0_LN:i:3333025_RC:i:1176860_XC:f:0_999850	3333025	38194	38529	69	335	42	tp:A:P	cm:i:6	s1:i:69	s2:i:0	dv:f:0.0881	rl:i:0
JAKRZI010016814.1	1609	28	1579	-	VIRSorter_utg000007l_segment0_LN:i:3333025_RC:i:1176860_XC:f:0_999850	3333025	684260	685811	133	1551	60	tp:A:P	cm:i:7	s1:i:133	s2:i:0	dv:f:0.1640	rl:i:0
JAKRZI010016745.1	1613	43	1268	+	VIRSorter_utg000007l_segment0_LN:i:3333025_RC:i:1176860_XC:f:0_999850	3333025	1591913	1593135	150	1225	60	tp:A:P	cm:i:13	s1:i:150	s2:i:0	dv:f:0.1239	rl:i:0
JAKRZI010016744.1	1613	137	1424	+	VIRSorter_utg000007l_segment0_LN:i:3333025_RC:i:1176860_XC:f:0_999850	3333025	2639979	2641266	305	1287	60	tp:A:P	cm:i:21	s1:i:305	s2:i:0	dv:f:0.0955	rl:i:0
JAKRZI010016739.1	1613	5	1602	-	VIRSorter_utg000007l_segment0_LN:i:3333025_RC:i:1176860_XC:f:0_999850	3333025	2104558	2106155	823	1597	60	tp:A:P	cm:i:62	s1:i:823	s2:i:0	dv:f:0.0499	rl:i:0
JAKRZI010016650.1	1618	92	1380	-	VIRSorter_utg000007l_segment0_LN:i:3333025_RC:i:1176860_XC:f:0_999850	3333025	2117829	2119112	132	1288	60	tp:A:P	cm:i:8	s1:i:131	s2:i:0	dv:f:0.1447	rl:i:0
JAKRZI010017340.1	1582	10	1575	+	VIRSorter_utg000007l_segment0_LN:i:3333025_RC:i:1176860_XC:f:0_999850	3333025	1650608	1652180	554	1572	60	tp:A:P	cm:i:45	s1:i:552	s2:i:0	dv:f:0.0703	rl:i:0
JAKRZI010016005.1	1654	25	1636	+	VIRSorter_utg000007l_segment0_LN:i:3333025_RC:i:1176860_XC:f:0_999850	3333025	874132	875742	1304	1611	60	tp:A:P	cm:i:125	s1:i:1304	s2:i:0	dv:f:0.0149	rl:i:0
JAKRZI010015980.1	1656	33	1616	+	VIRSorter_utg000007l_segment0_LN:i:3333025_RC:i:1176860_XC:f:0_999850	3333025	237277	238860	599	1584	60	tp:A:P	cm:i:52	s1:i:599	s2:i:0	dv:f:0.0601	rl:i:0
JAKRZI010015346.1	1696	0	1623	+	VIRSorter_utg000007l_segment0_LN:i:3333025_RC:i:1176860_XC:f:0_999850	3333025	997318	998938	117	1623	60	tp:A:P	cm:i:10	s1:i:117	s2:i:0	dv:f:0.1475	rl:i:0
JAKRYW010036717.1	1089	160	778	-	VIRSorter_utg000007l_segment0_LN:i:3333025_RC:i:1176860_XC:f:0_999850	3333025	358795	359413	76	618	32	tp:A:P	cm:i:4	s1:i:76	s2:i:0	dv:f:0.1467	rl:i:0
JAKRYW010036716.1	1089	242	1002	+	VIRSorter_utg000007l_segment0_LN:i:3333025_RC:i:1176860_XC:f:0_999850	3333025	3228221	3228981	133	760	60	tp:A:P	cm:i:7	s1:i:133	s2:i:0	dv:f:0.1289	rl:i:0
JAKRYW010036692.1	1090	15	948	+	VIRSorter_utg000007l_segment0_LN:i:3333025_RC:i:1176860_XC:f:0_999850	3333025	2070475	2071408	222	933	60	tp:A:P	cm:i:17	s1:i:222	s2:i:0	dv:f:0.0922	rl:i:0
JAKRZI010015267.1	1700	48	1668	+	VIRSorter_utg000007l_segment0_LN:i:3333025_RC:i:1176860_XC:f:0_999850	3333025	1946575	1948196	678	1621	60	tp:A:P	cm:i:51	s1:i:678	s2:i:0	dv:f:0.0612	rl:i:0
JAKRZF010033049.1	1493	3	690	+	VIRSorter_utg000007l_segment0_LN:i:3333025_RC:i:1176860_XC:f:0_999850	3333025	1890162	1890837	110	687	0	tp:A:P	cm:i:9	s1:i:107	s2:i:107	dv:f:0.1094	rl:i:0
JAKRZF010033049.1	1493	3	690	-	VIRSorter_utg000007l_segment0_LN:i:3333025_RC:i:1176860_XC:f:0_999850	3333025	723609	724284	110	687	0	tp:A:S	cm:i:9	s1:i:107	dv:f:0.1094	rl:i:0
JAKRYW010036684.1	1090	927	1050	-	VIRSorter_utg000007l_segment0_LN:i:3333025_RC:i:1176860_XC:f:0_999850	3333025	1956411	1956534	41	123	1	tp:A:P	cm:i:3	s1:i:41	s2:i:0	dv:f:0.0881	rl:i:0
JAKRYW010036682.1	1090	4	1080	+	VIRSorter_utg000007l_segment0_LN:i:3333025_RC:i:1176860_XC:f:0_999850	3333025	1997255	1998331	209	1076	60	tp:A:P	cm:i:12	s1:i:209	s2:i:0	dv:f:0.1166	rl:i:0
JAKRZI010015178.1	1707	71	1063	-	VIRSorter_utg000007l_segment0_LN:i:3333025_RC:i:1176860_XC:f:0_999850	3333025	1568971	1569963	325	992	60	tp:A:P	cm:i:23	s1:i:325	s2:i:0	dv:f:0.0768	rl:i:0
JAKRZI010015172.1	1707	369	1227	+	VIRSorter_utg000007l_segment0_LN:i:3333025_RC:i:1176860_XC:f:0_999850	3333025	3233442	3234300	86	858	60	tp:A:P	cm:i:7	s1:i:86	s2:i:0	dv:f:0.1320	rl:i:0
JAKRZF010035278.1	1446	22	1320	+	VIRSorter_utg000007l_segment0_LN:i:3333025_RC:i:1176860_XC:f:0_999850	3333025	724124	725398	143	1302	0	tp:A:P	cm:i:14	s1:i:135	s2:i:135	dv:f:0.1161	rl:i:0
JAKRZF010035278.1	1446	22	1320	-	VIRSorter_utg000007l_segment0_LN:i:3333025_RC:i:1176860_XC:f:0_999850	3333025	1889048	1890322	143	1302	0	tp:A:S	cm:i:14	s1:i:135	dv:f:0.1161	rl:i:0
JAKRZI010015094.1	1712	52	445	+	VIRSorter_utg000007l_segment0_LN:i:3333025_RC:i:1176860_XC:f:0_999850	3333025	756227	756615	187	393	60	tp:A:P	cm:i:14	s1:i:186	s2:i:0	dv:f:0.0553	rl:i:0
JAKRZI010015094.1	1712	593	1685	+	VIRSorter_utg000007l_segment0_LN:i:3333025_RC:i:1176860_XC:f:0_999850	3333025	759027	760120	344	1093	60	tp:A:P	cm:i:23	s1:i:344	s2:i:0	dv:f:0.0838	rl:i:0
JAKRZI010015089.1	1712	1084	1356	+	VIRSorter_utg000007l_segment0_LN:i:3333025_RC:i:1176860_XC:f:0_999850	3333025	2740524	2740796	61	272	22	tp:A:P	cm:i:4	s1:i:61	s2:i:0	dv:f:0.1043	rl:i:0
JAKRZI010015089.1	1712	26	1006	+	VIRSorter_utg000007l_segment0_LN:i:3333025_RC:i:1176860_XC:f:0_999850	3333025	2738546	2739524	231	980	60	tp:A:P	cm:i:14	s1:i:231	s2:i:0	dv:f:0.1040	rl:i:0
JAKRZI010014982.1	1719	393	617	+	VIRSorter_utg000007l_segment0_LN:i:3333025_RC:i:1176860_XC:f:0_999850	3333025	3320824	3321048	73	224	46	tp:A:P	cm:i:6	s1:i:73	s2:i:0	dv:f:0.0707	rl:i:0
JAKRZI010014964.1	1720	1207	1509	+	VIRSorter_utg000007l_segment0_LN:i:3333025_RC:i:1176860_XC:f:0_999850	3333025	1470617	1470931	138	314	0	tp:A:S	cm:i:10	s1:i:135	dv:f:0.0595	rl:i:0
JAKRZI010014964.1	1720	1172	1509	-	VIRSorter_utg000007l_segment0_LN:i:3333025_RC:i:1176860_XC:f:0_999850	3333025	2532329	2532672	168	344	0	tp:A:S	cm:i:13	s1:i:166	dv:f:0.0521	rl:i:0
JAKRZI010014964.1	1720	1179	1626	+	VIRSorter_utg000007l_segment0_LN:i:3333025_RC:i:1176860_XC:f:0_999850	3333025	2764935	2765393	173	458	4	tp:A:P	cm:i:15	s1:i:170	s2:i:166	dv:f:0.0566	rl:i:0
JAKRZI010014964.1	1720	368	1092	+	VIRSorter_utg000007l_segment0_LN:i:3333025_RC:i:1176860_XC:f:0_999850	3333025	2163320	2164210	257	890	60	tp:A:P	cm:i:19	s1:i:223	s2:i:0	dv:f:0.0686	rl:i:0
JAKRZI010014963.1	1720	23	1625	+	VIRSorter_utg000007l_segment0_LN:i:3333025_RC:i:1176860_XC:f:0_999850	3333025	35369	36971	856	1602	60	tp:A:P	cm:i:71	s1:i:856	s2:i:0	dv:f:0.0463	rl:i:0
JAKRZI010014956.1	1721	351	1695	-	VIRSorter_utg000007l_segment0_LN:i:3333025_RC:i:1176860_XC:f:0_999850	3333025	2667005	2668349	268	1344	60	tp:A:P	cm:i:18	s1:i:268	s2:i:0	dv:f:0.1037	rl:i:0
JAKRZI010014947.1	1721	17	1683	-	VIRSorter_utg000007l_segment0_LN:i:3333025_RC:i:1176860_XC:f:0_999850	3333025	1320261	1321930	238	1669	60	tp:A:P	cm:i:17	s1:i:238	s2:i:0	dv:f:0.1177	rl:i:0
JAKRZI010014928.1	1723	154	1701	-	VIRSorter_utg000007l_segment0_LN:i:3333025_RC:i:1176860_XC:f:0_999850	3333025	2135586	2137133	268	1547	60	tp:A:P	cm:i:18	s1:i:268	s2:i:0	dv:f:0.1123	rl:i:0
JAKRZF010038752.1	1382	10	176	+	VIRSorter_utg000007l_segment0_LN:i:3333025_RC:i:1176860_XC:f:0_999850	3333025	1890687	1890853	98	166	0	tp:A:P	cm:i:7	s1:i:98	s2:i:98	dv:f:0.0401	rl:i:0
JAKRZI010015354.1	1695	85	1657	-	VIRSorter_utg000007l_segment0_LN:i:3333025_RC:i:1176860_XC:f:0_999850	3333025	733279	734851	366	1572	60	tp:A:P	cm:i:26	s1:i:366	s2:i:0	dv:f:0.0943	rl:i:0
JAKRZI010015993.1	1655	56	397	+	VIRSorter_utg000007l_segment0_LN:i:3333025_RC:i:1176860_XC:f:0_999850	3333025	13346	13687	76	341	32	tp:A:P	cm:i:4	s1:i:76	s2:i:0	dv:f:0.1171	rl:i:0
JAKRZI010015355.1	1695	777	1624	-	VIRSorter_utg000007l_segment0_LN:i:3333025_RC:i:1176860_XC:f:0_999850	3333025	1697028	1697875	160	847	60	tp:A:P	cm:i:12	s1:i:160	s2:i:0	dv:f:0.1043	rl:i:0
JAKRZF010032292.1	1510	742	1458	-	VIRSorter_utg000007l_segment0_LN:i:3333025_RC:i:1176860_XC:f:0_999850	3333025	1886309	1887040	76	735	0	tp:A:S	cm:i:4	s1:i:70	dv:f:0.1550	rl:i:0
JAKRZI010015956.1	1657	55	1517	+	VIRSorter_utg000007l_segment0_LN:i:3333025_RC:i:1176860_XC:f:0_999850	3333025	495157	496619	449	1462	60	tp:A:P	cm:i:34	s1:i:449	s2:i:0	dv:f:0.0778	rl:i:0
JAKRZI010015922.1	1659	90	1658	-	VIRSorter_utg000007l_segment0_LN:i:3333025_RC:i:1176860_XC:f:0_999850	3333025	1676260	1677825	143	1568	60	tp:A:P	cm:i:9	s1:i:143	s2:i:0	dv:f:0.1505	rl:i:0
JAKRZF010026218.1	1676	634	940	-	VIRSorter_utg000007l_segment0_LN:i:3333025_RC:i:1176860_XC:f:0_999850	3333025	1889048	1889358	47	310	0	tp:A:S	cm:i:3	s1:i:46	dv:f:0.1229	rl:i:0
JAKRZF010026218.1	1676	634	940	+	VIRSorter_utg000007l_segment0_LN:i:3333025_RC:i:1176860_XC:f:0_999850	3333025	725088	725398	47	310	0	tp:A:S	cm:i:3	s1:i:46	dv:f:0.1229	rl:i:0
JAKRZI010015845.1	1664	19	1612	-	VIRSorter_utg000007l_segment0_LN:i:3333025_RC:i:1176860_XC:f:0_999850	3333025	1662526	1664120	437	1594	60	tp:A:P	cm:i:32	s1:i:437	s2:i:0	dv:f:0.0857	rl:i:0
JAKRYW010036981.1	1085	3	1070	+	VIRSorter_utg000007l_segment0_LN:i:3333025_RC:i:1176860_XC:f:0_999850	3333025	2433979	2435046	537	1067	60	tp:A:P	cm:i:40	s1:i:537	s2:i:0	dv:f:0.0503	rl:i:0
JAKRZI010015752.1	1670	226	1585	+	VIRSorter_utg000007l_segment0_LN:i:3333025_RC:i:1176860_XC:f:0_999850	3333025	1743217	1744576	301	1359	60	tp:A:P	cm:i:19	s1:i:301	s2:i:0	dv:f:0.1040	rl:i:0
JAKRZI010015713.1	1672	85	1622	+	VIRSorter_utg000007l_segment0_LN:i:3333025_RC:i:1176860_XC:f:0_999850	3333025	3173654	3175298	642	1649	60	tp:A:P	cm:i:45	s1:i:617	s2:i:0	dv:f:0.0654	rl:i:0
JAKRZI010015711.1	1672	63	1646	+	VIRSorter_utg000007l_segment0_LN:i:3333025_RC:i:1176860_XC:f:0_999850	3333025	1842304	1843885	118	1583	60	tp:A:P	cm:i:7	s1:i:118	s2:i:0	dv:f:0.1670	rl:i:0
JAKRYW010036935.1	1086	70	242	-	VIRSorter_utg000007l_segment0_LN:i:3333025_RC:i:1176860_XC:f:0_999850	3333025	943949	944121	49	172	8	tp:A:P	cm:i:3	s1:i:49	s2:i:0	dv:f:0.0943	rl:i:0
JAKRZI010015656.1	1676	9	1620	+	VIRSorter_utg000007l_segment0_LN:i:3333025_RC:i:1176860_XC:f:0_999850	3333025	2736064	2737675	111	1611	60	tp:A:P	cm:i:6	s1:i:111	s2:i:0	dv:f:0.1708	rl:i:0
JAKRZI010015596.1	1680	414	1479	-	VIRSorter_utg000007l_segment0_LN:i:3333025_RC:i:1176860_XC:f:0_999850	3333025	358348	359413	133	1065	60	tp:A:P	cm:i:7	s1:i:133	s2:i:0	dv:f:0.1455	rl:i:0
JAKRZI010015556.1	1683	640	856	-	VIRSorter_utg000007l_segment0_LN:i:3333025_RC:i:1176860_XC:f:0_999850	3333025	3195630	3195847	112	217	0	tp:A:S	cm:i:10	s1:i:112	dv:f:0.0415	rl:i:0
JAKRZI010015556.1	1683	663	1023	-	VIRSorter_utg000007l_segment0_LN:i:3333025_RC:i:1176860_XC:f:0_999850	3333025	3200705	3201066	124	361	13	tp:A:P	cm:i:9	s1:i:124	s2:i:112	dv:f:0.0744	rl:i:0
JAKRZI010015556.1	1683	34	473	-	VIRSorter_utg000007l_segment0_LN:i:3333025_RC:i:1176860_XC:f:0_999850	3333025	3202726	3203165	315	439	60	tp:A:P	cm:i:22	s1:i:315	s2:i:0	dv:f:0.0274	rl:i:0
JAKRZF010029063.1	1591	880	1571	+	VIRSorter_utg000007l_segment0_LN:i:3333025_RC:i:1176860_XC:f:0_999850	3333025	723593	724279	75	691	0	tp:A:P	cm:i:5	s1:i:74	s2:i:74	dv:f:0.1389	rl:i:0
JAKRZF010029063.1	1591	880	1571	-	VIRSorter_utg000007l_segment0_LN:i:3333025_RC:i:1176860_XC:f:0_999850	3333025	1890167	1890853	75	691	0	tp:A:S	cm:i:5	s1:i:74	dv:f:0.1389	rl:i:0
JAKRZI010015520.1	1685	153	1549	+	VIRSorter_utg000007l_segment0_LN:i:3333025_RC:i:1176860_XC:f:0_999850	3333025	2177935	2179331	95	1396	60	tp:A:P	cm:i:6	s1:i:95	s2:i:0	dv:f:0.1673	rl:i:0
JAKRYW010036781.1	1088	87	1077	-	VIRSorter_utg000007l_segment0_LN:i:3333025_RC:i:1176860_XC:f:0_999850	3333025	2587726	2588716	466	990	60	tp:A:P	cm:i:35	s1:i:466	s2:i:0	dv:f:0.0526	rl:i:0
JAKRZI010015475.1	1688	614	654	-	VIRSorter_utg000007l_segment0_LN:i:3333025_RC:i:1176860_XC:f:0_999850	3333025	1011260	1011300	40	40	0	tp:A:S	cm:i:4	s1:i:40	dv:f:0.0213	rl:i:0
JAKRZI010015475.1	1688	607	647	-	VIRSorter_utg000007l_segment0_LN:i:3333025_RC:i:1176860_XC:f:0_999850	3333025	1011260	1011300	40	40	0	tp:A:P	cm:i:4	s1:i:40	s2:i:40	dv:f:0.0213	rl:i:0
JAKRZI010015475.1	1688	289	584	+	VIRSorter_utg000007l_segment0_LN:i:3333025_RC:i:1176860_XC:f:0_999850	3333025	2692494	2692789	58	295	20	tp:A:P	cm:i:4	s1:i:58	s2:i:0	dv:f:0.1171	rl:i:0
JAKRZI010015475.1	1688	691	1389	+	VIRSorter_utg000007l_segment0_LN:i:3333025_RC:i:1176860_XC:f:0_999850	3333025	2695280	2695979	359	699	60	tp:A:P	cm:i:25	s1:i:359	s2:i:0	dv:f:0.0503	rl:i:0
JAKRZI010015445.1	1690	17	440	-	VIRSorter_utg000007l_segment0_LN:i:3333025_RC:i:1176860_XC:f:0_999850	3333025	2987862	2988284	101	423	60	tp:A:P	cm:i:6	s1:i:101	s2:i:0	dv:f:0.0998	rl:i:0
JAKRZI010015445.1	1690	567	1689	-	VIRSorter_utg000007l_segment0_LN:i:3333025_RC:i:1176860_XC:f:0_999850	3333025	2985544	2986666	389	1122	60	tp:A:P	cm:i:28	s1:i:389	s2:i:0	dv:f:0.0696	rl:i:0
JAKRZI010015425.1	1691	15	1650	-	VIRSorter_utg000007l_segment0_LN:i:3333025_RC:i:1176860_XC:f:0_999850	3333025	3227645	3229278	399	1635	60	tp:A:P	cm:i:25	s1:i:399	s2:i:0	dv:f:0.1000	rl:i:0
JAKRZF010032292.1	1510	742	1458	+	VIRSorter_utg000007l_segment0_LN:i:3333025_RC:i:1176860_XC:f:0_999850	3333025	727406	728137	76	735	0	tp:A:P	cm:i:4	s1:i:70	s2:i:70	dv:f:0.1550	rl:i:0
JAKRZI010015393.1	1693	5	1526	-	VIRSorter_utg000007l_segment0_LN:i:3333025_RC:i:1176860_XC:f:0_999850	3333025	1377772	1379293	402	1521	60	tp:A:P	cm:i:30	s1:i:402	s2:i:0	dv:f:0.0854	rl:i:0
JAKRZI010017380.1	1580	94	1311	-	VIRSorter_utg000007l_segment0_LN:i:3333025_RC:i:1176860_XC:f:0_999850	3333025	3031892	3033109	359	1217	60	tp:A:P	cm:i:26	s1:i:359	s2:i:0	dv:f:0.0831	rl:i:0
JAKRZI010017383.1	1580	79	1415	+	VIRSorter_utg000007l_segment0_LN:i:3333025_RC:i:1176860_XC:f:0_999850	3333025	927911	929247	582	1336	60	tp:A:P	cm:i:45	s1:i:582	s2:i:0	dv:f:0.0566	rl:i:0
JAKRZI010017403.1	1579	160	1574	+	VIRSorter_utg000007l_segment0_LN:i:3333025_RC:i:1176860_XC:f:0_999850	3333025	868039	869453	82	1414	54	tp:A:P	cm:i:6	s1:i:82	s2:i:0	dv:f:0.1673	rl:i:0
JAKRZF010000989.1	9127	38	1347	-	VIRSorter_utg000007l_segment0_LN:i:3333025_RC:i:1176860_XC:f:0_999850	3333025	1888903	1890186	89	1314	0	tp:A:S	cm:i:5	s1:i:81	dv:f:0.1739	rl:i:0
JAKRZI010018658.1	1519	113	1503	+	VIRSorter_utg000007l_segment0_LN:i:3333025_RC:i:1176860_XC:f:0_999850	3333025	1447571	1448961	160	1390	60	tp:A:P	cm:i:10	s1:i:160	s2:i:0	dv:f:0.1378	rl:i:0
JAKRZI010018639.1	1520	715	1472	+	VIRSorter_utg000007l_segment0_LN:i:3333025_RC:i:1176860_XC:f:0_999850	3333025	1760408	1761165	188	757	60	tp:A:P	cm:i:10	s1:i:188	s2:i:0	dv:f:0.1017	rl:i:0
JAKRZI010018625.1	1522	82	1485	-	VIRSorter_utg000007l_segment0_LN:i:3333025_RC:i:1176860_XC:f:0_999850	3333025	314145	315547	323	1403	60	tp:A:P	cm:i:21	s1:i:323	s2:i:0	dv:f:0.1010	rl:i:0
JAKRZI010018624.1	1522	1236	1414	+	VIRSorter_utg000007l_segment0_LN:i:3333025_RC:i:1176860_XC:f:0_999850	3333025	1135842	1136020	91	178	60	tp:A:P	cm:i:6	s1:i:91	s2:i:0	dv:f:0.0634	rl:i:0
JAKRZI010018624.1	1522	631	981	-	VIRSorter_utg000007l_segment0_LN:i:3333025_RC:i:1176860_XC:f:0_999850	3333025	577034	577386	171	352	0	tp:A:S	cm:i:13	s1:i:171	dv:f:0.0551	rl:i:0
JAKRZI010018624.1	1522	522	981	+	VIRSorter_utg000007l_segment0_LN:i:3333025_RC:i:1176860_XC:f:0_999850	3333025	923043	923681	210	638	0	tp:A:S	cm:i:12	s1:i:173	dv:f:0.0696	rl:i:0
JAKRZI010018624.1	1522	437	981	-	VIRSorter_utg000007l_segment0_LN:i:3333025_RC:i:1176860_XC:f:0_999850	3333025	2532227	2532746	217	545	38	tp:A:P	cm:i:16	s1:i:211	s2:i:173	dv:f:0.0630	rl:i:0
JAKRZF010000992.1	9112	547	1429	+	VIRSorter_utg000007l_segment0_LN:i:3333025_RC:i:1176860_XC:f:0_999850	3333025	724265	725116	59	883	0	tp:A:S	cm:i:4	s1:i:51	dv:f:0.1615	rl:i:0
JAKRZF010000992.1	9112	547	1429	-	VIRSorter_utg000007l_segment0_LN:i:3333025_RC:i:1176860_XC:f:0_999850	3333025	1889330	1890181	59	883	0	tp:A:S	cm:i:4	s1:i:51	dv:f:0.1615	rl:i:0
JAKRZF010001238.1	8086	7520	8068	-	VIRSorter_utg000007l_segment0_LN:i:3333025_RC:i:1176860_XC:f:0_999850	3333025	727563	728126	82	567	0	tp:A:S	cm:i:6	s1:i:76	dv:f:0.1203	rl:i:0
JAKRZF010001238.1	8086	7520	8068	+	VIRSorter_utg000007l_segment0_LN:i:3333025_RC:i:1176860_XC:f:0_999850	3333025	1886320	1886883	82	567	0	tp:A:S	cm:i:6	s1:i:76	dv:f:0.1203	rl:i:0
JAKRZI010018564.1	1524	32	1131	-	VIRSorter_utg000007l_segment0_LN:i:3333025_RC:i:1176860_XC:f:0_999850	3333025	1339320	1340419	319	1099	60	tp:A:P	cm:i:19	s1:i:319	s2:i:0	dv:f:0.0905	rl:i:0
JAKRZI010018559.1	1525	152	1353	-	VIRSorter_utg000007l_segment0_LN:i:3333025_RC:i:1176860_XC:f:0_999850	3333025	1845066	1846267	120	1201	60	tp:A:P	cm:i:7	s1:i:120	s2:i:0	dv:f:0.1513	rl:i:0
JAKRYW010039093.1	1050	15	971	+	VIRSorter_utg000007l_segment0_LN:i:3333025_RC:i:1176860_XC:f:0_999850	3333025	3266635	3267591	443	956	60	tp:A:P	cm:i:36	s1:i:443	s2:i:0	dv:f:0.0553	rl:i:0
JAKRZF010001357.1	7705	546	1307	-	VIRSorter_utg000007l_segment0_LN:i:3333025_RC:i:1176860_XC:f:0_999850	3333025	1886704	1887466	89	780	0	tp:A:P	cm:i:5	s1:i:79	s2:i:79	dv:f:0.1439	rl:i:0
JAKRZF010001357.1	7705	546	1307	+	VIRSorter_utg000007l_segment0_LN:i:3333025_RC:i:1176860_XC:f:0_999850	3333025	726980	727742	89	780	0	tp:A:S	cm:i:5	s1:i:79	dv:f:0.1439	rl:i:0
JAKRZF010001864.1	6501	1527	2280	+	VIRSorter_utg000007l_segment0_LN:i:3333025_RC:i:1176860_XC:f:0_999850	3333025	1886725	1887466	184	769	0	tp:A:P	cm:i:13	s1:i:173	s2:i:173	dv:f:0.0894	rl:i:0
JAKRZF010001864.1	6501	1527	2280	-	VIRSorter_utg000007l_segment0_LN:i:3333025_RC:i:1176860_XC:f:0_999850	3333025	726980	727721	184	769	0	tp:A:S	cm:i:13	s1:i:173	dv:f:0.0894	rl:i:0
JAKRZF010001882.1	6476	2663	4627	+	VIRSorter_utg000007l_segment0_LN:i:3333025_RC:i:1176860_XC:f:0_999850	3333025	1888903	1890853	212	1971	0	tp:A:P	cm:i:14	s1:i:205	s2:i:205	dv:f:0.1392	rl:i:0
JAKRZF010001882.1	6476	2663	4627	-	VIRSorter_utg000007l_segment0_LN:i:3333025_RC:i:1176860_XC:f:0_999850	3333025	723593	725543	212	1971	0	tp:A:S	cm:i:14	s1:i:205	dv:f:0.1392	rl:i:0
JAKRZF010001900.1	6449	296	678	+	VIRSorter_utg000007l_segment0_LN:i:3333025_RC:i:1176860_XC:f:0_999850	3333025	728107	728494	103	387	0	tp:A:P	cm:i:8	s1:i:102	s2:i:102	dv:f:0.0847	rl:i:0
JAKRZF010001900.1	6449	296	678	-	VIRSorter_utg000007l_segment0_LN:i:3333025_RC:i:1176860_XC:f:0_999850	3333025	1885952	1886339	103	387	0	tp:A:S	cm:i:8	s1:i:102	dv:f:0.0847	rl:i:0
JAKRZF010002082.1	6141	813	5425	-	VIRSorter_utg000007l_segment0_LN:i:3333025_RC:i:1176860_XC:f:0_999850	3333025	1886320	1890853	271	4643	0	tp:A:P	cm:i:21	s1:i:236	s2:i:236	dv:f:0.1629	rl:i:0
JAKRZF010002082.1	6141	813	5425	+	VIRSorter_utg000007l_segment0_LN:i:3333025_RC:i:1176860_XC:f:0_999850	3333025	723593	728126	271	4643	0	tp:A:S	cm:i:21	s1:i:236	dv:f:0.1629	rl:i:0
JAKRZF010002187.1	6021	5027	5494	-	VIRSorter_utg000007l_segment0_LN:i:3333025_RC:i:1176860_XC:f:0_999850	3333025	1886995	1887466	95	483	57	tp:A:P	cm:i:6	s1:i:87	s2:i:0	dv:f:0.1037	rl:i:0
JAKRZF010002187.1	6021	5027	5494	+	VIRSorter_utg000007l_segment0_LN:i:3333025_RC:i:1176860_XC:f:0_999850	3333025	726980	727451	95	483	0	tp:A:S	cm:i:6	s1:i:87	dv:f:0.1037	rl:i:0
JAKRZF010000989.1	9127	38	1347	+	VIRSorter_utg000007l_segment0_LN:i:3333025_RC:i:1176860_XC:f:0_999850	3333025	724260	725543	89	1314	0	tp:A:P	cm:i:5	s1:i:81	s2:i:81	dv:f:0.1739	rl:i:0
JAKRZI010018360.1	1534	72	1064	-	VIRSorter_utg000007l_segment0_LN:i:3333025_RC:i:1176860_XC:f:0_999850	3333025	1232375	1233368	105	993	60	tp:A:P	cm:i:6	s1:i:105	s2:i:0	dv:f:0.1437	rl:i:0
JAKRZF010000516.1	12986	1825	3674	-	VIRSorter_utg000007l_segment0_LN:i:3333025_RC:i:1176860_XC:f:0_999850	3333025	723593	725398	272	1851	0	tp:A:S	cm:i:22	s1:i:261	dv:f:0.1115	rl:i:0
JAKRZI010018690.1	1518	66	1503	+	VIRSorter_utg000007l_segment0_LN:i:3333025_RC:i:1176860_XC:f:0_999850	3333025	2285699	2287136	370	1437	60	tp:A:P	cm:i:31	s1:i:370	s2:i:0	dv:f:0.0819	rl:i:0
JAKRZI010019119.1	1498	17	1132	+	VIRSorter_utg000007l_segment0_LN:i:3333025_RC:i:1176860_XC:f:0_999850	3333025	1918984	1920102	483	1118	60	tp:A:P	cm:i:42	s1:i:483	s2:i:0	dv:f:0.0512	rl:i:0
JAKRZI010019114.1	1498	1	1470	-	VIRSorter_utg000007l_segment0_LN:i:3333025_RC:i:1176860_XC:f:0_999850	3333025	921574	923044	697	1470	60	tp:A:P	cm:i:52	s1:i:697	s2:i:0	dv:f:0.0540	rl:i:0
JAKRYW010039471.1	1044	9	978	-	VIRSorter_utg000007l_segment0_LN:i:3333025_RC:i:1176860_XC:f:0_999850	3333025	2759494	2760501	304	1007	60	tp:A:P	cm:i:20	s1:i:295	s2:i:0	dv:f:0.0888	rl:i:0
JAKRZI010019089.1	1499	542	1046	+	VIRSorter_utg000007l_segment0_LN:i:3333025_RC:i:1176860_XC:f:0_999850	3333025	113873	114377	97	504	60	tp:A:P	cm:i:9	s1:i:97	s2:i:0	dv:f:0.0971	rl:i:0
JAKRZI010019010.1	1503	156	1475	-	VIRSorter_utg000007l_segment0_LN:i:3333025_RC:i:1176860_XC:f:0_999850	3333025	278867	280218	95	1351	48	tp:A:P	cm:i:5	s1:i:88	s2:i:0	dv:f:0.1739	rl:i:0
JAKRYW010039335.1	1046	104	239	+	VIRSorter_utg000007l_segment0_LN:i:3333025_RC:i:1176860_XC:f:0_999850	3333025	2554023	2554158	94	135	60	tp:A:P	cm:i:6	s1:i:94	s2:i:0	dv:f:0.0407	rl:i:0
JAKRZI010018970.1	1505	11	1438	-	VIRSorter_utg000007l_segment0_LN:i:3333025_RC:i:1176860_XC:f:0_999850	3333025	2681034	2682461	829	1427	60	tp:A:P	cm:i:70	s1:i:829	s2:i:0	dv:f:0.0353	rl:i:0
JAKRYW010039312.1	1046	33	1035	+	VIRSorter_utg000007l_segment0_LN:i:3333025_RC:i:1176860_XC:f:0_999850	3333025	1888755	1889733	434	1007	0	tp:A:S	cm:i:36	s1:i:427	dv:f:0.0527	rl:i:0
JAKRYW010039312.1	1046	33	1035	-	VIRSorter_utg000007l_segment0_LN:i:3333025_RC:i:1176860_XC:f:0_999850	3333025	724713	725691	434	1007	0	tp:A:P	cm:i:36	s1:i:427	s2:i:427	dv:f:0.0527	rl:i:0
JAKRZI010018889.1	1509	31	1496	+	VIRSorter_utg000007l_segment0_LN:i:3333025_RC:i:1176860_XC:f:0_999850	3333025	126111	127576	655	1465	60	tp:A:P	cm:i:47	s1:i:655	s2:i:0	dv:f:0.0600	rl:i:0
JAKRZI010018858.1	1511	81	429	+	VIRSorter_utg000007l_segment0_LN:i:3333025_RC:i:1176860_XC:f:0_999850	3333025	2560025	2560373	65	348	41	tp:A:P	cm:i:7	s1:i:65	s2:i:0	dv:f:0.0943	rl:i:0
JAKRZI010018801.1	1513	284	1419	-	VIRSorter_utg000007l_segment0_LN:i:3333025_RC:i:1176860_XC:f:0_999850	3333025	2546952	2548087	180	1135	60	tp:A:P	cm:i:12	s1:i:180	s2:i:0	dv:f:0.1171	rl:i:0
JAKRYW010039225.1	1048	230	504	+	VIRSorter_utg000007l_segment0_LN:i:3333025_RC:i:1176860_XC:f:0_999850	3333025	52717	52991	88	274	60	tp:A:P	cm:i:8	s1:i:88	s2:i:0	dv:f:0.0678	rl:i:0
JAKRZF010000018.1	69238	317	359	+	VIRSorter_utg000007l_segment0_LN:i:3333025_RC:i:1176860_XC:f:0_999850	3333025	728460	728502	42	42	0	tp:A:P	cm:i:4	s1:i:42	s2:i:42	dv:f:0.0213	rl:i:0
JAKRZF010000018.1	69238	317	359	-	VIRSorter_utg000007l_segment0_LN:i:3333025_RC:i:1176860_XC:f:0_999850	3333025	1885944	1885986	42	42	0	tp:A:S	cm:i:4	s1:i:42	dv:f:0.0213	rl:i:0
JAKRZI010018783.1	1514	219	526	+	VIRSorter_utg000007l_segment0_LN:i:3333025_RC:i:1176860_XC:f:0_999850	3333025	2726909	2727216	76	307	32	tp:A:P	cm:i:4	s1:i:76	s2:i:0	dv:f:0.1126	rl:i:0
JAKRZF010000040.1	47427	47137	47303	-	VIRSorter_utg000007l_segment0_LN:i:3333025_RC:i:1176860_XC:f:0_999850	3333025	1890687	1890853	80	166	0	tp:A:P	cm:i:6	s1:i:80	s2:i:80	dv:f:0.0607	rl:i:0
JAKRZF010000040.1	47427	47137	47303	+	VIRSorter_utg000007l_segment0_LN:i:3333025_RC:i:1176860_XC:f:0_999850	3333025	723593	723759	80	166	0	tp:A:S	cm:i:6	s1:i:80	dv:f:0.0607	rl:i:0
JAKRZF010000098.1	30328	21547	23050	+	VIRSorter_utg000007l_segment0_LN:i:3333025_RC:i:1176860_XC:f:0_999850	3333025	1885952	1887466	129	1531	0	tp:A:P	cm:i:8	s1:i:117	s2:i:117	dv:f:0.1550	rl:i:0
JAKRZF010000098.1	30328	21547	23050	-	VIRSorter_utg000007l_segment0_LN:i:3333025_RC:i:1176860_XC:f:0_999850	3333025	726980	728494	129	1531	0	tp:A:S	cm:i:8	s1:i:117	dv:f:0.1550	rl:i:0
JAKRZI010018734.1	1516	9	1458	-	VIRSorter_utg000007l_segment0_LN:i:3333025_RC:i:1176860_XC:f:0_999850	3333025	2862609	2864058	209	1449	60	tp:A:P	cm:i:16	s1:i:209	s2:i:0	dv:f:0.1138	rl:i:0
JAKRZF010000146.1	24356	14765	14892	+	VIRSorter_utg000007l_segment0_LN:i:3333025_RC:i:1176860_XC:f:0_999850	3333025	723593	723720	56	127	0	tp:A:P	cm:i:4	s1:i:56	s2:i:56	dv:f:0.0730	rl:i:0
JAKRZF010000146.1	24356	14765	14892	-	VIRSorter_utg000007l_segment0_LN:i:3333025_RC:i:1176860_XC:f:0_999850	3333025	1890726	1890853	56	127	0	tp:A:S	cm:i:4	s1:i:56	dv:f:0.0730	rl:i:0
JAKRYW010039211.1	1048	31	1030	-	VIRSorter_utg000007l_segment0_LN:i:3333025_RC:i:1176860_XC:f:0_999850	3333025	960565	961564	107	999	60	tp:A:P	cm:i:6	s1:i:107	s2:i:0	dv:f:0.1491	rl:i:0
JAKRZF010000199.1	21166	20820	20872	+	VIRSorter_utg000007l_segment0_LN:i:3333025_RC:i:1176860_XC:f:0_999850	3333025	1889330	1889383	51	53	0	tp:A:P	cm:i:3	s1:i:51	s2:i:51	dv:f:0.0365	rl:i:0
JAKRZF010000199.1	21166	20820	20872	-	VIRSorter_utg000007l_segment0_LN:i:3333025_RC:i:1176860_XC:f:0_999850	3333025	725063	725116	51	53	0	tp:A:S	cm:i:3	s1:i:51	dv:f:0.0365	rl:i:0
JAKRZI010018695.1	1518	315	1108	+	VIRSorter_utg000007l_segment0_LN:i:3333025_RC:i:1176860_XC:f:0_999850	3333025	1979494	1980287	162	793	60	tp:A:P	cm:i:9	s1:i:162	s2:i:0	dv:f:0.1150	rl:i:0
JAKRZF010000516.1	12986	1825	3674	+	VIRSorter_utg000007l_segment0_LN:i:3333025_RC:i:1176860_XC:f:0_999850	3333025	1889048	1890853	272	1851	0	tp:A:S	cm:i:22	s1:i:261	dv:f:0.1115	rl:i:0
JAKRZI010018332.1	1535	83	1519	+	VIRSorter_utg000007l_segment0_LN:i:3333025_RC:i:1176860_XC:f:0_999850	3333025	1427643	1429079	352	1436	60	tp:A:P	cm:i:24	s1:i:352	s2:i:0	dv:f:0.0957	rl:i:0
JAKRZF010002818.1	5268	797	1291	-	VIRSorter_utg000007l_segment0_LN:i:3333025_RC:i:1176860_XC:f:0_999850	3333025	727103	727595	59	494	0	tp:A:S	cm:i:5	s1:i:59	dv:f:0.1179	rl:i:0
JAKRZF010002818.1	5268	797	1291	+	VIRSorter_utg000007l_segment0_LN:i:3333025_RC:i:1176860_XC:f:0_999850	3333025	1886851	1887343	59	494	0	tp:A:S	cm:i:5	s1:i:59	dv:f:0.1179	rl:i:0
JAKRZI010017839.1	1557	1391	1557	-	VIRSorter_utg000007l_segment0_LN:i:3333025_RC:i:1176860_XC:f:0_999850	3333025	2532506	2532672	64	166	0	tp:A:S	cm:i:5	s1:i:64	dv:f:0.0674	rl:i:0
JAKRZI010017839.1	1557	1450	1557	+	VIRSorter_utg000007l_segment0_LN:i:3333025_RC:i:1176860_XC:f:0_999850	3333025	2764987	2765093	66	107	0	tp:A:S	cm:i:6	s1:i:66	dv:f:0.0407	rl:i:0
JAKRZI010017839.1	1557	1059	1179	-	VIRSorter_utg000007l_segment0_LN:i:3333025_RC:i:1176860_XC:f:0_999850	3333025	2532266	2532386	68	120	0	tp:A:S	cm:i:4	s1:i:68	dv:f:0.0659	rl:i:0
JAKRZI010017839.1	1557	1486	1557	+	VIRSorter_utg000007l_segment0_LN:i:3333025_RC:i:1176860_XC:f:0_999850	3333025	1470677	1470748	71	71	0	tp:A:S	cm:i:7	s1:i:71	dv:f:0.0132	rl:i:0
JAKRZI010017839.1	1557	1391	1557	+	VIRSorter_utg000007l_segment0_LN:i:3333025_RC:i:1176860_XC:f:0_999850	3333025	674612	674778	74	166	0	tp:A:P	cm:i:6	s1:i:74	s2:i:71	dv:f:0.0578	rl:i:0
JAKRZI010017839.1	1557	1021	1179	-	VIRSorter_utg000007l_segment0_LN:i:3333025_RC:i:1176860_XC:f:0_999850	3333025	3177119	3177278	76	159	0	tp:A:S	cm:i:4	s1:i:76	dv:f:0.0792	rl:i:0
JAKRZI010017839.1	1557	1008	1166	+	VIRSorter_utg000007l_segment0_LN:i:3333025_RC:i:1176860_XC:f:0_999850	3333025	3270979	3271137	87	158	0	tp:A:S	cm:i:6	s1:i:87	dv:f:0.0548	rl:i:0
[truncated: 130,928 more rows]
