# Supplementary material for: Long-read powered viral metagenomics in the oligotrophic Sargasso Sea
Source: Nat Commun. 2024 May 14;15:4089. doi: 10.1038/s41467-024-48300-6 (PMC11094077; doi:10.1038/s41467-024-48300-6)
Supplement: Supplementary file 6 — Source Data file [file 41467_2024_48300_MOESM6_ESM.zip › source_data/All_long_read_cluster_rep_RPKM.txt]

target_id	RPKM_80m	RPKM_200m
VIRSorter_utg000003l_segment0_LN:i:62365_RC:i:3705_XC:f:1_000000	22.547483	0.42779365
VIRSorter_utg000004l_segment0_LN:i:137001_RC:i:2374_XC:f:0_883636	3.5390747	0.9981913
VIRSorter_utg000007l_segment0_LN:i:3333025_RC:i:1176860_XC:f:0_999850	93.62271	1.3752328
VIRSorter_utg000009l_segment0_LN:i:201339_RC:i:24383_XC:f:0_990074	24.027504	6.6284733
VIRSorter_utg000012c_segment0_LN:i:58120_RC:i:15097_XC:f:0_974359	61.972984	167.91206
VIRSorter_utg000015l_segment0_LN:i:26219_RC:i:14221_XC:f:1_000000	194.01195	2.1992383
VIRSorter_utg000016l_segment0_LN:i:22114_RC:i:5820_XC:f:0_977778	93.95994	0.61100674
VIRSorter_utg000017l_segment0_LN:i:104588_RC:i:5622_XC:f:0_995238	8.749251	0.27895328
VIRSorter_utg000019l_segment0_LN:i:14637_RC:i:1018_XC:f:1_000000	9.785114	16.363443
VIRSorter_utg000020l_segment0_LN:i:163209_RC:i:21964_XC:f:0_993884	28.50847	31.27448
VIRSorter_utg000024l_segment0_LN:i:91025_RC:i:11815_XC:f:0_994536	39.29152	0.011345776
VIRSorter_utg000025l_segment0_LN:i:57515_RC:i:71522_XC:f:0_991379	241.45459	14.420301
VIRSorter_utg000026l_segment0_LN:i:45836_RC:i:2800_XC:f:0_967391	13.593706	10.37571
VIRSorter_utg000027l_segment0_LN:i:10612_RC:i:475_XC:f:0_909091	12.7392025	0.2595173
VIRSorter_utg000028l_segment0_LN:i:54036_RC:i:8264_XC:f:0_990826	39.278923	26.301632
VIRSorter_utg000036l_segment0_LN:i:41487_RC:i:5755_XC:f:1_000000	29.886755	36.85041
VIRSorter_utg000041l_segment0_LN:i:24720_RC:i:7307_XC:f:1_000000	64.46957	109.57294
VIRSorter_utg000042l_segment0_LN:i:16665_RC:i:4782_XC:f:1_000000	40.53915	59.626575
VIRSorter_utg000043l_segment0_LN:i:11254_RC:i:4622_XC:f:1_000000	60.268677	148.81596
VIRSorter_utg000044l_segment0_LN:i:10992_RC:i:2021_XC:f:1_000000	23.200378	40.298702
VIRSorter_utg000045l_segment0_LN:i:13527_RC:i:1744_XC:f:0_964286	14.047007	14.773191
VIRSorter_utg000052l_segment0_LN:i:36580_RC:i:53988_XC:f:1_000000	256.80423	2.1856751
VIRSorter_utg000055l_segment0_LN:i:14767_RC:i:708_XC:f:0_966667	7.0142198	1.0140762
VIRSorter_utg000059l_segment0_LN:i:27673_RC:i:1921_XC:f:0_982143	13.300421	0.012439913
VIRSorter_utg000060l_segment0_LN:i:22055_RC:i:2108_XC:f:0_977778	22.58318	0
VIRSorter_utg000061l_segment0_LN:i:11319_RC:i:2200_XC:f:1_000000	83.62025	0.2661176
VIRSorter_utg000063l_segment0_LN:i:11985_RC:i:964_XC:f:1_000000	26.254967	0.64627606
VIRSorter_utg000064l_segment0_LN:i:58502_RC:i:1811_XC:f:1_000000	6.361662	68.3327
VIRSorter_utg000068l_segment0_LN:i:31218_RC:i:3747_XC:f:1_000000	33.225014	273.18164
VIRSorter_utg000073l_segment0_LN:i:11419_RC:i:7051_XC:f:1_000000	81.18328	114.076614
VIRSorter_utg000075l_segment0_LN:i:16769_RC:i:3614_XC:f:1_000000	27.614614	53.729355
VIRSorter_utg000078l_segment0_LN:i:22546_RC:i:2528_XC:f:1_000000	20.554714	6.466325
VIRSorter_utg000080l_segment0_LN:i:50237_RC:i:9922_XC:f:1_000000	22.989143	11.567042
VIRSorter_utg000081l_segment0_LN:i:10297_RC:i:1484_XC:f:1_000000	50.781322	0.20895024
VIRSorter_utg000082l_segment0_LN:i:17284_RC:i:10673_XC:f:1_000000	122.7484	0.094606936
VIRSorter_utg000084l_segment0_LN:i:1368798_RC:i:27352_XC:f:0_989774	6.9745626	51.75058
VIRSorter_utg000085l_segment0_LN:i:23981_RC:i:756_XC:f:0_854167	2.8968494	2.2358074
VIRSorter_utg000087l_segment0_LN:i:333144_RC:i:14291_XC:f:0_994003	28.736984	9.885669
VIRSorter_utg000088l_segment0_LN:i:20329_RC:i:6192_XC:f:0_975610	107.23499	1.998203
VIRSorter_utg000095l_segment0_LN:i:57752_RC:i:5941_XC:f:0_991379	25.730728	1.7375811
VIRSorter_utg000096l_segment0_LN:i:13648_RC:i:1149_XC:f:1_000000	16.84043	0.9332679
VIRSorter_utg000098l_segment0_LN:i:13430_RC:i:2475_XC:f:1_000000	47.471813	0.32041112
VIRSorter_utg000102l_segment0_LN:i:19427_RC:i:2891_XC:f:1_000000	45.567665	0.20378196
VIRSorter_utg000107l_segment0_LN:i:12545_RC:i:6222_XC:f:1_000000	77.46963	118.12746
VIRSorter_utg000112l_segment0_LN:i:102934_RC:i:8547_XC:f:1_000000	23.00532	97.57626
VIRSorter_utg000113l_segment0_LN:i:63360_RC:i:5677_XC:f:1_000000	29.273642	0.8801839
VIRSorter_utg000114l_segment0_LN:i:23986_RC:i:1664_XC:f:1_000000	15.486353	1.8801264
VIRSorter_utg000116l_segment0_LN:i:54706_RC:i:14628_XC:f:0_972727	32.337543	20.737669
VIRSorter_utg000122l_segment0_LN:i:19512_RC:i:5195_XC:f:1_000000	41.012547	106.67825
VIRSorter_utg000123c_segment0_LN:i:51568_RC:i:4321_XC:f:1_000000	18.565605	11.395328
VIRSorter_utg000124l_segment0_LN:i:30446_RC:i:32558_XC:f:0_951613	169.67456	0.6784137
VIRSorter_utg000127l_segment0_LN:i:24337_RC:i:7233_XC:f:0_938776	23.650312	33.03946
VIRSorter_utg000129l_segment0_LN:i:28662_RC:i:5548_XC:f:0_982759	24.480438	34.52466
VIRSorter_utg000130l_segment0_LN:i:12250_RC:i:806_XC:f:1_000000	5.350244	8.866187
VIRSorter_utg000135l_segment0_LN:i:22338_RC:i:6034_XC:f:1_000000	52.86061	230.07387
VIRSorter_utg000138l_segment0_LN:i:34090_RC:i:6393_XC:f:1_000000	35.44448	122.17382
VIRSorter_utg000140l_segment0_LN:i:30640_RC:i:2151_XC:f:1_000000	14.903407	88.77014
VIRSorter_utg000142l_segment0_LN:i:10992_RC:i:1868_XC:f:1_000000	33.630806	6.921324
VIRSorter_utg000143l_segment0_LN:i:186483_RC:i:3967_XC:f:0_986595	5.388666	5.268516
VIRSorter_utg000144l_segment0_LN:i:75126_RC:i:85053_XC:f:1_000000	170.33102	25.495905
VIRSorter_utg000147l_segment0_LN:i:11948_RC:i:7170_XC:f:1_000000	186.13258	0.5618404
VIRSorter_utg000148l_segment0_LN:i:17200_RC:i:2144_XC:f:1_000000	24.430769	10.327492
VIRSorter_utg000150l_segment0_LN:i:10436_RC:i:2091_XC:f:1_000000	103.61525	0.03298675
VIRSorter_utg000151l_segment0_LN:i:20904_RC:i:8641_XC:f:1_000000	139.19232	0.14821313
VIRSorter_utg000153l_segment0_LN:i:11994_RC:i:1694_XC:f:1_000000	74.119835	0.12915821
VIRSorter_utg000156l_segment0_LN:i:110956_RC:i:7730_XC:f:1_000000	16.336493	133.42485
VIRSorter_utg000158l_segment0_LN:i:19409_RC:i:1788_XC:f:1_000000	16.037544	25.815626
VIRSorter_utg000159l_segment0_LN:i:45105_RC:i:14162_XC:f:1_000000	46.426807	1.9614716
VIRSorter_utg000160l_segment0_LN:i:61316_RC:i:2666_XC:f:0_991870	6.104654	0.18948445
VIRSorter_utg000161l_segment0_LN:i:11892_RC:i:558_XC:f:1_000000	17.194685	0.44869414
VIRSorter_utg000162l_segment0_LN:i:63495_RC:i:3348_XC:f:0_992188	9.315248	7.834331
VIRSorter_utg000163l_segment0_LN:i:54139_RC:i:827_XC:f:0_954128	3.6449845	1.2240359
VIRSorter_utg000164l_segment0_LN:i:48027_RC:i:2225_XC:f:1_000000	9.995106	44.41013
VIRSorter_utg000165l_segment0_LN:i:17976_RC:i:6152_XC:f:1_000000	73.74457	343.74704
VIRSorter_utg000167l_segment0_LN:i:12790_RC:i:5369_XC:f:1_000000	75.03619	325.21368
VIRSorter_utg000171l_segment0_LN:i:12798_RC:i:2318_XC:f:0_923077	116.78178	1.7013435
VIRSorter_utg000172l_segment0_LN:i:13014_RC:i:5656_XC:f:1_000000	252.30162	3.154432
VIRSorter_utg000173l_segment0_LN:i:20898_RC:i:2594_XC:f:1_000000	35.694668	1.5937487
VIRSorter_utg000174l_segment0_LN:i:15810_RC:i:872_XC:f:0_968750	3.5694296	6.319955
VIRSorter_utg000177l_segment0_LN:i:36696_RC:i:1527_XC:f:0_972973	8.054209	4.6811805
VIRSorter_utg000178l_segment0_LN:i:17046_RC:i:4788_XC:f:1_000000	18.135027	62.115807
VIRSorter_utg000180l_segment0_LN:i:10919_RC:i:2452_XC:f:1_000000	35.589317	125.85025
VIRSorter_utg000187l_segment0_LN:i:16294_RC:i:2486_XC:f:1_000000	30.00885	44.631615
VIRSorter_utg000188l_segment0_LN:i:43995_RC:i:7125_XC:f:1_000000	20.31223	114.08481
VIRSorter_utg000194l_segment0_LN:i:16495_RC:i:1535_XC:f:1_000000	14.496791	79.72318
VIRSorter_utg000195l_segment0_LN:i:87293_RC:i:12237_XC:f:1_000000	22.211302	5.509226
VIRSorter_utg000199l_segment0_LN:i:52449_RC:i:1398_XC:f:0_990476	5.9279585	84.060555
VIRSorter_utg000209l_segment0_LN:i:16536_RC:i:4686_XC:f:1_000000	34.82915	137.17111
VIRSorter_utg000212l_segment0_LN:i:14791_RC:i:2986_XC:f:1_000000	23.68891	31.903206
VIRSorter_utg000213l_segment0_LN:i:84883_RC:i:9032_XC:f:1_000000	30.453798	0.26665434
VIRSorter_utg000215l_segment0_LN:i:13802_RC:i:1776_XC:f:1_000000	16.497257	29.961597
VIRSorter_utg000216l_segment0_LN:i:178810_RC:i:20173_XC:f:1_000000	18.064184	3.8032846
VIRSorter_utg000217l_segment0_LN:i:60261_RC:i:4795_XC:f:0_925620	5.929995	15.402721
VIRSorter_utg000218l_segment0_LN:i:11410_RC:i:1925_XC:f:1_000000	18.594069	26.965223
VIRSorter_utg000219l_segment0_LN:i:17349_RC:i:2330_XC:f:1_000000	14.421396	19.470577
VIRSorter_utg000220l_segment0_LN:i:14118_RC:i:2422_XC:f:1_000000	15.710573	27.370752
VIRSorter_utg000223l_segment0_LN:i:13217_RC:i:488_XC:f:0_962963	2.3645513	1.0678853
VIRSorter_utg000224l_segment0_LN:i:12175_RC:i:718_XC:f:1_000000	9.020897	5.139005
VIRSorter_utg000225l_segment0_LN:i:15875_RC:i:908_XC:f:0_968750	8.965782	5.307409
VIRSorter_utg000229l_segment0_LN:i:42008_RC:i:1593_XC:f:0_988235	7.609649	7.037337
VIRSorter_utg000236l_segment0_LN:i:39687_RC:i:4042_XC:f:1_000000	17.360313	49.136707
VIRSorter_utg000237l_segment0_LN:i:16216_RC:i:2810_XC:f:1_000000	35.439365	124.980515
VIRSorter_utg000239l_segment0_LN:i:47082_RC:i:7708_XC:f:1_000000	53.557884	19.503975
VIRSorter_utg000240l_segment0_LN:i:23540_RC:i:6085_XC:f:1_000000	48.01448	98.71953
VIRSorter_utg000241l_segment0_LN:i:49737_RC:i:15278_XC:f:1_000000	93.28314	6.753557
VIRSorter_utg000242l_segment0_LN:i:47218_RC:i:9763_XC:f:1_000000	30.480158	2.7048297
VIRSorter_utg000243l_segment0_LN:i:48763_RC:i:3314_XC:f:1_000000	10.825741	5.630071
VIRSorter_utg000244l_segment0_LN:i:103813_RC:i:8602_XC:f:0_961538	10.565783	1.957302
VIRSorter_utg000248l_segment0_LN:i:15481_RC:i:650_XC:f:1_000000	3.910608	3.0853722
VIRSorter_utg000251l_segment0_LN:i:87113_RC:i:4878_XC:f:0_982857	16.207552	5.097771
VIRSorter_utg000253l_segment0_LN:i:14515_RC:i:4668_XC:f:0_966667	28.617802	48.975246
VIRSorter_utg000256l_segment0_LN:i:10580_RC:i:2644_XC:f:0_954545	27.851068	35.856636
VIRSorter_utg000260l_segment0_LN:i:68499_RC:i:806_XC:f:0_919708	2.50804	0.6282021
VIRSorter_utg000261l_segment0_LN:i:10072_RC:i:333_XC:f:0_952381	2.8901174	1.4440578
VIRSorter_utg000264l_segment0_LN:i:12016_RC:i:4296_XC:f:0_960000	113.29471	0.9024522
VIRSorter_utg000265l_segment0_LN:i:16728_RC:i:861_XC:f:0_970588	8.102917	28.327341
VIRSorter_utg000266l_segment0_LN:i:11420_RC:i:667_XC:f:0_956522	5.5827184	13.595151
VIRSorter_utg000270l_segment0_LN:i:10751_RC:i:6771_XC:f:1_000000	47.70668	53.32973
VIRSorter_utg000271l_segment0_LN:i:33169_RC:i:974_XC:f:1_000000	4.840285	3.188843
VIRSorter_utg000273l_segment0_LN:i:54749_RC:i:4668_XC:f:0_981818	19.019999	0.35840353
VIRSorter_utg000276l_segment0_LN:i:33074_RC:i:2870_XC:f:0_940299	18.24505	2.0452642
VIRSorter_utg000279l_segment0_LN:i:30117_RC:i:3327_XC:f:1_000000	20.94366	3.2776709
VIRSorter_utg000280l_segment0_LN:i:12131_RC:i:1941_XC:f:1_000000	31.106169	72.384384
VIRSorter_utg000283l_segment0_LN:i:18454_RC:i:1080_XC:f:1_000000	11.477249	5.9321237
VIRSorter_utg000284l_segment0_LN:i:19229_RC:i:760_XC:f:1_000000	9.231522	2.9181287
VIRSorter_utg000285l_segment0_LN:i:13938_RC:i:937_XC:f:0_964286	13.530289	3.575129
VIRSorter_utg000287l_segment0_LN:i:10896_RC:i:889_XC:f:1_000000	15.357343	8.356649
VIRSorter_utg000289l_segment0_LN:i:14052_RC:i:2268_XC:f:1_000000	21.55417	12.408375
VIRSorter_utg000293l_segment0_LN:i:14393_RC:i:4869_XC:f:0_965517	34.46867	36.337204
VIRSorter_utg000297l_segment0_LN:i:40227_RC:i:8491_XC:f:0_975309	42.551815	0.038509548
VIRSorter_utg000300l_segment0_LN:i:315371_RC:i:81882_XC:f:1_000000	56.400833	20.813524
VIRSorter_utg000302l_segment0_LN:i:66531_RC:i:9288_XC:f:0_992537	33.49381	127.241905
VIRSorter_utg000303c_segment0_LN:i:52109_RC:i:2703_XC:f:1_000000	10.281397	14.661118
VIRSorter_utg000305l_segment0_LN:i:135605_RC:i:5422_XC:f:1_000000	7.90826	164.33827
VIRSorter_utg000309l_segment0_LN:i:26966_RC:i:5774_XC:f:1_000000	24.159166	12.478829
VIRSorter_utg000310l_segment0_LN:i:31103_RC:i:1632_XC:f:0_984127	7.085272	22.595434
VIRSorter_utg000312l_segment0_LN:i:13783_RC:i:1549_XC:f:1_000000	20.821678	43.565083
VIRSorter_utg000313l_segment0_LN:i:23414_RC:i:4872_XC:f:1_000000	79.24713	0.7608662
VIRSorter_utg000314l_segment0_LN:i:62529_RC:i:13225_XC:f:1_000000	39.18753	29.099007
VIRSorter_utg000315l_segment0_LN:i:40305_RC:i:821_XC:f:0_975309	3.464906	0.07259949
VIRSorter_utg000316c_segment0_LN:i:57964_RC:i:3083_XC:f:0_991379	3.7495215	3.3882146
VIRSorter_utg000317l_segment0_LN:i:10292_RC:i:2070_XC:f:1_000000	39.04149	110.3208
VIRSorter_utg000318l_segment0_LN:i:22053_RC:i:1711_XC:f:0_955556	6.25163	9.077278
VIRSorter_utg000325l_segment0_LN:i:23532_RC:i:1662_XC:f:0_979167	12.430789	9.750231
VIRSorter_utg000326l_segment0_LN:i:21750_RC:i:7458_XC:f:1_000000	114.83595	4.2299194
VIRSorter_utg000327l_segment0_LN:i:11858_RC:i:3252_XC:f:1_000000	37.756046	56.595955
VIRSorter_utg000328l_segment0_LN:i:12093_RC:i:2120_XC:f:1_000000	25.843277	38.18117
VIRSorter_utg000329l_segment0_LN:i:19573_RC:i:2975_XC:f:1_000000	25.40127	4.805918
VIRSorter_utg000331l_segment0_LN:i:13996_RC:i:1856_XC:f:1_000000	12.555522	16.030634
VIRSorter_utg000338l_segment0_LN:i:14723_RC:i:7455_XC:f:1_000000	40.840443	35.52859
VIRSorter_utg000339l_segment0_LN:i:12807_RC:i:1629_XC:f:0_961538	15.687319	10.906483
VIRSorter_utg000340l_segment0_LN:i:38166_RC:i:7707_XC:f:1_000000	34.96261	1.089141
VIRSorter_utg000341l_segment0_LN:i:15457_RC:i:2015_XC:f:1_000000	17.781034	6.9041476
VIRSorter_utg000346l_segment0_LN:i:10261_RC:i:1680_XC:f:0_952381	20.919842	43.09412
VIRSorter_utg000347l_segment0_LN:i:50023_RC:i:6306_XC:f:0_940594	9.449913	12.402777
VIRSorter_utg000350l_segment0_LN:i:11270_RC:i:1354_XC:f:1_000000	14.166325	37.66281
VIRSorter_utg000353l_segment0_LN:i:21327_RC:i:5680_XC:f:1_000000	50.442757	2.6552763
VIRSorter_utg000355l_segment1_LN:i:26867_RC:i:889_XC:f:1_000000	13.739309	0.25626212
VIRSorter_utg000356l_segment0_LN:i:20346_RC:i:358_XC:f:0_926829	2.1241243	3.4685538
VIRSorter_utg000357l_segment0_LN:i:25956_RC:i:4840_XC:f:1_000000	31.346535	83.84422
VIRSorter_utg000358l_segment0_LN:i:25602_RC:i:2949_XC:f:1_000000	24.169796	0.2554779
VIRSorter_utg000359l_segment0_LN:i:19963_RC:i:7979_XC:f:1_000000	120.302734	0.22417703
VIRSorter_utg000364l_segment0_LN:i:11302_RC:i:1450_XC:f:1_000000	53.739662	0.3122067
VIRSorter_utg000366l_segment0_LN:i:1536848_RC:i:32795_XC:f:0_986012	4.449598	0.041607488
VIRSorter_utg000368l_segment0_LN:i:12106_RC:i:1143_XC:f:1_000000	21.449015	57.48396
VIRSorter_utg000370l_segment0_LN:i:33343_RC:i:1035_XC:f:0_985075	4.26336	1.9461678
VIRSorter_utg000371l_segment0_LN:i:35835_RC:i:3386_XC:f:0_944444	8.277627	6.65732
VIRSorter_utg000374l_segment0_LN:i:12243_RC:i:7102_XC:f:1_000000	111.237854	501.9711
VIRSorter_utg000379l_segment0_LN:i:12433_RC:i:452_XC:f:1_000000	5.644952	7.2266693
VIRSorter_utg000380l_segment0_LN:i:12754_RC:i:322_XC:f:0_923077	3.584571	2.5304542
VIRSorter_utg000384l_segment0_LN:i:30440_RC:i:6454_XC:f:1_000000	39.735622	0.9669301
VIRSorter_utg000387l_segment0_LN:i:44257_RC:i:27647_XC:f:1_000000	75.05817	23.119421
VIRSorter_utg000391l_segment0_LN:i:88027_RC:i:4978_XC:f:0_994350	15.134447	59.30913
VIRSorter_utg000392l_segment0_LN:i:18467_RC:i:3073_XC:f:1_000000	49.870575	2.8754275
VIRSorter_utg000393l_segment0_LN:i:12221_RC:i:2196_XC:f:1_000000	12.727849	21.689903
VIRSorter_utg000395l_segment0_LN:i:10538_RC:i:1304_XC:f:0_954545	25.674267	26.452477
VIRSorter_utg000397l_segment0_LN:i:21318_RC:i:2499_XC:f:1_000000	11.049482	19.398159
VIRSorter_utg000398l_segment0_LN:i:11228_RC:i:2070_XC:f:1_000000	12.835558	16.701998
VIRSorter_utg000400l_segment0_LN:i:19159_RC:i:3833_XC:f:0_974359	20.422699	54.94178
VIRSorter_utg000402l_segment0_LN:i:43222_RC:i:10207_XC:f:1_000000	86.70985	4.0042467
VIRSorter_utg000403l_segment0_LN:i:12392_RC:i:2623_XC:f:1_000000	88.15373	4.8337193
VIRSorter_utg000404l_segment0_LN:i:98815_RC:i:2893_XC:f:0_989899	6.417582	9.711907
VIRSorter_utg000410l_segment0_LN:i:30268_RC:i:8393_XC:f:0_983607	34.981735	88.5333
VIRSorter_utg000411l_segment0_LN:i:25884_RC:i:2189_XC:f:0_961538	11.515121	31.530293
VIRSorter_utg000413l_segment0_LN:i:49665_RC:i:1349_XC:f:0_920000	4.5127044	0.19927876
VIRSorter_utg000416c_segment0_LN:i:77214_RC:i:4847_XC:f:0_948387	11.305213	2.41533
VIRSorter_utg000418l_segment0_LN:i:19366_RC:i:2186_XC:f:1_000000	21.818176	80.747406
VIRSorter_utg000419l_segment0_LN:i:10838_RC:i:502_XC:f:1_000000	8.683705	9.536905
VIRSorter_utg000420l_segment0_LN:i:17593_RC:i:1452_XC:f:1_000000	15.713563	19.97345
VIRSorter_utg000421l_segment0_LN:i:16634_RC:i:2719_XC:f:1_000000	11.949289	35.120342
VIRSorter_utg000423l_segment0_LN:i:17424_RC:i:2334_XC:f:0_885714	9.562631	6.7767243
VIRSorter_utg000428l_segment0_LN:i:76780_RC:i:2415_XC:f:0_974026	7.1987343	35.588463
VIRSorter_utg000434l_segment0_LN:i:12295_RC:i:855_XC:f:1_000000	14.989763	33.501
VIRSorter_utg000436l_segment0_LN:i:17197_RC:i:804_XC:f:0_971429	12.669245	1.5714139
VIRSorter_utg000437l_segment0_LN:i:14125_RC:i:283_XC:f:0_965517	2.5918448	8.2559
VIRSorter_utg000439l_segment0_LN:i:19272_RC:i:3237_XC:f:0_948718	17.152334	17.201769
VIRSorter_utg000441l_segment0_LN:i:13159_RC:i:2703_XC:f:0_962963	79.52769	0.30738917
VIRSorter_utg000442l_segment0_LN:i:31517_RC:i:3357_XC:f:0_984375	17.996136	3.1621125
VIRSorter_utg000448l_segment0_LN:i:33219_RC:i:4757_XC:f:1_000000	41.50251	194.62819
VIRSorter_utg000449l_segment0_LN:i:48350_RC:i:1162_XC:f:0_979381	6.581954	0.110359274
VIRSorter_utg000450l_segment0_LN:i:41389_RC:i:14054_XC:f:1_000000	56.834282	1.4825803
VIRSorter_utg000451l_segment0_LN:i:133363_RC:i:3081_XC:f:0_996255	5.6254973	13.014261
VIRSorter_utg000454l_segment0_LN:i:47576_RC:i:13805_XC:f:0_989583	27.72458	13.615938
VIRSorter_utg000455l_segment0_LN:i:59759_RC:i:2355_XC:f:0_983333	4.64399	18.81423
VIRSorter_utg000457l_segment0_LN:i:15148_RC:i:1786_XC:f:1_000000	33.741	1.3692267
VIRSorter_utg000458l_segment0_LN:i:62146_RC:i:1413_XC:f:0_976000	5.583458	13.932901
VIRSorter_utg000459l_segment0_LN:i:11973_RC:i:1573_XC:f:1_000000	23.521894	35.853954
VIRSorter_utg000460l_segment0_LN:i:15628_RC:i:773_XC:f:0_968750	7.9304843	14.27949
VIRSorter_utg000461l_segment0_LN:i:16982_RC:i:2158_XC:f:0_970588	16.75215	89.38188
VIRSorter_utg000462l_segment0_LN:i:17173_RC:i:3091_XC:f:0_800000	20.018345	70.92771
VIRSorter_utg000464l_segment0_LN:i:42575_RC:i:2476_XC:f:0_988372	14.387425	7.2710876
VIRSorter_utg000465l_segment0_LN:i:62732_RC:i:3246_XC:f:1_000000	13.789821	140.94829
VIRSorter_utg000466l_segment0_LN:i:45049_RC:i:2570_XC:f:1_000000	9.0424	49.64795
VIRSorter_utg000467l_segment0_LN:i:76904_RC:i:5378_XC:f:1_000000	15.18237	7.264008
VIRSorter_utg000468l_segment0_LN:i:29480_RC:i:4875_XC:f:1_000000	31.337086	0.75611156
VIRSorter_utg000469l_segment0_LN:i:13650_RC:i:3450_XC:f:1_000000	30.84997	41.473892
VIRSorter_utg000470l_segment0_LN:i:11925_RC:i:1262_XC:f:1_000000	6.095083	7.1231546
VIRSorter_utg000471l_segment0_LN:i:29132_RC:i:2922_XC:f:1_000000	10.764599	24.543686
VIRSorter_utg000473l_segment0_LN:i:14245_RC:i:2529_XC:f:1_000000	26.427237	19.876825
VIRSorter_utg000474l_segment0_LN:i:12799_RC:i:2839_XC:f:1_000000	22.88292	50.256317
VIRSorter_utg000475l_segment0_LN:i:108170_RC:i:11350_XC:f:1_000000	25.49744	62.595562
VIRSorter_utg000476l_segment0_LN:i:48595_RC:i:2268_XC:f:0_989796	10.396448	0.003542028
VIRSorter_utg000483l_segment0_LN:i:12546_RC:i:1062_XC:f:0_961538	10.661546	14.727884
VIRSorter_utg000484l_segment0_LN:i:14845_RC:i:2811_XC:f:1_000000	12.354747	17.93716
VIRSorter_utg000485l_segment0_LN:i:21100_RC:i:2787_XC:f:1_000000	27.904877	45.425465
VIRSorter_utg000486l_segment0_LN:i:19106_RC:i:1269_XC:f:0_948718	8.2066965	14.193589
VIRSorter_utg000487l_segment0_LN:i:13661_RC:i:1649_XC:f:0_964286	7.660528	10.753866
VIRSorter_utg000489l_segment0_LN:i:23396_RC:i:4296_XC:f:0_978723	41.928722	53.739357
VIRSorter_utg000490l_segment0_LN:i:62333_RC:i:2578_XC:f:0_984000	7.1195407	5.1734385
VIRSorter_utg000491l_segment0_LN:i:59090_RC:i:18696_XC:f:1_000000	136.3939	0.11797354
VIRSorter_utg000493l_segment0_LN:i:22447_RC:i:2539_XC:f:1_000000	16.023035	18.710056
VIRSorter_utg000494l_segment0_LN:i:28223_RC:i:41386_XC:f:1_000000	299.70776	1.5216366
VIRSorter_utg000495l_segment0_LN:i:17366_RC:i:806_XC:f:0_914286	6.961975	10.654971
VIRSorter_utg000496l_segment0_LN:i:10452_RC:i:352_XC:f:0_904762	1.0764275	0.72459763
VIRSorter_utg000499l_segment0_LN:i:10032_RC:i:4277_XC:f:1_000000	49.07868	58.533092
VIRSorter_utg000504l_segment0_LN:i:27883_RC:i:13390_XC:f:0_964286	95.37996	418.9814
VIRSorter_utg000505l_segment0_LN:i:19372_RC:i:3574_XC:f:1_000000	11.772265	58.4471
VIRSorter_utg000513l_segment0_LN:i:15041_RC:i:5682_XC:f:1_000000	69.80241	308.2192
VIRSorter_utg000515l_segment0_LN:i:34051_RC:i:2492_XC:f:0_985507	16.68837	1.4633975
VIRSorter_utg000520l_segment0_LN:i:12464_RC:i:2780_XC:f:1_000000	45.477135	105.72062
VIRSorter_utg000521l_segment0_LN:i:15541_RC:i:980_XC:f:1_000000	11.996793	35.186966
VIRSorter_utg000523l_segment0_LN:i:46888_RC:i:15272_XC:f:1_000000	44.969852	301.48648
VIRSorter_utg000524l_segment0_LN:i:13171_RC:i:1001_XC:f:0_962963	8.731939	31.253256
VIRSorter_utg000526l_segment0_LN:i:15195_RC:i:2070_XC:f:1_000000	24.810251	17.110537
VIRSorter_utg000527l_segment0_LN:i:19062_RC:i:3646_XC:f:0_948718	39.01089	1.3634905
VIRSorter_utg000529l_segment0_LN:i:17489_RC:i:8812_XC:f:0_972222	47.410805	21.430721
VIRSorter_utg000532l_segment0_LN:i:18157_RC:i:1294_XC:f:0_972973	16.277868	0
VIRSorter_utg000533l_segment0_LN:i:41139_RC:i:9003_XC:f:1_000000	60.75665	17.725443
VIRSorter_utg000534l_segment0_LN:i:17055_RC:i:2413_XC:f:1_000000	20.984064	53.020107
VIRSorter_utg000535l_segment0_LN:i:18288_RC:i:2501_XC:f:1_000000	18.61231	23.13916
VIRSorter_utg000536l_segment0_LN:i:38062_RC:i:7736_XC:f:1_000000	18.636368	24.338604
VIRSorter_utg000539l_segment0_LN:i:43094_RC:i:3984_XC:f:0_942529	17.811201	0.015976688
VIRSorter_utg000544l_segment0_LN:i:23575_RC:i:2108_XC:f:1_000000	18.930328	58.99703
VIRSorter_utg000545l_segment0_LN:i:37520_RC:i:9105_XC:f:0_986842	55.112717	0.67895734
VIRSorter_utg000547l_segment0_LN:i:58040_RC:i:7997_XC:f:1_000000	25.199976	37.527016
VIRSorter_utg000549l_segment0_LN:i:14710_RC:i:2120_XC:f:1_000000	25.446157	117.222755
VIRSorter_utg000552l_segment0_LN:i:27569_RC:i:2667_XC:f:1_000000	14.484197	17.828087
VIRSorter_utg000553l_segment0_LN:i:11656_RC:i:2140_XC:f:1_000000	35.56061	47.07739
VIRSorter_utg000555l_segment0_LN:i:14986_RC:i:1587_XC:f:0_933333	9.140148	6.259712
VIRSorter_utg000556l_segment0_LN:i:26692_RC:i:877_XC:f:1_000000	5.6401424	9.079568
VIRSorter_utg000559l_segment0_LN:i:43276_RC:i:6277_XC:f:1_000000	34.952637	2.5435312
VIRSorter_utg000563l_segment0_LN:i:28765_RC:i:3099_XC:f:1_000000	23.349768	0.09873319
VIRSorter_utg000564l_segment0_LN:i:50985_RC:i:4788_XC:f:1_000000	8.322382	9.947354
VIRSorter_utg000566l_segment0_LN:i:27234_RC:i:3085_XC:f:1_000000	22.150923	61.701145
VIRSorter_utg000567l_segment0_LN:i:19694_RC:i:2329_XC:f:1_000000	14.717302	35.956215
VIRSorter_utg000569l_segment0_LN:i:14601_RC:i:498_XC:f:1_000000	5.2470875	1.4382051
VIRSorter_utg000570l_segment0_LN:i:59885_RC:i:4263_XC:f:0_983333	17.594526	2.8024
VIRSorter_utg000572l_segment0_LN:i:42826_RC:i:18897_XC:f:1_000000	70.40629	9.563608
VIRSorter_utg000574l_segment0_LN:i:40475_RC:i:3220_XC:f:0_962963	15.495704	1.5075544
VIRSorter_utg000575l_segment0_LN:i:12203_RC:i:2105_XC:f:1_000000	22.727333	65.51831
VIRSorter_utg000576l_segment0_LN:i:38116_RC:i:6120_XC:f:1_000000	21.791273	71.7518
VIRSorter_utg000577l_segment0_LN:i:16239_RC:i:1534_XC:f:1_000000	9.567612	13.079752
VIRSorter_utg000578l_segment0_LN:i:59803_RC:i:1943_XC:f:1_000000	5.4737267	0.23601224
VIRSorter_utg000579l_segment0_LN:i:22861_RC:i:15112_XC:f:1_000000	103.66975	386.17227
VIRSorter_utg000580l_segment0_LN:i:10428_RC:i:785_XC:f:0_952381	9.316257	31.831875
VIRSorter_utg000581l_segment0_LN:i:18135_RC:i:1337_XC:f:1_000000	14.869728	60.587765
VIRSorter_utg000582l_segment0_LN:i:11330_RC:i:1728_XC:f:1_000000	15.635991	25.856707
VIRSorter_utg000583l_segment0_LN:i:352324_RC:i:7119_XC:f:0_981560	4.315032	0.12995203
VIRSorter_utg000586l_segment0_LN:i:18855_RC:i:1337_XC:f:1_000000	9.045248	7.5221896
VIRSorter_utg000588l_segment0_LN:i:16214_RC:i:1654_XC:f:1_000000	10.100033	10.451272
VIRSorter_utg000589l_segment0_LN:i:46897_RC:i:1483_XC:f:0_989362	5.266484	2.8921762
VIRSorter_utg000592l_segment0_LN:i:17760_RC:i:2471_XC:f:1_000000	28.05465	115.060036
VIRSorter_utg000593l_segment0_LN:i:13932_RC:i:4150_XC:f:1_000000	75.64074	357.85837
VIRSorter_utg000597l_segment0_LN:i:11404_RC:i:3560_XC:f:1_000000	46.979424	171.1136
VIRSorter_utg000598l_segment0_LN:i:16147_RC:i:2815_XC:f:1_000000	29.275597	99.45655
VIRSorter_utg000599l_segment0_LN:i:18618_RC:i:1606_XC:f:0_947368	9.198758	23.833813
VIRSorter_utg000601l_segment0_LN:i:53186_RC:i:5006_XC:f:0_981308	6.7053947	7.3738675
VIRSorter_utg000602l_segment0_LN:i:55857_RC:i:5734_XC:f:1_000000	20.244495	0.8135231
VIRSorter_utg000605l_segment0_LN:i:24564_RC:i:6293_XC:f:0_980000	62.94512	16.09554
VIRSorter_utg000607l_segment2_LN:i:31338_RC:i:1099_XC:f:0_984127	7.3683605	14.667798
VIRSorter_utg000608l_segment0_LN:i:47232_RC:i:3723_XC:f:1_000000	16.931341	42.998417
VIRSorter_utg000609l_segment0_LN:i:174960_RC:i:10736_XC:f:0_991453	10.890017	0.18544546
VIRSorter_utg000610l_segment0_LN:i:14216_RC:i:337_XC:f:0_965517	5.175632	5.103449
VIRSorter_utg000612l_segment0_LN:i:23782_RC:i:1354_XC:f:1_000000	13.5917015	2.920376
VIRSorter_utg000616c_segment0_LN:i:55110_RC:i:2538_XC:f:1_000000	10.50573	8.239256
VIRSorter_utg000618l_segment0_LN:i:85190_RC:i:15781_XC:f:1_000000	87.0911	0.06263494
VIRSorter_utg000626l_segment0_LN:i:20593_RC:i:4478_XC:f:0_976190	24.437963	33.91009
VIRSorter_utg000627l_segment0_LN:i:22998_RC:i:1372_XC:f:0_956522	9.473563	20.327469
VIRSorter_utg000629l_segment0_LN:i:11981_RC:i:1775_XC:f:1_000000	28.514482	64.642
VIRSorter_utg000634l_segment0_LN:i:32602_RC:i:1568_XC:f:1_000000	9.372369	9.149511
VIRSorter_utg000635l_segment0_LN:i:13919_RC:i:203_XC:f:0_964286	3.1819055	10.257747
VIRSorter_utg000636l_segment0_LN:i:24657_RC:i:9002_XC:f:1_000000	73.24591	2.3141255
VIRSorter_utg000637l_segment0_LN:i:90675_RC:i:4619_XC:f:1_000000	8.506272	21.090633
VIRSorter_utg000640l_segment0_LN:i:53694_RC:i:8124_XC:f:0_990741	34.39049	0.004808494
VIRSorter_utg000643l_segment0_LN:i:15746_RC:i:157_XC:f:0_812500	2.0641665	2.7164378
VIRSorter_utg000644l_segment0_LN:i:39365_RC:i:3045_XC:f:1_000000	10.3661995	5.86357
VIRSorter_utg000649l_segment0_LN:i:74332_RC:i:5162_XC:f:1_000000	13.593483	0.1331483
VIRSorter_utg000650l_segment0_LN:i:27553_RC:i:5336_XC:f:1_000000	38.875965	0.77463377
VIRSorter_utg000651l_segment0_LN:i:29315_RC:i:1353_XC:f:1_000000	12.634627	2.8066068
VIRSorter_utg000652l_segment0_LN:i:52946_RC:i:2069_XC:f:1_000000	7.926443	19.198492
VIRSorter_utg000654l_segment0_LN:i:12340_RC:i:2985_XC:f:1_000000	61.59282	3.3964672
VIRSorter_utg000658l_segment0_LN:i:14361_RC:i:4480_XC:f:1_000000	58.22243	81.471954
VIRSorter_utg000659l_segment0_LN:i:36133_RC:i:3568_XC:f:1_000000	24.731867	19.719116
VIRSorter_utg000662l_segment0_LN:i:59491_RC:i:2319_XC:f:0_991597	8.438266	403.73727
VIRSorter_utg000664l_segment0_LN:i:11724_RC:i:1167_XC:f:1_000000	9.383147	35.60976
VIRSorter_utg000675l_segment0_LN:i:47211_RC:i:93355_XC:f:1_000000	463.88226	2037.4816
VIRSorter_utg000676l_segment0_LN:i:28350_RC:i:3810_XC:f:0_947368	20.289965	55.101204
VIRSorter_utg000683l_segment0_LN:i:33454_RC:i:1287_XC:f:1_000000	8.306253	43.67178
VIRSorter_utg000684l_segment0_LN:i:76731_RC:i:2964_XC:f:0_993506	9.239815	0.5955761
VIRSorter_utg000685l_segment0_LN:i:24633_RC:i:914_XC:f:1_000000	7.8080397	1.1389742
VIRSorter_utg000687l_segment0_LN:i:10997_RC:i:1002_XC:f:1_000000	9.776106	8.389462
VIRSorter_utg000688l_segment0_LN:i:58023_RC:i:1465_XC:f:0_965812	6.0140634	0.06674611
VIRSorter_utg000689l_segment0_LN:i:18740_RC:i:6871_XC:f:1_000000	77.94248	0.29850897
VIRSorter_utg000692l_segment0_LN:i:17285_RC:i:3899_XC:f:0_971429	41.099735	168.8636
VIRSorter_utg000694l_segment0_LN:i:73621_RC:i:2493_XC:f:1_000000	12.524028	2.841822
VIRSorter_utg000697l_segment0_LN:i:14550_RC:i:1749_XC:f:1_000000	18.018003	15.177746
VIRSorter_utg000701l_segment0_LN:i:65292_RC:i:11094_XC:f:0_992366	31.820919	0.3703906
VIRSorter_utg000703l_segment0_LN:i:27276_RC:i:1696_XC:f:0_963636	3.9742174	6.1495705
VIRSorter_utg000704l_segment0_LN:i:36795_RC:i:1456_XC:f:1_000000	8.1781435	0.6619288
VIRSorter_utg000708l_segment0_LN:i:17072_RC:i:2300_XC:f:1_000000	21.789562	1.840018
VIRSorter_utg000709l_segment0_LN:i:34615_RC:i:6920_XC:f:1_000000	32.92062	3.2619936
VIRSorter_utg000713l_segment0_LN:i:60415_RC:i:790_XC:f:0_892562	1.164649	2.9387865
VIRSorter_utg000715l_segment0_LN:i:16046_RC:i:931_XC:f:0_969697	7.6905055	33.575394
VIRSorter_utg000716l_segment0_LN:i:58031_RC:i:2136_XC:f:0_991453	7.8596725	30.047922
VIRSorter_utg000717l_segment0_LN:i:19422_RC:i:1498_XC:f:1_000000	13.102812	5.1446033
VIRSorter_utg000720l_segment0_LN:i:24319_RC:i:9680_XC:f:1_000000	141.20647	4.0909643
VIRSorter_utg000721l_segment1_LN:i:15942_RC:i:1425_XC:f:1_000000	12.232731	1.6519322
VIRSorter_utg000722l_segment0_LN:i:35612_RC:i:858_XC:f:0_944444	5.4259343	0.88691765
VIRSorter_utg000723l_segment0_LN:i:22786_RC:i:4362_XC:f:1_000000	29.99397	82.63292
VIRSorter_utg000727l_segment0_LN:i:24825_RC:i:2234_XC:f:0_980000	16.869305	68.72861
VIRSorter_utg000729l_segment0_LN:i:24875_RC:i:1033_XC:f:0_980000	7.531059	19.994164
VIRSorter_utg000730l_segment0_LN:i:53876_RC:i:2173_XC:f:1_000000	7.501236	35.36202
VIRSorter_utg000731l_segment0_LN:i:10282_RC:i:737_XC:f:1_000000	6.8258786	7.8847313
VIRSorter_utg000733l_segment0_LN:i:43043_RC:i:2795_XC:f:0_988506	11.915864	28.068314
VIRSorter_utg000734l_segment0_LN:i:17972_RC:i:3169_XC:f:1_000000	35.891777	43.663322
VIRSorter_utg000735l_segment0_LN:i:56077_RC:i:1462_XC:f:0_920354	4.7355437	4.180574
VIRSorter_utg000736l_segment0_LN:i:23661_RC:i:495_XC:f:0_958333	4.951245	5.5287137
VIRSorter_utg000745l_segment0_LN:i:79347_RC:i:2861_XC:f:0_918239	4.5328627	9.3907585
VIRSorter_utg000746l_segment0_LN:i:48534_RC:i:2491_XC:f:0_979592	11.513387	0.25534654
VIRSorter_utg000747l_segment0_LN:i:18159_RC:i:2368_XC:f:1_000000	13.76828	14.455114
VIRSorter_utg000749l_segment0_LN:i:148460_RC:i:3115_XC:f:0_973064	4.3545446	3.299079
VIRSorter_utg000750l_segment0_LN:i:14373_RC:i:131_XC:f:0_827586	2.074974	44.87246
VIRSorter_utg000752l_segment0_LN:i:27802_RC:i:5182_XC:f:1_000000	64.22796	0.7460271
VIRSorter_utg000753l_segment0_LN:i:80712_RC:i:6212_XC:f:0_993827	16.07021	24.16854
VIRSorter_utg000757l_segment0_LN:i:11397_RC:i:4329_XC:f:1_000000	54.294556	51.235725
VIRSorter_utg000758l_segment0_LN:i:17991_RC:i:962_XC:f:1_000000	12.070407	1.1719913
VIRSorter_utg000762l_segment0_LN:i:34389_RC:i:5235_XC:f:0_985507	38.15867	5.693449
VIRSorter_utg000763l_segment0_LN:i:78160_RC:i:2395_XC:f:0_974522	4.446332	2.911324
VIRSorter_utg000764l_segment0_LN:i:39796_RC:i:9508_XC:f:1_000000	44.830093	12.393803
VIRSorter_utg000771l_segment0_LN:i:23189_RC:i:3347_XC:f:0_978723	23.974012	61.381973
VIRSorter_utg000774l_segment0_LN:i:75231_RC:i:3767_XC:f:0_993377	7.800354	0.6326185
VIRSorter_utg000775l_segment0_LN:i:67262_RC:i:3740_XC:f:0_992593	13.26732	0.98522305
VIRSorter_utg000778l_segment0_LN:i:25790_RC:i:2635_XC:f:0_980769	11.363205	12.941066
VIRSorter_utg000779l_segment0_LN:i:11124_RC:i:714_XC:f:1_000000	7.545369	4.7735095
VIRSorter_utg000780l_segment0_LN:i:81321_RC:i:3692_XC:f:1_000000	12.849049	237.98636
VIRSorter_utg000781l_segment0_LN:i:22301_RC:i:2141_XC:f:1_000000	19.371138	22.31734
VIRSorter_utg000782l_segment0_LN:i:11184_RC:i:457_XC:f:0_869565	6.8182726	4.093814
VIRSorter_utg000784l_segment0_LN:i:22499_RC:i:1535_XC:f:1_000000	10.47742	18.64004
VIRSorter_utg000785l_segment0_LN:i:29689_RC:i:2676_XC:f:0_983333	15.549218	5.8294835
VIRSorter_utg000786l_segment0_LN:i:10914_RC:i:574_XC:f:1_000000	2.4707944	4.392228
VIRSorter_utg000787l_segment0_LN:i:105259_RC:i:5895_XC:f:0_995261	13.488123	9.138599
VIRSorter_utg000788l_segment0_LN:i:140795_RC:i:11465_XC:f:0_982270	15.738313	3.935907
VIRSorter_utg000792l_segment0_LN:i:87733_RC:i:3457_XC:f:0_994318	8.378302	21.538904
VIRSorter_utg000794l_segment0_LN:i:10747_RC:i:1776_XC:f:1_000000	37.056232	2.0020106
VIRSorter_utg000800l_segment0_LN:i:58834_RC:i:2301_XC:f:1_000000	8.37162	10.814487
VIRSorter_utg000802l_segment0_LN:i:24626_RC:i:2917_XC:f:0_980000	18.825844	48.671787
VIRSorter_utg000803l_segment0_LN:i:19159_RC:i:5577_XC:f:1_000000	63.393326	2.3807654
VIRSorter_utg000812l_segment0_LN:i:181060_RC:i:10678_XC:f:1_000000	16.756716	0.16066
VIRSorter_utg000813l_segment0_LN:i:19066_RC:i:3660_XC:f:0_974359	31.528126	2.1350849
VIRSorter_utg000817l_segment0_LN:i:19241_RC:i:3485_XC:f:0_974359	29.329391	34.910725
VIRSorter_utg000819l_segment0_LN:i:11302_RC:i:911_XC:f:1_000000	14.410637	19.6081
VIRSorter_utg000820l_segment0_LN:i:12508_RC:i:1475_XC:f:0_961538	37.735744	1.9540877
VIRSorter_utg000821l_segment0_LN:i:10979_RC:i:1318_XC:f:1_000000	18.348051	40.299385
VIRSorter_utg000824l_segment0_LN:i:21427_RC:i:1344_XC:f:1_000000	8.726275	3.7434163
VIRSorter_utg000826l_segment0_LN:i:77053_RC:i:1435_XC:f:0_987097	4.2181835	11.170368
VIRSorter_utg000827l_segment0_LN:i:25189_RC:i:234_XC:f:0_862745	3.8497498	0.8063335
VIRSorter_utg000831l_segment0_LN:i:30079_RC:i:2104_XC:f:0_950820	10.229762	6.5092597
VIRSorter_utg000832l_segment0_LN:i:49336_RC:i:873_XC:f:0_969697	2.9211457	0.05582126
VIRSorter_utg000835l_segment0_LN:i:50665_RC:i:5974_XC:f:1_000000	19.756554	3.5722744
VIRSorter_utg000836l_segment0_LN:i:39016_RC:i:5266_XC:f:1_000000	31.889425	28.441895
VIRSorter_utg000842l_segment0_LN:i:43879_RC:i:2705_XC:f:1_000000	11.774305	69.4968
VIRSorter_utg000847l_segment0_LN:i:28405_RC:i:1603_XC:f:1_000000	10.587439	35.315746
VIRSorter_utg000849l_segment0_LN:i:57248_RC:i:2094_XC:f:1_000000	6.142272	2.1723065
VIRSorter_utg000851l_segment0_LN:i:27662_RC:i:5193_XC:f:1_000000	29.368109	5.8428617
VIRSorter_utg000855l_segment0_LN:i:18003_RC:i:1744_XC:f:0_972973	23.589058	65.25792
VIRSorter_utg000856l_segment0_LN:i:14973_RC:i:2643_XC:f:0_966667	24.70102	39.160046
VIRSorter_utg000858l_segment0_LN:i:59138_RC:i:9772_XC:f:1_000000	33.00632	8.248534
VIRSorter_utg000864l_segment0_LN:i:13462_RC:i:2337_XC:f:1_000000	32.978825	7.33276
VIRSorter_utg000868l_segment0_LN:i:39559_RC:i:4951_XC:f:1_000000	30.68877	199.069
VIRSorter_utg000875l_segment0_LN:i:29159_RC:i:1564_XC:f:0_932203	3.4297228	6.2689605
VIRSorter_utg000876l_segment0_LN:i:35737_RC:i:1432_XC:f:0_902778	2.5585592	3.1186402
VIRSorter_utg000878l_segment0_LN:i:60744_RC:i:7519_XC:f:1_000000	22.53473	31.07338
VIRSorter_utg000881l_segment0_LN:i:20678_RC:i:182_XC:f:0_785714	2.0554743	0.03329623
VIRSorter_utg000882l_segment0_LN:i:19480_RC:i:928_XC:f:1_000000	6.3072944	25.823147
VIRSorter_utg000883l_segment0_LN:i:63400_RC:i:1287_XC:f:0_897638	2.4449732	6.3094344
VIRSorter_utg000884l_segment0_LN:i:57112_RC:i:7891_XC:f:0_991304	16.478848	71.9819
VIRSorter_utg000889l_segment0_LN:i:40839_RC:i:3914_XC:f:1_000000	24.304522	0.48469254
VIRSorter_utg000890c_segment0_LN:i:51934_RC:i:1551_XC:f:0_980769	6.677918	10.40856
VIRSorter_utg000891l_segment0_LN:i:46414_RC:i:2687_XC:f:1_000000	14.428657	8.679671
VIRSorter_utg000892l_segment0_LN:i:19782_RC:i:1898_XC:f:1_000000	13.478241	5.6122
VIRSorter_utg000896l_segment0_LN:i:13438_RC:i:1096_XC:f:1_000000	13.143325	14.076887
VIRSorter_utg000898l_segment0_LN:i:19695_RC:i:516_XC:f:0_900000	4.134781	12.829616
VIRSorter_utg000900l_segment0_LN:i:15115_RC:i:911_XC:f:0_935484	3.4027333	3.2341025
VIRSorter_utg000902l_segment0_LN:i:16697_RC:i:1010_XC:f:1_000000	6.8451843	0.14432222
VIRSorter_utg000904l_segment0_LN:i:19461_RC:i:807_XC:f:1_000000	7.98358	3.405173
VIRSorter_utg000905l_segment0_LN:i:104573_RC:i:4046_XC:f:0_976190	7.145222	31.55916
VIRSorter_utg000906l_segment0_LN:i:18651_RC:i:2801_XC:f:1_000000	23.133345	18.05599
VIRSorter_utg000907l_segment0_LN:i:17837_RC:i:1246_XC:f:1_000000	5.2062516	7.42558
VIRSorter_utg000908l_segment0_LN:i:10424_RC:i:347_XC:f:0_904762	1.50762	2.0227644
VIRSorter_utg000909l_segment0_LN:i:80783_RC:i:14591_XC:f:0_993827	36.325706	1.9027209
VIRSorter_utg000910l_segment0_LN:i:98367_RC:i:2788_XC:f:0_974619	6.510352	9.807759
VIRSorter_utg000911l_segment0_LN:i:13688_RC:i:1308_XC:f:0_964286	19.609324	94.0852
VIRSorter_utg000912l_segment0_LN:i:17762_RC:i:359_XC:f:0_972222	4.1323166	19.50238
VIRSorter_utg000913l_segment0_LN:i:14013_RC:i:870_XC:f:0_965517	10.335545	5.576585
VIRSorter_utg000916l_segment0_LN:i:26750_RC:i:1446_XC:f:1_000000	9.560109	0.3796399
VIRSorter_utg000918l_segment0_LN:i:97343_RC:i:2236_XC:f:0_984615	5.3735123	9.941876
VIRSorter_utg000920l_segment0_LN:i:11595_RC:i:2395_XC:f:0_958333	28.431812	27.269806
VIRSorter_utg000921l_segment0_LN:i:40005_RC:i:2557_XC:f:0_987654	15.50812	12.957231
VIRSorter_utg000922l_segment0_LN:i:32985_RC:i:3014_XC:f:0_969697	18.483772	1.8029146
VIRSorter_utg000923l_segment0_LN:i:21914_RC:i:1669_XC:f:1_000000	9.844392	1.0525112
VIRSorter_utg000924l_segment0_LN:i:33996_RC:i:3490_XC:f:1_000000	11.541064	79.128525
VIRSorter_utg000925l_segment0_LN:i:19892_RC:i:1989_XC:f:1_000000	13.475531	48.049934
VIRSorter_utg000927l_segment0_LN:i:31462_RC:i:3036_XC:f:0_984127	12.533039	46.313744
VIRSorter_utg000930l_segment0_LN:i:13481_RC:i:469_XC:f:1_000000	10.054564	54.199986
VIRSorter_utg000932l_segment0_LN:i:12096_RC:i:374_XC:f:1_000000	5.5807643	14.6212225
VIRSorter_utg000933l_segment0_LN:i:32877_RC:i:4333_XC:f:1_000000	47.21404	1.9161633
VIRSorter_utg000934l_segment0_LN:i:14281_RC:i:3510_XC:f:1_000000	35.214188	208.53613
VIRSorter_utg000939l_segment0_LN:i:77503_RC:i:2109_XC:f:0_993590	5.951816	21.382631
VIRSorter_utg000941l_segment0_LN:i:12503_RC:i:1435_XC:f:0_961538	23.596056	42.890106
VIRSorter_utg000942l_segment0_LN:i:14129_RC:i:3598_XC:f:1_000000	16.94966	18.833961
VIRSorter_utg000943l_segment0_LN:i:33630_RC:i:1788_XC:f:0_985294	14.661659	0.82147014
VIRSorter_utg000944l_segment0_LN:i:22277_RC:i:793_XC:f:1_000000	5.2267833	10.535182
VIRSorter_utg000946l_segment0_LN:i:64320_RC:i:4576_XC:f:0_992248	14.957003	43.854107
VIRSorter_utg000953l_segment0_LN:i:12101_RC:i:1418_XC:f:1_000000	17.178108	17.922264
VIRSorter_utg000954l_segment0_LN:i:17478_RC:i:284_XC:f:0_914286	3.77032	2.7771604
VIRSorter_utg000957l_segment0_LN:i:33462_RC:i:5446_XC:f:0_970149	24.661966	26.372726
VIRSorter_utg000958l_segment0_LN:i:248856_RC:i:5097_XC:f:0_987952	4.511687	0.18190777
VIRSorter_utg000961l_segment0_LN:i:23859_RC:i:2391_XC:f:0_979167	24.386105	0
VIRSorter_utg000964l_segment0_LN:i:39506_RC:i:2310_XC:f:0_987500	11.246851	1.4508576
VIRSorter_utg000965l_segment0_LN:i:49615_RC:i:4216_XC:f:0_990000	9.297261	20.372936
VIRSorter_utg000966l_segment0_LN:i:20704_RC:i:3709_XC:f:1_000000	19.623241	26.104715
VIRSorter_utg000967l_segment0_LN:i:26885_RC:i:2325_XC:f:1_000000	11.896773	6.1461735
VIRSorter_utg000969l_segment0_LN:i:42951_RC:i:1539_XC:f:1_000000	6.87295	0.29855654
VIRSorter_utg000971l_segment0_LN:i:37607_RC:i:7133_XC:f:0_986842	24.313354	29.612782
VIRSorter_utg000973l_segment0_LN:i:14281_RC:i:98_XC:f:0_724138	1.8382405	10.949894
VIRSorter_utg000974l_segment0_LN:i:11345_RC:i:3554_XC:f:0_913043	10.924425	14.792573
VIRSorter_utg000975l_segment0_LN:i:173696_RC:i:21823_XC:f:0_997126	14.600668	1.1599125
VIRSorter_utg000978l_segment0_LN:i:57952_RC:i:3190_XC:f:0_991379	7.981324	3.4215875
VIRSorter_utg000986l_segment0_LN:i:18184_RC:i:3145_XC:f:1_000000	26.487146	46.060246
VIRSorter_utg000989l_segment0_LN:i:17397_RC:i:511_XC:f:1_000000	5.5124354	0.17809089
VIRSorter_utg000990l_segment0_LN:i:25825_RC:i:1144_XC:f:0_980769	6.5763326	20.501688
VIRSorter_utg000993l_segment0_LN:i:11651_RC:i:838_XC:f:1_000000	3.3108094	5.1337557
VIRSorter_utg000997l_segment0_LN:i:81793_RC:i:1590_XC:f:0_945122	4.954068	10.36415
VIRSorter_utg000999c_segment0_LN:i:50456_RC:i:4332_XC:f:1_000000	18.903986	18.621048
VIRSorter_utg001001l_segment0_LN:i:10548_RC:i:2595_XC:f:1_000000	45.1371	81.07721
VIRSorter_utg001003l_segment0_LN:i:35195_RC:i:8812_XC:f:1_000000	40.33943	6.673231
VIRSorter_utg001004l_segment0_LN:i:14065_RC:i:2220_XC:f:1_000000	12.036833	12.482571
VIRSorter_utg001006l_segment0_LN:i:10199_RC:i:307_XC:f:1_000000	4.324969	3.1559317
VIRSorter_utg001007l_segment0_LN:i:23890_RC:i:1323_XC:f:1_000000	8.521819	3.606048
VIRSorter_utg001008l_segment0_LN:i:15053_RC:i:716_XC:f:1_000000	7.604639	3.7676969
VIRSorter_utg001009l_segment0_LN:i:42836_RC:i:1883_XC:f:0_976744	8.375575	0.8920469
VIRSorter_utg001011l_segment0_LN:i:54087_RC:i:1899_XC:f:1_000000	7.788945	32.577923
VIRSorter_utg001012l_segment0_LN:i:13881_RC:i:527_XC:f:1_000000	6.8958473	0.2666007
VIRSorter_utg001016l_segment0_LN:i:38386_RC:i:496_XC:f:0_870130	1.4050045	0.8205818
VIRSorter_utg001017l_segment0_LN:i:25591_RC:i:3268_XC:f:0_980769	14.166168	27.714449
VIRSorter_utg001018l_segment0_LN:i:49447_RC:i:1125_XC:f:0_969697	4.030583	0.73449033
VIRSorter_utg001019l_segment0_LN:i:24735_RC:i:3339_XC:f:1_000000	6.613436	7.7137823
VIRSorter_utg001020l_segment0_LN:i:57639_RC:i:2445_XC:f:0_931034	5.722609	7.238686
VIRSorter_utg001021l_segment0_LN:i:16231_RC:i:825_XC:f:0_969697	4.0929956	5.005418
VIRSorter_utg001022l_segment0_LN:i:19597_RC:i:1528_XC:f:1_000000	13.96088	19.406536
VIRSorter_utg001023l_segment0_LN:i:61070_RC:i:2771_XC:f:0_975610	27.540663	0
VIRSorter_utg001026l_segment0_LN:i:141639_RC:i:10164_XC:f:0_996479	14.251301	3.6578615
VIRSorter_utg001027l_segment0_LN:i:106336_RC:i:1537_XC:f:0_953052	5.338925	0.23551919
VIRSorter_utg001028l_segment0_LN:i:26573_RC:i:1308_XC:f:0_962963	9.381849	0.016193585
VIRSorter_utg001029l_segment0_LN:i:11861_RC:i:595_XC:f:1_000000	9.575896	0.058047336
VIRSorter_utg001030l_segment0_LN:i:41157_RC:i:3443_XC:f:1_000000	16.254278	18.326193
VIRSorter_utg001033l_segment0_LN:i:15366_RC:i:7266_XC:f:1_000000	47.894474	90.5431
VIRSorter_utg001035l_segment0_LN:i:15831_RC:i:17804_XC:f:1_000000	367.12973	1562.7798
VIRSorter_utg001036l_segment0_LN:i:12833_RC:i:2107_XC:f:1_000000	20.025171	24.5519
VIRSorter_utg001037l_segment0_LN:i:21696_RC:i:4194_XC:f:1_000000	17.672419	27.116648
VIRSorter_utg001038l_segment0_LN:i:15767_RC:i:1904_XC:f:1_000000	12.493096	17.177551
VIRSorter_utg001039l_segment0_LN:i:14163_RC:i:1732_XC:f:1_000000	13.592743	24.646559
VIRSorter_utg001043l_segment0_LN:i:18393_RC:i:1651_XC:f:1_000000	21.25381	30.423418
VIRSorter_utg001046l_segment0_LN:i:53800_RC:i:4742_XC:f:1_000000	15.923225	20.5638
VIRSorter_utg001053l_segment0_LN:i:11191_RC:i:824_XC:f:1_000000	8.521499	7.9210353
VIRSorter_utg001057l_segment0_LN:i:37432_RC:i:4923_XC:f:1_000000	30.128252	3.614291
VIRSorter_utg001058l_segment0_LN:i:18850_RC:i:484_XC:f:0_763158	4.140127	1.6025418
VIRSorter_utg001061l_segment0_LN:i:12834_RC:i:1863_XC:f:1_000000	30.084118	2.7091494
VIRSorter_utg001063l_segment0_LN:i:23306_RC:i:2823_XC:f:0_978723	28.229	44.689247
VIRSorter_utg001064l_segment0_LN:i:161899_RC:i:6867_XC:f:0_990741	8.50901	20.920902
VIRSorter_utg001065l_segment0_LN:i:20140_RC:i:2545_XC:f:0_926829	23.32948	2.1408777
VIRSorter_utg001066l_segment0_LN:i:24995_RC:i:1136_XC:f:0_980000	6.237416	0.0964092
VIRSorter_utg001067l_segment0_LN:i:21659_RC:i:1557_XC:f:1_000000	8.525616	13.792082
VIRSorter_utg001068l_segment0_LN:i:43688_RC:i:7246_XC:f:1_000000	47.290867	0.029548995
VIRSorter_utg001071l_segment0_LN:i:14123_RC:i:1608_XC:f:1_000000	22.457407	56.343075
VIRSorter_utg001074l_segment0_LN:i:26028_RC:i:2465_XC:f:0_943396	10.010554	29.73234
VIRSorter_utg001075l_segment0_LN:i:50206_RC:i:3606_XC:f:0_990099	11.343382	46.356735
VIRSorter_utg001076l_segment0_LN:i:24662_RC:i:1109_XC:f:0_960000	6.2999134	0.15354583
VIRSorter_utg001079l_segment0_LN:i:31298_RC:i:1182_XC:f:0_968254	3.229561	8.164079
VIRSorter_utg001081l_segment0_LN:i:11701_RC:i:97_XC:f:0_750000	1.6788555	3.780539
VIRSorter_utg001083l_segment0_LN:i:14088_RC:i:364_XC:f:0_931034	2.3578014	3.262162
VIRSorter_utg001084l_segment0_LN:i:13602_RC:i:1006_XC:f:1_000000	5.803141	12.072277
VIRSorter_utg001086l_segment0_LN:i:92737_RC:i:2763_XC:f:0_989247	6.664878	9.1429205
VIRSorter_utg001088l_segment0_LN:i:31973_RC:i:3582_XC:f:0_984375	16.231394	1.8169125
VIRSorter_utg001092l_segment0_LN:i:38811_RC:i:4835_XC:f:1_000000	21.948618	2.2573895
VIRSorter_utg001093l_segment0_LN:i:21673_RC:i:450_XC:f:0_931818	3.2630203	5.1940045
VIRSorter_utg001094l_segment0_LN:i:14192_RC:i:1833_XC:f:1_000000	21.517715	28.932062
VIRSorter_utg001096l_segment0_LN:i:28683_RC:i:3470_XC:f:1_000000	9.999185	39.43215
VIRSorter_utg001099l_segment0_LN:i:10250_RC:i:485_XC:f:0_952381	40.926327	0.8312372
VIRSorter_utg001102l_segment0_LN:i:16744_RC:i:307_XC:f:0_970588	3.9569294	11.240954
VIRSorter_utg001103l_segment0_LN:i:10929_RC:i:212_XC:f:0_954545	2.6634881	1.2520748
VIRSorter_utg001104l_segment0_LN:i:34098_RC:i:1796_XC:f:0_985507	9.872476	2.3043873
VIRSorter_utg001105l_segment0_LN:i:16867_RC:i:3205_XC:f:0_970588	16.072283	24.710995
VIRSorter_utg001106l_segment0_LN:i:18905_RC:i:2451_XC:f:1_000000	17.825382	24.264097
VIRSorter_utg001107l_segment0_LN:i:13645_RC:i:922_XC:f:0_964286	15.273582	2.321068
VIRSorter_utg001108l_segment0_LN:i:12774_RC:i:1770_XC:f:1_000000	32.22461	49.121746
VIRSorter_utg001110l_segment0_LN:i:13846_RC:i:188_XC:f:1_000000	2.7214587	0.41023546
VIRSorter_utg001112l_segment0_LN:i:24959_RC:i:929_XC:f:0_960000	1.4167122	0.9654826
VIRSorter_utg001112l_segment1_LN:i:14750_RC:i:508_XC:f:0_933333	2.3730543	0.8752111
VIRSorter_utg001118l_segment0_LN:i:26075_RC:i:3804_XC:f:1_000000	27.52563	78.121254
VIRSorter_utg001119l_segment0_LN:i:13809_RC:i:1440_XC:f:1_000000	12.596224	33.947575
VIRSorter_utg001125l_segment0_LN:i:55746_RC:i:3934_XC:f:0_964286	13.92578	5.2629213
VIRSorter_utg001127l_segment0_LN:i:33442_RC:i:964_XC:f:0_985075	3.8342094	1.7679831
VIRSorter_utg001128l_segment0_LN:i:97426_RC:i:4200_XC:f:0_994872	12.396759	22.986849
VIRSorter_utg001129l_segment0_LN:i:52837_RC:i:2655_XC:f:1_000000	10.737983	26.492903
VIRSorter_utg001130l_segment0_LN:i:14064_RC:i:956_XC:f:1_000000	14.031272	12.75883
VIRSorter_utg001131l_segment0_LN:i:24335_RC:i:1223_XC:f:0_979592	12.328821	48.631374
VIRSorter_utg001132l_segment0_LN:i:35866_RC:i:922_XC:f:0_930556	4.824857	0.17036837
VIRSorter_utg001135l_segment1_LN:i:64153_RC:i:2181_XC:f:0_945736	3.1818001	3.275988
VIRSorter_utg001138l_segment0_LN:i:12656_RC:i:293_XC:f:1_000000	3.9650936	3.2708619
VIRSorter_utg001139l_segment0_LN:i:16449_RC:i:1615_XC:f:1_000000	15.297312	7.4923344
VIRSorter_utg001142l_segment0_LN:i:16900_RC:i:378_XC:f:0_882353	3.6562257	2.1948466
VIRSorter_utg001143l_segment0_LN:i:30440_RC:i:7107_XC:f:1_000000	40.515907	175.5289
VIRSorter_utg001144l_segment0_LN:i:21595_RC:i:1267_XC:f:0_954545	6.127857	4.8301764
VIRSorter_utg001145l_segment0_LN:i:14538_RC:i:1440_XC:f:0_900000	20.415968	16.190723
VIRSorter_utg001146l_segment0_LN:i:46852_RC:i:1717_XC:f:0_968085	6.780964	10.567685
VIRSorter_utg001147l_segment0_LN:i:27643_RC:i:4819_XC:f:1_000000	45.85582	1.0211799
VIRSorter_utg001149l_segment0_LN:i:12126_RC:i:460_XC:f:0_920000	9.086805	4.6345677
VIRSorter_utg001151l_segment0_LN:i:45146_RC:i:2056_XC:f:1_000000	10.019811	109.28705
VIRSorter_utg001153l_segment0_LN:i:26427_RC:i:2982_XC:f:0_962264	14.778982	62.582275
VIRSorter_utg001154l_segment0_LN:i:83705_RC:i:1858_XC:f:0_988095	6.0399323	2.4552546
VIRSorter_utg001156l_segment0_LN:i:21681_RC:i:6556_XC:f:1_000000	28.203178	35.907974
VIRSorter_utg001157l_segment0_LN:i:45338_RC:i:5080_XC:f:1_000000	23.688889	0.3606657
VIRSorter_utg001162l_segment0_LN:i:16371_RC:i:1399_XC:f:1_000000	17.148294	26.505821
VIRSorter_utg001163l_segment0_LN:i:27071_RC:i:4452_XC:f:1_000000	37.68804	48.24023
VIRSorter_utg001167l_segment0_LN:i:14983_RC:i:722_XC:f:1_000000	8.402991	17.88109
VIRSorter_utg001169l_segment0_LN:i:26479_RC:i:881_XC:f:1_000000	5.60458	0
VIRSorter_utg001170l_segment0_LN:i:13824_RC:i:7806_XC:f:1_000000	96.55238	400.77176
VIRSorter_utg001171l_segment0_LN:i:192212_RC:i:6080_XC:f:1_000000	6.2184753	5.407446
VIRSorter_utg001172l_segment0_LN:i:11543_RC:i:789_XC:f:1_000000	17.018356	0.12674879
VIRSorter_utg001173l_segment0_LN:i:47916_RC:i:1286_XC:f:1_000000	8.769706	1.056113
VIRSorter_utg001178l_segment0_LN:i:56676_RC:i:3411_XC:f:1_000000	14.210879	21.685678
VIRSorter_utg001182l_segment0_LN:i:20449_RC:i:4796_XC:f:1_000000	48.76598	5.3786387
VIRSorter_utg001183l_segment0_LN:i:26679_RC:i:6606_XC:f:0_944444	27.391113	41.023125
VIRSorter_utg001185l_segment0_LN:i:20679_RC:i:4620_XC:f:1_000000	28.300268	36.811363
VIRSorter_utg001187l_segment0_LN:i:117528_RC:i:4214_XC:f:1_000000	5.7969136	0.11203758
VIRSorter_utg001188l_segment0_LN:i:19002_RC:i:232_XC:f:0_897436	3.3175616	15.924404
VIRSorter_utg001193l_segment0_LN:i:30316_RC:i:4107_XC:f:1_000000	18.055195	45.591854
VIRSorter_utg001194l_segment0_LN:i:44375_RC:i:6204_XC:f:0_988764	16.246656	1.631065
VIRSorter_utg001195l_segment0_LN:i:24913_RC:i:3011_XC:f:1_000000	16.573164	65.953674
VIRSorter_utg001198l_segment0_LN:i:55437_RC:i:2092_XC:f:1_000000	7.805438	5.2938094
VIRSorter_utg001201l_segment0_LN:i:52601_RC:i:3853_XC:f:0_990566	13.420739	1.4365281
VIRSorter_utg001202l_segment0_LN:i:38245_RC:i:2100_XC:f:1_000000	10.641755	1.0148818
VIRSorter_utg001204l_segment0_LN:i:12258_RC:i:1490_XC:f:1_000000	21.168476	47.00506
VIRSorter_utg001205l_segment0_LN:i:38773_RC:i:3461_XC:f:0_987179	23.287415	22.114357
VIRSorter_utg001206l_segment0_LN:i:11380_RC:i:2277_XC:f:1_000000	12.114867	50.087124
VIRSorter_utg001208l_segment0_LN:i:29830_RC:i:1086_XC:f:0_983333	4.9510336	9.062088
VIRSorter_utg001215l_segment0_LN:i:41295_RC:i:2557_XC:f:0_963855	2.9926248	13.22354
VIRSorter_utg001216l_segment0_LN:i:10969_RC:i:319_XC:f:0_954545	6.5611753	13.102768
VIRSorter_utg001217l_segment0_LN:i:13123_RC:i:289_XC:f:1_000000	4.531633	5.981021
VIRSorter_utg001218l_segment0_LN:i:21507_RC:i:447_XC:f:0_909091	4.2182035	4.405762
VIRSorter_utg001220l_segment0_LN:i:60760_RC:i:1831_XC:f:0_983607	6.5808187	0.22096343
VIRSorter_utg001221l_segment0_LN:i:14395_RC:i:3601_XC:f:1_000000	20.990961	81.52464
VIRSorter_utg001223l_segment0_LN:i:22517_RC:i:1465_XC:f:0_978261	26.17261	0.41660988
VIRSorter_utg001225c_segment0_LN:i:50620_RC:i:5621_XC:f:1_000000	17.611488	16.585125
VIRSorter_utg001227l_segment0_LN:i:13568_RC:i:3712_XC:f:1_000000	15.320776	15.8639555
VIRSorter_utg001228l_segment0_LN:i:37249_RC:i:3443_XC:f:1_000000	11.865996	2.335878
VIRSorter_utg001229l_segment0_LN:i:11395_RC:i:657_XC:f:0_956522	8.619697	1.6313721
VIRSorter_utg001234l_segment0_LN:i:46757_RC:i:4003_XC:f:1_000000	13.8606615	31.662552
VIRSorter_utg001239l_segment0_LN:i:12433_RC:i:1179_XC:f:1_000000	10.270078	12.203657
VIRSorter_utg001240l_segment0_LN:i:38726_RC:i:2759_XC:f:0_961538	11.491826	1.8934356
VIRSorter_utg001243l_segment0_LN:i:21983_RC:i:1751_XC:f:1_000000	16.353113	1.8791779
VIRSorter_utg001244l_segment0_LN:i:67054_RC:i:1626_XC:f:0_977778	6.4824543	1.2103211
VIRSorter_utg001251l_segment0_LN:i:19027_RC:i:1965_XC:f:0_923077	10.63416	13.678079
VIRSorter_utg001252l_segment0_LN:i:10208_RC:i:1255_XC:f:1_000000	13.085929	15.369495
VIRSorter_utg001253l_segment0_LN:i:57276_RC:i:8671_XC:f:1_000000	44.8519	0.18932652
VIRSorter_utg001254l_segment0_LN:i:15838_RC:i:2186_XC:f:1_000000	17.556255	12.275227
VIRSorter_utg001255l_segment0_LN:i:152077_RC:i:3026_XC:f:0_970492	4.6396704	42.30656
VIRSorter_utg001258l_segment0_LN:i:20514_RC:i:758_XC:f:0_976190	5.0143623	9.032485
VIRSorter_utg001263l_segment0_LN:i:17750_RC:i:978_XC:f:1_000000	11.8821535	26.74481
VIRSorter_utg001264l_segment0_LN:i:50847_RC:i:1140_XC:f:0_990196	3.7158992	2.7233555
VIRSorter_utg001265l_segment0_LN:i:32566_RC:i:1969_XC:f:1_000000	10.912702	39.833538
VIRSorter_utg001267l_segment0_LN:i:17187_RC:i:173_XC:f:0_942857	3.148373	0.37555605
VIRSorter_utg001269l_segment0_LN:i:13231_RC:i:1414_XC:f:1_000000	9.110763	17.393314
VIRSorter_utg001271l_segment0_LN:i:11267_RC:i:1952_XC:f:0_956522	15.247912	15.97964
VIRSorter_utg001275l_segment0_LN:i:22112_RC:i:2635_XC:f:0_977778	11.7511015	32.304546
VIRSorter_utg001276l_segment0_LN:i:13071_RC:i:649_XC:f:0_962963	6.2574916	9.823667
VIRSorter_utg001277l_segment0_LN:i:38454_RC:i:7555_XC:f:0_974026	14.3735075	19.867275
VIRSorter_utg001278l_segment0_LN:i:22409_RC:i:244_XC:f:0_733333	1.2113363	5.503479
VIRSorter_utg001284l_segment0_LN:i:91372_RC:i:8189_XC:f:1_000000	19.75585	43.00013
VIRSorter_utg001286l_segment0_LN:i:25241_RC:i:3074_XC:f:0_921569	26.666327	0.010228885
VIRSorter_utg001288l_segment0_LN:i:22687_RC:i:2089_XC:f:0_978261	20.135717	36.462826
VIRSorter_utg001292l_segment0_LN:i:15119_RC:i:178_XC:f:0_709677	1.3229352	2.100472
VIRSorter_utg001293l_segment0_LN:i:27486_RC:i:4680_XC:f:1_000000	31.49885	45.99953
VIRSorter_utg001296l_segment0_LN:i:11957_RC:i:1073_XC:f:1_000000	20.29742	56.883114
VIRSorter_utg001298l_segment0_LN:i:11075_RC:i:1068_XC:f:1_000000	15.512256	21.33882
VIRSorter_utg001301l_segment0_LN:i:25046_RC:i:529_XC:f:1_000000	5.654295	19.20478
VIRSorter_utg001302l_segment0_LN:i:42324_RC:i:986_XC:f:0_988235	4.3966775	6.604545
VIRSorter_utg001303l_segment1_LN:i:22283_RC:i:1532_XC:f:0_977778	10.907572	1.9233986
VIRSorter_utg001304l_segment0_LN:i:20812_RC:i:862_XC:f:1_000000	8.340576	2.2454307
VIRSorter_utg001305l_segment0_LN:i:13667_RC:i:236_XC:f:0_857143	4.534192	0.6926807
VIRSorter_utg001307l_segment0_LN:i:11535_RC:i:1128_XC:f:0_916667	23.656439	0.2611344
VIRSorter_utg001310l_segment0_LN:i:30237_RC:i:5871_XC:f:1_000000	44.27845	64.01528
VIRSorter_utg001311l_segment0_LN:i:16893_RC:i:2479_XC:f:1_000000	37.116554	3.4286401
VIRSorter_utg001312l_segment0_LN:i:11609_RC:i:993_XC:f:1_000000	11.522073	38.994606
VIRSorter_utg001313l_segment0_LN:i:18773_RC:i:3571_XC:f:1_000000	45.614044	2.2463427
VIRSorter_utg001320l_segment0_LN:i:41347_RC:i:790_XC:f:0_939759	4.23278	1.4258052
VIRSorter_utg001323l_segment0_LN:i:20509_RC:i:277_XC:f:0_904762	2.9170506	7.3309793
VIRSorter_utg001324l_segment0_LN:i:65445_RC:i:934_XC:f:0_931298	5.5366774	0.23013103
VIRSorter_utg001326l_segment0_LN:i:14866_RC:i:352_XC:f:1_000000	5.886343	8.099108
VIRSorter_utg001327l_segment0_LN:i:18132_RC:i:239_XC:f:0_918919	1.8910332	1.4001995
VIRSorter_utg001328l_segment0_LN:i:18554_RC:i:2012_XC:f:0_973684	21.868267	35.553978
VIRSorter_utg001329l_segment0_LN:i:17194_RC:i:395_XC:f:0_800000	0.685505	0.23525265
VIRSorter_utg001335l_segment0_LN:i:12429_RC:i:105_XC:f:0_760000	1.0057858	2.6381676
VIRSorter_utg001336l_segment0_LN:i:14652_RC:i:816_XC:f:0_966667	8.263736	1.8561103
VIRSorter_utg001338l_segment0_LN:i:18292_RC:i:242_XC:f:0_891892	3.2608354	9.01463
VIRSorter_utg001340l_segment0_LN:i:19258_RC:i:1986_XC:f:1_000000	21.588148	69.455925
VIRSorter_utg001343l_segment0_LN:i:37705_RC:i:7458_XC:f:0_986842	48.3014	1.9332948
VIRSorter_utg001344l_segment0_LN:i:11891_RC:i:793_XC:f:1_000000	9.942217	42.629524
VIRSorter_utg001352l_segment0_LN:i:41460_RC:i:1780_XC:f:0_987952	5.8925114	1.2662345
VIRSorter_utg001353l_segment0_LN:i:24794_RC:i:882_XC:f:1_000000	10.170252	10.597265
VIRSorter_utg001357l_segment0_LN:i:15687_RC:i:1572_XC:f:0_968750	28.608572	28.18823
VIRSorter_utg001360l_segment0_LN:i:11370_RC:i:1659_XC:f:1_000000	29.230047	16.319315
VIRSorter_utg001361l_segment0_LN:i:18466_RC:i:970_XC:f:0_972973	5.7832503	3.3929083
VIRSorter_utg001362l_segment0_LN:i:11787_RC:i:669_XC:f:0_958333	8.969372	41.749805
VIRSorter_utg001363l_segment0_LN:i:38732_RC:i:2462_XC:f:1_000000	13.417348	7.6703377
VIRSorter_utg001364l_segment0_LN:i:18516_RC:i:304_XC:f:0_868421	2.7777228	3.0119061
VIRSorter_utg001366l_segment0_LN:i:28596_RC:i:8251_XC:f:1_000000	57.467266	0.08125912
VIRSorter_utg001367l_segment0_LN:i:13377_RC:i:1149_XC:f:1_000000	11.093943	25.142557
VIRSorter_utg001379l_segment0_LN:i:35613_RC:i:3767_XC:f:1_000000	26.471996	2.0565279
VIRSorter_utg001380l_segment0_LN:i:10508_RC:i:526_XC:f:0_952381	11.0977955	0.7453065
VIRSorter_utg001383l_segment0_LN:i:15754_RC:i:2158_XC:f:1_000000	25.98169	0.32231075
VIRSorter_utg001384l_segment0_LN:i:13973_RC:i:2127_XC:f:1_000000	18.404179	29.730433
VIRSorter_utg001385l_segment0_LN:i:12065_RC:i:5717_XC:f:1_000000	36.353367	40.281357
VIRSorter_utg001387l_segment0_LN:i:15992_RC:i:2961_XC:f:1_000000	55.556374	15.009263
VIRSorter_utg001392l_segment0_LN:i:11932_RC:i:174_XC:f:1_000000	2.7389336	0.043276448
VIRSorter_utg001393l_segment0_LN:i:27569_RC:i:3508_XC:f:1_000000	24.220219	31.39504
VIRSorter_utg001394l_segment0_LN:i:13152_RC:i:1064_XC:f:1_000000	16.728714	140.71521
VIRSorter_utg001396l_segment0_LN:i:61233_RC:i:652_XC:f:0_878049	2.8173137	0.09838437
VIRSorter_utg001398l_segment0_LN:i:24151_RC:i:1154_XC:f:0_959184	6.1374307	2.8329935
VIRSorter_utg001400l_segment0_LN:i:28104_RC:i:811_XC:f:0_912281	1.9889315	1.0809863
VIRSorter_utg001403l_segment0_LN:i:19918_RC:i:4258_XC:f:1_000000	23.060505	4.1436825
VIRSorter_utg001404l_segment0_LN:i:17235_RC:i:377_XC:f:1_000000	2.590433	3.9548273
VIRSorter_utg001405l_segment0_LN:i:15361_RC:i:1623_XC:f:0_967742	11.904855	42.68105
VIRSorter_utg001406l_segment0_LN:i:43582_RC:i:6545_XC:f:1_000000	21.430788	1.7298583
VIRSorter_utg001407l_segment0_LN:i:25607_RC:i:3481_XC:f:1_000000	20.76174	3.2264593
VIRSorter_utg001412l_segment0_LN:i:21582_RC:i:769_XC:f:1_000000	7.1245112	5.295659
VIRSorter_utg001413l_segment0_LN:i:41625_RC:i:5676_XC:f:1_000000	15.217753	3.0475922
VIRSorter_utg001415l_segment0_LN:i:11711_RC:i:351_XC:f:0_958333	3.0803568	0.69814116
VIRSorter_utg001416l_segment0_LN:i:19831_RC:i:2479_XC:f:1_000000	18.046656	69.78821
VIRSorter_utg001417l_segment0_LN:i:21922_RC:i:654_XC:f:0_977273	6.362305	2.3908412
VIRSorter_utg001418l_segment0_LN:i:12774_RC:i:1838_XC:f:1_000000	34.20981	2.0818298
VIRSorter_utg001419l_segment0_LN:i:11227_RC:i:1891_XC:f:1_000000	32.831413	221.00114
VIRSorter_utg001420l_segment0_LN:i:62146_RC:i:1280_XC:f:0_968000	3.6610014	9.0513315
VIRSorter_utg001421l_segment0_LN:i:19233_RC:i:1832_XC:f:0_974359	27.930223	0
VIRSorter_utg001422l_segment0_LN:i:13757_RC:i:242_XC:f:0_964286	3.180431	5.811732
VIRSorter_utg001426l_segment0_LN:i:25183_RC:i:7190_XC:f:0_960784	31.152819	37.21637
VIRSorter_utg001427l_segment0_LN:i:25092_RC:i:1128_XC:f:0_960784	8.704319	0.8711883
VIRSorter_utg001428l_segment0_LN:i:13080_RC:i:334_XC:f:1_000000	4.4509573	1.0659108
VIRSorter_utg001431l_segment0_LN:i:22185_RC:i:4934_XC:f:0_977778	23.127026	28.5517
VIRSorter_utg001432l_segment0_LN:i:66316_RC:i:2129_XC:f:1_000000	4.8014965	0.19985545
VIRSorter_utg001433l_segment1_LN:i:16764_RC:i:2807_XC:f:1_000000	28.773355	0.99081653
VIRSorter_utg001435l_segment0_LN:i:10313_RC:i:294_XC:f:0_857143	5.8183236	12.225488
VIRSorter_utg001437l_segment0_LN:i:16534_RC:i:1229_XC:f:0_970588	16.115156	14.923249
VIRSorter_utg001438l_segment0_LN:i:20560_RC:i:294_XC:f:0_904762	3.0401046	3.4826818
VIRSorter_utg001439l_segment0_LN:i:20233_RC:i:567_XC:f:1_000000	1.8888483	1.5015093
VIRSorter_utg001441l_segment0_LN:i:32365_RC:i:12434_XC:f:1_000000	86.56365	9.009099
VIRSorter_utg001443l_segment0_LN:i:74764_RC:i:867_XC:f:0_853333	3.0598505	0.004604485
VIRSorter_utg001446l_segment0_LN:i:17130_RC:i:1521_XC:f:1_000000	16.868044	0.015072229
VIRSorter_utg001450l_segment0_LN:i:25921_RC:i:1729_XC:f:0_980769	4.6366777	14.63204
VIRSorter_utg001451l_segment0_LN:i:13368_RC:i:703_XC:f:0_888889	4.5287347	2.7232502
VIRSorter_utg001452l_segment0_LN:i:55047_RC:i:1781_XC:f:0_963964	6.5727844	26.459581
VIRSorter_utg001453l_segment0_LN:i:18978_RC:i:2232_XC:f:1_000000	21.746687	2.5077734
VIRSorter_utg001457l_segment0_LN:i:17376_RC:i:3247_XC:f:1_000000	20.24697	68.13276
VIRSorter_utg001458l_segment0_LN:i:12275_RC:i:370_XC:f:0_960000	2.8951776	1.2760376
VIRSorter_utg001459l_segment0_LN:i:10842_RC:i:1070_XC:f:1_000000	22.269522	0.5159618
VIRSorter_utg001460l_segment0_LN:i:32021_RC:i:1189_XC:f:0_938462	9.308186	2.053393
VIRSorter_utg001461l_segment0_LN:i:16002_RC:i:457_XC:f:0_848485	18.135216	0.00537823
VIRSorter_utg001465l_segment0_LN:i:21594_RC:i:3152_XC:f:0_977273	43.087196	1.6619447
VIRSorter_utg001466l_segment0_LN:i:18994_RC:i:5658_XC:f:1_000000	78.16948	3.8287222
VIRSorter_utg001468l_segment0_LN:i:10106_RC:i:1782_XC:f:1_000000	37.339096	138.09503
VIRSorter_utg001471l_segment0_LN:i:52614_RC:i:1071_XC:f:0_971698	3.6488059	9.150288
VIRSorter_utg001472l_segment0_LN:i:33124_RC:i:1460_XC:f:0_970149	3.4450989	8.215475
VIRSorter_utg001473l_segment0_LN:i:42127_RC:i:1676_XC:f:0_988235	6.9522753	13.38118
VIRSorter_utg001474l_segment0_LN:i:34407_RC:i:1240_XC:f:0_855072	5.060593	4.957588
VIRSorter_utg001479l_segment0_LN:i:42808_RC:i:2452_XC:f:1_000000	9.411476	4.0490036
VIRSorter_utg001480l_segment0_LN:i:11334_RC:i:765_XC:f:0_913043	9.65875	35.506256
VIRSorter_utg001486l_segment0_LN:i:94101_RC:i:4153_XC:f:1_000000	13.432596	123.74567
VIRSorter_utg001487l_segment0_LN:i:35767_RC:i:839_XC:f:0_888889	3.5150683	5.73156
VIRSorter_utg001490l_segment0_LN:i:14417_RC:i:238_XC:f:0_896552	1.4616747	0.7581278
VIRSorter_utg001491l_segment0_LN:i:12430_RC:i:1685_XC:f:1_000000	8.878937	12.746655
VIRSorter_utg001492l_segment0_LN:i:27248_RC:i:512_XC:f:0_818182	3.3491137	4.3934546
VIRSorter_utg001494l_segment0_LN:i:21138_RC:i:1410_XC:f:1_000000	10.873223	56.51181
VIRSorter_utg001497l_segment0_LN:i:11360_RC:i:651_XC:f:1_000000	9.778128	7.4622793
VIRSorter_utg001498l_segment0_LN:i:20342_RC:i:437_XC:f:0_926829	2.2562284	0.67269325
VIRSorter_utg001501l_segment0_LN:i:16312_RC:i:635_XC:f:0_969697	4.784294	13.052873
VIRSorter_utg001502l_segment0_LN:i:10391_RC:i:767_XC:f:1_000000	3.2310534	6.418861
VIRSorter_utg001504l_segment0_LN:i:24865_RC:i:2573_XC:f:1_000000	25.288391	70.365944
VIRSorter_utg001508l_segment0_LN:i:11327_RC:i:1101_XC:f:1_000000	13.36979	40.03381
VIRSorter_utg001510l_segment1_LN:i:31281_RC:i:1800_XC:f:0_984127	10.675902	0.10454821
VIRSorter_utg001513l_segment0_LN:i:20024_RC:i:2067_XC:f:0_975610	21.556063	55.228836
VIRSorter_utg001517l_segment0_LN:i:53013_RC:i:2682_XC:f:0_962617	7.8625255	21.625595
VIRSorter_utg001518l_segment0_LN:i:16710_RC:i:975_XC:f:1_000000	8.988002	41.74363
VIRSorter_utg001523l_segment0_LN:i:61663_RC:i:4642_XC:f:0_983871	15.059907	15.951341
VIRSorter_utg001529l_segment0_LN:i:36747_RC:i:2690_XC:f:1_000000	10.040423	5.534208
VIRSorter_utg001531l_segment0_LN:i:27853_RC:i:451_XC:f:0_892857	3.0263116	4.4061694
VIRSorter_utg001533l_segment0_LN:i:22846_RC:i:3850_XC:f:1_000000	23.778948	15.158681
VIRSorter_utg001535l_segment0_LN:i:14950_RC:i:1731_XC:f:0_966667	12.339647	31.045797
VIRSorter_utg001536l_segment0_LN:i:14225_RC:i:953_XC:f:1_000000	11.5248165	52.829323
VIRSorter_utg001539l_segment0_LN:i:27026_RC:i:1549_XC:f:0_981818	11.325898	50.183445
VIRSorter_utg001542l_segment0_LN:i:11908_RC:i:278_XC:f:0_833333	2.7594504	1.6189104
VIRSorter_utg001546l_segment0_LN:i:15321_RC:i:2288_XC:f:1_000000	19.430864	24.985685
VIRSorter_utg001549l_segment0_LN:i:50998_RC:i:2649_XC:f:0_990291	8.747479	5.629716
VIRSorter_utg001551l_segment0_LN:i:17522_RC:i:603_XC:f:1_000000	5.850215	14.248779
VIRSorter_utg001553l_segment0_LN:i:95177_RC:i:4057_XC:f:1_000000	10.625715	44.31297
VIRSorter_utg001554l_segment0_LN:i:13793_RC:i:1262_XC:f:1_000000	17.077711	135.6296
VIRSorter_utg001556l_segment0_LN:i:26767_RC:i:514_XC:f:0_944444	5.0639067	0.24114327
VIRSorter_utg001557l_segment0_LN:i:14992_RC:i:133_XC:f:0_766667	1.4175259	1.7738322
VIRSorter_utg001559l_segment0_LN:i:17262_RC:i:224_XC:f:1_000000	4.34512	2.522743
VIRSorter_utg001563l_segment0_LN:i:20826_RC:i:1777_XC:f:1_000000	15.546604	2.078623
VIRSorter_utg001565l_segment0_LN:i:14161_RC:i:1367_XC:f:1_000000	17.478853	40.712677
VIRSorter_utg001567l_segment0_LN:i:10532_RC:i:2451_XC:f:1_000000	45.510883	0.24514556
VIRSorter_utg001568l_segment0_LN:i:18413_RC:i:240_XC:f:0_918919	3.4915764	0
VIRSorter_utg001569l_segment0_LN:i:45522_RC:i:3263_XC:f:0_989130	11.769108	9.443386
VIRSorter_utg001572l_segment0_LN:i:53330_RC:i:2029_XC:f:1_000000	7.5612907	2.1237233
VIRSorter_utg001573l_segment0_LN:i:22783_RC:i:543_XC:f:1_000000	5.267469	26.030647
VIRSorter_utg001575l_segment0_LN:i:11625_RC:i:155_XC:f:0_916667	1.5362102	3.2500134
VIRSorter_utg001576l_segment0_LN:i:63727_RC:i:4468_XC:f:1_000000	14.614181	1.4409688
VIRSorter_utg001577l_segment0_LN:i:12129_RC:i:1798_XC:f:1_000000	10.910303	13.13394
VIRSorter_utg001580l_segment0_LN:i:29615_RC:i:583_XC:f:0_950000	3.967873	4.091707
VIRSorter_utg001581l_segment0_LN:i:77194_RC:i:1124_XC:f:0_922581	4.460331	18.912909
VIRSorter_utg001584l_segment0_LN:i:11922_RC:i:357_XC:f:1_000000	6.0366993	31.23571
VIRSorter_utg001586l_segment0_LN:i:16631_RC:i:1074_XC:f:1_000000	6.7757072	24.709766
VIRSorter_utg001587l_segment0_LN:i:26695_RC:i:857_XC:f:0_981481	4.6761765	5.396835
VIRSorter_utg001588l_segment0_LN:i:95667_RC:i:10672_XC:f:0_994792	26.696102	60.031483
VIRSorter_utg001590l_segment0_LN:i:37484_RC:i:1322_XC:f:0_960526	7.2845907	1.2903395
VIRSorter_utg001592l_segment0_LN:i:26881_RC:i:410_XC:f:0_962963	3.3284032	6.4992647
VIRSorter_utg001595l_segment0_LN:i:16096_RC:i:457_XC:f:0_939394	5.647333	5.7585263
VIRSorter_utg001597l_segment0_LN:i:23976_RC:i:1160_XC:f:1_000000	8.275247	0.74303144
VIRSorter_utg001600l_segment0_LN:i:20678_RC:i:618_XC:f:1_000000	4.6982265	8.856797
VIRSorter_utg001602l_segment0_LN:i:10665_RC:i:80_XC:f:0_863636	2.0931134	13.5408125
VIRSorter_utg001605l_segment0_LN:i:15290_RC:i:944_XC:f:1_000000	10.581917	18.028643
VIRSorter_utg001609l_segment0_LN:i:14282_RC:i:206_XC:f:1_000000	3.013503	12.298937
VIRSorter_utg001610l_segment0_LN:i:15422_RC:i:2287_XC:f:1_000000	24.398743	40.71531
VIRSorter_utg001611l_segment0_LN:i:15021_RC:i:359_XC:f:0_870968	4.1016994	1.2031896
VIRSorter_utg001613l_segment0_LN:i:14750_RC:i:2227_XC:f:0_933333	33.07747	5.1462417
VIRSorter_utg001614l_segment0_LN:i:57913_RC:i:926_XC:f:0_965517	3.4413729	0
VIRSorter_utg001616l_segment0_LN:i:14240_RC:i:1849_XC:f:1_000000	21.357395	4.430039
VIRSorter_utg001620l_segment0_LN:i:36682_RC:i:1770_XC:f:1_000000	11.324012	1.1308569
VIRSorter_utg001623l_segment0_LN:i:18271_RC:i:1150_XC:f:1_000000	5.776553	11.935975
VIRSorter_utg001624l_segment0_LN:i:10803_RC:i:833_XC:f:1_000000	9.0424595	1.9438335
VIRSorter_utg001625l_segment0_LN:i:11496_RC:i:98_XC:f:0_652174	0.97867256	1.1154578
VIRSorter_utg001628l_segment0_LN:i:15286_RC:i:647_XC:f:0_967742	9.720153	61.24474
VIRSorter_utg001629l_segment0_LN:i:11393_RC:i:715_XC:f:1_000000	7.5553145	5.620157
VIRSorter_utg001630l_segment0_LN:i:55369_RC:i:1821_XC:f:1_000000	8.937447	6.752067
VIRSorter_utg001633l_segment0_LN:i:21479_RC:i:1424_XC:f:1_000000	12.854022	67.03806
VIRSorter_utg001644l_segment0_LN:i:29880_RC:i:1914_XC:f:1_000000	9.89745	50.946194
VIRSorter_utg001647l_segment0_LN:i:30157_RC:i:1215_XC:f:0_950820	3.600469	1.7522409
VIRSorter_utg001651l_segment0_LN:i:19699_RC:i:267_XC:f:0_900000	2.3752031	0.09174633
VIRSorter_utg001652l_segment0_LN:i:27107_RC:i:983_XC:f:1_000000	5.415443	10.420073
VIRSorter_utg001654l_segment0_LN:i:11828_RC:i:525_XC:f:1_000000	3.6991196	6.308431
VIRSorter_utg001656l_segment0_LN:i:28336_RC:i:830_XC:f:1_000000	5.4137506	25.287825
VIRSorter_utg001657l_segment0_LN:i:65272_RC:i:2600_XC:f:0_969466	4.8345184	5.160687
VIRSorter_utg001659l_segment0_LN:i:12076_RC:i:212_XC:f:0_920000	2.0407963	3.313931
VIRSorter_utg001662l_segment0_LN:i:41278_RC:i:2486_XC:f:0_987952	9.107037	10.214154
VIRSorter_utg001664l_segment0_LN:i:11423_RC:i:262_XC:f:0_956522	5.23731	0.51232123
VIRSorter_utg001665l_segment0_LN:i:37818_RC:i:783_XC:f:0_960526	3.848599	1.6066443
VIRSorter_utg001666l_segment0_LN:i:11851_RC:i:186_XC:f:1_000000	3.9933233	10.588054
VIRSorter_utg001668l_segment0_LN:i:23811_RC:i:977_XC:f:1_000000	5.1000557	6.7589245
VIRSorter_utg001670l_segment0_LN:i:14474_RC:i:439_XC:f:1_000000	3.2449708	0.005946002
VIRSorter_utg001671l_segment0_LN:i:23493_RC:i:1669_XC:f:1_000000	11.926914	3.4178796
VIRSorter_utg001672c_segment0_LN:i:100927_RC:i:4299_XC:f:0_985149	6.3257546	1.1341171
VIRSorter_utg001674l_segment0_LN:i:14534_RC:i:597_XC:f:1_000000	8.490562	27.428183
VIRSorter_utg001676l_segment0_LN:i:19238_RC:i:511_XC:f:0_974359	6.219544	15.1922245
VIRSorter_utg001677l_segment0_LN:i:15264_RC:i:582_XC:f:0_967742	10.389346	24.441866
VIRSorter_utg001680l_segment0_LN:i:47634_RC:i:2202_XC:f:1_000000	8.581681	0.93589324
VIRSorter_utg001683l_segment0_LN:i:16865_RC:i:3184_XC:f:1_000000	71.61379	2.2657409
VIRSorter_utg001684l_segment0_LN:i:27026_RC:i:452_XC:f:0_945455	4.6387286	18.536572
VIRSorter_utg001685l_segment0_LN:i:10246_RC:i:1215_XC:f:1_000000	28.114063	30.188208
VIRSorter_utg001691l_segment0_LN:i:48862_RC:i:891_XC:f:0_918367	3.4830945	5.2593513
VIRSorter_utg001693l_segment0_LN:i:21882_RC:i:551_XC:f:0_886364	5.076297	17.525557
VIRSorter_utg001697l_segment0_LN:i:20630_RC:i:394_XC:f:0_880952	1.7745908	6.086529
VIRSorter_utg001698l_segment0_LN:i:20213_RC:i:445_XC:f:0_926829	2.2971332	4.5004697
VIRSorter_utg001699l_segment0_LN:i:40623_RC:i:694_XC:f:0_951220	4.892905	18.787428
VIRSorter_utg001700l_segment0_LN:i:12931_RC:i:135_XC:f:0_769231	0.9114974	0.013311025
VIRSorter_utg001705l_segment0_LN:i:20381_RC:i:279_XC:f:0_902439	2.6549768	2.8671994
VIRSorter_utg001706l_segment0_LN:i:12241_RC:i:722_XC:f:1_000000	5.77726	4.281678
VIRSorter_utg001710l_segment0_LN:i:16768_RC:i:2849_XC:f:1_000000	28.127476	45.294666
VIRSorter_utg001711l_segment0_LN:i:17581_RC:i:492_XC:f:1_000000	6.4705243	0.9986199
VIRSorter_utg001712l_segment0_LN:i:40518_RC:i:4453_XC:f:0_963415	11.772521	9.583733
VIRSorter_utg001713l_segment0_LN:i:26900_RC:i:254_XC:f:0_870370	1.9783704	68.795555
VIRSorter_utg001718l_segment0_LN:i:27465_RC:i:4005_XC:f:0_981818	18.589947	3.835442
VIRSorter_utg001720l_segment0_LN:i:14050_RC:i:1042_XC:f:1_000000	15.316316	31.87679
VIRSorter_utg001724l_segment0_LN:i:11709_RC:i:1454_XC:f:0_958333	24.204758	4.792271
VIRSorter_utg001725l_segment0_LN:i:28451_RC:i:434_XC:f:1_000000	3.019195	7.386892
VIRSorter_utg001726l_segment0_LN:i:32497_RC:i:819_XC:f:1_000000	7.171514	0.21716219
VIRSorter_utg001729l_segment0_LN:i:37904_RC:i:723_XC:f:0_973684	4.306305	17.828255
VIRSorter_utg001731l_segment0_LN:i:76327_RC:i:1358_XC:f:0_941176	3.2288249	1.0587685
VIRSorter_utg001734l_segment0_LN:i:17318_RC:i:700_XC:f:0_971429	5.27978	4.8800845
VIRSorter_utg001737l_segment0_LN:i:38291_RC:i:1270_XC:f:0_948052	5.545347	1.6587206
VIRSorter_utg001738l_segment0_LN:i:11991_RC:i:4094_XC:f:1_000000	25.452488	40.989285
VIRSorter_utg001743l_segment0_LN:i:12311_RC:i:1256_XC:f:1_000000	13.766277	3.9077978
VIRSorter_utg001744l_segment0_LN:i:17677_RC:i:4339_XC:f:1_000000	53.83699	145.68343
VIRSorter_utg001745l_segment0_LN:i:11585_RC:i:159_XC:f:0_875000	2.4510078	0
VIRSorter_utg001748l_segment0_LN:i:15132_RC:i:93_XC:f:0_645161	3.6585498	0.09668658
VIRSorter_utg001749l_segment0_LN:i:14727_RC:i:1604_XC:f:1_000000	25.96247	31.533432
VIRSorter_utg001750l_segment0_LN:i:13693_RC:i:173_XC:f:0_964286	3.1692119	2.6711848
VIRSorter_utg001753l_segment0_LN:i:28159_RC:i:3514_XC:f:0_982456	22.070166	56.82889
VIRSorter_utg001754l_segment0_LN:i:21133_RC:i:1627_XC:f:0_930233	9.396957	29.093363
VIRSorter_utg001757l_segment0_LN:i:42096_RC:i:1275_XC:f:0_964706	4.963507	1.7582121
VIRSorter_utg001763l_segment0_LN:i:64178_RC:i:1651_XC:f:0_992248	6.956607	41.031788
VIRSorter_utg001772l_segment0_LN:i:10383_RC:i:163_XC:f:1_000000	3.1991434	0.91176605
VIRSorter_utg001774l_segment0_LN:i:27163_RC:i:1616_XC:f:0_981818	3.9513032	12.629122
VIRSorter_utg001778l_segment0_LN:i:18017_RC:i:439_XC:f:0_945946	5.630014	6.257523
VIRSorter_utg001779l_segment0_LN:i:21514_RC:i:5533_XC:f:1_000000	37.154594	0.59204423
VIRSorter_utg001788l_segment0_LN:i:20809_RC:i:629_XC:f:1_000000	5.4238725	15.5424385
VIRSorter_utg001790l_segment0_LN:i:16985_RC:i:243_XC:f:0_970588	3.0596452	0
VIRSorter_utg001791l_segment0_LN:i:13655_RC:i:557_XC:f:0_964286	5.3751893	2.75425
VIRSorter_utg001792l_segment0_LN:i:42717_RC:i:1859_XC:f:1_000000	10.184042	0
VIRSorter_utg001795l_segment0_LN:i:22256_RC:i:541_XC:f:1_000000	4.084268	10.545122
VIRSorter_utg001796l_segment0_LN:i:13728_RC:i:213_XC:f:0_892857	3.0050263	0.012538233
VIRSorter_utg001801l_segment1_LN:i:13685_RC:i:366_XC:f:0_964286	3.2363129	2.6098583
VIRSorter_utg001805l_segment0_LN:i:14478_RC:i:830_XC:f:1_000000	15.073227	1.3493695
VIRSorter_utg001809l_segment0_LN:i:64793_RC:i:1022_XC:f:0_938462	3.481119	12.553455
VIRSorter_utg001813l_segment0_LN:i:18691_RC:i:380_XC:f:0_973684	4.911048	11.488191
VIRSorter_utg001816l_segment0_LN:i:58779_RC:i:1716_XC:f:0_991525	5.863794	0.04099675
VIRSorter_utg001817l_segment0_LN:i:11212_RC:i:188_XC:f:1_000000	1.194598	4.8511825
VIRSorter_utg001819l_segment0_LN:i:29628_RC:i:614_XC:f:0_966667	4.2192893	17.326935
VIRSorter_utg001820l_segment0_LN:i:10201_RC:i:117_XC:f:0_904762	1.960735	1.13895
VIRSorter_utg001823l_segment0_LN:i:18497_RC:i:167_XC:f:0_702703	2.0757775	7.076875
VIRSorter_utg001824l_segment0_LN:i:18657_RC:i:925_XC:f:1_000000	4.2499595	4.6774564
VIRSorter_utg001825l_segment0_LN:i:54081_RC:i:1968_XC:f:0_944954	2.9884603	4.2377963
VIRSorter_utg001830l_segment0_LN:i:23245_RC:i:741_XC:f:1_000000	5.1397285	5.2018805
VIRSorter_utg001832l_segment0_LN:i:12046_RC:i:240_XC:f:0_920000	4.66994	0
VIRSorter_utg001834l_segment0_LN:i:21084_RC:i:1162_XC:f:0_906977	5.8443966	10.690453
VIRSorter_utg001835l_segment0_LN:i:16896_RC:i:741_XC:f:1_000000	7.7158284	17.517086
VIRSorter_utg001839l_segment0_LN:i:17902_RC:i:285_XC:f:0_972222	3.50146	21.974716
VIRSorter_utg001840l_segment0_LN:i:12121_RC:i:1149_XC:f:0_960000	19.683922	85.118095
VIRSorter_utg001841l_segment0_LN:i:18759_RC:i:3923_XC:f:1_000000	38.403416	52.25039
VIRSorter_utg001846l_segment0_LN:i:41964_RC:i:1469_XC:f:0_988095	7.72402	70.0739
VIRSorter_utg001851l_segment0_LN:i:16141_RC:i:159_XC:f:0_848485	2.4451497	10.311923
VIRSorter_utg001852l_segment0_LN:i:12247_RC:i:323_XC:f:0_960000	4.08293	4.3779616
VIRSorter_utg001853l_segment0_LN:i:11037_RC:i:280_XC:f:1_000000	2.815411	3.4933376
VIRSorter_utg001855l_segment0_LN:i:55653_RC:i:2785_XC:f:0_991071	10.71128	24.97145
VIRSorter_utg001857l_segment0_LN:i:13028_RC:i:612_XC:f:1_000000	7.936782	11.117828
VIRSorter_utg001862l_segment0_LN:i:33543_RC:i:1207_XC:f:0_970588	9.460828	0.2155217
VIRSorter_utg001863l_segment0_LN:i:18794_RC:i:771_XC:f:0_973684	6.432993	0.032054752
VIRSorter_utg001864l_segment0_LN:i:71410_RC:i:2184_XC:f:0_986014	6.874788	13.845194
VIRSorter_utg001868l_segment0_LN:i:15712_RC:i:136_XC:f:0_718750	2.1595623	1.0407244
VIRSorter_utg001869l_segment0_LN:i:19968_RC:i:1704_XC:f:1_000000	15.418648	68.77926
VIRSorter_utg001872c_segment0_LN:i:70297_RC:i:2500_XC:f:1_000000	8.977871	0.45420372
VIRSorter_utg001875l_segment0_LN:i:12084_RC:i:1018_XC:f:1_000000	17.290947	0.45580897
VIRSorter_utg001876l_segment0_LN:i:13732_RC:i:1887_XC:f:1_000000	21.913399	66.22019
VIRSorter_utg001878l_segment0_LN:i:16951_RC:i:152_XC:f:0_823529	3.0025702	0.02538565
VIRSorter_utg001883l_segment0_LN:i:11157_RC:i:408_XC:f:1_000000	6.354578	22.0305
VIRSorter_utg001888l_segment0_LN:i:17049_RC:i:431_XC:f:0_742857	2.9015126	1.1963632
VIRSorter_utg001890l_segment0_LN:i:18342_RC:i:463_XC:f:1_000000	4.5371466	7.038144
VIRSorter_utg001896l_segment0_LN:i:11989_RC:i:186_XC:f:0_916667	3.038721	2.6129556
VIRSorter_utg001898l_segment0_LN:i:27561_RC:i:188_XC:f:0_714286	1.8985248	0.068697564
VIRSorter_utg001900l_segment0_LN:i:14065_RC:i:443_XC:f:0_931034	5.637504	1.7377697
VIRSorter_utg001904l_segment0_LN:i:10456_RC:i:610_XC:f:0_952381	3.7404354	4.354153
VIRSorter_utg001905l_segment0_LN:i:16505_RC:i:4233_XC:f:0_941176	21.737423	27.161419
VIRSorter_utg001907l_segment0_LN:i:12001_RC:i:2340_XC:f:0_960000	35.4907	38.86112
VIRSorter_utg001909l_segment0_LN:i:19576_RC:i:1327_XC:f:0_950000	6.3675895	15.945465
VIRSorter_utg001911l_segment0_LN:i:29992_RC:i:3450_XC:f:1_000000	13.730852	53.140507
VIRSorter_utg001913l_segment0_LN:i:16255_RC:i:441_XC:f:1_000000	5.207568	1.5354111
VIRSorter_utg001914l_segment0_LN:i:24559_RC:i:556_XC:f:0_980000	4.784745	1.8222431
VIRSorter_utg001919l_segment0_LN:i:19376_RC:i:305_XC:f:0_923077	1.9170913	5.871931
VIRSorter_utg001922l_segment0_LN:i:29156_RC:i:570_XC:f:0_983051	3.5709538	2.9695022
VIRSorter_utg001923l_segment0_LN:i:36946_RC:i:1228_XC:f:0_972973	4.2681227	0.0815294
VIRSorter_utg001926l_segment0_LN:i:20416_RC:i:439_XC:f:1_000000	3.2364929	1.3910953
VIRSorter_utg001927l_segment0_LN:i:18051_RC:i:2847_XC:f:1_000000	16.759295	0.9869216
VIRSorter_utg001929l_segment0_LN:i:41138_RC:i:2412_XC:f:1_000000	9.902063	21.495735
VIRSorter_utg001930l_segment0_LN:i:39473_RC:i:4040_XC:f:1_000000	12.771866	0.83504945
VIRSorter_utg001932l_segment0_LN:i:17102_RC:i:1862_XC:f:1_000000	14.828085	6.914383
VIRSorter_utg001938l_segment0_LN:i:17682_RC:i:323_XC:f:0_833333	2.5047474	2.6380408
VIRSorter_utg001939l_segment0_LN:i:20112_RC:i:2571_XC:f:0_975610	19.348423	49.71954
VIRSorter_utg001940l_segment0_LN:i:16287_RC:i:128_XC:f:0_818182	1.5241135	3.1387663
VIRSorter_utg001941l_segment0_LN:i:40150_RC:i:1241_XC:f:0_962963	5.866821	14.771013
VIRSorter_utg001943l_segment0_LN:i:17617_RC:i:261_XC:f:0_916667	2.6964557	3.8788426
VIRSorter_utg001947l_segment0_LN:i:19610_RC:i:1030_XC:f:0_975000	5.327481	3.5592368
VIRSorter_utg001948l_segment0_LN:i:25004_RC:i:843_XC:f:0_941176	6.4922915	14.101656
VIRSorter_utg001949l_segment0_LN:i:44642_RC:i:487_XC:f:0_877778	1.9201769	0.032773204
VIRSorter_utg001956l_segment0_LN:i:34211_RC:i:667_XC:f:0_927536	4.332673	1.6779293
VIRSorter_utg001957l_segment0_LN:i:10784_RC:i:4478_XC:f:1_000000	44.232105	1.1651628
VIRSorter_utg001965l_segment0_LN:i:30576_RC:i:677_XC:f:0_919355	6.0450974	1.0161086
VIRSorter_utg001973l_segment0_LN:i:81765_RC:i:1973_XC:f:0_981707	4.0690126	34.42918
VIRSorter_utg001975l_segment0_LN:i:13683_RC:i:300_XC:f:1_000000	2.5711565	3.8178685
VIRSorter_utg001977l_segment0_LN:i:16318_RC:i:588_XC:f:0_969697	7.748363	0.47994122
VIRSorter_utg001979l_segment0_LN:i:17767_RC:i:5489_XC:f:1_000000	22.957556	45.082626
VIRSorter_utg001985l_segment0_LN:i:11555_RC:i:294_XC:f:0_916667	3.2146742	7.708751
VIRSorter_utg001986l_segment0_LN:i:14940_RC:i:1729_XC:f:1_000000	17.487886	7.6730366
VIRSorter_utg001990l_segment0_LN:i:18567_RC:i:260_XC:f:0_973684	2.4045947	0.73236734
VIRSorter_utg001992l_segment0_LN:i:47372_RC:i:1433_XC:f:0_989474	6.9138703	8.086293
VIRSorter_utg001999l_segment0_LN:i:22132_RC:i:5401_XC:f:0_977778	35.88311	146.42513
VIRSorter_utg002000l_segment0_LN:i:14551_RC:i:135_XC:f:0_833333	2.528238	0.029572686
VIRSorter_utg002001l_segment0_LN:i:18624_RC:i:431_XC:f:0_947368	2.454769	2.6617246
VIRSorter_utg002003l_segment0_LN:i:22155_RC:i:538_XC:f:0_888889	3.691793	7.6331606
VIRSorter_utg002005l_segment0_LN:i:10186_RC:i:1350_XC:f:1_000000	6.855146	17.143204
VIRSorter_utg002006l_segment0_LN:i:53820_RC:i:2816_XC:f:0_962963	5.9461784	4.518997
VIRSorter_utg002007l_segment0_LN:i:15040_RC:i:103_XC:f:0_774194	1.4367498	6.3802934
VIRSorter_utg002009l_segment0_LN:i:21797_RC:i:524_XC:f:0_977273	4.178468	14.443106
VIRSorter_utg002011l_segment0_LN:i:25356_RC:i:3692_XC:f:1_000000	24.383156	51.041443
VIRSorter_utg002014l_segment0_LN:i:23939_RC:i:1569_XC:f:1_000000	8.205977	22.09891
VIRSorter_utg002017l_segment0_LN:i:30520_RC:i:660_XC:f:0_935484	5.500307	0.10997492
VIRSorter_utg002018l_segment0_LN:i:28882_RC:i:738_XC:f:0_982759	3.2400196	1.6925234
VIRSorter_utg002023l_segment0_LN:i:10368_RC:i:179_XC:f:0_952381	2.5320132	3.1957982
VIRSorter_utg002027l_segment0_LN:i:13330_RC:i:598_XC:f:0_962963	2.5990534	1.504317
VIRSorter_utg002031l_segment0_LN:i:10815_RC:i:1036_XC:f:1_000000	8.1077175	10.7030945
VIRSorter_utg002032l_segment0_LN:i:21262_RC:i:388_XC:f:0_976744	3.5444753	41.69142
VIRSorter_utg002040l_segment0_LN:i:37839_RC:i:1661_XC:f:0_973684	10.359492	7.234985
VIRSorter_utg002045l_segment0_LN:i:22448_RC:i:323_XC:f:0_822222	2.983302	0.46773058
VIRSorter_utg002046l_segment0_LN:i:31807_RC:i:606_XC:f:0_968750	3.8011024	7.979316
VIRSorter_utg002047l_segment0_LN:i:11047_RC:i:276_XC:f:1_000000	6.822	0.9582401
VIRSorter_utg002050l_segment0_LN:i:14521_RC:i:463_XC:f:0_966667	7.0100636	29.758244
VIRSorter_utg002051l_segment0_LN:i:14735_RC:i:761_XC:f:1_000000	8.580779	12.142776
VIRSorter_utg002052l_segment0_LN:i:13335_RC:i:266_XC:f:1_000000	4.8479614	14.282427
VIRSorter_utg002053l_segment0_LN:i:13899_RC:i:281_XC:f:0_964286	5.537801	9.300365
VIRSorter_utg002057l_segment0_LN:i:19956_RC:i:449_XC:f:1_000000	4.4118123	9.492053
VIRSorter_utg002059l_segment0_LN:i:13811_RC:i:207_XC:f:0_964286	3.349024	8.262891
VIRSorter_utg002063l_segment0_LN:i:14677_RC:i:318_XC:f:0_966667	3.638124	0.2755968
VIRSorter_utg002065l_segment0_LN:i:30149_RC:i:411_XC:f:0_901639	3.4355693	1.4472669
VIRSorter_utg002066l_segment0_LN:i:10168_RC:i:183_XC:f:0_952381	4.109831	3.3179066
VIRSorter_utg002069l_segment0_LN:i:11411_RC:i:464_XC:f:1_000000	3.6934474	4.1707582
VIRSorter_utg002070l_segment0_LN:i:42819_RC:i:1508_XC:f:1_000000	7.928467	12.588079
VIRSorter_utg002073l_segment0_LN:i:14880_RC:i:304_XC:f:0_900000	5.904808	0
VIRSorter_utg002075l_segment0_LN:i:66197_RC:i:1708_XC:f:0_947368	3.2508159	3.9249887
VIRSorter_utg002077l_segment0_LN:i:30980_RC:i:554_XC:f:0_935484	3.2338889	0.016668
VIRSorter_utg002078l_segment0_LN:i:14900_RC:i:783_XC:f:1_000000	4.518546	3.3327532
VIRSorter_utg002080l_segment0_LN:i:33723_RC:i:636_XC:f:0_985294	4.34771	5.800786
VIRSorter_utg002083l_segment0_LN:i:14144_RC:i:376_XC:f:0_965517	5.126222	4.9408016
VIRSorter_utg002085l_segment0_LN:i:42214_RC:i:1400_XC:f:1_000000	8.634359	0.26503333
VIRSorter_utg002087l_segment0_LN:i:16254_RC:i:1759_XC:f:0_969697	10.591572	13.517742
VIRSorter_utg002090l_segment0_LN:i:13837_RC:i:248_XC:f:0_964286	2.8910105	4.8762703
VIRSorter_utg002091l_segment0_LN:i:24531_RC:i:1596_XC:f:0_980000	11.4076805	15.801442
VIRSorter_utg002093l_segment0_LN:i:11216_RC:i:312_XC:f:1_000000	5.41358	2.4861114
VIRSorter_utg002094l_segment0_LN:i:17480_RC:i:259_XC:f:0_942857	2.9117029	10.147292
VIRSorter_utg002095l_segment0_LN:i:15516_RC:i:352_XC:f:0_968750	4.834072	7.604511
VIRSorter_utg002103l_segment0_LN:i:16158_RC:i:239_XC:f:0_757576	2.5420487	4.4847484
VIRSorter_utg002104l_segment0_LN:i:14433_RC:i:1396_XC:f:1_000000	9.688327	10.846501
VIRSorter_utg002106l_segment0_LN:i:15200_RC:i:434_XC:f:0_903226	1.6448566	1.2286545
VIRSorter_utg002107l_segment0_LN:i:12912_RC:i:2407_XC:f:0_961538	19.90265	21.135685
VIRSorter_utg002111l_segment0_LN:i:13111_RC:i:294_XC:f:1_000000	5.7480464	5.6254673
VIRSorter_utg002118l_segment0_LN:i:23442_RC:i:621_XC:f:0_957447	5.332698	24.770208
VIRSorter_utg002120l_segment0_LN:i:33460_RC:i:3830_XC:f:1_000000	29.10937	11.859948
VIRSorter_utg002121l_segment0_LN:i:27128_RC:i:988_XC:f:0_981818	9.137246	0.2188996
VIRSorter_utg002122l_segment0_LN:i:12868_RC:i:415_XC:f:0_961538	2.74788	6.1731133
VIRSorter_utg002123l_segment0_LN:i:34718_RC:i:2574_XC:f:1_000000	15.719628	18.47028
VIRSorter_utg002125l_segment0_LN:i:10860_RC:i:86_XC:f:0_818182	2.0390856	2.3932648
VIRSorter_utg002126l_segment0_LN:i:18363_RC:i:1730_XC:f:0_972973	9.822485	29.896654
VIRSorter_utg002128l_segment0_LN:i:15289_RC:i:593_XC:f:0_967742	5.4898744	21.001957
VIRSorter_utg002129l_segment0_LN:i:17038_RC:i:3936_XC:f:1_000000	40.741737	58.01814
VIRSorter_utg002131l_segment0_LN:i:17283_RC:i:378_XC:f:1_000000	4.2985086	2.464902
VIRSorter_utg002132l_segment0_LN:i:16556_RC:i:835_XC:f:1_000000	10.775903	6.404259
VIRSorter_utg002135l_segment0_LN:i:14739_RC:i:177_XC:f:0_900000	2.6171544	0.035034575
VIRSorter_utg002139l_segment0_LN:i:16390_RC:i:2635_XC:f:1_000000	32.350044	4.195478
VIRSorter_utg002144l_segment0_LN:i:18824_RC:i:254_XC:f:0_894737	0.6735813	1.2572869
VIRSorter_utg002152l_segment0_LN:i:10548_RC:i:137_XC:f:0_681818	1.1682146	1.9663488
VIRSorter_utg002153l_segment0_LN:i:25768_RC:i:482_XC:f:0_942308	3.4028625	1.3359582
VIRSorter_utg002154l_segment0_LN:i:19314_RC:i:2119_XC:f:0_974359	26.148743	148.94049
VIRSorter_utg002159l_segment0_LN:i:12163_RC:i:149_XC:f:0_880000	2.965885	0.5943635
VIRSorter_utg002162l_segment0_LN:i:19248_RC:i:221_XC:f:0_948718	1.9855086	1.2877171
VIRSorter_utg002163l_segment0_LN:i:15773_RC:i:762_XC:f:1_000000	9.555903	46.68967
VIRSorter_utg002164l_segment0_LN:i:14156_RC:i:225_XC:f:1_000000	4.617258	0.33437648
VIRSorter_utg002167l_segment0_LN:i:15259_RC:i:976_XC:f:1_000000	11.188592	14.280756
VIRSorter_utg002168l_segment0_LN:i:13451_RC:i:466_XC:f:0_962963	5.0716867	29.77731
VIRSorter_utg002173l_segment0_LN:i:10032_RC:i:335_XC:f:0_952381	6.4619374	16.582804
VIRSorter_utg002176l_segment0_LN:i:14176_RC:i:307_XC:f:0_965517	4.5855484	0.26105282
VIRSorter_utg002179l_segment0_LN:i:11301_RC:i:438_XC:f:0_956522	1.9279093	0.6777769
VIRSorter_utg002182l_segment0_LN:i:15674_RC:i:284_XC:f:1_000000	3.4294956	5.30409
VIRSorter_utg002188l_segment0_LN:i:10762_RC:i:177_XC:f:0_772727	2.870759	2.535011
VIRSorter_utg002192l_segment0_LN:i:14726_RC:i:502_XC:f:0_966667	3.4319844	13.453464
VIRSorter_utg002194l_segment0_LN:i:11276_RC:i:882_XC:f:1_000000	9.740106	12.669709
VIRSorter_utg002200l_segment0_LN:i:15055_RC:i:5976_XC:f:1_000000	51.944286	16.846628
VIRSorter_utg002201l_segment0_LN:i:22239_RC:i:199_XC:f:0_800000	1.4454427	0.57274336
VIRSorter_utg002206l_segment0_LN:i:16656_RC:i:286_XC:f:0_911765	4.481766	17.402634
VIRSorter_utg002208l_segment0_LN:i:31772_RC:i:451_XC:f:0_953125	4.1144342	7.232365
VIRSorter_utg002216l_segment0_LN:i:18830_RC:i:932_XC:f:1_000000	8.023497	15.055212
VIRSorter_utg002217l_segment0_LN:i:40065_RC:i:1370_XC:f:1_000000	3.913569	0.21051088
VIRSorter_utg002223l_segment0_LN:i:16436_RC:i:1768_XC:f:0_969697	5.4218564	10.441012
VIRSorter_utg002225l_segment0_LN:i:12940_RC:i:530_XC:f:1_000000	3.7538614	2.174839
VIRSorter_utg002233l_segment0_LN:i:10319_RC:i:948_XC:f:1_000000	19.45236	68.898315
VIRSorter_utg002237l_segment0_LN:i:13641_RC:i:2496_XC:f:1_000000	19.100851	15.148149
VIRSorter_utg002239l_segment0_LN:i:14724_RC:i:304_XC:f:0_933333	2.9472983	0.011690089
VIRSorter_utg002241l_segment0_LN:i:13027_RC:i:529_XC:f:1_000000	7.251951	11.508463
VIRSorter_utg002246l_segment0_LN:i:13369_RC:i:3327_XC:f:1_000000	32.60712	78.466225
VIRSorter_utg002251l_segment0_LN:i:11145_RC:i:1156_XC:f:1_000000	6.986345	11.127499
VIRSorter_utg002253l_segment0_LN:i:10543_RC:i:604_XC:f:0_954545	12.619312	0.8489512
VIRSorter_utg002256l_segment0_LN:i:12367_RC:i:169_XC:f:0_880000	2.0794175	0.5567231
VIRSorter_utg002258l_segment0_LN:i:10174_RC:i:333_XC:f:0_904762	6.933443	16.055288
VIRSorter_utg002262l_segment0_LN:i:37066_RC:i:2910_XC:f:0_986667	12.440106	7.901324
VIRSorter_utg002263l_segment0_LN:i:27993_RC:i:355_XC:f:0_982143	3.374814	0
VIRSorter_utg002265l_segment0_LN:i:14272_RC:i:577_XC:f:1_000000	8.846637	46.24529
VIRSorter_utg002267l_segment0_LN:i:14132_RC:i:1147_XC:f:1_000000	18.020197	13.09937
VIRSorter_utg002270l_segment0_LN:i:15984_RC:i:263_XC:f:0_906250	1.642387	0.45766434
VIRSorter_utg002272l_segment0_LN:i:15519_RC:i:421_XC:f:0_843750	2.0483298	2.4899821
VIRSorter_utg002275l_segment0_LN:i:12532_RC:i:105_XC:f:0_884615	1.3680264	1.6413119
VIRSorter_utg002279l_segment0_LN:i:11612_RC:i:192_XC:f:0_958333	3.7986875	4.269028
VIRSorter_utg002282l_segment0_LN:i:17627_RC:i:246_XC:f:0_916667	3.7587125	0.9911314
VIRSorter_utg002285l_segment0_LN:i:21006_RC:i:836_XC:f:0_976744	7.668436	7.165724
VIRSorter_utg002287l_segment0_LN:i:17131_RC:i:2337_XC:f:1_000000	17.044281	92.085945
VIRSorter_utg002291l_segment0_LN:i:12421_RC:i:366_XC:f:0_960000	0.56072724	0.14550447
VIRSorter_utg002295l_segment0_LN:i:11513_RC:i:160_XC:f:0_916667	2.9161706	42.354702
VIRSorter_utg002296l_segment0_LN:i:11253_RC:i:279_XC:f:1_000000	2.9041994	3.2962682
VIRSorter_utg002307l_segment0_LN:i:17131_RC:i:1113_XC:f:0_885714	6.223508	19.949444
VIRSorter_utg002309l_segment0_LN:i:15929_RC:i:2845_XC:f:1_000000	17.523226	40.067734
VIRSorter_utg002316l_segment0_LN:i:15540_RC:i:1293_XC:f:0_968750	5.9298306	10.378442
VIRSorter_utg002317l_segment0_LN:i:29881_RC:i:578_XC:f:0_933333	2.3726792	1.7684258
VIRSorter_utg002322l_segment0_LN:i:14798_RC:i:1123_XC:f:1_000000	14.204209	9.252961
VIRSorter_utg002324l_segment0_LN:i:15214_RC:i:317_XC:f:0_967742	4.3665977	5.752957
VIRSorter_utg002326l_segment0_LN:i:11930_RC:i:295_XC:f:1_000000	4.775225	26.554554
VIRSorter_utg002327l_segment0_LN:i:21112_RC:i:2271_XC:f:0_976744	17.95826	0.036688227
VIRSorter_utg002328l_segment0_LN:i:17181_RC:i:276_XC:f:0_857143	3.2845984	16.80574
VIRSorter_utg002329l_segment0_LN:i:21621_RC:i:738_XC:f:1_000000	5.4431868	0.031844012
VIRSorter_utg002330l_segment0_LN:i:42528_RC:i:1434_XC:f:0_918605	5.0012717	10.079876
VIRSorter_utg002333l_segment0_LN:i:10287_RC:i:216_XC:f:1_000000	3.5588422	2.8695843
VIRSorter_utg002335l_segment0_LN:i:33079_RC:i:605_XC:f:0_820896	1.6844023	1.6468912
VIRSorter_utg002337l_segment0_LN:i:21020_RC:i:582_XC:f:1_000000	4.706745	13.306513
VIRSorter_utg002342l_segment0_LN:i:12226_RC:i:288_XC:f:1_000000	4.206798	3.209919
VIRSorter_utg002343l_segment0_LN:i:10061_RC:i:333_XC:f:0_952381	5.9995565	0.12831095
VIRSorter_utg002344l_segment0_LN:i:19954_RC:i:501_XC:f:1_000000	6.7660537	2.812103
VIRSorter_utg002345l_segment0_LN:i:19321_RC:i:3834_XC:f:1_000000	23.893211	48.993362
VIRSorter_utg002348l_segment0_LN:i:39366_RC:i:439_XC:f:0_835443	3.6019928	0.017489698
VIRSorter_utg002358l_segment0_LN:i:17368_RC:i:565_XC:f:0_971429	4.22606	5.956186
VIRSorter_utg002362l_segment0_LN:i:16678_RC:i:286_XC:f:0_911765	2.3771284	2.3479078
VIRSorter_utg002364l_segment0_LN:i:16080_RC:i:416_XC:f:0_878788	2.5099554	3.3664968
VIRSorter_utg002370l_segment0_LN:i:15555_RC:i:5641_XC:f:1_000000	29.482794	86.54932
VIRSorter_utg002371l_segment0_LN:i:19052_RC:i:294_XC:f:0_974359	3.7400374	1.3777577
VIRSorter_utg002372l_segment0_LN:i:16590_RC:i:246_XC:f:0_882353	4.671829	7.9214787
VIRSorter_utg002375l_segment0_LN:i:14100_RC:i:388_XC:f:0_931034	4.9775662	9.082333
VIRSorter_utg002383l_segment0_LN:i:16717_RC:i:2201_XC:f:1_000000	9.657255	31.841606
VIRSorter_utg002389l_segment0_LN:i:13045_RC:i:3325_XC:f:1_000000	38.52331	108.65176
VIRSorter_utg002391l_segment0_LN:i:16051_RC:i:206_XC:f:0_818182	1.5687748	0.31098503
VIRSorter_utg002397l_segment0_LN:i:10532_RC:i:81_XC:f:0_772727	2.2551966	0.04902911
VIRSorter_utg002399l_segment0_LN:i:17131_RC:i:1383_XC:f:0_971429	10.132746	22.17498
VIRSorter_utg002406l_segment0_LN:i:17983_RC:i:1478_XC:f:1_000000	16.98156	45.30206
VIRSorter_utg002407l_segment0_LN:i:13688_RC:i:1814_XC:f:1_000000	22.597036	62.471966
VIRSorter_utg002409l_segment0_LN:i:22367_RC:i:203_XC:f:0_800000	1.9401807	0
VIRSorter_utg002412l_segment0_LN:i:12506_RC:i:1610_XC:f:0_961538	34.214645	3.3307385
VIRSorter_utg002415l_segment0_LN:i:15151_RC:i:524_XC:f:1_000000	7.991568	27.69153
VIRSorter_utg002416l_segment0_LN:i:12518_RC:i:951_XC:f:1_000000	14.137815	11.392032
VIRSorter_utg002420l_segment0_LN:i:14698_RC:i:278_XC:f:1_000000	2.004792	3.9289622
VIRSorter_utg002423l_segment0_LN:i:14619_RC:i:674_XC:f:0_966667	7.879264	20.769426
VIRSorter_utg002424l_segment0_LN:i:12504_RC:i:113_XC:f:0_807692	2.8278728	1.9753613
VIRSorter_utg002428l_segment0_LN:i:11268_RC:i:283_XC:f:0_956522	1.7116721	2.894716
VIRSorter_utg002429l_segment0_LN:i:12911_RC:i:698_XC:f:0_961538	8.119361	1.086529
VIRSorter_utg002437l_segment0_LN:i:12827_RC:i:450_XC:f:0_884615	7.044806	13.472625
VIRSorter_utg002442l_segment0_LN:i:38155_RC:i:1340_XC:f:0_948052	4.324781	3.351822
VIRSorter_utg002447l_segment0_LN:i:20825_RC:i:2482_XC:f:1_000000	14.01234	25.849726
VIRSorter_utg002449l_segment0_LN:i:22360_RC:i:382_XC:f:0_977778	3.9374833	6.8549733
VIRSorter_utg002451l_segment0_LN:i:17022_RC:i:1196_XC:f:1_000000	11.907727	0.40447626
VIRSorter_utg002452l_segment0_LN:i:11840_RC:i:1042_XC:f:1_000000	15.671388	0.78502893
VIRSorter_utg002453l_segment0_LN:i:11722_RC:i:258_XC:f:0_958333	4.06774	13.501861
VIRSorter_utg002454l_segment0_LN:i:15849_RC:i:640_XC:f:1_000000	8.03399	50.478664
VIRSorter_utg002456l_segment0_LN:i:17308_RC:i:710_XC:f:1_000000	5.767778	0.30331686
VIRSorter_utg002458l_segment0_LN:i:25416_RC:i:1202_XC:f:0_960784	6.759452	2.769872
VIRSorter_utg002460l_segment0_LN:i:29040_RC:i:510_XC:f:0_983051	4.01569	10.742986
VIRSorter_utg002461l_segment0_LN:i:27358_RC:i:545_XC:f:0_890909	1.1684558	0.48130536
VIRSorter_utg002462l_segment0_LN:i:11028_RC:i:172_XC:f:0_869565	2.8824837	0
VIRSorter_utg002464l_segment0_LN:i:19718_RC:i:241_XC:f:0_975000	2.2280035	3.0552642
VIRSorter_utg002465l_segment0_LN:i:10182_RC:i:213_XC:f:1_000000	2.0871682	0.371906
VIRSorter_utg002467l_segment0_LN:i:27399_RC:i:1151_XC:f:0_927273	5.735768	5.050855
VIRSorter_utg002475l_segment0_LN:i:13465_RC:i:438_XC:f:1_000000	6.140705	21.437311
VIRSorter_utg002476l_segment0_LN:i:14467_RC:i:474_XC:f:1_000000	3.9625084	7.1089096
VIRSorter_utg002477l_segment0_LN:i:11660_RC:i:112_XC:f:0_916667	2.6956143	1.7862015
VIRSorter_utg002478l_segment0_LN:i:17076_RC:i:706_XC:f:1_000000	7.278916	3.5279748
VIRSorter_utg002483l_segment0_LN:i:13939_RC:i:753_XC:f:0_892857	8.097092	7.6498566
VIRSorter_utg002485l_segment0_LN:i:13565_RC:i:182_XC:f:0_892857	2.4487066	1.2815784
VIRSorter_utg002487l_segment0_LN:i:30760_RC:i:3953_XC:f:1_000000	17.939726	8.519509
VIRSorter_utg002488l_segment0_LN:i:13863_RC:i:375_XC:f:1_000000	4.9982514	0.186242
VIRSorter_utg002489l_segment0_LN:i:17802_RC:i:274_XC:f:0_944444	2.2170072	2.7556224
VIRSorter_utg002498l_segment0_LN:i:21872_RC:i:506_XC:f:0_931818	2.433164	2.8015933
VIRSorter_utg002499l_segment0_LN:i:35287_RC:i:6096_XC:f:1_000000	27.192284	10.436171
VIRSorter_utg002505l_segment0_LN:i:11521_RC:i:186_XC:f:0_958333	1.2710637	1.5014797
VIRSorter_utg002515l_segment0_LN:i:17539_RC:i:119_XC:f:0_694444	1.6596878	0.8194552
VIRSorter_utg002517l_segment0_LN:i:18795_RC:i:267_XC:f:0_815789	0.92166483	1.5843364
VIRSorter_utg002518l_segment0_LN:i:17672_RC:i:590_XC:f:0_944444	4.759691	1.1834072
VIRSorter_utg002520l_segment0_LN:i:22115_RC:i:248_XC:f:0_933333	1.8250093	3.7826219
VIRSorter_utg002521l_segment0_LN:i:20528_RC:i:1242_XC:f:0_976190	7.9687915	25.561314
VIRSorter_utg002525l_segment0_LN:i:12777_RC:i:274_XC:f:0_961538	2.5857494	3.5632014
VIRSorter_utg002526l_segment0_LN:i:22493_RC:i:2881_XC:f:1_000000	29.042898	26.515476
VIRSorter_utg002529l_segment0_LN:i:16618_RC:i:309_XC:f:0_970588	3.7397633	4.0913057
VIRSorter_utg002531l_segment0_LN:i:22975_RC:i:577_XC:f:0_978261	6.0862513	0.10863157
VIRSorter_utg002538l_segment0_LN:i:11965_RC:i:306_XC:f:1_000000	2.3283887	4.7688584
VIRSorter_utg002551l_segment0_LN:i:12990_RC:i:149_XC:f:0_923077	2.7495677	5.5851135
VIRSorter_utg002557l_segment0_LN:i:11508_RC:i:434_XC:f:0_958333	7.526368	5.9304404
VIRSorter_utg002559l_segment0_LN:i:10670_RC:i:2475_XC:f:1_000000	42.796665	3.0650163
VIRSorter_utg002562l_segment0_LN:i:14927_RC:i:743_XC:f:1_000000	6.3169146	26.763702
VIRSorter_utg002563l_segment0_LN:i:15444_RC:i:422_XC:f:0_967742	3.4343164	18.551012
VIRSorter_utg002564l_segment0_LN:i:10415_RC:i:241_XC:f:0_904762	1.9033003	1.2394973
VIRSorter_utg002568l_segment0_LN:i:14863_RC:i:398_XC:f:0_800000	7.509606	1.6965816
VIRSorter_utg002577l_segment0_LN:i:24426_RC:i:293_XC:f:0_918367	3.3485496	0.014093577
VIRSorter_utg002584l_segment0_LN:i:10687_RC:i:1060_XC:f:0_954545	10.544286	25.358902
VIRSorter_utg002585l_segment0_LN:i:19708_RC:i:535_XC:f:1_000000	4.5216985	1.1834239
VIRSorter_utg002588l_segment0_LN:i:23803_RC:i:406_XC:f:0_958333	4.1039233	16.931915
VIRSorter_utg002590l_segment0_LN:i:13609_RC:i:161_XC:f:0_964286	2.4276671	2.1880815
VIRSorter_utg002593l_segment0_LN:i:10975_RC:i:177_XC:f:0_954545	2.2129824	3.1209884
VIRSorter_utg002595l_segment0_LN:i:10059_RC:i:147_XC:f:0_809524	0.8876849	1.5828164
VIRSorter_utg002598l_segment0_LN:i:14144_RC:i:178_XC:f:0_965517	2.3610923	0.09735569
VIRSorter_utg002603l_segment0_LN:i:10380_RC:i:238_XC:f:0_904762	4.886125	21.5239
VIRSorter_utg002605l_segment0_LN:i:17418_RC:i:1014_XC:f:0_971429	9.658201	1.1710182
VIRSorter_utg002609l_segment0_LN:i:10756_RC:i:432_XC:f:0_954545	2.5236924	7.7292957
VIRSorter_utg002612l_segment0_LN:i:20161_RC:i:340_XC:f:0_902439	2.524506	1.4044213
VIRSorter_utg002620l_segment0_LN:i:18973_RC:i:598_XC:f:1_000000	3.9626863	0.20865819
VIRSorter_utg002621l_segment0_LN:i:16712_RC:i:261_XC:f:0_941176	3.002766	0.056647126
VIRSorter_utg002624l_segment0_LN:i:15558_RC:i:487_XC:f:0_875000	2.3990326	1.6705781
VIRSorter_utg002630l_segment0_LN:i:12671_RC:i:252_XC:f:0_884615	1.8181194	5.35895
VIRSorter_utg002632l_segment0_LN:i:12491_RC:i:498_XC:f:1_000000	8.306585	18.830248
VIRSorter_utg002633l_segment0_LN:i:13353_RC:i:189_XC:f:0_888889	2.2735982	2.9647808
VIRSorter_utg002634l_segment0_LN:i:39619_RC:i:580_XC:f:0_800000	1.5641183	4.044732
VIRSorter_utg002636l_segment0_LN:i:13923_RC:i:765_XC:f:1_000000	11.236081	11.175816
VIRSorter_utg002639l_segment0_LN:i:12158_RC:i:328_XC:f:1_000000	4.6856747	4.5374255
VIRSorter_utg002641l_segment0_LN:i:16964_RC:i:685_XC:f:0_941176	8.274426	28.887024
VIRSorter_utg002643l_segment0_LN:i:27894_RC:i:1140_XC:f:1_000000	9.360094	8.061989
VIRSorter_utg002648l_segment0_LN:i:23224_RC:i:1351_XC:f:0_936170	7.9741673	9.186564
VIRSorter_utg002650l_segment0_LN:i:21055_RC:i:540_XC:f:0_953488	3.1806774	6.7443843
VIRSorter_utg002652l_segment0_LN:i:30587_RC:i:2340_XC:f:1_000000	7.759464	11.949755
VIRSorter_utg002654l_segment0_LN:i:13510_RC:i:259_XC:f:0_964286	3.4368582	0.39495715
VIRSorter_utg002656l_segment0_LN:i:18926_RC:i:554_XC:f:1_000000	6.944846	1.2550583
VIRSorter_utg002676l_segment0_LN:i:14773_RC:i:304_XC:f:0_933333	2.1517656	7.1189528
VIRSorter_utg002679l_segment0_LN:i:18410_RC:i:288_XC:f:0_972973	3.6376514	0.46747655
VIRSorter_utg002687l_segment0_LN:i:10737_RC:i:102_XC:f:0_954545	1.7963231	0.52902305
VIRSorter_utg002692l_segment0_LN:i:14915_RC:i:951_XC:f:1_000000	7.9743376	25.68313
VIRSorter_utg002698l_segment0_LN:i:16050_RC:i:252_XC:f:0_969697	2.6370413	1.4263307
VIRSorter_utg002701l_segment0_LN:i:37207_RC:i:661_XC:f:0_933333	3.7342086	0.30532536
VIRSorter_utg002703l_segment0_LN:i:37879_RC:i:1300_XC:f:1_000000	7.628227	5.9413724
VIRSorter_utg002712l_segment0_LN:i:18255_RC:i:417_XC:f:1_000000	2.7391753	0.16972049
VIRSorter_utg002715l_segment0_LN:i:17791_RC:i:1570_XC:f:0_916667	4.406642	4.5326567
VIRSorter_utg002717l_segment0_LN:i:15172_RC:i:233_XC:f:0_838710	1.4595618	1.849219
VIRSorter_utg002720l_segment0_LN:i:23827_RC:i:743_XC:f:1_000000	4.9917	0.072239414
VIRSorter_utg002723l_segment0_LN:i:11757_RC:i:366_XC:f:1_000000	5.650541	1.1419357
VIRSorter_utg002728l_segment0_LN:i:14496_RC:i:920_XC:f:0_933333	6.135144	19.562342
VIRSorter_utg002733l_segment0_LN:i:11018_RC:i:87_XC:f:0_695652	1.7343016	5.81144
VIRSorter_utg002750l_segment0_LN:i:13282_RC:i:241_XC:f:0_851852	1.9899485	3.3564475
VIRSorter_utg002757l_segment0_LN:i:15489_RC:i:792_XC:f:1_000000	5.326749	21.81426
VIRSorter_utg002758l_segment0_LN:i:19897_RC:i:2641_XC:f:1_000000	16.586622	25.26897
VIRSorter_utg002773l_segment0_LN:i:18603_RC:i:494_XC:f:0_947368	3.2063217	17.265224
VIRSorter_utg002775l_segment0_LN:i:12441_RC:i:106_XC:f:0_680000	0.38757172	0.7125175
VIRSorter_utg002778l_segment0_LN:i:10741_RC:i:143_XC:f:0_909091	2.410832	0.064100124
VIRSorter_utg002779l_segment0_LN:i:11144_RC:i:2777_XC:f:1_000000	38.22002	228.15347
VIRSorter_utg002780l_segment0_LN:i:12867_RC:i:328_XC:f:1_000000	4.4136047	1.6320225
VIRSorter_utg002786l_segment0_LN:i:16368_RC:i:568_XC:f:1_000000	5.815341	0.22609265
VIRSorter_utg002787l_segment0_LN:i:21299_RC:i:2975_XC:f:1_000000	11.537264	13.02715
VIRSorter_utg002789l_segment0_LN:i:14609_RC:i:2195_XC:f:1_000000	31.526405	8.54203
VIRSorter_utg002792l_segment0_LN:i:12259_RC:i:131_XC:f:0_720000	0.6264076	0.12636623
VIRSorter_utg002794l_segment0_LN:i:20319_RC:i:660_XC:f:0_926829	3.8847544	19.38194
VIRSorter_utg002796l_segment0_LN:i:13497_RC:i:614_XC:f:1_000000	7.131734	14.3660555
VIRSorter_utg002802l_segment0_LN:i:13435_RC:i:372_XC:f:1_000000	1.6482673	2.3189132
VIRSorter_utg002807l_segment0_LN:i:21978_RC:i:928_XC:f:0_931818	3.9084136	2.5492148
VIRSorter_utg002813l_segment0_LN:i:12690_RC:i:168_XC:f:0_923077	1.8576158	5.3305807
VIRSorter_utg002815l_segment0_LN:i:14051_RC:i:265_XC:f:0_931034	3.2409816	0.036750022
VIRSorter_utg002816l_segment0_LN:i:18741_RC:i:300_XC:f:0_973684	3.0588338	0.018368803
VIRSorter_utg002818l_segment0_LN:i:19185_RC:i:318_XC:f:0_974359	3.2486825	0.08971846
VIRSorter_utg002827l_segment0_LN:i:21710_RC:i:198_XC:f:0_750000	1.7438922	2.695645
VIRSorter_utg002830l_segment0_LN:i:21566_RC:i:139_XC:f:0_727273	2.2772288	0.015962614
VIRSorter_utg002835l_segment0_LN:i:14382_RC:i:110_XC:f:0_758621	3.4519868	18.382963
VIRSorter_utg002837l_segment0_LN:i:11292_RC:i:87_XC:f:0_652174	1.0437986	1.9968436
VIRSorter_utg002840l_segment0_LN:i:12911_RC:i:161_XC:f:0_884615	3.112191	17.91773
VIRSorter_utg002851l_segment0_LN:i:18517_RC:i:102_XC:f:0_552632	0.964435	0.18126233
VIRSorter_utg002854l_segment0_LN:i:15793_RC:i:209_XC:f:0_843750	2.6460304	2.877285
VIRSorter_utg002856l_segment0_LN:i:20767_RC:i:181_XC:f:0_714286	2.9926028	0.38126564
VIRSorter_utg002859l_segment0_LN:i:13470_RC:i:119_XC:f:0_851852	1.6042106	16.912195
VIRSorter_utg002860l_segment0_LN:i:20227_RC:i:289_XC:f:0_853659	3.1961026	7.5821056
VIRSorter_utg002861l_segment0_LN:i:15954_RC:i:407_XC:f:1_000000	4.9812	4.925097
VIRSorter_utg002863l_segment0_LN:i:12169_RC:i:110_XC:f:0_680000	0.8071447	0.70015454
VIRSorter_utg002865l_segment0_LN:i:18751_RC:i:526_XC:f:1_000000	4.638186	2.932851
VIRSorter_utg002872l_segment0_LN:i:11396_RC:i:100_XC:f:0_739130	1.7237879	3.3455296
VIRSorter_utg002873l_segment0_LN:i:13744_RC:i:107_XC:f:0_785714	1.7281528	3.0181963
VIRSorter_utg002876l_segment0_LN:i:14088_RC:i:333_XC:f:0_965517	3.6000838	0.0671981
VIRSorter_utg002884l_segment0_LN:i:10035_RC:i:128_XC:f:0_809524	1.6728387	0
VIRSorter_utg002887l_segment0_LN:i:11092_RC:i:163_XC:f:0_826087	2.3828433	5.2450595
VIRSorter_utg002889l_segment0_LN:i:10209_RC:i:72_XC:f:0_761905	1.7667773	0.01686011
VIRSorter_utg002894l_segment0_LN:i:12750_RC:i:150_XC:f:0_846154	1.7228147	0.2497498
VIRSorter_utg002898l_segment0_LN:i:19466_RC:i:385_XC:f:0_974359	4.04581	13.369609
VIRSorter_utg002899l_segment0_LN:i:11814_RC:i:177_XC:f:0_875000	2.3732655	3.5112655
VIRSorter_utg002905l_segment0_LN:i:13406_RC:i:145_XC:f:0_851852	1.9049361	2.8118265
VIRSorter_utg002912l_segment0_LN:i:11186_RC:i:192_XC:f:0_913043	2.2670293	2.1311722
VIRSorter_utg002913l_segment0_LN:i:16339_RC:i:190_XC:f:0_909091	3.4320042	0.13694982
VIRSorter_utg002925l_segment0_LN:i:17114_RC:i:520_XC:f:0_971429	5.947945	25.556229
VIRSorter_utg002929l_segment0_LN:i:10181_RC:i:105_XC:f:0_619048	1.9119638	3.6264398
VIRSorter_utg002931l_segment0_LN:i:20370_RC:i:331_XC:f:0_951220	3.5681818	7.773926
VIRSorter_utg002935l_segment0_LN:i:16263_RC:i:139_XC:f:0_878788	2.811143	2.9740567
VIRSorter_utg002937l_segment0_LN:i:11983_RC:i:231_XC:f:0_958333	3.6363685	3.1816454
VIRSorter_utg002946l_segment0_LN:i:10702_RC:i:147_XC:f:0_818182	1.0512819	1.8013442
VIRSorter_utg002947l_segment0_LN:i:12107_RC:i:101_XC:f:0_720000	0.60477096	0.8032588
VIRSorter_utg002948l_segment0_LN:i:12070_RC:i:117_XC:f:0_880000	2.2193592	8.449377
VIRSorter_utg002954l_segment0_LN:i:10325_RC:i:139_XC:f:0_809524	1.7815204	1.4920267
VIRSorter_utg002956l_segment0_LN:i:16373_RC:i:574_XC:f:1_000000	4.886449	3.8529139
VIRSorter_utg002958l_segment0_LN:i:10739_RC:i:290_XC:f:1_000000	6.319219	23.673378
VIRSorter_utg002961l_segment0_LN:i:13835_RC:i:443_XC:f:1_000000	4.7760205	4.8707542
VIRSorter_utg002966l_segment0_LN:i:15490_RC:i:267_XC:f:0_903226	2.0060484	4.8392754
VIRSorter_utg002973l_segment0_LN:i:16418_RC:i:192_XC:f:0_909091	4.220414	0.14677477
VIRSorter_utg002974l_segment0_LN:i:12647_RC:i:191_XC:f:0_807692	2.1039836	2.2796643
VIRSorter_utg002978l_segment0_LN:i:13662_RC:i:137_XC:f:0_857143	1.6339523	0
VIRSorter_utg002980l_segment0_LN:i:14248_RC:i:3154_XC:f:1_000000	26.271265	1.5161195
VIRSorter_utg002983l_segment0_LN:i:13118_RC:i:149_XC:f:0_814815	2.5321472	3.2409544
VIRSorter_utg002986l_segment0_LN:i:10526_RC:i:79_XC:f:0_727273	0.8143695	1.0383744
VIRSorter_utg003001l_segment0_LN:i:13202_RC:i:693_XC:f:0_925926	7.7374864	5.6453614
VIRSorter_utg003002l_segment0_LN:i:17806_RC:i:569_XC:f:0_972222	4.653666	5.4713397
VIRSorter_utg003004l_segment0_LN:i:11874_RC:i:104_XC:f:0_791667	1.8499146	1.4350986
VIRSorter_utg003006l_segment0_LN:i:11040_RC:i:64_XC:f:0_826087	1.8602546	0.31182042
VIRSorter_utg003010l_segment0_LN:i:13707_RC:i:189_XC:f:0_857143	2.058535	2.3545203
VIRSorter_utg003011l_segment0_LN:i:12575_RC:i:425_XC:f:0_961538	3.6639988	1.0744972
VIRSorter_utg003013l_segment0_LN:i:13024_RC:i:830_XC:f:0_962963	11.435767	17.709408
VIRSorter_utg003023l_segment0_LN:i:10074_RC:i:371_XC:f:1_000000	5.1763606	24.757685
VIRSorter_utg003027l_segment0_LN:i:14503_RC:i:186_XC:f:0_833333	1.526889	2.00573
VIRSorter_utg003033l_segment0_LN:i:12409_RC:i:333_XC:f:0_960000	2.9070883	2.1430647
VIRSorter_utg003035l_segment0_LN:i:13040_RC:i:239_XC:f:0_925926	3.2046595	4.586916
VIRSorter_utg003036l_segment0_LN:i:13273_RC:i:74_XC:f:0_629630	0.90146595	2.282376
VIRSorter_utg003040l_segment0_LN:i:18150_RC:i:787_XC:f:1_000000	5.40181	13.030279
VIRSorter_utg003042l_segment0_LN:i:15307_RC:i:564_XC:f:1_000000	5.425084	15.461662
VIRSorter_utg003046l_segment0_LN:i:17329_RC:i:274_XC:f:0_771429	1.2366631	1.3160912
VIRSorter_utg003050l_segment0_LN:i:12666_RC:i:223_XC:f:0_961538	3.9055653	0.73383415
VIRSorter_utg003053l_segment0_LN:i:14798_RC:i:254_XC:f:0_966667	2.8360147	2.8148544
VIRSorter_utg003055l_segment0_LN:i:12500_RC:i:662_XC:f:1_000000	11.9151535	91.756325
VIRSorter_utg003058l_segment0_LN:i:14747_RC:i:313_XC:f:0_900000	4.747074	0.26845267
VIRSorter_utg003060l_segment0_LN:i:17456_RC:i:315_XC:f:1_000000	4.746974	6.641045
VIRSorter_utg003061l_segment0_LN:i:10828_RC:i:407_XC:f:0_909091	6.300264	0
VIRSorter_utg003071l_segment0_LN:i:15302_RC:i:283_XC:f:0_935484	4.014707	3.8863637
VIRSorter_utg003077l_segment0_LN:i:12617_RC:i:295_XC:f:1_000000	4.5859838	3.2741516
VIRSorter_utg003080l_segment0_LN:i:10208_RC:i:76_XC:f:0_619048	0.94470614	0
VIRSorter_utg003081l_segment0_LN:i:13250_RC:i:121_XC:f:0_777778	1.4556317	9.859832
VIRSorter_utg003093l_segment0_LN:i:12443_RC:i:648_XC:f:0_840000	7.8650064	3.057108
VIRSorter_utg003095l_segment0_LN:i:13644_RC:i:235_XC:f:0_892857	2.3429065	1.1227729
VIRSorter_utg003099l_segment0_LN:i:14221_RC:i:207_XC:f:0_965517	2.8757358	3.7642102
VIRSorter_utg003100l_segment0_LN:i:10531_RC:i:347_XC:f:1_000000	8.682484	20.177397
VIRSorter_utg003102l_segment0_LN:i:18651_RC:i:290_XC:f:0_947368	3.3991463	10.483826
VIRSorter_utg003104l_segment0_LN:i:10006_RC:i:65_XC:f:0_619048	1.5170575	0.17202166
VIRSorter_utg003109l_segment0_LN:i:12084_RC:i:158_XC:f:0_960000	3.221732	1.9870421
VIRSorter_utg003110l_segment0_LN:i:10926_RC:i:1070_XC:f:1_000000	29.92752	587.5813
VIRSorter_utg003111l_segment0_LN:i:11699_RC:i:231_XC:f:0_958333	3.114046	4.1710744
VIRSorter_utg003115l_segment0_LN:i:10445_RC:i:207_XC:f:0_952381	4.684743	8.165425
VIRSorter_utg003116l_segment0_LN:i:12430_RC:i:132_XC:f:0_680000	2.2125504	1.1147265
VIRSorter_utg003132l_segment0_LN:i:17116_RC:i:616_XC:f:0_914286	6.66718	0.7341152
VIRSorter_utg003133l_segment0_LN:i:15031_RC:i:325_XC:f:0_935484	5.1682677	4.2770696
VIRSorter_utg003138l_segment0_LN:i:15920_RC:i:505_XC:f:1_000000	7.011009	7.1250176
VIRSorter_utg003143l_segment0_LN:i:10562_RC:i:950_XC:f:1_000000	12.731876	16.850702
VIRSorter_utg003149l_segment0_LN:i:12725_RC:i:1101_XC:f:1_000000	22.202011	25.713898
VIRSorter_utg003152l_segment0_LN:i:10883_RC:i:523_XC:f:1_000000	21.726158	4.112144
VIRSorter_utg003159l_segment0_LN:i:11510_RC:i:790_XC:f:0_958333	10.829882	0.60565215
VIRSorter_utg003164l_segment0_LN:i:12180_RC:i:1265_XC:f:1_000000	16.02568	28.383642
VIRSorter_utg003171l_segment0_LN:i:12751_RC:i:896_XC:f:0_923077	17.955082	0.006749465
VIRSorter_utg003183l_segment0_LN:i:17468_RC:i:2866_XC:f:1_000000	24.945387	70.47383
VIRSorter_utg003184l_segment0_LN:i:14409_RC:i:84_XC:f:0_551724	0.8303947	3.1894884
VIRSorter_utg003187l_segment0_LN:i:18459_RC:i:2686_XC:f:1_000000	23.673878	2.4290874
VIRSorter_utg003191l_segment0_LN:i:10841_RC:i:136_XC:f:0_954545	2.2073898	8.637203
VIRSorter_utg003193l_segment0_LN:i:15852_RC:i:469_XC:f:0_937500	1.9715036	2.2748017
VIRSorter_utg003202l_segment0_LN:i:15246_RC:i:424_XC:f:1_000000	5.3765087	10.928563
VIRSorter_utg003208l_segment0_LN:i:16840_RC:i:165_XC:f:0_852941	2.7254276	0.12776488
VIRSorter_utg003209l_segment0_LN:i:10848_RC:i:470_XC:f:0_954545	7.194082	0.23007102
VIRSorter_utg003210l_segment0_LN:i:10221_RC:i:645_XC:f:0_952381	8.78857	22.254477
VIRSorter_utg003212l_segment0_LN:i:10084_RC:i:100_XC:f:0_904762	2.018904	0.554746
VIRSorter_utg003214l_segment0_LN:i:15369_RC:i:1420_XC:f:1_000000	18.033903	44.321953
VIRSorter_utg003218l_segment0_LN:i:12966_RC:i:3102_XC:f:1_000000	15.370989	15.153519
VIRSorter_utg003219l_segment0_LN:i:11862_RC:i:476_XC:f:1_000000	6.217786	0.5296373
VIRSorter_utg003220l_segment0_LN:i:13319_RC:i:226_XC:f:0_925926	2.118503	1.912642
VIRSorter_utg003226l_segment0_LN:i:18760_RC:i:181_XC:f:0_868421	2.8843863	8.81727
VIRSorter_utg003227l_segment0_LN:i:22619_RC:i:2183_XC:f:0_978261	23.188581	20.728949
VIRSorter_utg003228l_segment0_LN:i:11356_RC:i:570_XC:f:1_000000	6.8093576	0
VIRSorter_utg003232l_segment0_LN:i:14500_RC:i:941_XC:f:1_000000	7.118745	31.676912
VIRSorter_utg003234l_segment0_LN:i:13340_RC:i:261_XC:f:1_000000	4.2571106	8.806238
VIRSorter_utg003236l_segment0_LN:i:10441_RC:i:2097_XC:f:1_000000	56.768673	0.88197297
VIRSorter_utg003243l_segment0_LN:i:13495_RC:i:386_XC:f:0_962963	4.1817474	11.906526
VIRSorter_utg003255l_segment0_LN:i:14043_RC:i:1182_XC:f:0_931034	10.96203	22.932821
VIRSorter_utg003256l_segment0_LN:i:15137_RC:i:913_XC:f:0_935484	11.93945	1.6260722
VIRSorter_utg003257l_segment0_LN:i:15982_RC:i:341_XC:f:1_000000	4.3690724	0.043079678
VIRSorter_utg003263l_segment0_LN:i:23011_RC:i:1348_XC:f:0_978723	5.354972	8.041121
VIRSorter_utg003267l_segment0_LN:i:12823_RC:i:193_XC:f:0_884615	1.2673465	1.2349285
VIRSorter_utg003270l_segment0_LN:i:13319_RC:i:66_XC:f:0_555556	0.9922102	0
VIRSorter_utg003275l_segment0_LN:i:17229_RC:i:2307_XC:f:1_000000	45.141056	0.46954948
VIRSorter_utg003278l_segment0_LN:i:13300_RC:i:93_XC:f:0_518519	1.8529814	0.2070675
VIRSorter_utg003280l_segment0_LN:i:11450_RC:i:4484_XC:f:1_000000	52.655117	49.329933
VIRSorter_utg003281l_segment0_LN:i:10979_RC:i:1833_XC:f:1_000000	29.45773	20.16929
VIRSorter_utg003283l_segment0_LN:i:11114_RC:i:261_XC:f:0_869565	4.6919794	1.1847717
VIRSorter_utg003288l_segment0_LN:i:11897_RC:i:2290_XC:f:1_000000	42.000443	152.24594
VIRSorter_utg003290l_segment0_LN:i:17784_RC:i:2111_XC:f:1_000000	16.880367	66.08089
VIRSorter_utg003293l_segment0_LN:i:11759_RC:i:822_XC:f:0_916667	8.899607	30.182964
VIRSorter_utg003294l_segment0_LN:i:11820_RC:i:2178_XC:f:1_000000	57.035217	0.9246979
VIRSorter_utg003300l_segment0_LN:i:10983_RC:i:580_XC:f:0_954545	9.219464	0.39963433
VIRSorter_utg003301l_segment1_LN:i:14545_RC:i:5440_XC:f:1_000000	51.985325	86.032845
VIRSorter_utg003308l_segment0_LN:i:13089_RC:i:2393_XC:f:1_000000	48.51755	2.1172054
VIRSorter_utg003310l_segment0_LN:i:15669_RC:i:199_XC:f:0_968750	2.5529974	9.128583
VIRSorter_utg003311l_segment0_LN:i:13492_RC:i:704_XC:f:1_000000	10.231676	3.737962
VIRSorter_utg003312l_segment0_LN:i:12222_RC:i:223_XC:f:1_000000	1.7972414	4.640414
VIRSorter_utg003320l_segment0_LN:i:10331_RC:i:1319_XC:f:1_000000	18.548166	22.742275
VIRSorter_utg003324l_segment0_LN:i:10588_RC:i:933_XC:f:1_000000	16.12455	28.554712
VIRSorter_utg003325l_segment0_LN:i:17168_RC:i:2226_XC:f:0_942857	9.642811	12.838181
VIRSorter_utg003327l_segment0_LN:i:10650_RC:i:2324_XC:f:1_000000	38.819057	51.59705
VIRSorter_utg003330l_segment0_LN:i:26205_RC:i:2762_XC:f:1_000000	18.761417	30.421532
VIRSorter_utg003333l_segment0_LN:i:22658_RC:i:1151_XC:f:1_000000	9.615722	21.107288
VIRSorter_utg003337l_segment0_LN:i:10404_RC:i:91_XC:f:0_809524	2.1627872	6.7417226
VIRSorter_utg003339l_segment0_LN:i:10316_RC:i:2030_XC:f:1_000000	47.294754	265.7874
VIRSorter_utg003344l_segment0_LN:i:11202_RC:i:1414_XC:f:1_000000	14.9856615	11.155388
VIRSorter_utg003347l_segment0_LN:i:15217_RC:i:957_XC:f:0_967742	26.21789	0.7069596
VIRSorter_utg003353l_segment0_LN:i:13583_RC:i:426_XC:f:0_928571	5.337943	0.3928345
VIRSorter_utg003354l_segment0_LN:i:10440_RC:i:2199_XC:f:1_000000	17.088684	18.81173
VIRSorter_utg003357l_segment1_LN:i:10084_RC:i:1197_XC:f:0_952381	23.46533	30.272058
VIRSorter_utg003359l_segment0_LN:i:10174_RC:i:432_XC:f:1_000000	6.2839813	25.901627
VIRSorter_utg003360l_segment0_LN:i:26051_RC:i:395_XC:f:0_962264	2.5021427	2.3984232
VIRSorter_utg003368l_segment0_LN:i:14645_RC:i:3258_XC:f:1_000000	25.790787	124.75967
VIRSorter_utg003369l_segment0_LN:i:15272_RC:i:1399_XC:f:1_000000	14.383109	16.100077
VIRSorter_utg003370l_segment0_LN:i:10589_RC:i:322_XC:f:0_954545	6.6111155	21.310387
VIRSorter_utg003373l_segment0_LN:i:10615_RC:i:142_XC:f:0_909091	3.0282807	0.30808973
VIRSorter_utg003377l_segment0_LN:i:11738_RC:i:2806_XC:f:1_000000	46.76849	104.157684
VIRSorter_utg003379l_segment0_LN:i:19076_RC:i:231_XC:f:0_794872	1.9753258	2.0256884
VIRSorter_utg003381l_segment0_LN:i:10777_RC:i:121_XC:f:0_909091	2.502204	3.170343
VIRSorter_utg003382l_segment0_LN:i:10633_RC:i:740_XC:f:1_000000	23.127129	0.5503851
VIRSorter_utg003383l_segment0_LN:i:12011_RC:i:468_XC:f:1_000000	6.7205195	20.23481
VIRSorter_utg003388l_segment0_LN:i:14354_RC:i:3861_XC:f:1_000000	23.788034	30.662064
VIRSorter_utg003390l_segment0_LN:i:15013_RC:i:1374_XC:f:0_967742	19.234734	21.737741
VIRSorter_utg003398l_segment0_LN:i:10336_RC:i:134_XC:f:0_904762	2.401629	6.32812
VIRSorter_utg003407l_segment0_LN:i:12991_RC:i:237_XC:f:0_923077	3.4366953	2.1729257
VIRSorter_utg003409l_segment0_LN:i:15565_RC:i:535_XC:f:0_968750	4.956536	5.3135877
VIRSorter_utg003416l_segment0_LN:i:10494_RC:i:676_XC:f:1_000000	11.282779	13.827068
VIRSorter_utg003421l_segment0_LN:i:10751_RC:i:2721_XC:f:1_000000	81.2276	0.32020253
VIRSorter_utg003427l_segment0_LN:i:13552_RC:i:631_XC:f:0_964286	5.284265	3.1498647
VIRSorter_utg003428l_segment0_LN:i:12207_RC:i:982_XC:f:1_000000	13.327634	0.9799852
VIRSorter_utg003429l_segment0_LN:i:17180_RC:i:158_XC:f:0_885714	1.8814775	4.373254
VIRSorter_utg003431l_segment0_LN:i:21134_RC:i:1445_XC:f:0_976744	14.22152	1.1402234
VIRSorter_utg003432l_segment0_LN:i:21083_RC:i:1234_XC:f:0_953488	10.715236	0.26941708
VIRSorter_utg003450l_segment0_LN:i:11289_RC:i:2152_XC:f:1_000000	34.32795	152.0825
VIRSorter_utg003454l_segment0_LN:i:10254_RC:i:428_XC:f:0_952381	1.0797967	0.36090156
VIRSorter_utg003456l_segment0_LN:i:16480_RC:i:6978_XC:f:1_000000	133.03891	560.88367
VIRSorter_utg003464l_segment0_LN:i:23799_RC:i:3220_XC:f:1_000000	23.922316	93.51908
VIRSorter_utg003465l_segment0_LN:i:11732_RC:i:4461_XC:f:1_000000	18.342503	20.694008
VIRSorter_utg003467l_segment0_LN:i:12228_RC:i:701_XC:f:1_000000	17.992805	0.26041135
VIRSorter_utg003468l_segment0_LN:i:15094_RC:i:637_XC:f:1_000000	3.3483105	4.1052704
VIRSorter_utg003472l_segment0_LN:i:10198_RC:i:700_XC:f:1_000000	10.174304	18.895252
VIRSorter_utg003473l_segment0_LN:i:20114_RC:i:2728_XC:f:1_000000	18.671724	17.260408
VIRSorter_utg003476l_segment0_LN:i:12586_RC:i:930_XC:f:1_000000	16.260748	0
VIRSorter_utg003479l_segment0_LN:i:12821_RC:i:906_XC:f:1_000000	14.541935	14.230742
VIRSorter_utg003483l_segment0_LN:i:10886_RC:i:188_XC:f:1_000000	3.1169431	0
VIRSorter_utg003485l_segment0_LN:i:16764_RC:i:569_XC:f:0_970588	6.2106137	3.121329
VIRSorter_utg003491l_segment0_LN:i:23933_RC:i:494_XC:f:1_000000	4.3278728	0.31644565
VIRSorter_utg003499l_segment0_LN:i:16903_RC:i:2322_XC:f:1_000000	10.74486	13.584249
VIRSorter_utg003505l_segment0_LN:i:14422_RC:i:183_XC:f:0_862069	2.0926895	40.602467
VIRSorter_utg003512l_segment0_LN:i:10252_RC:i:234_XC:f:0_952381	4.337449	1.494256
VIRSorter_utg003513l_segment0_LN:i:12502_RC:i:877_XC:f:0_961538	8.113578	17.726025
VIRSorter_utg003517l_segment0_LN:i:10250_RC:i:1372_XC:f:1_000000	33.242844	1.1922795
VIRSorter_utg003519l_segment0_LN:i:13116_RC:i:226_XC:f:1_000000	3.7715683	23.08384
VIRSorter_utg003521l_segment0_LN:i:12070_RC:i:1060_XC:f:1_000000	20.861975	58.7606
VIRSorter_utg003529l_segment0_LN:i:12641_RC:i:820_XC:f:1_000000	9.846797	32.03938
VIRSorter_utg003531l_segment0_LN:i:11065_RC:i:952_XC:f:1_000000	15.962043	19.49141
VIRSorter_utg003533l_segment0_LN:i:11335_RC:i:1696_XC:f:1_000000	30.297121	1.5792664
VIRSorter_utg003537l_segment0_LN:i:10972_RC:i:1552_XC:f:1_000000	29.460247	44.1921
VIRSorter_utg003539l_segment0_LN:i:11269_RC:i:984_XC:f:1_000000	18.636553	60.157402
VIRSorter_utg003541l_segment0_LN:i:10972_RC:i:1332_XC:f:1_000000	25.049349	5.5063643
VIRSorter_utg003548l_segment0_LN:i:11457_RC:i:871_XC:f:1_000000	19.421858	1.4047023
VIRSorter_utg003554l_segment0_LN:i:13745_RC:i:601_XC:f:0_964286	6.7172174	0.32559085
VIRSorter_utg003558l_segment0_LN:i:13209_RC:i:555_XC:f:0_888889	4.042452	1.3161187
VIRSorter_utg003565l_segment0_LN:i:11018_RC:i:733_XC:f:1_000000	6.758914	7.0221567
VIRSorter_utg003566l_segment0_LN:i:13555_RC:i:1433_XC:f:1_000000	15.63849	55.415188
VIRSorter_utg003578l_segment0_LN:i:10421_RC:i:900_XC:f:0_952381	6.6320105	8.266816
VIRSorter_utg003580l_segment0_LN:i:15283_RC:i:2109_XC:f:1_000000	10.820467	30.808582
VIRSorter_utg003583l_segment0_LN:i:10889_RC:i:1036_XC:f:1_000000	12.513539	50.24326
VIRSorter_utg003590l_segment0_LN:i:11111_RC:i:729_XC:f:0_956522	30.28108	0.015491392
VIRSorter_utg003596l_segment0_LN:i:11144_RC:i:2087_XC:f:0_956522	71.664536	1.189305
VIRSorter_utg003597l_segment0_LN:i:10108_RC:i:1331_XC:f:1_000000	26.236437	4.5551443
VIRSorter_utg003598l_segment0_LN:i:13301_RC:i:1629_XC:f:1_000000	10.432306	29.996649
VIRSorter_utg003606l_segment0_LN:i:10625_RC:i:1182_XC:f:1_000000	18.236624	33.461075
VIRSorter_utg003607l_segment0_LN:i:10310_RC:i:886_XC:f:0_952381	4.278405	10.242348
VIRSorter_utg003610l_segment0_LN:i:12072_RC:i:3106_XC:f:1_000000	35.415104	94.3108
VIRSorter_utg003617l_segment0_LN:i:10587_RC:i:926_XC:f:1_000000	16.007996	3.674338
VIRSorter_utg003620l_segment0_LN:i:18407_RC:i:309_XC:f:0_972973	2.532218	2.7351835
VIRSorter_utg003623l_segment0_LN:i:11302_RC:i:580_XC:f:1_000000	8.437807	12.069451
VIRSorter_utg003627l_segment0_LN:i:16450_RC:i:3107_XC:f:1_000000	21.951231	34.220932
VIRSorter_utg003629l_segment0_LN:i:13343_RC:i:1487_XC:f:1_000000	7.4148073	7.4949064
VIRSorter_utg003632l_segment0_LN:i:15808_RC:i:2587_XC:f:1_000000	24.684147	78.081184
VIRSorter_utg003634l_segment0_LN:i:11718_RC:i:3697_XC:f:1_000000	103.22174	0.35987875
VIRSorter_utg003637l_segment0_LN:i:13307_RC:i:1868_XC:f:1_000000	25.565746	2.8004081
VIRSorter_utg003649l_segment0_LN:i:11366_RC:i:884_XC:f:1_000000	14.439478	7.859652
VIRSorter_utg003663l_segment0_LN:i:11139_RC:i:91_XC:f:0_869565	1.8597535	0.030904904
VIRSorter_utg003670l_segment0_LN:i:12568_RC:i:601_XC:f:0_961538	5.1864514	7.1148047
VIRSorter_utg003677l_segment0_LN:i:12338_RC:i:652_XC:f:1_000000	13.707203	0
VIRSorter_utg003678l_segment0_LN:i:11416_RC:i:156_XC:f:0_782609	2.0805652	14.399023
VIRSorter_utg003683l_segment0_LN:i:11224_RC:i:1772_XC:f:1_000000	75.226944	0.22236373
VIRSorter_utg003689l_segment0_LN:i:10626_RC:i:1740_XC:f:1_000000	16.218142	15.939287
VIRSorter_utg003700l_segment0_LN:i:12745_RC:i:1353_XC:f:1_000000	19.602953	46.30287
VIRSorter_utg003704l_segment0_LN:i:14945_RC:i:2154_XC:f:1_000000	19.53734	39.768963
VIRSorter_utg003709l_segment0_LN:i:11317_RC:i:198_XC:f:0_913043	1.9883041	1.4829171
VIRSorter_utg003726l_segment0_LN:i:12536_RC:i:2869_XC:f:0_961538	81.157906	0.5080265
VIRSorter_utg003742l_segment0_LN:i:11782_RC:i:315_XC:f:1_000000	5.8204403	8.203031
VIRSorter_utg003743l_segment0_LN:i:13765_RC:i:407_XC:f:0_928571	2.0239136	3.845143
VIRSorter_utg003756l_segment0_LN:i:10453_RC:i:1635_XC:f:1_000000	15.786092	18.434303
VIRSorter_utg003772l_segment0_LN:i:12312_RC:i:1977_XC:f:1_000000	7.3829985	6.2002416
VIRSorter_utg003776l_segment0_LN:i:10795_RC:i:1000_XC:f:1_000000	24.682539	4.113776
VIRSorter_utg003788l_segment0_LN:i:13295_RC:i:3146_XC:f:1_000000	14.883156	14.513123
VIRSorter_utg003790l_segment0_LN:i:10997_RC:i:584_XC:f:1_000000	7.713705	5.415586
VIRSorter_utg003823l_segment0_LN:i:13360_RC:i:4821_XC:f:1_000000	32.80286	48.532513
VIRSorter_utg003899l_segment0_LN:i:13173_RC:i:2947_XC:f:1_000000	92.40352	0.39852792
