# Supplementary material for: Long-read powered viral metagenomics in the oligotrophic Sargasso Sea
Source: Nat Commun. 2024 May 14;15:4089. doi: 10.1038/s41467-024-48300-6 (PMC11094077; doi:10.1038/s41467-024-48300-6)
Supplement: Supplementary file 6 — Source Data file [file 41467_2024_48300_MOESM6_ESM.zip › source_data/BATS_env.csv]

sample	time	depth	type
10_AE1712_C14_N14_19_200m_c_1	night	200m	c
10_AE1712_C14_N14_19_200m_v_1	night	200m	v
11_AE1712_C16_N1_7_80m_c_1	day	80m	c
11_AE1712_C16_N1_7_80m_v_1	day	80m	v
12_AE1712_C16_N8_14_200m_c_1	day	200m	c
12_AE1712_C16_N8_14_200m_v_1	day	200m	v
1_AE1712_C3_N1_7_80m_c_1	night	80m	c
1_AE1712_C3_N1_7_80m_v_1	night	80m	v
2_AE1712_C3_N8_14_200m_c_1	night	200m	c
3_AE1712_C6_N1_7_80m_c_1	day	80m	c
3_AE1712_C6_N1_7_80m_v_1	day	80m	v
4_AE1712_C6_N8_17_200m_c_1	day	200m	c
4_AE1712_C6_N8_17_200m_v_1	day	200m	v
5_AE1712_C8_N7_12_80m_c_1	night	80m	c
5_AE1712_C8_N7_12_80m_v_1	night	80m	v
6_AE1712_C8_N19_24_200m_c_1	night	200m	c
6_AE1712_C8_N19_24_200m_v_1	night	200m	v
7_AE1712_C11_N1_7_80m_c_1	day	80m	c
7_AE1712_C11_N1_7_80m_v_1	day	80m	v
8_AE1712_C11_N8_14_200m_c_1	day	200m	c
8_AE1712_C11_N8_14_200m_v_1	day	200m	v
9_AE1712_C14_N3_8_80m_c_1	night	80m	c
9_AE1712_C14_N3_8_80m_v_1	night	80m	v
