# Supplementary material for: Long-read powered viral metagenomics in the oligotrophic Sargasso Sea
Source: Nat Commun. 2024 May 14;15:4089. doi: 10.1038/s41467-024-48300-6 (PMC11094077; doi:10.1038/s41467-024-48300-6)
Supplement: Supplementary file 6 — Source Data file [file 41467_2024_48300_MOESM6_ESM.zip › source_data/BATS_GOV2.0_env.csv]

Sample label	Station	Site	Zone	Shape
Station100_DCM_R1	TARA_100	Station100_DCM_R1	TT-EPI	GOV2
Station100_dDCM_R1	TARA_100	Station100_MES_R1	TT-MES	GOV2
Station100_SRF_R1	TARA_100	Station100_SUR_R1	TT-EPI	GOV2
Station102_DCM_R1	TARA_102	Station102_DCM_R1	TT-EPI	GOV2
Station102_MES_R1	TARA_102	Station102_MES_R1	TT-MES	GOV2
Station102_SRF_R1	TARA_102	Station102_SUR_R1	TT-EPI	GOV2
Station109_DCM_R1	TARA_109	Station109_DCM_R1	TT-EPI	GOV2
Station109_SRF_R1	TARA_109	Station109_SUR_R1	TT-EPI	GOV2
Station11_SRF_R1	TARA_011	Station11_SUR_R1	TT-EPI	GOV2
Station111_DCM_R1	TARA_111	Station111_DCM_R1	TT-EPI	GOV2
Station111_MES_R1_COMBINED	TARA_111	Station111_MES_R1_COMBINED	TT-MES	GOV2
Station111_SRF_R1	TARA_111	Station111_SUR_R1	TT-EPI	GOV2
Station122_DCM_R1	TARA_122	Station122_DCM_R1	TT-EPI	GOV2
Station122_MES_R1_COMBINED	TARA_122	Station122_MES_R1_COMBINED	TT-MES	GOV2
Station122_SRF_R1	TARA_122	Station122_SUR_R1	TT-EPI	GOV2
Station123_MIX_R1	TARA_123	Station123_MXL_R1	TT-EPI	GOV2
Station123_SRF_R1	TARA_123	Station123_SUR_R1	TT-EPI	GOV2
Station124_MIX_R1	TARA_124	Station124_MXL_R1	TT-EPI	GOV2
Station124_SRF_R1	TARA_124	Station124_SUR_R1	TT-EPI	GOV2
Station125_MIX_R1	TARA_125	Station125_MXL_R1	TT-EPI	GOV2
Station125_SRF_R1	TARA_125	Station125_SUR_R1	TT-EPI	GOV2
Station137_DCM_R1	TARA_137	Station137_DCM_R1	TT-EPI	GOV2
Station137_MES_R1_COMBINED	TARA_137	Station137_MES_R1_COMBINED	TT-MES	GOV2
Station137_SRF_R1	TARA_137	Station137_SUR_R1	TT-EPI	GOV2
Station138_DCM_R1	TARA_138	Station138_DCM_R1	TT-EPI	GOV2
Station138_MES_R1_COMBINED	TARA_138	Station138_MES_R1_COMBINED	TT-MES	GOV2
Station138_SRF_R1	TARA_138	Station138_SUR_R1	TT-EPI	GOV2
Station155_DCM_R1	TARA_155	Station155_DCM_R1	ARC	GOV2
Station155_MES_R1	TARA_155	Station155_MES_R1	ARC	GOV2
Station155_SRF_R1	TARA_155	Station155_SUR_R1	ARC	GOV2
Station158_DCM_R1	TARA_158	Station158_DCM_R1	ARC	GOV2
Station158_MES_R1	TARA_158	Station158_MES_R1	ARC	GOV2
Station158_SRF_R1	TARA_158	Station158_SUR_R1	ARC	GOV2
Station163_MES_R1	TARA_163	Station163_MES_R1	ARC	GOV2
Station163_SRF_R1	TARA_163	Station163_SUR_R1	ARC	GOV2
Station168_DCM_R1	TARA_168	Station168_DCM_R1	ARC	GOV2
Station168_MIX_R1	TARA_168	Station168_IZZ_R1	ARC	GOV2
Station168_SRF_R1	TARA_168	Station168_SUR_R1	ARC	GOV2
Station173_DCM_R1	TARA_173	Station173_DCM_R1	ARC	GOV2
Station173_SRF_R1	TARA_173	Station173_SUR_R1	ARC	GOV2
Station175_MIX_R1	TARA_175	Station175_IZZ_R1	ARC	GOV2
Station175_SRF_R1	TARA_175	Station175_SUR_R1	ARC	GOV2
Station175_ZZZ_R1	TARA_175	Station175_ZZZ_R1	ARC	GOV2
Station178_SRF_R1	TARA_178	Station178_SUR_R1	ARC	GOV2
Station18_DCM_R1	TARA_018	Station18_DCM_R1	TT-EPI	GOV2
Station18_SRF_R1	TARA_018	Station18_SUR_R1	TT-EPI	GOV2
Station180_DCM_R1	TARA_180	Station180_ZZZ_R1	ARC	GOV2
Station180_SRF_R1	TARA_180	Station180_SUR_R1	ARC	GOV2
Station188_DCM_R1	TARA_188	Station188_DCM_R1	ARC	GOV2
Station188_SRF_R1	TARA_188	Station188_SUR_R1	ARC	GOV2
Station189_DCM_R1	TARA_189	Station189_DCM_R1	ARC	GOV2
Station189_MES_R1	TARA_189	Station189_MES_R1	ARC	GOV2
Station189_SRF_R1	TARA_189	Station189_SUR_R1	ARC	GOV2
Station191_SRF_R1	TARA_191	Station191_SUR_R1	ARC	GOV2
Station193_SRF_R1	TARA_193	Station193_SUR_R1	ARC	GOV2
Station194_DCM_R1	TARA_194	Station194_DCM_R1	ARC	GOV2
Station194_SRF_R1	TARA_194	Station194_SUR_R1	ARC	GOV2
Station196_SRF_R1	TARA_196	Station196_SUR_R1	ARC	GOV2
Station201_DCM_R1	TARA_201	Station201_DCM_R1	ARC	GOV2
Station201_MES_R1	TARA_201	Station201_MES_R1	ARC	GOV2
Station201_SRF_R1	TARA_201	Station201_SUR_R1	ARC	GOV2
Station205_MES_R1	TARA_205	Station205_MES_R1	ARC	GOV2
Station205_SRF_R1	TARA_205	Station205_SUR_R1	ARC	GOV2
Station206_MES_R1	TARA_206	Station206_MES_R1	ARC	GOV2
Station206_SRF_R1	TARA_206	Station206_SUR_R1	ARC	GOV2
Station208_SRF_R1	TARA_208	Station208_SUR_R1	ARC	GOV2
Station209_MES_R1	TARA_209	Station209_MES_R1	ARC	GOV2
Station209_SRF_R1	TARA_209	Station209_SUR_R1	ARC	GOV2
Station210_MES_R1	TARA_210	Station210_MES_R1	ARC	GOV2
Station210_SRF_R1	TARA_210	Station210_SUR_R1	ARC	GOV2
Station22_SRF_R1	TARA_022	Station22_SUR_R1	TT-EPI	GOV2
Station23_DCM_R1	TARA_023	Station23_DCM_R1	TT-EPI	GOV2
Station25_DCM_R1	TARA_025	Station25_DCM_R1	TT-EPI	GOV2
Station25_SRF_R1	TARA_025	Station25_SUR_R1	TT-EPI	GOV2
Station30_DCM_R1	TARA_030	Station30_DCM_R1	TT-EPI	GOV2
Station31_SRF_R1	TARA_031	Station31_SUR_R1	TT-EPI	GOV2
Station32_DCM_R1	TARA_032	Station32_DCM_R1	TT-EPI	GOV2
Station32_SRF_R1	TARA_032	Station32_SUR_R1	TT-EPI	GOV2
Station33_SRF_R1	TARA_033	Station33_SUR_R1	TT-EPI	GOV2
Station34_DCM_R1	TARA_034	Station34_DCM_R1	TT-EPI	GOV2
Station34_SRF_R1	TARA_034	Station34_SUR_R1	TT-EPI	GOV2
Station36_DCM_R1	TARA_036	Station36_DCM_R1	TT-EPI	GOV2
Station36_SRF_R1	TARA_036	Station36_SUR_R1	TT-EPI	GOV2
Station37_MES_R1_COMBINED	TARA_037	Station37_MES_R1_COMBINED	TT-MES	GOV2
Station38_DCM_R1	TARA_038	Station38_DCM_R1	TT-EPI	GOV2
Station38_MES_R1	TARA_038	Station38_MES_R1	TT-MES	GOV2
Station38_SRF_R1	TARA_038	Station38_SUR_R1	TT-EPI	GOV2
Station39_DCM_R1	TARA_039	Station39_DCM_R1	TT-EPI	GOV2
Station39_MES_R1_COMBINED	TARA_039	Station39_MES_R1_COMBINED	TT-MES	GOV2
Station39_SRF_R1	TARA_039	Station39_SUR_R1	TT-EPI	GOV2
Station41_DCM_R1	TARA_041	Station41_DCM_R1	TT-EPI	GOV2
Station41_SRF_R1	TARA_041	Station41_SUR_R1	TT-EPI	GOV2
Station42_DCM_R1	TARA_042	Station42_DCM_R1	TT-EPI	GOV2
Station42_SRF_R1	TARA_042	Station42_SUR_R1	TT-EPI	GOV2
Station45_SRF_R1	TARA_045	Station45_SUR_R1	TT-EPI	GOV2
Station46_SRF_R1	TARA_046	Station46_SUR_R1	TT-EPI	GOV2
Station48_SRF_R1	TARA_048	Station48_SUR_R1	TT-EPI	GOV2
Station52_DCM_R1	TARA_052	Station52_DCM_R1	TT-EPI	GOV2
Station52_SRF_R1	TARA_052	Station52_SUR_R1	TT-EPI	GOV2
Station56_MES_R1_COMBINED	TARA_056	Station56_MES_R1_COMBINED	TT-MES	GOV2
Station56_SRF_R1	TARA_056	Station56_SUR_R1	TT-EPI	GOV2
Station58_DCM_R1	TARA_058	Station58_DCM_R1	TT-EPI	GOV2
Station62_SRF_R1	TARA_062	Station62_SUR_R1	TT-EPI	GOV2
Station64_DCM_R1	TARA_064	Station64_DCM_R1	TT-EPI	GOV2
Station64_MES_R1	TARA_064	Station64_MES_R1	TT-MES	GOV2
Station64_SRF_R1	TARA_064	Station64_SUR_R1	TT-EPI	GOV2
Station65_DCM_R1	TARA_065	Station65_DCM_R1	TT-EPI	GOV2
Station65_SRF_R1	TARA_065	Station65_SUR_R1	TT-EPI	GOV2
Station66_DCM_R1	TARA_066	Station66_DCM_R1	TT-EPI	GOV2
Station66_SRF_R1	TARA_066	Station66_SUR_R1	TT-EPI	GOV2
Station67_SRF_R1	TARA_067	Station67_SUR_R1	TT-EPI	GOV2
Station68_DCM_R1	TARA_068	Station68_DCM_R1	TT-EPI	GOV2
Station68_MES_R1_COMBINED	TARA_068	Station68_MES_R1_COMBINED	TT-MES	GOV2
Station68_SRF_R1	TARA_068	Station68_SUR_R1	TT-EPI	GOV2
Station70_MES_R1_COMBINED	TARA_070	Station70_MES_R1_COMBINED	TT-MES	GOV2
Station70_SRF_R1	TARA_070	Station70_SUR_R1	TT-EPI	GOV2
Station72_DCM_R1	TARA_072	Station72_DCM_R1	TT-EPI	GOV2
Station72_MES_R1	TARA_072	Station72_MES_R1	TT-MES	GOV2
Station72_SRF_R1	TARA_072	Station72_SUR_R1	TT-EPI	GOV2
Station76_DCM_R1	TARA_076	Station76_DCM_R1	TT-EPI	GOV2
Station76_MES_R1_COMBINED	TARA_076	Station76_MES_R1_COMBINED	TT-MES	GOV2
Station76_SRF_R1	TARA_076	Station76_SUR_R1	TT-EPI	GOV2
Station78_DCM_R1	TARA_078	Station78_DCM_R1	TT-EPI	GOV2
Station78_MES_R1_COMBINED	TARA_078	Station78_MES_R1_COMBINED	TT-MES	GOV2
Station78_SRF_R1	TARA_078	Station78_SUR_R1	TT-EPI	GOV2
Station82_DCM_R1_COMBINED	TARA_082	Station82_DCM_R1_COMBINED	TT-EPI	GOV2
Station82_SRF_R1_COMBINED	TARA_082	Station82_SUR_R1_COMBINED	TT-EPI	GOV2
Station84_SRF_R1	TARA_084	Station84_SUR_R1	ANT	GOV2
Station85_DCM_R1_COMBINED	TARA_085	Station85_DCM_R1_COMBINED	ANT	GOV2
Station85_MES_R1_COMBINED	TARA_085	Station85_MES_R1_COMBINED	ANT	GOV2
Station85_SRF_R1_COMBINED	TARA_085	Station85_SUR_R1_COMBINED	ANT	GOV2
MSP103	MP1896	7030.1.59052.GGACC_Malaspina_SINGLETONS_R1	BATHY	GOV2
MSP109	MP2015	7036.1.59404.TTCAG_Malaspina_SINGLETONS_R1	BATHY	GOV2
MSP112	MP2052	7153.1.61927.TGTGA_Malaspina_SINGLETONS_R1	BATHY	GOV2
MSP114	MP2097	7151.1.61919.ACAAA_Malaspina_SINGLETONS_R1	BATHY	GOV2
MSP118	MP2159	7154.1.61923.CACCT_Malaspina_SINGLETONS_R1	BATHY	GOV2
MSP121	MP2252	7152.1.61920.GTGGC_Malaspina_SINGLETONS_R1	BATHY	GOV2
MSP131	MP2498	7037.1.59410.ACACG_Malaspina_SINGLETONS_R1	BATHY	GOV2
MSP134	MP2634	7035.1.59396.CACAC_Malaspina_SINGLETONS_R1	BATHY	GOV2
MSP144	MP2914	7034.1.59397.GTGTT_Malaspina_SINGLETONS_R1	BATHY	GOV2
MSP146	MP2968	7058.1.60048.TGTGA_Malaspina_SINGLETONS_R1	BATHY	GOV2
MSP81	MP1482	6982.1.58137.GGACC_Malaspina_SINGLETONS_R1	BATHY	GOV2
MSP82	MP1493	6985.1.58159.TTCAG_Malaspina_SINGLETONS_R1	BATHY	GOV2
MSP91	MP1648	7029.1.59050.AAGGG_Malaspina_SINGLETONS_R1	BATHY	GOV2
MSP97	MP1787	7028.1.59051.CCTTC_Malaspina_SINGLETONS_R1	BATHY	GOV2
BATS	BATS	10_AE1712_C14_N14_19_200m_c_1	c	200m
BATS	BATS	10_AE1712_C14_N14_19_200m_v_1	v	200m
BATS	BATS	11_AE1712_C16_N1_7_80m_c_1	c	80m
BATS	BATS	11_AE1712_C16_N1_7_80m_v_1	v	80m
BATS	BATS	12_AE1712_C16_N8_14_200m_c_1	c	200m
BATS	BATS	12_AE1712_C16_N8_14_200m_v_1	v	200m
BATS	BATS	1_AE1712_C3_N1_7_80m_c_1	c	80m
BATS	BATS	1_AE1712_C3_N1_7_80m_v_1	v	80m
BATS	BATS	2_AE1712_C3_N8_14_200m_c_1	c	200m
BATS	BATS	3_AE1712_C6_N1_7_80m_c_1	c	80m
BATS	BATS	3_AE1712_C6_N1_7_80m_v_1	v	80m
BATS	BATS	4_AE1712_C6_N8_17_200m_c_1	c	200m
BATS	BATS	4_AE1712_C6_N8_17_200m_v_1	v	200m
BATS	BATS	5_AE1712_C8_N7_12_80m_c_1	c	80m
BATS	BATS	5_AE1712_C8_N7_12_80m_v_1	v	80m
BATS	BATS	6_AE1712_C8_N19_24_200m_c_1	c	200m
BATS	BATS	6_AE1712_C8_N19_24_200m_v_1	v	200m
BATS	BATS	7_AE1712_C11_N1_7_80m_c_1	c	80m
BATS	BATS	7_AE1712_C11_N1_7_80m_v_1	v	80m
BATS	BATS	8_AE1712_C11_N8_14_200m_c_1	c	200m
BATS	BATS	8_AE1712_C11_N8_14_200m_v_1	v	200m
BATS	BATS	9_AE1712_C14_N3_8_80m_c_1	c	80m
BATS	BATS	9_AE1712_C14_N3_8_80m_v_1	v	80m
