# Supplementary material for: Long-read powered viral metagenomics in the oligotrophic Sargasso Sea
Source: Nat Commun. 2024 May 14;15:4089. doi: 10.1038/s41467-024-48300-6 (PMC11094077; doi:10.1038/s41467-024-48300-6)
Supplement: Supplementary file 6 — Source Data file [file 41467_2024_48300_MOESM6_ESM.zip › source_data/BATS_short_reads_1044_coverage.csv]

	10_AE1712_C14_N14_19_200m_c_1	10_AE1712_C14_N14_19_200m_v_1	11_AE1712_C16_N1_7_80m_c_1	11_AE1712_C16_N1_7_80m_v_1	12_AE1712_C16_N8_14_200m_c_1	12_AE1712_C16_N8_14_200m_v_1	1_AE1712_C3_N1_7_80m_c_1	1_AE1712_C3_N1_7_80m_v_1	2_AE1712_C3_N8_14_200m_c_1	3_AE1712_C6_N1_7_80m_c_1	3_AE1712_C6_N1_7_80m_v_1	4_AE1712_C6_N8_17_200m_c_1	4_AE1712_C6_N8_17_200m_v_1	5_AE1712_C8_N7_12_80m_c_1	5_AE1712_C8_N7_12_80m_v_1	6_AE1712_C8_N19_24_200m_c_1	6_AE1712_C8_N19_24_200m_v_1	7_AE1712_C11_N1_7_80m_c_1	7_AE1712_C11_N1_7_80m_v_1	8_AE1712_C11_N8_14_200m_c_1	8_AE1712_C11_N8_14_200m_v_1	9_AE1712_C14_N3_8_80m_c_1	9_AE1712_C14_N3_8_80m_v_1
10_AE1712_C14_N14_19_200m_c_NODE_153_length_23702_cov_16.526265	25.6688	0	0	0	7.0975	0	0	0	5.4557	0	0	4.6101	0	0	0	10.5431	0	0	0	7.9004	0	0	0
10_AE1712_C14_N14_19_200m_c_NODE_171_length_22661_cov_7.222237	9.5416	0	0	0	10.7667	0	0	0	6.3027	0	0	4.5211	0	0	0	8.3526	0	0	0	7.8054	0	0	0
10_AE1712_C14_N14_19_200m_c_NODE_211_length_20540_cov_11.841470	12.5482	0	0	0	11.2272	0	0	0	5.4625	0	0	4.0987	0	0	0	8.3177	0	0	0	8.2314	0	0	0
10_AE1712_C14_N14_19_200m_c_NODE_248_length_19120_cov_9.589455	14.7526	0	0	0	13.2966	0	0	0	7.4692	7.0342	0	5.3819	0	0	0	9.1478	0	0	0	10.582	0	5.7524	0
10_AE1712_C14_N14_19_200m_c_NODE_331_length_16242_cov_9.636127	8.9283	0	0	0	57.8823	0	0	0	37.1686	0	0	31.7868	0	0	0	34.6933	0	0	0	53.1521	0	0	0
10_AE1712_C14_N14_19_200m_c_NODE_408_length_14633_cov_8.256183	13.01	0	0	0	12.0402	0	0	0	8.5342	7.2386	0	4.5439	0	0	0	9.3306	0	0	0	11.3291	0	5.2344	0
10_AE1712_C14_N14_19_200m_c_NODE_454_length_13696_cov_6.200308	9.8805	0	0	0	17.7801	0	0	0	6.0493	0	0	4.1186	0	0	0	9.1304	0	0	0	8.6166	0	0	0
10_AE1712_C14_N14_19_200m_c_NODE_549_length_12573_cov_6.650368	10.1328	10.1725	0	0	7.0625	4.6117	0	0	2.9801	0	0	3.773	1.4084	0	0	5.3884	4.4917	0	0	7.6594	2.4101	0	0
10_AE1712_C14_N14_19_200m_c_NODE_589_length_12055_cov_7.205460	13.4618	0	0	0	7.1645	0	0	0	8.7872	3.5914	0	5.2144	0	0	0	7.3291	0	0	0	8.0008	0	0	0
10_AE1712_C14_N14_19_200m_c_NODE_634_length_11734_cov_4.609762	4.6174	0	0	0	5.5098	0	0	0	6.4354	0	0	4.079	0	0	0	4.4908	0	0	0	6.8234	0	0	0
10_AE1712_C14_N14_19_200m_c_NODE_675_length_11417_cov_7.423633	10.8949	0	0	0	10.2344	0	0	0	4.9346	6.0733	0	3.0655	0	0	0	8.7654	0	0	0	10.9387	0	5.0101	0
10_AE1712_C14_N14_19_200m_c_NODE_705_length_11084_cov_7.051967	10.6861	0	0	0	10.037	0	0	0	5.397	4.5129	0	4.3058	0	0	0	8.0779	0	0	0	6.6333	0	3.9085	0
10_AE1712_C14_N14_19_200m_c_NODE_751_length_10707_cov_6.530762	10.1287	0	0	0	6.3078	0	0	0	4.7016	1.9218	0	2.2406	0	0	0	4.1394	0	0	0	7.4889	0	0	0
10_AE1712_C14_N14_19_200m_c_NODE_821_length_10114_cov_10.913420	11.6948	16.866	0	0	4.057	2.4162	0	0	3.1803	0	0	3.0196	0	0	0	3.2457	4.5576	0	0	3.4315	2.5276	0	0
11_AE1712_C16_N1_7_80m_c_NODE_2_length_48652_cov_320.387277	612.342	643.1338	601.103	608.6583	643.4971	617.1828	669.04	482.9331	622.5923	688.6421	533.0192	700.035	548.1326	490.3022	582.3024	609.814	550.3901	593.3508	548.8477	626.785	593.1951	626.1735	497.1039
11_AE1712_C16_N1_7_80m_c_NODE_5_length_28197_cov_43.335775	0	0	52.9979	53.5569	0	0	0	0	0	69.0922	1.918	0	0	30.4349	10.8905	0	0	0	0	0	0	16.2918	0
12_AE1712_C16_N8_14_200m_c_NODE_140_length_42613_cov_10.241913	8.9918	21.4093	0	2.0869	15.95	6.9988	0	2.9297	7.7702	3.2648	0	4.3381	3.3702	0	0	9.4761	11.8203	0	0	8.1794	2.3407	0	0
12_AE1712_C16_N8_14_200m_c_NODE_186_length_37288_cov_11.288033	11.295	0	0	0	17.7263	0	0	0	8.3978	0	0	6.5275	0	0	0	11.8639	0	0	0	13.1366	0	0	0
12_AE1712_C16_N8_14_200m_c_NODE_209_length_35600_cov_15.709484	21.8422	0	0	0	24.2472	0	0	0	11.6948	4.942	0	8.2094	0	0	0	17.1251	0	0	0	13.928	0	4.1705	0
12_AE1712_C16_N8_14_200m_c_NODE_389_length_26652_cov_9.157705	2.1691	2.1394	0	0	14.2855	0	2.0783	0	7.6593	3.8002	0	5.8257	0	0	0	5.5215	0	0	0	10.0963	0	2.5572	0
12_AE1712_C16_N8_14_200m_c_NODE_416_length_25596_cov_13.438693	11.3596	0	0	0	21.5367	0	0	0	7.6751	0	0	5.6924	0	0	0	11.2793	0	0	0	10.0912	0	0	0
12_AE1712_C16_N8_14_200m_c_NODE_490_length_22806_cov_8.829601	11.9905	0	0	0	13.7443	0	0	0	6.8636	0	0	5.3503	0	0	0	9.2068	0	0	0	8.6088	0	0	0
12_AE1712_C16_N8_14_200m_c_NODE_721_length_18012_cov_10.805353	9.7822	0	0	0	10.5371	0	0	0	5.0374	0	0	3.3472	0	0	0	7.9252	0	0	0	6.3381	0	0	0
12_AE1712_C16_N8_14_200m_c_NODE_800_length_17091_cov_11.815093	4.1198	19.0138	0	0	9.5593	5.3176	0	0	6.9334	0	0	6.0063	4.4202	0	0	8.5776	6.1904	0	0	7.9011	4.2677	0	0
12_AE1712_C16_N8_14_200m_c_NODE_897_length_16078_cov_12.878820	6.7011	4.3207	0	0	14.1133	0	0	0	6.3512	2.6	0	6.4404	0	0	0	8.4146	0	0	0	10.3389	0	2.1317	0
12_AE1712_C16_N8_14_200m_c_NODE_1066_length_14408_cov_11.841602	7.3717	6.2331	0	0	10.6569	2.3466	0	0	6.326	0	0	5.821	0	0	0	6.4121	3.0423	0	0	14.401	2.8243	0	0
12_AE1712_C16_N8_14_200m_c_NODE_1093_length_14263_cov_10.344777	16.8503	6.4077	0	0	18.1758	8.0791	0	0	22.0301	0	0	19.0065	0	0	0	19.2455	3.6912	0	0	24.7353	4.2341	0	0
12_AE1712_C16_N8_14_200m_c_NODE_1207_length_13437_cov_8.138249	4.2586	18.2087	0	0	8.1107	9.0399	0	0	4.2991	0	0	4.0238	5.4976	0	0	4.7534	10.7948	0	0	6.8098	5.189	0	0
12_AE1712_C16_N8_14_200m_c_NODE_1367_length_12551_cov_8.787077	5.7748	7.7833	0	0	13.736	8.2239	0	0	7.6428	0	0	6.4361	2.3859	0	0	6.6415	5.1109	0	0	11.7541	4.4118	0	0
12_AE1712_C16_N8_14_200m_c_NODE_1380_length_12499_cov_7.644904	14.1148	0	0	0	12.3826	0	0	0	7.1979	6.9318	0	4.9013	0	0	0	9.4987	0	0	0	9.9422	0	3.613	0
12_AE1712_C16_N8_14_200m_c_NODE_1481_length_11949_cov_7.269794	2.7787	3.6305	0	0	11.6485	0	0	0	8.1078	4.451	0	5.5348	0	0	0	5.3863	0	0	0	9.6497	0	2.9774	0
12_AE1712_C16_N8_14_200m_c_NODE_1587_length_11478_cov_10.894746	18.1249	0	0	0	17.2299	0	0	0	10.8112	12.3317	0	8.9249	0	0	0	17.4166	0	0	0	18.782	0	5.453	0
12_AE1712_C16_N8_14_200m_c_NODE_1597_length_11452_cov_7.843604	6.7374	9.0804	0	0	12.463	5.6657	0	0	8.4463	0	0	5.7624	2.4651	0	0	6.8786	6.4428	0	0	10.6664	3.5107	0	0
12_AE1712_C16_N8_14_200m_c_NODE_1640_length_11271_cov_11.636412	9.8678	0	0	0	17.8206	0	0	0	13.4883	0	0	12.8085	0	0	0	13.2584	0	0	0	17.2081	0	0	0
12_AE1712_C16_N8_14_200m_c_NODE_1689_length_11012_cov_11.297851	10.3427	0	0	0	11.3003	0	0	0	5.1641	0	0	5.0701	0	0	0	5.6882	0	0	0	6.4963	0	0	0
12_AE1712_C16_N8_14_200m_c_NODE_1692_length_11009_cov_8.087907	16.4004	0	0	0	12.9956	0	0	0	9.2419	10.2938	0	6.7017	0	0	0	17.2655	0	0	0	16.0627	0	3.8643	0
12_AE1712_C16_N8_14_200m_c_NODE_1883_length_10366_cov_7.723880	4.9021	0	0	0	7.4567	0	0	0	3.4238	0	0	2.0675	0	0	0	5.6255	0	0	0	4.8961	0	0	0
12_AE1712_C16_N8_14_200m_c_NODE_1901_length_10301_cov_7.388498	4.2685	9.652	0	0	11.4444	8.941	0	0	6.4146	0	0	7.0477	2.1135	0	0	5.458	7.015	0	0	9.0648	4.6475	0	0
1_AE1712_C3_N1_7_80m_c_NODE_1_length_68096_cov_84.296961	0	0	5.3621	4.9021	0	0	119.0604	26.1196	0	338.7773	18.3856	0	0	21.8565	7.6563	0	0	13.4798	10.5005	0	0	239.292	13.029
1_AE1712_C3_N1_7_80m_c_NODE_174_length_10227_cov_16.703645	0	0	0	27.1586	0	0	25.947	85.6785	0	43.6417	32.3881	0	0	6.7877	66.6817	0	0	0	10.196	0	0	10.9815	22.5879
2_AE1712_C3_N8_14_200m_c_NODE_92_length_45344_cov_30.493185	52.3452	0	0	0	93.6408	0	2.2517	0	46.5007	6.1072	0	34.3657	0	0	0	66.9416	0	0	0	46.6218	0	5.7991	0
2_AE1712_C3_N8_14_200m_c_NODE_758_length_16221_cov_7.566836	6.1713	4.2061	0	0	12.1054	0	0	0	8.7331	2.372	0	5.9635	0	0	0	9.8315	1.7781	0	0	11.1922	0	0	0
2_AE1712_C3_N8_14_200m_c_NODE_880_length_14887_cov_28.199932	39.5395	347.6403	0	0	49.5968	138.3767	0	0	41.3699	0	0	31.4243	104.1666	0	0	50.1043	284.3011	0	0	60.4365	123.6663	0	0
2_AE1712_C3_N8_14_200m_c_NODE_1071_length_13409_cov_8.661191	7.1625	0	0	0	12.4774	0	0	0	12.6892	0	0	9.1226	0	0	0	9.3722	0	0	0	14.3211	0	0	0
2_AE1712_C3_N8_14_200m_c_NODE_1213_length_12428_cov_32.254230	32.1024	352.2932	0	0	42.1693	143.5599	0	2.3702	37.0154	0	0	30.9271	105.6443	0	0	42.2847	260.346	0	0	51.2386	113.1776	0	0
2_AE1712_C3_N8_14_200m_c_NODE_1454_length_11155_cov_7.723957	4.288	16.2266	0	0	8.0606	5.4573	0	0	7.0445	0	0	6.0298	3.7667	0	0	9.2897	5.3895	0	0	7.8846	3.6771	0	0
2_AE1712_C3_N8_14_200m_c_NODE_1548_length_10773_cov_7.837416	3.3712	0	0	0	12.1473	0	0	0	12.2063	0	0	6.412	0	0	0	6.6834	0	0	0	9.1887	0	0	0
2_AE1712_C3_N8_14_200m_c_NODE_1570_length_10710_cov_4.732719	16.445	0	0	0	16.2192	0	0	0	8.1842	2.275	0	6.426	0	0	0	11.4742	0	0	0	11.8191	0	1.5299	0
2_AE1712_C3_N8_14_200m_c_NODE_1616_length_10512_cov_7.541543	9.9454	7.2007	0	0	11.6176	3.5384	0	0	9.1636	0	0	6.7106	2.4086	0	0	7.9778	4.537	0	0	16.9228	0	0	0
3_AE1712_C6_N1_7_80m_c_NODE_2_length_123396_cov_65.597734	0	0	33.7796	36.2904	0	0	0	0	0	50.053	0	0	0	21.7095	7.8343	0	0	0	0	0	0	11.5217	0
3_AE1712_C6_N1_7_80m_c_NODE_19_length_41768_cov_15.297978	0	0	0	0	0	0	3.2335	0	0	20.2027	0	0	0	0	0	0	0	0	0	0	0	15.5218	0
3_AE1712_C6_N1_7_80m_c_NODE_25_length_36430_cov_13.631062	0	0	0	0	0	0	3.302	0	0	21.4571	0	0	0	0	0	0	0	0	0	0	0	3.9452	0
3_AE1712_C6_N1_7_80m_c_NODE_99_length_21711_cov_24.897476	3.3539	0	18.2967	0	4.7563	0	8.9926	0	0	38.7966	0	1.7095	0	9.7941	0	4.6973	0	0	0	0	0	30.7034	0
3_AE1712_C6_N1_7_80m_c_NODE_122_length_20198_cov_15.335620	0	0	0	0	0	0	4.271	0	0	24.6906	0	0	0	0	0	0	0	0	0	0	0	10.3886	0
3_AE1712_C6_N1_7_80m_c_NODE_136_length_19267_cov_17.309849	0	0	0	0	0	0	5.0399	0	0	22.5542	0	0	0	0	0	0	0	0	0	0	0	19.7098	0
3_AE1712_C6_N1_7_80m_c_NODE_180_length_16944_cov_17.099247	0	0	0	0	0	0	5.4573	0	0	28.3733	0	0	0	0	0	0	0	0	0	0	0	11.9561	0
3_AE1712_C6_N1_7_80m_c_NODE_187_length_16767_cov_35.896645	0	0	0	26.1979	0	0	20.2999	77.209	0	39.335	32.3518	0	0	5.6116	63.0426	0	0	0	8.2549	0	0	7.8804	20.0909
3_AE1712_C6_N1_7_80m_c_NODE_237_length_15031_cov_8.880634	0	0	0	0	0	0	0	0	0	9.543	0	0	0	0	0	0	0	0	0	0	0	10.0122	0
3_AE1712_C6_N1_7_80m_c_NODE_269_length_14152_cov_34.314956	0	0	0	0	0	0	8.5003	0	0	51.5058	0	0	0	2.298	0	0	0	3.378	0	0	0	82.7547	0
3_AE1712_C6_N1_7_80m_c_NODE_320_length_13165_cov_17.017726	0	0	0	0	0	0	5.8674	0	0	27.5925	0	0	0	0	0	0	0	0	0	0	0	10.9558	0
3_AE1712_C6_N1_7_80m_c_NODE_326_length_12952_cov_7.795495	0	4.5075	0	5.3053	0	0	4.5431	11.1293	0	12.7379	5.7949	0	0	2.5526	5.2155	0	1.878	0	0	0	0	6.1356	2.0492
3_AE1712_C6_N1_7_80m_c_NODE_338_length_12710_cov_18.722869	0	0	0	0	0	0	2.8846	0	0	21.276	0	0	0	0	0	0	0	0	0	0	0	16.9133	0
3_AE1712_C6_N1_7_80m_c_NODE_381_length_11960_cov_7.038122	0	0	0	0	0	0	5.3294	0	0	11.0496	0	0	0	4.8688	0	0	0	0	0	0	0	0	0
3_AE1712_C6_N1_7_80m_c_NODE_396_length_11764_cov_13.912724	0	0	0	2.7547	0	0	3.413	22.2226	0	13.2513	4.0233	0	0	0	4.9527	0	0	0	0	0	0	3.4482	4.302
3_AE1712_C6_N1_7_80m_c_NODE_401_length_11720_cov_32.667783	0	0	0	0	0	0	4.0527	0	0	48.3498	0	0	0	0	0	0	0	0	0	0	0	67.7542	0
3_AE1712_C6_N1_7_80m_c_NODE_406_length_11684_cov_7.217197	0	0	0	0	2.8191	0	1.9239	0	0	11.326	0	0	0	0	0	1.7115	0	0	0	3.1128	0	4.3445	0
3_AE1712_C6_N1_7_80m_c_NODE_430_length_11386_cov_36.935980	2.2504	0	3.6808	0	5.1947	0	32.5516	1.9642	0	54.4441	0	1.7496	0	12.8527	0	1.673	0	0	0	4.197	0	38.5797	0
3_AE1712_C6_N1_7_80m_c_NODE_436_length_11333_cov_7.349680	0	0	0	0	0	0	0	0	0	11.8114	0	0	0	0	0	0	0	0	0	0	0	2.6012	0
3_AE1712_C6_N1_7_80m_c_NODE_444_length_11259_cov_7.275532	0	0	0	0	0	0	4.5316	0	0	11.8979	0	0	0	2.9516	0	0	0	0	0	0	0	5.6044	0
3_AE1712_C6_N1_7_80m_c_NODE_497_length_10635_cov_9.454158	0	0	0	0	0	0	2.1681	0	0	14.1726	0	0	0	0	0	0	0	0	2.3939	0	0	13.442	0
3_AE1712_C6_N1_7_80m_c_NODE_500_length_10594_cov_7.508320	2.1282	0	0	0	0	0	0	0	0	12.3659	0	0	0	0	0	0	0	0	0	2.5499	0	3.5793	0
3_AE1712_C6_N1_7_80m_c_NODE_502_length_10556_cov_11.285142	0	0	0	0	0	0	2.3913	0	0	16.9378	0	0	0	0	0	0	0	0	2.6083	0	0	19.5945	0
3_AE1712_C6_N1_7_80m_c_NODE_507_length_10512_cov_10.549209	0	0	0	0	0	0	0	0	0	15.8954	0	0	0	0	0	0	0	0	0	0	0	17.2988	0
3_AE1712_C6_N1_7_80m_c_NODE_521_length_10339_cov_7.326447	0	0	0	0	0	0	0	0	0	11.4113	0	0	0	0	0	0	0	0	0	0	0	10.3693	0
3_AE1712_C6_N1_7_80m_c_NODE_530_length_10267_cov_8.749362	0	0	0	0	0	0	0	0	0	14.3419	0	0	0	0	0	0	0	0	0	0	0	2.89	0
3_AE1712_C6_N1_7_80m_c_NODE_1552_length_6041_cov_19.246814	0	0	0	0	0	0	1.9228	0	0	29.5181	0	0	0	0	0	0	0	0	0	0	0	7.2698	0
3_AE1712_C6_N1_7_80m_c_NODE_18754_length_1952_cov_2.841067	0	0	0	0	0	1.8976	0	4.5967	0	5.1613	4.8323	0	0	0	0	0	0	0	6.219	0	0	0	3.4545
5_AE1712_C8_N7_12_80m_c_NODE_27_length_13982_cov_8.628623	2.6699	0	3.3685	0	4.6967	0	37.3698	0	2.0589	61.2281	0	2.8425	0	12.9983	0	2.4737	0	2.4448	0	3.6266	0	45.3596	0
6_AE1712_C8_N19_24_200m_c_NODE_78_length_39671_cov_16.116609	12.948	448.8937	0	66.7894	20.4	118.7701	0	54.0566	18.2788	3.0406	65.1246	14.7963	606.7525	0	72.5903	14.6238	1205.1884	0	24.8621	19.6377	608.7343	2.2854	45.6852
6_AE1712_C8_N19_24_200m_c_NODE_167_length_26786_cov_10.060616	5.3347	50.6962	0	2.2239	6.271	26.4826	0	1.9423	3.319	0	0	2.8488	8.2981	0	0	5.77	40.5607	0	0	5.2453	8.4249	0	0
6_AE1712_C8_N19_24_200m_c_NODE_173_length_26315_cov_12.176462	11.8732	0	0	0	40.9322	0	0	0	29.8293	0	0	22.9513	0	0	0	20.9471	0	0	0	27.247	0	0	0
6_AE1712_C8_N19_24_200m_c_NODE_232_length_22590_cov_41.400657	11.5677	0	0	0	77.6486	0	0	0	47.0952	0	0	43.3712	0	0	0	43.2957	0	0	0	67.8423	0	0	0
6_AE1712_C8_N19_24_200m_c_NODE_239_length_21911_cov_9.758679	8.955	90.8065	0	5.5246	10.512	47.8143	0	4.4498	6.5076	0	1.7775	5.1972	14.5331	0	2.5963	9.6687	70.1935	0	0	8.0036	15.6866	0	1.8567
6_AE1712_C8_N19_24_200m_c_NODE_280_length_19926_cov_8.511109	30.1679	0	0	0	10.2396	0	0	0	6.8832	0	0	4.747	0	0	0	12.9231	0	0	0	8.5945	0	0	0
6_AE1712_C8_N19_24_200m_c_NODE_288_length_19177_cov_11.306754	16.2719	0	0	0	13.6922	0	0	0	8.2337	9.0549	0	6.4338	0	0	0	18.4707	0	0	0	13.6021	0	3.8816	0
6_AE1712_C8_N19_24_200m_c_NODE_337_length_17577_cov_10.005886	14.897	0	0	0	11.9108	0	0	0	7.2544	8.7174	0	5.9954	0	0	0	15.5214	0	0	0	10.2652	0	3.8665	0
6_AE1712_C8_N19_24_200m_c_NODE_412_length_15329_cov_6.633687	7.4076	0	0	0	12.8166	0	0	0	11.6527	0	0	10.8943	0	0	0	10.5102	0	0	0	14.224	0	0	0
6_AE1712_C8_N19_24_200m_c_NODE_571_length_12589_cov_6.160246	9.8522	0	0	0	13.1815	0	0	0	6.3328	0	0	3.8522	0	0	0	9.7828	0	0	0	6.6843	0	0	0
6_AE1712_C8_N19_24_200m_c_NODE_612_length_12089_cov_5.194139	4.5617	0	0	0	14.1399	0	0	0	13.2963	0	0	10.6556	0	0	0	8.064	0	0	0	11.9179	0	0	0
6_AE1712_C8_N19_24_200m_c_NODE_730_length_10995_cov_26.618978	18.8404	210.5694	0	0	26.5909	84.5959	0	0	23.1644	0	0	19.6678	72.0181	0	0	27.0177	163.0048	0	0	34.2277	77.5827	0	0
6_AE1712_C8_N19_24_200m_c_NODE_819_length_10335_cov_8.289628	11.1367	0	0	0	10.1546	0	0	0	9.0855	7.8053	0	5.8205	0	0	0	13.0247	0	0	0	10.9496	0	3.1523	0
6_AE1712_C8_N19_24_200m_c_NODE_836_length_10134_cov_5.096947	3.4195	6.9757	0	0	6.796	8.4064	0	0	3.8891	0	0	2.6748	0	0	0	5.2977	7.6906	0	0	5.4661	4.2654	0	0
6_AE1712_C8_N19_24_200m_c_NODE_852_length_10040_cov_7.483890	8.844	0	0	0	2.5614	0	0	0	6.4807	10.6149	0	3.0906	0	0	0	12.9382	0	0	0	6.9771	0	4.8962	0
6_AE1712_C8_N19_24_200m_c_NODE_855_length_10028_cov_6.238368	9.1509	0	0	0	7.6904	0	0	0	3.7205	0	0	2.9617	0	0	0	5.808	0	0	0	5.5917	0	0	0
8_AE1712_C11_N8_14_200m_c_NODE_37_length_63705_cov_23.012620	33.933	3.3424	0	0	36.336	2.3189	0	0	21.0069	0	0	17.4704	0	0	0	25.86	0	0	0	35.0654	0	0	0
8_AE1712_C11_N8_14_200m_c_NODE_61_length_50817_cov_48.137505	266.8262	0	0	0	148.3485	0	0	0	57.3664	0	0	45.1808	0	0	0	133.4223	0	0	0	73.824	0	0	0
8_AE1712_C11_N8_14_200m_c_NODE_99_length_39374_cov_19.402575	36.8577	0	3.7459	0	54.5532	0	9.3876	0	25.2368	33.0096	0	20.8185	0	5.5917	0	40.3028	0	0	0	30.1805	0	21.9899	0
8_AE1712_C11_N8_14_200m_c_NODE_252_length_23349_cov_9.326358	11.5498	0	0	0	13.6919	0	0	0	10.056	0	0	9.0629	0	0	0	12.011	0	0	0	14.1359	0	0	0
8_AE1712_C11_N8_14_200m_c_NODE_260_length_22961_cov_18.324331	11.4592	9.4527	0	0	14.4349	4.3451	0	0	8.9193	0	0	8.1716	3.3318	0	0	10.2347	5.7761	0	0	22.9335	2.5306	0	0
8_AE1712_C11_N8_14_200m_c_NODE_534_length_16245_cov_6.637865	4.1169	9.9016	0	0	13.1506	8.6385	0	0	5.2486	0	0	5.0625	2.2261	0	0	5.6626	5.1411	0	0	10.1632	2.795	0	0
8_AE1712_C11_N8_14_200m_c_NODE_632_length_14653_cov_6.940862	7.6952	3.4563	0	0	10.5273	0	0	0	7.0067	0	0	5.5216	0	0	0	7.8146	0	0	0	10.9528	0	0	0
8_AE1712_C11_N8_14_200m_c_NODE_797_length_13133_cov_7.301930	0	4.2029	0	0	11.2688	7.821	0	0	7.2948	0	0	6.2354	4.9695	0	0	5.1351	9.569	0	0	11.6558	6.1881	0	0
8_AE1712_C11_N8_14_200m_c_NODE_854_length_12725_cov_8.721300	7.0161	4.1275	0	0	7.3883	4.8832	0	0	8.2195	0	0	7.3067	0	0	0	7.1768	2.475	0	0	11.6461	2.0318	0	0
8_AE1712_C11_N8_14_200m_c_NODE_913_length_12243_cov_5.179352	2.8454	0	0	0	3.6711	0	0	0	5.4522	0	0	3.1786	0	0	0	4.6154	0	0	0	7.606	0	0	0
8_AE1712_C11_N8_14_200m_c_NODE_920_length_12188_cov_6.520271	4.4469	0	0	0	5.73	0	0	0	6.3169	0	0	4.539	0	0	0	5.7623	0	0	0	6.9402	0	0	0
8_AE1712_C11_N8_14_200m_c_NODE_989_length_11741_cov_12.775206	10.9136	14.6558	0	0	19.8839	13.9388	0	0	15.1805	0	0	11.8487	0	0	0	13.2308	13.321	0	0	21.3073	6.1252	0	0
8_AE1712_C11_N8_14_200m_c_NODE_1029_length_11435_cov_8.309297	6.5383	0	0	0	10.6255	0	0	0	9.9633	0	0	7.9602	0	0	0	10.1283	0	0	0	13.0493	0	0	0
8_AE1712_C11_N8_14_200m_c_NODE_1177_length_10621_cov_7.272477	3.4318	0	0	0	12.4846	0	0	0	10.3098	0	0	10.5271	0	0	0	6.7886	0	0	0	11.7602	0	0	0
8_AE1712_C11_N8_14_200m_c_NODE_1251_length_10310_cov_9.577739	3.8714	6.7048	0	0	3.7809	3.5954	0	0	6.1879	0	0	7.3917	0	0	0	7.5812	4.6205	0	0	14.9491	0	0	0
9_AE1712_C14_N3_8_80m_c_NODE_11_length_36452_cov_489.230296	0	0	10.9503	0	0	0	58.8448	0	0	561.8147	0	0	0	22.4214	0	0	0	26.1444	0	0	0	749.5645	0
9_AE1712_C14_N3_8_80m_c_NODE_22_length_31270_cov_13.890424	0	0	0	0	0	0	2.7485	0	0	14.3608	0	0	0	0	0	0	0	0	0	0	0	13.8198	0
9_AE1712_C14_N3_8_80m_c_NODE_26_length_29432_cov_29.700698	0	0	0	0	0	0	4.6723	0	0	31.2328	0	0	0	0	0	0	0	0	0	0	0	45.2167	0
9_AE1712_C14_N3_8_80m_c_NODE_58_length_20574_cov_13.049568	0	0	0	0	0	0	3.7719	0	0	19.5999	0	0	0	0	0	0	0	0	0	0	0	19.5782	0
9_AE1712_C14_N3_8_80m_c_NODE_72_length_17888_cov_16.032059	0	0	0	0	0	0	2.9889	0	0	17.6526	0	0	0	0	0	0	0	0	0	0	0	23.2958	0
9_AE1712_C14_N3_8_80m_c_NODE_76_length_17740_cov_15.051747	0	0	0	2.0243	0	0	5.6634	3.5662	0	28.0413	2.7573	0	0	0	1.5785	0	0	0	3.4903	0	0	25.0942	2.2783
9_AE1712_C14_N3_8_80m_c_NODE_113_length_14695_cov_12.763306	0	0	0	0	0	0	3.313	0	0	20.4142	0	0	0	0	0	0	0	0	2.4196	0	0	17.0708	0
9_AE1712_C14_N3_8_80m_c_NODE_148_length_12859_cov_9.605774	0	0	0	0	0	0	0	0	0	6.5378	0	0	0	0	0	0	0	0	0	0	0	9.019	0
9_AE1712_C14_N3_8_80m_c_NODE_154_length_12682_cov_14.065133	0	0	0	0	0	0	2.9439	0	0	17.9429	0	0	0	0	0	0	0	0	0	0	0	22.3618	0
9_AE1712_C14_N3_8_80m_c_NODE_177_length_12023_cov_11.021597	0	0	0	0	0	0	2.9971	0	0	18.632	0	0	0	0	0	0	0	0	1.9825	0	0	14.4958	0
9_AE1712_C14_N3_8_80m_c_NODE_180_length_11912_cov_15.029742	2.8855	0	13.2047	0	3.5463	0	8.2573	0	2.1014	33.4484	0	0	0	7.9599	0	3.847	0	0	0	0	0	23.4411	0
9_AE1712_C14_N3_8_80m_c_NODE_195_length_11487_cov_50.111919	0	0	0	0	0	0	4.6633	0	0	57.0948	4.1846	0	0	0	0	0	0	2.9474	3.937	0	0	71.2286	4.6865
9_AE1712_C14_N3_8_80m_c_NODE_208_length_11173_cov_6.964672	0	0	0	0	0	0	2.7409	4.4367	0	20.301	6.0877	0	0	0	0	0	0	0	4.2328	0	0	11.9531	4.753
10_AE1712_C14_N14_19_200m_v_NODE_10_length_431711_cov_30.724378	0	47.5917	0	0	0	5.6816	0	0	0	0	0	0	0	0	0	0	0	0	0	0	0	0	0
10_AE1712_C14_N14_19_200m_v_NODE_17_length_329826_cov_46.577582	0	72.6275	0	0	0	0	0	0	0	0	0	0	2.2462	0	0	0	36.1166	0	0	0	0	0	2.7922
10_AE1712_C14_N14_19_200m_v_NODE_23_length_289360_cov_29.479731	0	45.7261	0	0	0	5.4194	0	0	0	0	0	0	0	0	0	0	0	0	0	0	0	0	0
10_AE1712_C14_N14_19_200m_v_NODE_99_length_97574_cov_79.591177	0	117.094	0	0	0	43.7631	0	0	0	0	0	0	22.0126	0	0	0	50.1133	0	0	0	29.1953	0	0
10_AE1712_C14_N14_19_200m_v_NODE_100_length_97471_cov_30.404891	0	47.0154	0	0	0	5.8275	0	0	0	0	0	0	0	0	0	0	0	0	0	0	0	0	0
10_AE1712_C14_N14_19_200m_v_NODE_105_length_93582_cov_14.308711	0	22.1255	0	0	0	6.5883	0	0	0	0	0	0	4.0881	0	0	0	15.5358	0	0	0	5.0529	0	0
10_AE1712_C14_N14_19_200m_v_NODE_110_length_90431_cov_27.831629	0	42.8889	0	2.5013	0	25.4324	0	13.1006	0	0	4.0553	0	23.098	0	3.3531	0	38.3323	0	2.0163	0	22.5895	0	2.7956
10_AE1712_C14_N14_19_200m_v_NODE_112_length_88333_cov_15.154698	0	23.2739	0	0	0	10.245	0	3.0712	0	0	0	0	4.5938	0	0	0	10.942	0	0	0	5.4802	0	0
10_AE1712_C14_N14_19_200m_v_NODE_120_length_84782_cov_51.952636	0	59.2697	0	0	0	24.3657	0	5.7225	0	0	2.5134	0	15.1932	0	0	0	39.1191	0	0	0	18.3248	0	2.4505
10_AE1712_C14_N14_19_200m_v_NODE_132_length_76639_cov_10.774170	0	16.9256	0	0	0	8.4775	0	0	0	0	0	0	1.8823	0	0	0	13.4348	0	0	0	5.4268	0	0
10_AE1712_C14_N14_19_200m_v_NODE_138_length_73225_cov_91.900681	0	140.557	0	2.9969	0	43.3505	0	3.8374	0	0	1.6316	0	17.5779	0	1.9264	0	87.9368	0	0	0	18.142	0	0
10_AE1712_C14_N14_19_200m_v_NODE_146_length_67950_cov_12.402737	0	15.5973	0	3.6834	0	6.9292	0	9.9521	0	0	3.1921	0	7.813	0	3.002	0	10.7347	0	0	0	4.9506	0	0
10_AE1712_C14_N14_19_200m_v_NODE_148_length_65995_cov_39.562972	0	61.1393	0	0	0	14.9042	0	0	0	0	0	0	9.8379	0	0	0	24.9634	0	0	0	12.5749	0	0
10_AE1712_C14_N14_19_200m_v_NODE_149_length_65317_cov_16.384641	0	25.2197	0	0	0	15.73	0	0	0	0	0	0	6.844	0	0	0	20.8372	0	0	0	7.4863	0	0
10_AE1712_C14_N14_19_200m_v_NODE_150_length_64917_cov_27.729596	0	40.4113	0	0	0	16.9526	0	0	0	0	0	0	9.4008	0	0	0	23.1153	0	0	0	11.8115	0	0
10_AE1712_C14_N14_19_200m_v_NODE_151_length_64838_cov_10.271105	0	15.535	0	0	0	8.3919	0	0	0	0	0	0	4.7795	0	0	0	7.5596	0	0	0	5.6609	0	0
10_AE1712_C14_N14_19_200m_v_NODE_153_length_64383_cov_18.116459	0	27.662	0	1.93	0	8.9659	0	8.7779	0	0	4.4774	0	3.7794	0	2.7972	0	15.1158	0	0	0	3.8958	0	2.7565
10_AE1712_C14_N14_19_200m_v_NODE_154_length_63503_cov_29.169142	0	44.6724	0	0	0	9.8787	0	0	0	0	0	0	7.0144	0	0	0	19.3862	0	0	0	8.4912	0	0
10_AE1712_C14_N14_19_200m_v_NODE_157_length_61675_cov_75.279782	0	117.16	0	1.9795	0	42.1135	0	5.3143	0	0	0	0	24.6675	0	0	0	80.2097	0	0	0	46.5456	0	0
10_AE1712_C14_N14_19_200m_v_NODE_174_length_56025_cov_20.882570	0	28.2305	0	0	0	10.4001	0	4.2118	0	0	0	0	5.144	0	0	0	13.4126	0	0	0	8.0655	0	0
10_AE1712_C14_N14_19_200m_v_NODE_175_length_55942_cov_39.635693	0	62.1279	0	0	0	29.3708	0	8.197	0	0	2.6948	0	22.5283	0	2.5207	0	55.3986	0	0	0	33.6176	0	0
10_AE1712_C14_N14_19_200m_v_NODE_177_length_55730_cov_174.157709	0	165.0143	0	8.758	0	77.2901	0	21.3109	0	0	18.0151	0	80.7864	0	22.5805	0	103.8785	0	5.2154	0	72.9133	0	9.3353
10_AE1712_C14_N14_19_200m_v_NODE_178_length_55606_cov_20.537899	0	27.8341	0	0	0	11.9802	0	0	0	0	0	0	7.3416	0	0	0	20.8337	0	0	0	10.0531	0	0
10_AE1712_C14_N14_19_200m_v_NODE_184_length_53214_cov_14.861170	0	22.0981	0	0	0	4.212	0	0	0	0	0	0	2.1488	0	0	0	6.4797	0	0	0	4.0796	0	0
10_AE1712_C14_N14_19_200m_v_NODE_185_length_53146_cov_17.322618	0	26.4339	0	0	0	0	0	0	0	0	0	0	0	0	0	0	0	0	0	0	0	0	0
10_AE1712_C14_N14_19_200m_v_NODE_186_length_52725_cov_19.994017	0	20.5205	0	0	0	8.9283	0	7.338	0	0	0	0	9.2155	0	0	0	15.73	0	0	0	9.4213	0	0
10_AE1712_C14_N14_19_200m_v_NODE_187_length_52172_cov_43.648392	0	67.3989	0	9.1657	0	44.097	0	26.5292	0	0	21.0421	0	23.7112	0	19.5045	0	62.5804	0	6.5393	0	30.2768	0	10.0999
10_AE1712_C14_N14_19_200m_v_NODE_190_length_52131_cov_10.792235	0	16.9208	0	0	0	7.8261	0	0	0	0	0	0	4.4091	0	0	0	10.0758	0	0	0	2.9486	0	0
10_AE1712_C14_N14_19_200m_v_NODE_195_length_50816_cov_24.461282	0	21.6596	0	0	0	9.0275	0	0	0	0	0	0	3.9557	0	0	0	10.1544	0	0	0	6.1552	0	0
10_AE1712_C14_N14_19_200m_v_NODE_200_length_49702_cov_15.787829	0	24.0043	0	0	0	7.3786	0	0	0	0	0	0	3.2591	0	0	0	9.5273	0	0	0	4.4969	0	0
10_AE1712_C14_N14_19_200m_v_NODE_203_length_49423_cov_23.367770	0	35.4406	0	0	0	10.5693	0	0	0	0	0	0	11.528	0	0	0	20.713	0	0	0	13.6145	0	0
10_AE1712_C14_N14_19_200m_v_NODE_209_length_47907_cov_27.186117	0	36.5045	0	0	0	14.5579	0	0	0	0	0	0	10.7443	0	0	0	24.4768	0	0	0	14.9339	0	0
10_AE1712_C14_N14_19_200m_v_NODE_211_length_47570_cov_19.875834	0	28.585	0	0	0	8.2276	0	0	0	0	0	0	2.9272	0	0	0	10.4672	0	0	0	4.7768	0	0
10_AE1712_C14_N14_19_200m_v_NODE_213_length_47530_cov_20.372579	0	29.3041	0	0	0	12.5146	0	0	0	0	0	0	4.3198	0	0	0	14.5915	0	0	0	7.2022	0	0
10_AE1712_C14_N14_19_200m_v_NODE_215_length_47070_cov_12.640074	0	18.1401	0	0	0	5.2333	0	0	0	0	0	0	2.7744	0	0	0	11.5954	0	0	0	1.9731	0	0
10_AE1712_C14_N14_19_200m_v_NODE_216_length_46744_cov_16.945058	0	25.9833	0	0	0	8.5593	0	0	0	0	0	0	4	0	0	0	12.212	0	0	0	5.3744	0	0
10_AE1712_C14_N14_19_200m_v_NODE_218_length_46603_cov_14.203585	5.6771	21.9586	0	0	6.8043	15.6817	0	3.5611	4.4096	2.1163	0	3.6547	2.6935	0	0	5.0674	10.9636	0	0	5.8218	5.4245	0	0
10_AE1712_C14_N14_19_200m_v_NODE_219_length_46573_cov_47.098224	4.0532	72.2895	0	0	3.2401	24.7539	0	3.0517	2.3462	0	0	0	13.8787	0	0	4.2823	42.1528	0	0	4.3719	14.9659	0	0
10_AE1712_C14_N14_19_200m_v_NODE_221_length_46074_cov_10.293584	0	16.0926	0	0	0	6.935	0	0	0	0	0	0	3.9728	0	0	0	7.0992	0	0	0	3.594	0	0
10_AE1712_C14_N14_19_200m_v_NODE_223_length_45738_cov_28.100874	0	33.243	0	0	0	12.7887	0	0	0	0	0	0	6.1393	0	0	0	15.7916	0	0	0	9.9197	0	0
10_AE1712_C14_N14_19_200m_v_NODE_230_length_44793_cov_48.710216	3.7969	59.8999	0	3.5713	3.6657	21.5214	0	8.1082	2.7826	0	3.2608	3.4947	12.4105	0	3.8015	3.3511	37.5034	0	0	5.3631	15.5037	0	2.5972
10_AE1712_C14_N14_19_200m_v_NODE_232_length_44648_cov_14.041776	0	19.7741	0	2.2022	0	11.5031	0	10.07	0	0	3.0277	0	8.0087	0	3.7507	0	15.0107	0	0	0	10.2571	0	0
10_AE1712_C14_N14_19_200m_v_NODE_234_length_44324_cov_16.061066	0	20.9037	0	0	0	10.6184	0	0	0	0	0	0	6.0718	0	0	0	13.0266	0	0	0	7.6273	0	0
10_AE1712_C14_N14_19_200m_v_NODE_235_length_44146_cov_13.093308	0	20.3592	0	0	0	3.2484	0	0	0	0	0	0	0	0	0	0	5.8927	0	0	0	4.0078	0	0
10_AE1712_C14_N14_19_200m_v_NODE_237_length_44054_cov_25.253678	0	40.3901	0	0	0	14.4481	0	3.2312	0	0	0	0	8.2319	0	0	0	25.232	0	0	0	11.6592	0	0
10_AE1712_C14_N14_19_200m_v_NODE_240_length_43312_cov_11.978628	0	19.238	0	0	0	9.3603	0	0	0	0	0	0	4.6604	0	0	0	8.4975	0	0	0	5.2124	0	0
10_AE1712_C14_N14_19_200m_v_NODE_241_length_43019_cov_9.532299	0	15.3675	0	0	0	5.303	0	0	0	0	0	0	3.1243	0	0	0	10.1397	0	0	0	5.0906	0	0
10_AE1712_C14_N14_19_200m_v_NODE_242_length_42763_cov_13.525699	4.5927	20.9534	0	1.6143	6.2188	12.8744	0	0	3.6326	0	0	3.1756	2.1442	0	0	4.4172	10.6562	0	0	5.2536	5.0603	0	0
10_AE1712_C14_N14_19_200m_v_NODE_244_length_42491_cov_19.249635	0	28.3368	0	0	0	14.5748	0	0	0	0	0	0	6.2975	0	0	0	17.7957	0	0	0	10.0774	0	0
10_AE1712_C14_N14_19_200m_v_NODE_245_length_42300_cov_35.812969	0	54.3892	0	0	0	13.5696	0	0	0	0	0	0	9.1437	0	0	0	25.6429	0	0	0	12.6018	0	0
10_AE1712_C14_N14_19_200m_v_NODE_249_length_41447_cov_78.087527	9.5911	104.8477	0	0	5.2205	27.2092	0	0	0	0	0	0	11.8192	0	0	4.2798	50.7413	0	0	3.2372	14.511	0	0
10_AE1712_C14_N14_19_200m_v_NODE_252_length_40600_cov_13.711818	0	21.1175	0	0	0	8.052	0	0	0	0	0	0	4.399	0	0	0	17.7409	0	0	0	8.1239	0	0
10_AE1712_C14_N14_19_200m_v_NODE_254_length_40439_cov_37.676379	0	57.6248	0	0	0	25.9017	0	0	0	0	0	0	9.5221	0	0	0	27.2719	0	0	0	14.368	0	0
10_AE1712_C14_N14_19_200m_v_NODE_258_length_39809_cov_11.901641	10.5166	18.5885	0	0	6.6661	8.2877	0	0	2.938	0	0	2.0548	2.9169	0	0	4.4778	8.7983	0	0	4.5188	3.1945	0	0
10_AE1712_C14_N14_19_200m_v_NODE_261_length_39206_cov_27.113905	0	41.9298	0	0	0	12.3521	0	0	0	0	0	0	9.5237	0	0	0	23.4908	0	0	0	14.0554	0	0
10_AE1712_C14_N14_19_200m_v_NODE_267_length_38548_cov_11.460659	0	17.6629	0	0	0	9.3256	0	0	0	0	0	0	5.3112	0	0	0	8.4961	0	0	0	6.6669	0	0
10_AE1712_C14_N14_19_200m_v_NODE_273_length_37977_cov_29.982216	0	42.9266	0	0	0	44.4953	0	0	0	0	0	0	21.8025	0	0	0	39.3463	0	0	0	24.2372	0	0
10_AE1712_C14_N14_19_200m_v_NODE_277_length_37461_cov_14.009951	0	21.2723	0	0	0	6.5807	0	0	0	0	0	0	3.1868	0	0	0	8.6512	0	0	0	4.2125	0	0
10_AE1712_C14_N14_19_200m_v_NODE_278_length_37220_cov_39.049969	0	55.4775	0	3.2189	0	22.2236	0	12.7694	0	0	4.4383	0	12.9626	0	3.5197	0	39.0045	0	2.3259	0	18.1278	0	3.1109
10_AE1712_C14_N14_19_200m_v_NODE_279_length_37159_cov_28.541017	0	44.2574	0	1.7644	0	20.914	0	3.0453	0	0	0	0	6.088	0	0	0	36.3084	0	0	0	5.0843	0	0
10_AE1712_C14_N14_19_200m_v_NODE_287_length_36314_cov_196.815548	0	227.7589	0	5.1182	0	80.382	0	9.1544	0	0	2.7321	0	24.2174	0	3.9669	0	135.2209	0	0	0	36.4338	0	3.7015
10_AE1712_C14_N14_19_200m_v_NODE_288_length_36254_cov_23.593277	3.2339	37.04	0	0	5.0631	20.0745	0	2.7175	4.1043	0	0	2.2983	9.2345	0	2.4025	4.5089	18.3447	0	0	4.3738	15.0029	0	0
10_AE1712_C14_N14_19_200m_v_NODE_289_length_35673_cov_15.169879	3.1231	22.9723	0	0	3.7921	14.3437	0	0	4.3605	0	0	3.4089	15.4267	0	0	4.2251	31.3107	0	0	6.8326	15.2894	0	0
10_AE1712_C14_N14_19_200m_v_NODE_291_length_35649_cov_14.344035	0	21.1162	0	0	0	9.1929	0	0	0	0	0	0	3.1926	0	0	0	15.3726	0	0	0	5.7461	0	0
10_AE1712_C14_N14_19_200m_v_NODE_292_length_35524_cov_137.201907	0	208.6142	0	16.0767	0	163.4184	0	26.422	0	0	23.0702	0	69.1444	0	23.519	0	190.1217	0	11.2795	0	106.8747	0	11.8703
10_AE1712_C14_N14_19_200m_v_NODE_294_length_35486_cov_13.673755	0	18.6685	0	0	3.4149	11.2027	0	0	0	0	0	0	4.1508	0	0	0	13.7202	0	0	2.2471	5.6198	0	0
10_AE1712_C14_N14_19_200m_v_NODE_296_length_35285_cov_9.247217	0	14.2169	0	0	0	7.3365	0	0	0	0	0	0	4.8853	0	0	0	7.7641	0	0	0	5.5212	0	0
10_AE1712_C14_N14_19_200m_v_NODE_297_length_35176_cov_10.478646	0	16.5468	0	0	0	9.6243	0	0	0	0	0	0	5.8296	0	0	0	14.5479	0	0	0	7.6807	0	0
10_AE1712_C14_N14_19_200m_v_NODE_298_length_34978_cov_13.085413	0	20.7845	0	0	0	11.1802	0	0	0	0	0	0	4.6514	0	0	0	8.9418	0	0	0	5.6924	0	0
10_AE1712_C14_N14_19_200m_v_NODE_299_length_34650_cov_16.730975	0	26.9693	0	0	0	9.8912	0	0	0	0	0	0	3.3588	0	0	0	18.2231	0	0	0	4.5614	0	0
10_AE1712_C14_N14_19_200m_v_NODE_301_length_34481_cov_16.508691	0	25.9154	0	0	0	14.558	0	0	0	0	0	0	1.9008	0	0	0	13.9457	0	0	0	3.2196	0	0
10_AE1712_C14_N14_19_200m_v_NODE_302_length_34448_cov_26.118268	0	38.793	0	0	0	8.5687	0	0	0	0	0	0	6.2257	0	0	0	16.2333	0	0	0	8.3065	0	0
10_AE1712_C14_N14_19_200m_v_NODE_305_length_34150_cov_46.622047	0	65.4436	0	5.8166	0	57.0854	0	10.6106	0	0	6.2097	0	17.3602	0	6.3797	0	52.4343	0	3.0059	0	27.5164	0	3.5355
10_AE1712_C14_N14_19_200m_v_NODE_306_length_33817_cov_9.155720	0	14.286	0	0	0	5.458	0	0	0	0	0	0	3.3314	0	0	0	8.1434	0	0	0	3.9317	0	0
10_AE1712_C14_N14_19_200m_v_NODE_307_length_33744_cov_23.324918	0	27.0327	0	0	0	9.0639	0	0	0	0	0	0	3.7077	0	0	0	12.3935	0	0	0	5.5271	0	0
10_AE1712_C14_N14_19_200m_v_NODE_308_length_33600_cov_9.665782	0	14.8754	0	0	0	4.4711	0	0	0	0	0	0	2.814	0	0	0	8.9255	0	0	0	2.4876	0	0
10_AE1712_C14_N14_19_200m_v_NODE_310_length_33163_cov_6.940216	0	11.8695	0	0	0	6.8346	0	0	0	0	0	0	2.0738	0	0	0	6.7501	0	0	0	3.7947	0	0
10_AE1712_C14_N14_19_200m_v_NODE_313_length_32732_cov_17.414362	0	24.0188	0	0	0	20.3387	0	0	0	0	0	0	10.0546	0	0	0	20.8599	0	0	0	12.8566	0	0
10_AE1712_C14_N14_19_200m_v_NODE_318_length_32220_cov_91.662073	0	70.6071	0	0	0	19.0934	0	2.8645	0	0	0	0	14.3215	0	0	0	43.7989	0	0	0	18.8471	0	0
10_AE1712_C14_N14_19_200m_v_NODE_321_length_32072_cov_16.248226	0	21.8134	0	0	2.9027	12.7639	0	0	2.2253	0	0	0	4.2029	0	0	1.8376	13.5674	0	0	2.5599	6.734	0	0
10_AE1712_C14_N14_19_200m_v_NODE_322_length_32070_cov_9.676273	0	15.3547	0	0	0	10.7451	0	0	0	0	0	0	3.3985	0	0	2.6752	5.6989	0	0	0	5.0137	0	0
10_AE1712_C14_N14_19_200m_v_NODE_323_length_31949_cov_44.981237	0	46.2343	0	0	0	21.2915	0	6.0599	0	0	2.2066	0	15.8839	0	2.4652	0	45.5275	0	0	0	25.2926	0	0
10_AE1712_C14_N14_19_200m_v_NODE_330_length_31523_cov_12.346690	0	19.2856	0	0	0	8.6831	0	0	0	0	0	0	1.9939	0	0	0	12.4279	0	0	0	2.2173	0	0
10_AE1712_C14_N14_19_200m_v_NODE_333_length_31278_cov_15.451844	5.2908	21.5688	0	0	6.9547	13.9056	0	0	6.5585	0	0	3.3076	2.9029	0	0	6.3856	9.9469	0	0	7.3947	6.6845	0	0
10_AE1712_C14_N14_19_200m_v_NODE_334_length_31250_cov_12.094120	0	10.0579	0	1.8306	0	3.8698	0	6.1695	0	0	1.9058	0	4.6254	0	1.6027	0	5.389	0	0	0	2.9505	0	0
10_AE1712_C14_N14_19_200m_v_NODE_340_length_30758_cov_15.305922	0	18.807	0	0	0	9.3994	0	0	0	0	0	0	6.1078	0	0	0	12.1525	0	0	0	7.0734	0	0
10_AE1712_C14_N14_19_200m_v_NODE_343_length_30653_cov_18.916405	2.2771	30.004	0	0	3.7478	15.0093	0	0	2.6998	0	0	0	5.2267	0	0	2.1267	21.8996	0	0	4.2413	9.9548	0	0
10_AE1712_C14_N14_19_200m_v_NODE_344_length_30614_cov_14.355765	0	22.0236	0	0	0	11.9386	0	0	0	0	0	0	0	0	0	0	10.1522	0	0	0	2.9232	0	0
10_AE1712_C14_N14_19_200m_v_NODE_345_length_30563_cov_38.271403	0	41.4089	0	0	0	19.0722	0	0	0	0	0	0	6.8503	0	0	0	18.508	0	0	0	10.7143	0	0
10_AE1712_C14_N14_19_200m_v_NODE_348_length_30149_cov_16.040137	5.7372	26.829	0	0	5.6425	20.0866	0	0	3.2782	0	0	0	6.8578	0	0	5.0438	9.9131	0	0	2.4381	3.4378	0	0
10_AE1712_C14_N14_19_200m_v_NODE_353_length_29631_cov_8.177641	0	12.8488	0	0	0	6.5045	0	0	2.3948	0	0	0	3.546	0	0	3.0381	4.5706	0	0	2.3878	3.0381	0	0
10_AE1712_C14_N14_19_200m_v_NODE_356_length_29385_cov_9.629316	0	15.5719	0	0	4.5828	10.9297	0	2.7853	2.7655	0	0	2.8418	6.4781	0	0	2.8282	12.799	0	0	3.3699	7.8711	0	0
10_AE1712_C14_N14_19_200m_v_NODE_357_length_29271_cov_16.695211	0	25.8258	0	0	0	0	0	0	0	0	0	0	0	0	0	0	0	0	0	0	0	0	0
10_AE1712_C14_N14_19_200m_v_NODE_358_length_29246_cov_17.826322	0	27.6321	0	0	0	7.2296	0	0	0	0	0	0	1.6878	0	0	0	13.3292	0	0	0	2.5078	0	0
10_AE1712_C14_N14_19_200m_v_NODE_359_length_29004_cov_18.232378	0	27.948	0	0	0	0	0	0	0	0	0	0	0	0	0	0	0	0	0	0	0	0	0
10_AE1712_C14_N14_19_200m_v_NODE_363_length_28870_cov_9.117042	0	14.0338	0	0	0	6.2855	0	0	0	0	0	0	4.9968	0	0	0	10.5277	0	0	0	3.9712	0	0
10_AE1712_C14_N14_19_200m_v_NODE_365_length_28843_cov_11.935375	0	18.5409	0	0	0	9.0641	0	3.4635	0	0	3.2529	0	5.0688	0	2.7963	0	9.929	0	2.6789	0	4.1307	0	2.3211
10_AE1712_C14_N14_19_200m_v_NODE_366_length_28805_cov_12.925647	0	20.7384	0	0	2.4517	10.6639	0	0	0	0	0	0	5.2821	0	0	3.4342	17.6746	0	0	2.504	8.1851	0	0
10_AE1712_C14_N14_19_200m_v_NODE_367_length_28614_cov_14.433963	4.0558	18.6707	0	0	5.4272	10.6006	0	0	2.7132	0	0	3.0658	2.5588	0	0	4.3338	11.3569	0	0	4.9407	4.8591	0	0
10_AE1712_C14_N14_19_200m_v_NODE_370_length_28122_cov_15.573828	3.0874	26.4176	0	0	3.2841	9.0601	0	0	1.8507	0	0	0	2.5611	0	0	4.022	10.2862	0	0	0	2.804	0	0
10_AE1712_C14_N14_19_200m_v_NODE_376_length_27908_cov_18.725917	0	28.6024	0	0	0	9.2892	0	0	0	0	0	0	2.0675	0	0	0	12.3608	0	0	0	3.4527	0	0
10_AE1712_C14_N14_19_200m_v_NODE_377_length_27825_cov_11.734143	0	18.1736	0	0	0	4.13	0	0	0	0	0	0	1.8234	0	0	0	5.6475	0	0	0	3.3756	0	0
10_AE1712_C14_N14_19_200m_v_NODE_379_length_27762_cov_7.786708	0	12.4837	0	0	0	8.1724	0	0	0	0	0	0	4.1689	0	0	0	8.6971	0	0	0	1.889	0	0
10_AE1712_C14_N14_19_200m_v_NODE_381_length_27663_cov_8.930653	0	13.6202	0	0	0	2.548	0	0	0	0	0	0	2.2675	0	0	0	4.8294	0	0	0	1.8103	0	0
10_AE1712_C14_N14_19_200m_v_NODE_384_length_27346_cov_17.726649	0	29.0269	0	0	0	24.5505	0	5.1931	0	0	0	0	14.9162	0	0	0	23.5791	0	0	0	13.7414	0	0
10_AE1712_C14_N14_19_200m_v_NODE_386_length_27157_cov_17.401108	0	28.1012	0	0	0	10.1241	0	0	0	0	0	0	5.2562	0	0	0	12.6224	0	0	0	6.0296	0	0
10_AE1712_C14_N14_19_200m_v_NODE_388_length_27141_cov_14.833025	2.9162	24.8488	0	0	0	8.7124	0	0	0	0	0	0	3.3129	0	0	2.849	9.0118	0	0	0	2.9005	0	0
10_AE1712_C14_N14_19_200m_v_NODE_390_length_26816_cov_102.180897	0	142.687	0	5.2158	0	115.5836	0	8.3622	0	0	13.5727	0	41.6314	0	10.6124	0	127.0325	0	6.3784	0	67.7193	0	6.2544
10_AE1712_C14_N14_19_200m_v_NODE_391_length_26792_cov_16.022384	0	24.1131	0	2.5844	0	10.0542	0	5.2233	0	0	0	0	7.0473	0	2.4766	0	20.2355	0	0	0	8.4232	0	0
10_AE1712_C14_N14_19_200m_v_NODE_393_length_26763_cov_11.483849	0	18.2618	0	0	0	6.4026	0	0	0	0	0	0	3.5428	0	0	0	8.3003	0	0	0	5.6318	0	0
10_AE1712_C14_N14_19_200m_v_NODE_394_length_26740_cov_25.796347	0	36.9578	0	0	0	13.6941	0	3.0052	0	0	0	0	9.9085	0	0	0	31.7392	0	0	0	15.4487	0	0
10_AE1712_C14_N14_19_200m_v_NODE_396_length_26362_cov_13.585353	0	17.8799	0	0	0	10.3643	0	0	0	0	0	0	4.8145	0	0	0	12.6544	0	0	0	7.4797	0	0
10_AE1712_C14_N14_19_200m_v_NODE_397_length_26292_cov_11.239939	0	17.8728	0	0	0	16.1075	0	0	0	0	0	0	5.5784	0	0	0	18.8865	0	0	2.3126	8.3594	0	0
10_AE1712_C14_N14_19_200m_v_NODE_398_length_26252_cov_20.400688	0	32.0399	0	0	0	10.4867	0	0	0	0	0	0	2.3872	0	0	0	15.6438	0	0	0	4.7687	0	0
10_AE1712_C14_N14_19_200m_v_NODE_400_length_26118_cov_7.948696	0	10.333	0	0	0	3.1905	0	0	0	0	0	0	2.6905	0	0	0	7.4489	0	0	0	1.8774	0	0
10_AE1712_C14_N14_19_200m_v_NODE_402_length_25958_cov_16.457363	0	20.3724	0	0	0	7.9957	0	0	0	0	0	0	5.4929	0	0	0	12.9585	0	0	0	6.74	0	0
10_AE1712_C14_N14_19_200m_v_NODE_403_length_25958_cov_10.704571	0	17.1047	0	4.296	0	11.9507	0	6.7818	0	0	2.3838	0	3.7194	0	2.9427	0	10.3059	0	0	0	4.1224	0	2.4393
10_AE1712_C14_N14_19_200m_v_NODE_404_length_25922_cov_21.576785	3.3127	24.3576	0	0	3.5393	16.1746	0	0	0	0	0	0	7.6891	0	0	2.1857	21.3503	0	0	0	10.4353	0	0
10_AE1712_C14_N14_19_200m_v_NODE_409_length_25464_cov_20.796865	0	21.4762	0	0	0	9.9581	0	3.2318	0	0	0	0	5.5757	0	0	0	12.8424	0	0	0	7.8392	0	0
10_AE1712_C14_N14_19_200m_v_NODE_412_length_25257_cov_13.167196	5.3265	20.5523	0	0	7.1179	13.6827	0	2.2304	3.2572	0	0	3.075	1.8585	0	0	4.137	11.0248	0	0	4.8903	4.5817	0	0
10_AE1712_C14_N14_19_200m_v_NODE_416_length_25033_cov_11.732129	0	17.4272	0	0	0	11.3	0	0	0	0	0	0	3.0857	0	0	0	9.2156	0	0	0	6.0894	0	0
10_AE1712_C14_N14_19_200m_v_NODE_417_length_24823_cov_19.597228	0	30.0166	0	0	0	21.7463	0	0	0	0	0	0	4.1718	0	0	0	20.3261	0	0	0	10.3173	0	0
10_AE1712_C14_N14_19_200m_v_NODE_419_length_24706_cov_15.271550	17.491	22.4229	0	0	5.8637	4.0243	0	0	4.1839	0	0	4.8048	3.9306	0	0	6.1985	4.6897	0	0	5.1021	0	0	0
10_AE1712_C14_N14_19_200m_v_NODE_420_length_24702_cov_10.170396	1.8286	10.8164	0	0	2.4007	7.4503	0	0	2.6753	0	0	0	0	0	0	0	9.0566	0	0	2.6792	3.3044	0	0
10_AE1712_C14_N14_19_200m_v_NODE_421_length_24588_cov_12.015258	0	15.499	0	0	0	7.6798	0	0	0	0	0	0	6.7478	0	0	0	16.2078	0	0	0	7.0285	0	0
10_AE1712_C14_N14_19_200m_v_NODE_422_length_24479_cov_310.367306	2.952	255.205	0	6.882	0	124.9876	0	7.2134	0	0	7.0553	0	104.8936	0	7.621	0	234.498	0	2.7417	2.8088	108.5499	0	5.3159
10_AE1712_C14_N14_19_200m_v_NODE_428_length_24224_cov_10.268108	0	16.0622	0	0	0	6.2868	0	0	0	0	0	0	4.3341	0	0	0	9.2148	0	0	0	4.4489	0	0
10_AE1712_C14_N14_19_200m_v_NODE_429_length_24184_cov_17.276185	0	27.6641	0	0	0	10.6729	0	0	0	0	0	0	3.7801	0	0	0	13.0332	0	0	0	5.5678	0	0
10_AE1712_C14_N14_19_200m_v_NODE_430_length_24039_cov_8.880978	0	13.8903	0	0	0	5.9911	0	0	0	0	0	0	2.6457	0	0	0	10.5557	0	0	0	2.9839	0	0
10_AE1712_C14_N14_19_200m_v_NODE_434_length_23558_cov_28.866062	0	34.0156	0	0	0	13.33	0	0	0	0	0	0	6.8616	0	0	0	20.6124	0	0	0	6.5639	0	0
10_AE1712_C14_N14_19_200m_v_NODE_435_length_23398_cov_49.325158	0	71.3684	0	3.9903	0	33.3623	0	7.5685	0	0	2.5203	0	17.5756	0	3.9161	2.0692	54.8101	0	0	0	29.6741	0	2.2382
10_AE1712_C14_N14_19_200m_v_NODE_436_length_23294_cov_12.025283	0	18.8415	0	0	0	5.2869	0	0	0	0	0	0	0	0	0	0	7.1981	0	0	0	2.6857	0	0
10_AE1712_C14_N14_19_200m_v_NODE_439_length_23136_cov_22.562730	0	34.1781	0	0	0	15.071	0	0	0	0	0	0	6.666	0	0	0	17.3882	0	0	0	8.8727	0	0
10_AE1712_C14_N14_19_200m_v_NODE_442_length_23086_cov_11.634578	0	18.0919	0	0	0	8.8726	0	0	0	0	0	0	4.5992	0	0	0	13.7871	0	0	0	5.2877	0	0
10_AE1712_C14_N14_19_200m_v_NODE_443_length_23013_cov_20.948204	0	32.2293	0	0	1.8797	15.2805	0	0	0	0	0	0	6.2841	0	0	0	20.7293	0	0	0	12.1906	0	0
10_AE1712_C14_N14_19_200m_v_NODE_444_length_23006_cov_20.581055	0	30.0509	0	2.0791	0	13.585	0	0	0	0	0	0	5.8462	0	0	0	18.0698	0	0	0	9.6749	0	0
10_AE1712_C14_N14_19_200m_v_NODE_447_length_22878_cov_36.216350	10.1473	52.6608	0	0	8.6847	19.0343	0	0	6.3199	0	0	6.1668	11.21	0	0	9.2428	37.9001	0	0	11.8853	16.0217	0	0
10_AE1712_C14_N14_19_200m_v_NODE_448_length_22838_cov_13.370898	0	20.5016	0	0	0	6.6525	0	0	0	0	0	0	3.8895	0	0	0	9.3512	0	0	0	5.2819	0	0
10_AE1712_C14_N14_19_200m_v_NODE_451_length_22747_cov_8.162903	0	12.365	0	0	0	2.8288	0	0	0	0	0	0	0	0	0	0	7.1586	0	0	0	2.5809	0	0
10_AE1712_C14_N14_19_200m_v_NODE_453_length_22732_cov_14.634165	0	14.9711	0	0	2.4855	8.0656	0	0	0	0	0	0	3.313	0	0	0	10.4869	0	0	2.2952	5.1614	0	0
10_AE1712_C14_N14_19_200m_v_NODE_454_length_22673_cov_15.860019	7.1005	25.0139	0	2.253	6.3337	17.8502	0	0	5.5789	1.8183	0	4.6775	3.6831	0	2.1383	6.1316	13.7019	0	0	7.6822	6.1465	0	0
10_AE1712_C14_N14_19_200m_v_NODE_456_length_22572_cov_18.819560	0	28.1452	0	0	0	15.1289	0	0	0	0	0	0	7.8454	0	0	0	12.3149	0	0	0	8.2732	0	0
10_AE1712_C14_N14_19_200m_v_NODE_457_length_22565_cov_9.738572	0	15.1694	0	0	0	10.2843	0	0	0	0	0	0	3.6089	0	0	2.2487	4.7079	0	0	0	4.2093	0	0
10_AE1712_C14_N14_19_200m_v_NODE_458_length_22514_cov_6.303249	0	10.0127	0	0	0	3.458	0	0	0	0	0	0	2.1563	0	0	0	9.3444	0	0	0	4.1453	0	0
10_AE1712_C14_N14_19_200m_v_NODE_461_length_22424_cov_16.522173	3.1225	24.9372	0	0	4.462	11.6166	0	0	4.1316	0	0	0	5.5207	0	0	3.0982	11.8117	0	0	3.1601	8.7398	0	0
10_AE1712_C14_N14_19_200m_v_NODE_466_length_22297_cov_6.920342	0	10.7379	0	0	0	5.6516	0	0	0	0	0	0	2.6573	0	0	0	3.8064	0	0	0	3.3737	0	0
10_AE1712_C14_N14_19_200m_v_NODE_467_length_22266_cov_13.175042	0	15.6931	0	0	0	6.674	0	0	0	0	0	0	3.2746	0	0	0	12.8039	0	0	0	5.7872	0	0
10_AE1712_C14_N14_19_200m_v_NODE_468_length_22207_cov_25.460371	0	40.7478	0	0	0	28.0053	0	3.3735	0	0	0	0	27.7347	0	0	0	42.9172	0	0	0	23.4097	0	0
10_AE1712_C14_N14_19_200m_v_NODE_469_length_22186_cov_13.108101	0	20.1561	0	0	0	6.2371	0	0	0	0	0	0	2.9799	0	0	0	8.1953	0	0	0	3.667	0	0
10_AE1712_C14_N14_19_200m_v_NODE_476_length_21926_cov_9.840588	0	16.7605	0	0	3.0971	10.3956	0	2.7294	0	0	0	0	6.4336	0	2.5433	0	12.1736	0	0	3.6213	7.3499	0	0
10_AE1712_C14_N14_19_200m_v_NODE_479_length_21782_cov_9.997144	0	15.7245	0	0	0	6.615	0	0	0	0	0	0	2.9904	0	0	0	12.0136	0	0	0	4.4774	0	0
10_AE1712_C14_N14_19_200m_v_NODE_482_length_21641_cov_8.772306	0	14.1333	0	0	0	5.496	0	0	0	0	0	0	0	0	0	0	6.7902	0	0	0	2.7735	0	0
10_AE1712_C14_N14_19_200m_v_NODE_483_length_21614_cov_17.062869	0	27.1527	0	0	0	12.2646	0	0	0	0	0	0	5.7215	0	0	0	19.2087	0	0	0	9.5968	0	0
10_AE1712_C14_N14_19_200m_v_NODE_487_length_21399_cov_21.657302	0	31.5129	0	0	0	14.1898	0	0	0	0	0	0	2.8074	0	0	0	17.6036	0	0	0	5.6414	0	0
10_AE1712_C14_N14_19_200m_v_NODE_488_length_21386_cov_10.525365	0	16.1805	0	0	0	6.715	0	0	0	0	0	0	4.1417	0	0	0	7.6328	0	0	0	4.0003	0	0
10_AE1712_C14_N14_19_200m_v_NODE_495_length_21054_cov_17.762979	0	28.0866	0	0	0	22.9719	0	2.9481	0	0	2.5728	0	13.5347	0	2.332	0	28.3464	0	0	0	20.1665	0	0
10_AE1712_C14_N14_19_200m_v_NODE_496_length_20996_cov_21.081122	0	23.5534	0	0	0	15.9971	0	2.2767	1.9428	0	0	0	8.9359	0	0	1.9799	18.18	0	0	1.9161	7.7919	0	0
10_AE1712_C14_N14_19_200m_v_NODE_499_length_20929_cov_17.857184	0	24.1337	0	0	0	14.5884	0	2.4265	0	0	0	0	8.1978	0	0	0	15.0757	0	0	0	10.8114	0	0
10_AE1712_C14_N14_19_200m_v_NODE_501_length_20885_cov_29.727653	8.4423	28.1556	0	0	0	2.5458	0	0	0	0	0	0	1.5705	0	0	0	7.8777	0	0	0	0	0	0
10_AE1712_C14_N14_19_200m_v_NODE_502_length_20786_cov_28.632575	0	42.061	0	1.7189	0	15.6261	0	3.7448	0	0	0	0	9.7464	0	0	0	30.0414	0	0	0	14.1379	0	0
10_AE1712_C14_N14_19_200m_v_NODE_503_length_20780_cov_17.576873	0	22.7593	0	0	0	10.7579	0	0	0	0	0	0	8.9038	0	0	0	19.8183	0	0	0	8.7619	0	0
10_AE1712_C14_N14_19_200m_v_NODE_505_length_20749_cov_13.132788	0	19.9883	0	0	0	7.7959	0	0	0	0	0	0	3.2645	0	0	0	7.8688	0	0	0	4.0461	0	0
10_AE1712_C14_N14_19_200m_v_NODE_507_length_20707_cov_7.795686	0	11.9113	0	0	0	3.9144	0	0	0	0	0	0	0	0	0	0	4.1227	0	0	0	0	0	0
10_AE1712_C14_N14_19_200m_v_NODE_508_length_20657_cov_7.791011	0	9.3155	0	1.8507	0	2.866	0	8.1352	0	0	5.548	0	0	0	2.9333	0	5.1064	0	2.113	0	0	0	2.7819
10_AE1712_C14_N14_19_200m_v_NODE_510_length_20574_cov_8.972679	0	12.9579	0	0	0	3.1165	0	0	0	0	0	0	0	0	0	0	8.7563	0	0	0	2.3478	0	0
10_AE1712_C14_N14_19_200m_v_NODE_511_length_20525_cov_13.449531	4.5989	20.5699	0	2.2209	6.17	13.0239	0	2.4858	3.8472	0	0	2.9149	2.3083	0	0	4.5473	9.8643	0	0	4.4031	5.7157	0	0
10_AE1712_C14_N14_19_200m_v_NODE_512_length_20521_cov_12.353600	0	19.3811	0	0	0	6.1564	0	0	0	0	0	0	4.2223	0	0	0	10.0894	0	0	0	5.5846	0	0
10_AE1712_C14_N14_19_200m_v_NODE_513_length_20473_cov_11.956315	0	18.5304	0	0	0	6.3138	0	1.9035	0	0	0	0	4.8377	0	0	0	9.6776	0	0	0	4.4696	0	0
10_AE1712_C14_N14_19_200m_v_NODE_515_length_20403_cov_14.751402	0	23.3322	0	0	0	9.298	0	0	0	0	0	0	2.1062	0	0	0	9.4065	0	0	0	4.0852	0	0
10_AE1712_C14_N14_19_200m_v_NODE_516_length_20387_cov_8.564205	4.6754	11.4835	0	0	6.9603	7.947	0	0	8.446	2.6499	2.6765	4.8161	7.3243	0	0	4.4641	17.6223	0	0	5.5794	6.3528	2.5133	0
10_AE1712_C14_N14_19_200m_v_NODE_520_length_20253_cov_23.453013	5.54	18.1089	0	0	8.2256	5.5458	0	0	6.3642	0	0	5.4997	3.3938	0	0	8.9142	7.037	0	0	7.9284	3.9353	0	0
10_AE1712_C14_N14_19_200m_v_NODE_525_length_20072_cov_11.390548	0	17.4965	0	0	0	7.2875	0	0	0	0	0	0	3.8322	0	0	0	7.1227	0	0	0	4.5913	0	0
10_AE1712_C14_N14_19_200m_v_NODE_527_length_19978_cov_10.479524	0	15.2095	0	0	0	8.1102	0	4.9828	0	0	0	0	9.3428	0	0	0	13.3735	0	0	0	8.9845	0	0
10_AE1712_C14_N14_19_200m_v_NODE_529_length_19923_cov_11.949259	0	18.8138	0	0	0	7.3764	0	0	0	0	0	0	4.421	0	0	0	16.5881	0	0	0	7.935	0	0
10_AE1712_C14_N14_19_200m_v_NODE_530_length_19842_cov_28.963319	0	46.8179	0	3.0167	0	16.1748	0	5.6507	0	0	2.5825	0	10.3778	0	3.3615	0	34.7144	0	0	0	11.3336	0	2.5423
10_AE1712_C14_N14_19_200m_v_NODE_532_length_19727_cov_45.456081	0	63.5572	0	2.5546	0	33.0923	0	6.015	0	0	2.3678	0	21.4168	0	2.988	0	56.9972	0	0	0	30.004	0	0
10_AE1712_C14_N14_19_200m_v_NODE_534_length_19696_cov_33.422346	4.9009	50.3719	0	0	5.0609	23.1954	0	0	0	0	0	2.7387	12.1964	0	0	4.0932	26.9257	0	0	3.2589	10.5589	0	0
10_AE1712_C14_N14_19_200m_v_NODE_537_length_19614_cov_37.339817	0	52.9743	0	0	0	20.6861	0	0	0	0	0	0	6.8431	0	0	0	33.59	0	0	0	14.1475	0	0
10_AE1712_C14_N14_19_200m_v_NODE_540_length_19523_cov_64.352000	0	94.3824	0	6.1987	3.2893	57.579	0	5.9065	2.0659	0	2.7355	0	26.7831	0	4.5845	0	107.6683	0	0	2.1434	40.2143	0	2.458
10_AE1712_C14_N14_19_200m_v_NODE_541_length_19499_cov_8.427659	0	12.8846	0	0	0	5.7826	0	0	0	0	0	0	2.7151	0	0	2.047	5.3736	0	0	2.6987	4.1625	0	0
10_AE1712_C14_N14_19_200m_v_NODE_542_length_19435_cov_7.191549	0	10.8703	0	0	0	5.0809	0	0	0	0	0	0	2.8497	0	0	0	6.6242	0	0	0	3.9994	0	0
10_AE1712_C14_N14_19_200m_v_NODE_544_length_19342_cov_15.276200	0	23.8371	0	0	0	11.6075	0	3.214	0	0	0	0	6.9417	0	0	0	19.8952	0	0	0	9.3893	0	0
10_AE1712_C14_N14_19_200m_v_NODE_550_length_19157_cov_7.954717	0	11.83	0	0	0	0	0	0	0	0	0	0	0	0	0	0	0	0	0	0	0	0	0
10_AE1712_C14_N14_19_200m_v_NODE_552_length_18993_cov_15.958289	0	25.5033	0	0	0	10.564	0	0	0	0	0	0	6.8668	0	0	0	20.6263	0	0	0	10.1106	0	0
10_AE1712_C14_N14_19_200m_v_NODE_553_length_18968_cov_13.183262	0	20.6569	0	0	0	6.8818	0	0	0	0	0	0	0	0	0	0	6.7404	0	0	0	2.9828	0	0
10_AE1712_C14_N14_19_200m_v_NODE_555_length_18934_cov_7.931484	0	12.4171	0	0	0	2.8728	0	0	0	0	0	0	1.7825	0	0	0	6.9559	0	0	0	3.2396	0	0
10_AE1712_C14_N14_19_200m_v_NODE_557_length_18886_cov_21.141049	0	32.773	0	0	0	20.968	0	0	0	0	0	0	9.6923	0	0	0	25.0559	0	0	0	17.3728	0	0
10_AE1712_C14_N14_19_200m_v_NODE_559_length_18843_cov_12.304380	0	19.1768	0	0	0	6.5822	0	0	0	0	0	0	2.822	0	0	0	8.2598	0	0	0	4.2462	0	0
10_AE1712_C14_N14_19_200m_v_NODE_560_length_18737_cov_9.481726	0	14.9937	0	0	0	4.1907	0	0	0	0	0	0	0	0	0	0	7.1024	0	0	0	0	0	0
10_AE1712_C14_N14_19_200m_v_NODE_562_length_18531_cov_12.836675	0	11.2934	0	0	0	4.5553	0	0	0	0	0	0	3.6482	0	0	0	8.4492	0	0	0	4.7641	0	0
10_AE1712_C14_N14_19_200m_v_NODE_563_length_18469_cov_7.307525	0	11.4745	0	0	0	5.4797	0	0	0	0	0	0	1.7452	0	0	0	3.5128	0	0	0	3.4485	0	0
10_AE1712_C14_N14_19_200m_v_NODE_564_length_18437_cov_11.892157	0	12.0165	0	0	0	6.9061	0	0	0	0	0	0	4.5604	0	0	0	7.2944	0	0	0	5.4508	0	0
10_AE1712_C14_N14_19_200m_v_NODE_565_length_18424_cov_9.894370	0	15.149	0	0	0	6.2963	0	0	0	0	0	0	2.7482	0	0	0	7.1796	0	0	0	0	0	0
10_AE1712_C14_N14_19_200m_v_NODE_569_length_18387_cov_12.313708	0	20.0046	0	0	0	13.3438	0	0	0	0	0	0	5.642	0	0	2.0412	14.109	0	0	0	5.9511	0	0
10_AE1712_C14_N14_19_200m_v_NODE_572_length_18307_cov_26.595283	0	33.2069	0	0	0	12.6922	0	2.1772	0	0	0	0	8.4933	0	0	0	28.0202	0	0	0	10.8258	0	0
10_AE1712_C14_N14_19_200m_v_NODE_573_length_18295_cov_8.932320	0	15.0133	0	0	0	5.1547	0	0	0	0	0	0	0	0	0	0	3.4597	0	0	0	3.4049	0	0
10_AE1712_C14_N14_19_200m_v_NODE_574_length_18259_cov_53.392256	6.6133	88.1355	0	0	6.8655	43.7472	0	0	3.2227	0	0	0	15.5286	0	0	5.193	47.4321	0	0	3.4098	20.3254	0	0
10_AE1712_C14_N14_19_200m_v_NODE_578_length_18161_cov_9.542358	0	14.5737	0	0	0	7.8021	0	2.9505	0	0	0	0	5.1	0	0	0	13.702	0	0	0	5.7445	0	0
10_AE1712_C14_N14_19_200m_v_NODE_580_length_18072_cov_11.682634	0	14.7531	0	0	0	7.9032	0	0	0	0	0	0	4.6184	0	0	0	8.2601	0	0	0	5.1557	0	0
10_AE1712_C14_N14_19_200m_v_NODE_581_length_18069_cov_35.186249	2.1814	48.5638	0	0	2.7228	18.8617	0	2.9255	2.6477	0	0	0	9.6041	0	0	2.9373	29.0577	0	0	3.3858	14.3174	0	0
10_AE1712_C14_N14_19_200m_v_NODE_583_length_18033_cov_9.498608	0	11.9205	0	0	0	8.0028	0	0	0	0	0	0	2.2207	0	0	0	9.354	0	0	2.3109	4.1067	0	0
10_AE1712_C14_N14_19_200m_v_NODE_586_length_17977_cov_117.011229	2.8097	85.9249	0	3.2554	2.3681	26.6196	0	9.8465	0	0	5.1146	0	13.1903	0	3.6922	2.343	52.5308	0	3.1824	2.2977	24.7418	0	4.0932
10_AE1712_C14_N14_19_200m_v_NODE_588_length_17948_cov_8.764031	0	14.5685	0	0	0	4.5893	0	0	0	0	0	0	0	0	0	0	10.9271	0	0	0	4.0918	0	0
10_AE1712_C14_N14_19_200m_v_NODE_592_length_17821_cov_8.153911	0	12.7607	0	0	0	5.9707	0	0	0	0	0	0	1.8458	0	0	0	5.6731	0	0	3.1953	3.7081	0	0
10_AE1712_C14_N14_19_200m_v_NODE_594_length_17800_cov_15.585341	0	21.0976	0	0	0	10.2456	0	0	0	0	0	0	4.4507	0	0	0	19.3543	0	0	0	11.522	0	0
10_AE1712_C14_N14_19_200m_v_NODE_599_length_17686_cov_11.630246	0	16.2442	0	0	0	6.4233	0	0	0	0	0	0	2.6389	0	0	0	9.7205	0	0	0	3.3218	0	0
10_AE1712_C14_N14_19_200m_v_NODE_601_length_17677_cov_42.659886	0	47.5835	0	0	0	26.8989	0	0	0	0	0	0	15.5299	0	0	0	43.8131	0	0	0	25.3707	0	0
10_AE1712_C14_N14_19_200m_v_NODE_602_length_17677_cov_8.560511	0	13.3775	0	0	0	5.8511	0	0	0	0	0	0	3.2534	0	0	0	10.5039	0	0	0	4.8765	0	0
10_AE1712_C14_N14_19_200m_v_NODE_603_length_17668_cov_26.584276	4.0839	40.8367	0	0	3.8151	27.6356	0	0	3.0378	0	0	0	11.716	0	0	3.216	36.1169	0	0	3.2231	13.422	0	0
10_AE1712_C14_N14_19_200m_v_NODE_605_length_17633_cov_8.703919	0	12.5076	0	0	0	4.8112	0	0	0	0	0	0	2.0788	0	0	0	6.4618	0	0	0	3.2099	0	0
10_AE1712_C14_N14_19_200m_v_NODE_606_length_17606_cov_12.869473	0	20.052	0	0	0	7.2696	0	0	0	0	0	0	4.7157	0	0	0	13.8183	0	0	0	7.1394	0	0
10_AE1712_C14_N14_19_200m_v_NODE_607_length_17527_cov_11.643266	0	17.6651	0	0	0	14.696	0	0	0	0	0	0	0	0	0	0	5.5121	0	0	0	0	0	0
10_AE1712_C14_N14_19_200m_v_NODE_608_length_17498_cov_11.902015	0	10.304	0	0	0	3.145	0	0	0	0	0	0	0	0	0	0	6.2274	0	0	0	3.484	0	0
10_AE1712_C14_N14_19_200m_v_NODE_609_length_17490_cov_8.368920	0	13.1529	0	0	1.594	6.1712	0	0	1.6229	0	0	0	2.4906	0	0	3.1898	6.2753	0	0	2.747	3.725	0	0
10_AE1712_C14_N14_19_200m_v_NODE_613_length_17264_cov_29.513469	0	43.8022	0	2.2644	0	15.0253	0	0	0	0	0	0	9.167	0	0	0	33.9852	0	0	0	12.3177	0	0
10_AE1712_C14_N14_19_200m_v_NODE_617_length_17238_cov_88.054193	0	52.9674	0	0	0	20.6686	0	0	0	0	0	0	10.1077	0	0	0	23.1372	0	0	0	12.9182	0	0
10_AE1712_C14_N14_19_200m_v_NODE_618_length_17219_cov_32.164975	0	40.8791	0	2.1047	0	20.7648	0	0	0	0	0	0	6.8627	0	0	0	33.1415	0	0	0	7.7939	0	0
10_AE1712_C14_N14_19_200m_v_NODE_622_length_17122_cov_9.390496	0	15.2178	0	0	0	6.3171	0	0	0	0	0	0	3.3663	0	0	0	8.5431	0	0	0	5.1578	0	0
10_AE1712_C14_N14_19_200m_v_NODE_628_length_17014_cov_8.337014	0	12.497	0	0	0	3.4738	0	0	0	0	0	0	0	0	0	0	6.8009	0	0	0	0	0	0
10_AE1712_C14_N14_19_200m_v_NODE_630_length_16995_cov_13.043622	0	20.0648	0	0	0	7.7124	0	5.5627	0	0	2.6335	0	4.4892	0	0	0	11.9815	0	0	0	5.1931	0	0
10_AE1712_C14_N14_19_200m_v_NODE_633_length_16821_cov_8.804945	0	10.521	0	0	2.5341	5.0883	0	0	0	0	0	0	2.1468	0	0	2.0323	6.2564	0	0	0	4.298	0	0
10_AE1712_C14_N14_19_200m_v_NODE_634_length_16809_cov_9.388358	1.6909	14.3451	0	0	2.6573	7.7702	0	0	1.9901	0	0	0	7.851	0	0	2.3726	10.7694	0	0	3.2583	4.7345	0	0
10_AE1712_C14_N14_19_200m_v_NODE_636_length_16785_cov_5.948288	0	9.3189	0	0	0	3.6073	0	0	0	0	0	0	3.2667	0	0	0	4.4761	0	0	0	4.3205	0	0
10_AE1712_C14_N14_19_200m_v_NODE_638_length_16722_cov_7.459958	0	11.6508	0	0	0	3.4717	0	0	0	0	0	0	6.5336	0	0	0	5.5884	0	0	0	4.5238	0	0
10_AE1712_C14_N14_19_200m_v_NODE_643_length_16677_cov_14.079940	3.1371	13.6074	0	0	3.91	4.8946	0	0	2.4719	0	0	0	2.2774	0	0	3.5769	9.1911	0	0	3.0919	2.8615	0	0
10_AE1712_C14_N14_19_200m_v_NODE_644_length_16658_cov_14.674145	0	18.4159	0	3.4259	0	6.7048	0	10.6363	0	0	2.5176	0	6.9141	0	2.8956	0	11.0182	0	0	0	5.3977	0	0
10_AE1712_C14_N14_19_200m_v_NODE_648_length_16607_cov_15.099758	0	23.8811	0	9.9156	0	8.9131	0	11.4824	0	0	3.2457	0	3.2262	0	6.8059	0	14.9749	0	2.073	0	6.2046	0	4.6842
10_AE1712_C14_N14_19_200m_v_NODE_649_length_16596_cov_21.875174	0	25.8001	0	0	0	18.5761	0	0	0	0	0	0	8.7344	0	0	0	21.1463	0	0	0	13.0041	0	0
10_AE1712_C14_N14_19_200m_v_NODE_650_length_16439_cov_11.107261	0	17.8431	0	0	0	5.0566	0	0	0	0	0	0	3.434	0	0	0	8.7474	0	0	0	4.4657	0	0
10_AE1712_C14_N14_19_200m_v_NODE_651_length_16430_cov_17.937626	0	21.0272	0	0	0	8.3772	0	2.1481	0	0	0	0	5.6815	0	0	0	13.2508	0	0	0	9.3787	0	0
10_AE1712_C14_N14_19_200m_v_NODE_656_length_16316_cov_39.843279	2.1137	40.3837	0	3.5156	0	15.3692	0	4.822	0	0	0	0	6.0558	0	1.9809	2.391	24.0227	0	0	0	12.9506	0	0
10_AE1712_C14_N14_19_200m_v_NODE_660_length_16159_cov_27.296045	0	40.1623	0	0	0	18.4008	0	0	0	0	0	0	3.5255	0	0	0	20.8871	0	0	0	7.4078	0	0
10_AE1712_C14_N14_19_200m_v_NODE_663_length_16104_cov_10.424970	0	16.1649	0	0	0	9.1055	0	0	0	0	0	0	3.1371	0	0	3.1544	4.6091	0	0	0	4.3549	0	0
10_AE1712_C14_N14_19_200m_v_NODE_664_length_16099_cov_23.323867	6.5395	34.1158	0	0	9.6096	15.2841	0	0	5.9384	0	0	8.1001	12.7996	0	0	6.7683	26.6604	0	0	10.9867	13.3435	0	0
10_AE1712_C14_N14_19_200m_v_NODE_666_length_16079_cov_11.301775	0	14.4719	0	2.3307	0	10.8284	0	3.5388	0	0	2.1698	0	6.9736	0	0	0	10.8449	0	0	0	5.5115	0	0
10_AE1712_C14_N14_19_200m_v_NODE_668_length_16021_cov_14.188284	0	21.2011	0	0	0	8.5353	0	0	0	0	0	0	5.2763	0	0	0	10.0654	0	0	0	3.7831	0	0
10_AE1712_C14_N14_19_200m_v_NODE_669_length_16006_cov_18.636826	0	20.5436	0	0	0	9.962	0	0	0	0	0	0	3.7684	0	0	0	10.5077	0	0	0	6.3009	0	0
10_AE1712_C14_N14_19_200m_v_NODE_671_length_15964_cov_10.540505	0	16.849	0	0	0	4.7804	0	0	0	0	0	0	0	0	0	0	9.4035	0	0	0	2.2814	0	0
10_AE1712_C14_N14_19_200m_v_NODE_674_length_15901_cov_31.539434	0	41.0496	0	0	0	17.5827	0	0	0	0	0	0	12.6356	0	0	0	33.3621	0	0	0	15.5756	0	0
10_AE1712_C14_N14_19_200m_v_NODE_677_length_15872_cov_16.398417	4.4	19.2574	0	0	8.75	10.1886	0	0	4.6287	0	0	5.5824	4.9793	0	0	5.5487	10.119	0	0	6.6513	7.2219	0	0
10_AE1712_C14_N14_19_200m_v_NODE_679_length_15863_cov_22.507665	2.6564	33.8333	0	0	0	16.6048	0	0	2.0745	0	0	0	7.8612	0	0	1.8541	17.8624	0	0	2.6841	11.6127	0	0
10_AE1712_C14_N14_19_200m_v_NODE_683_length_15829_cov_19.560310	0	29.1571	0	0	0	10.952	0	3.0115	0	0	0	0	5.9351	0	0	0	23.819	0	0	0	10.4335	0	0
10_AE1712_C14_N14_19_200m_v_NODE_684_length_15822_cov_20.924802	0	30.613	0	0	0	16.0728	0	0	0	0	0	0	8.0109	0	0	0	15.68	0	0	0	10.5208	0	0
10_AE1712_C14_N14_19_200m_v_NODE_686_length_15776_cov_19.841327	0	30.8427	0	0	0	10.5303	0	0	0	0	0	0	2.512	0	0	0	13.9359	0	0	0	5.2287	0	0
10_AE1712_C14_N14_19_200m_v_NODE_690_length_15653_cov_7.480868	0	11.5673	0	0	0	4.8279	0	0	0	0	0	0	0	0	0	0	6.4804	0	0	0	3.6887	0	0
10_AE1712_C14_N14_19_200m_v_NODE_691_length_15637_cov_9.350707	0	14.3996	0	0	3.0419	8.275	0	2.5416	0	0	0	0	4.4878	0	0	1.8134	8.8941	0	0	2.8895	6.1328	0	0
10_AE1712_C14_N14_19_200m_v_NODE_692_length_15615_cov_5.423092	0	8.1425	0	0	0	6.5774	0	0	0	0	0	0	1.8164	0	0	0	5.2841	0	0	0	3.618	0	0
10_AE1712_C14_N14_19_200m_v_NODE_694_length_15608_cov_8.775546	0	13.3519	0	0	0	7.7185	0	0	0	0	0	0	3.5621	0	0	2.4793	9.2628	0	0	2.2805	7.3126	0	0
10_AE1712_C14_N14_19_200m_v_NODE_696_length_15597_cov_12.340206	0	18.9393	0	0	0	11.9058	0	2.0111	0	0	0	0	3.2285	0	0	0	10.634	0	0	0	5.0176	0	0
10_AE1712_C14_N14_19_200m_v_NODE_698_length_15504_cov_28.638815	2.4785	43.7889	0	0	0	8.6117	0	0	0	0	0	0	0	0	0	0	12.1991	0	0	0	0	0	0
10_AE1712_C14_N14_19_200m_v_NODE_699_length_15471_cov_11.900351	0	18.9575	0	0	0	7.2546	0	0	0	0	0	0	4.5661	0	0	0	17.8067	0	0	0	4.9123	0	0
10_AE1712_C14_N14_19_200m_v_NODE_700_length_15463_cov_10.389445	0	16.7588	0	0	0	5.6145	0	0	0	0	0	0	2.873	0	0	0	12.1152	0	0	0	4.4452	0	0
10_AE1712_C14_N14_19_200m_v_NODE_704_length_15390_cov_6.192059	0	9.3938	0	0	0	2.0616	0	0	0	0	0	0	0	0	0	0	3.8402	0	0	0	3.129	0	0
10_AE1712_C14_N14_19_200m_v_NODE_714_length_15246_cov_7.698332	0	11.5239	0	0	0	2.8202	0	0	0	0	0	0	0	0	0	0	3.9615	0	0	0	0	0	0
10_AE1712_C14_N14_19_200m_v_NODE_716_length_15233_cov_13.622658	5.8589	21.1799	0	0	4.5658	15.9555	0	0	4.199	3.021	0	3.5086	6.8589	0	0	4.6043	20.7819	0	0	5.5042	7.438	0	0
10_AE1712_C14_N14_19_200m_v_NODE_717_length_15219_cov_10.613195	0	10.1384	0	0	0	9.6897	0	0	0	0	0	0	2.2021	0	0	0	7.9231	0	0	0	4.707	0	0
10_AE1712_C14_N14_19_200m_v_NODE_720_length_15206_cov_11.157380	0	16.9919	0	0	3.2815	8.4573	0	0	0	0	0	2.0367	5.0532	0	0	2.1659	10.0928	0	0	3.5823	4.5388	0	0
10_AE1712_C14_N14_19_200m_v_NODE_725_length_15091_cov_28.881444	0	42.8938	0	0	0	25.3985	0	0	0	0	0	0	2.8239	0	0	0	24.9949	0	0	0	5.555	0	0
10_AE1712_C14_N14_19_200m_v_NODE_730_length_15047_cov_9.231329	0	14.3683	0	0	0	7.9756	0	0	0	0	0	0	5.0319	0	0	0	7.9261	0	0	0	6.0285	0	0
10_AE1712_C14_N14_19_200m_v_NODE_733_length_14929_cov_10.757743	0	16.8281	0	0	0	5.6702	0	2.2764	0	0	0	0	2.6671	0	0	0	8.4017	0	0	0	4.9793	0	0
10_AE1712_C14_N14_19_200m_v_NODE_736_length_14878_cov_7.675698	0	12.2165	0	0	0	6.4204	0	0	0	0	0	0	1.8288	0	0	0	8.0817	0	0	0	3.6665	0	0
10_AE1712_C14_N14_19_200m_v_NODE_737_length_14870_cov_10.740688	0	14.3735	0	2.2149	0	7.1106	0	6.2799	0	0	0	0	4.3778	0	2.2575	0	12.2989	0	0	0	6.2137	0	0
10_AE1712_C14_N14_19_200m_v_NODE_738_length_14841_cov_16.880588	3.6626	28.8016	0	0	2.4353	9.7	0	0	0	0	0	0	3.2269	0	0	2.5276	10.7021	0	0	0	3.5235	0	0
10_AE1712_C14_N14_19_200m_v_NODE_739_length_14837_cov_21.312534	0	32.9082	0	2.8683	0	14.9666	0	4.8923	0	0	1.6787	0	7.2793	0	0	0	22.4448	0	0	0	12.2914	0	0
10_AE1712_C14_N14_19_200m_v_NODE_748_length_14739_cov_69.294162	0	110.816	0	13.2564	0	117.992	0	19.4326	0	0	13.4476	0	31.1059	0	11.2168	0	78.1068	0	6.3081	0	40.4069	0	7.282
10_AE1712_C14_N14_19_200m_v_NODE_751_length_14729_cov_9.489694	0	14.71	0	0	0	8.5456	0	0	0	0	0	0	2.4274	0	0	0	9.8715	0	0	0	3.313	0	0
10_AE1712_C14_N14_19_200m_v_NODE_753_length_14718_cov_10.029779	0	14.1837	0	0	0	4.027	0	0	0	0	0	0	0	0	0	0	8.1069	0	0	0	2.2323	0	0
10_AE1712_C14_N14_19_200m_v_NODE_754_length_14715_cov_18.797787	0	23.5925	0	2.3254	0	21.6699	0	6.0059	0	0	0	0	4.4824	0	0	0	11.4852	0	0	0	2.9046	0	0
10_AE1712_C14_N14_19_200m_v_NODE_755_length_14697_cov_9.125445	0	13.6768	0	0	0	11.1242	0	0	0	0	0	0	2.4483	0	0	0	13.5922	0	0	0	5.1929	0	0
10_AE1712_C14_N14_19_200m_v_NODE_757_length_14682_cov_10.355084	0	16.0083	0	0	0	8.8791	0	0	0	0	0	0	2.9287	0	0	0	8.6973	0	0	0	2.7943	0	0
10_AE1712_C14_N14_19_200m_v_NODE_760_length_14631_cov_10.543356	0	15.355	0	0	0	0	0	0	0	0	0	0	0	0	0	0	0	0	0	0	0	0	0
10_AE1712_C14_N14_19_200m_v_NODE_761_length_14630_cov_9.874802	0	15.2479	0	0	0	7.9355	0	0	0	0	0	0	0	0	0	0	9.1664	0	0	0	3.3107	0	0
10_AE1712_C14_N14_19_200m_v_NODE_764_length_14589_cov_21.599986	0	33.2162	0	0	0	12.5117	0	0	0	0	0	0	9.4157	0	0	0	21.6656	0	0	0	13.0575	0	0
10_AE1712_C14_N14_19_200m_v_NODE_765_length_14584_cov_12.785483	0	19.2465	0	0	0	14.1029	0	0	0	0	0	0	4.2155	0	0	0	12.5429	0	0	0	6.3641	0	0
10_AE1712_C14_N14_19_200m_v_NODE_766_length_14583_cov_11.643527	0	16.2928	0	0	0	6.9013	0	7.072	0	0	0	0	7.8353	0	2.1664	0	10.5493	0	0	0	8.173	0	0
10_AE1712_C14_N14_19_200m_v_NODE_768_length_14550_cov_10.112140	0	15.3237	0	0	0	3.6171	0	0	0	0	0	0	2.6343	0	0	0	9.1833	0	0	0	4.0653	0	0
10_AE1712_C14_N14_19_200m_v_NODE_769_length_14522_cov_74.791970	4.6507	114.0789	0	2.7053	6.9234	69.2478	0	0	5.495	0	0	0	31.1161	0	0	7.3757	100.8385	0	0	3.8192	20.9595	0	0
10_AE1712_C14_N14_19_200m_v_NODE_772_length_14488_cov_12.787662	0	20.2057	0	0	0	7.0709	0	0	0	0	0	0	0	0	0	0	12.2912	0	0	0	5.202	0	0
10_AE1712_C14_N14_19_200m_v_NODE_773_length_14462_cov_7.748001	0	13.1016	0	0	2.3705	5.874	0	0	0	0	0	0	0	0	0	1.7128	4.4789	0	0	0	0	0	0
10_AE1712_C14_N14_19_200m_v_NODE_774_length_14453_cov_9.077421	0	15.5411	0	0	4.2614	10.2686	0	0	0	0	0	0	6.152	0	0	0	13.2211	0	0	4.6754	6.4023	0	0
10_AE1712_C14_N14_19_200m_v_NODE_775_length_14368_cov_12.981037	0	21.3594	0	10.2489	0	7.8653	0	8.917	0	0	3.8366	0	3.3614	0	6.1698	0	14.886	0	2.0994	0	5.2081	0	4.1742
10_AE1712_C14_N14_19_200m_v_NODE_776_length_14349_cov_6.601107	3.3851	10.5831	0	0	4.5984	4.6479	0	0	3.7491	0	0	0	2.1298	0	0	2.2945	5.3887	0	0	3.5658	3.8502	0	0
10_AE1712_C14_N14_19_200m_v_NODE_780_length_14307_cov_36.446030	0	35.6531	0	0	0	25.7443	0	0	0	0	0	0	13.583	0	0	0	27.8617	0	0	0	12.5798	0	0
10_AE1712_C14_N14_19_200m_v_NODE_782_length_14301_cov_7.511670	0	11.6423	0	0	0	3.1075	0	0	0	0	0	0	0	0	0	0	4.0887	0	0	0	0	0	0
10_AE1712_C14_N14_19_200m_v_NODE_784_length_14276_cov_13.834918	0	21.6276	0	0	0	7.8145	0	0	0	0	0	0	2.8525	0	0	0	9.731	0	0	0	7.5524	0	0
10_AE1712_C14_N14_19_200m_v_NODE_787_length_14246_cov_6.356553	0	9.6526	0	0	0	3.8411	0	0	0	0	0	0	0	0	0	0	2.5926	0	0	0	0	0	0
10_AE1712_C14_N14_19_200m_v_NODE_789_length_14183_cov_7.283284	0	11.0941	0	0	0	3.0751	0	0	0	0	0	0	0	0	0	0	3.6089	0	0	0	0	0	0
10_AE1712_C14_N14_19_200m_v_NODE_790_length_14170_cov_6.078479	1.9202	9.922	0	0	3.3055	6.1448	0	0	2.4199	0	0	2.3186	4.8379	0	0	0	6.2426	0	0	2.9362	2.9198	0	0
10_AE1712_C14_N14_19_200m_v_NODE_791_length_14167_cov_11.606529	0	19.0138	0	0	0	8.3821	0	0	0	0	0	0	2.4871	0	0	0	14.5896	0	0	0	3.8475	0	0
10_AE1712_C14_N14_19_200m_v_NODE_792_length_14165_cov_16.891184	0	21.3632	0	0	0	7.4651	0	0	0	0	0	0	4.4804	0	0	0	13.8858	0	0	0	6.5085	0	0
10_AE1712_C14_N14_19_200m_v_NODE_796_length_14075_cov_17.544006	0	27.1793	0	0	0	10.9981	0	0	0	0	0	0	10.5295	0	0	0	21.5398	0	0	0	12.0542	0	0
10_AE1712_C14_N14_19_200m_v_NODE_799_length_14012_cov_9.961320	0	15.659	0	0	0	14.1956	0	0	0	0	0	0	4.538	0	0	0	11.3196	0	0	0	6.0001	0	0
10_AE1712_C14_N14_19_200m_v_NODE_800_length_13999_cov_10.977518	0	12.5398	0	0	0	7.7951	0	0	0	0	0	0	7.046	0	0	0	13.1506	0	0	0	9.696	0	0
10_AE1712_C14_N14_19_200m_v_NODE_801_length_13982_cov_8.639914	0	13.1654	0	0	0	5.4658	0	0	0	0	0	0	2.5688	0	0	0	7.9169	0	0	0	3.0696	0	0
10_AE1712_C14_N14_19_200m_v_NODE_803_length_13973_cov_12.675950	0	22.2891	0	0	0	8.6139	0	2.2271	0	0	0	0	4.1883	0	0	0	12.1815	0	0	0	5.9641	0	0
10_AE1712_C14_N14_19_200m_v_NODE_807_length_13899_cov_8.421791	0	12.3175	0	0	0	5.5695	0	0	0	0	0	0	2.8022	0	0	0	10.7845	0	0	0	4.1069	0	0
10_AE1712_C14_N14_19_200m_v_NODE_808_length_13889_cov_30.846800	0	35.7596	0	0	0	16.1061	0	2.4597	0	0	0	0	12.5521	0	0	0	32.4664	0	0	0	15.8074	0	0
10_AE1712_C14_N14_19_200m_v_NODE_810_length_13853_cov_10.249710	0	15.6268	0	0	0	8.5201	0	0	0	0	0	0	3.0167	0	0	2.3082	6.4043	0	0	0	3.4864	0	0
10_AE1712_C14_N14_19_200m_v_NODE_811_length_13846_cov_26.443460	0	37.1321	0	0	0	13.8159	0	6.4595	0	0	0	0	9.0151	0	3.165	0	29.8722	0	0	0	12.2939	0	0
10_AE1712_C14_N14_19_200m_v_NODE_814_length_13829_cov_7.779014	0	13.6367	0	0	0	3.6125	0	0	0	0	0	0	0	0	0	0	5.7893	0	0	0	1.6199	0	0
10_AE1712_C14_N14_19_200m_v_NODE_818_length_13803_cov_11.443975	4.8304	19.2034	0	0	8.4076	8.7386	0	0	7.0931	0	0	4.9081	5.4099	0	0	5.9108	13.3998	0	0	9.5328	8.0935	0	0
10_AE1712_C14_N14_19_200m_v_NODE_823_length_13756_cov_8.050735	0	12.8387	0	0	0	0	0	0	0	0	0	0	0	0	0	0	0	0	0	0	0	0	0
10_AE1712_C14_N14_19_200m_v_NODE_826_length_13687_cov_14.286774	0	21.9974	0	3.2036	0	9.504	0	15.4405	0	0	4.8484	0	9.3572	0	4.3431	0	16.2674	0	0	0	5.9206	0	0
10_AE1712_C14_N14_19_200m_v_NODE_836_length_13597_cov_6.440163	0	10.2825	0	0	0	0	0	0	0	0	0	0	0	0	0	0	0	0	0	0	0	0	0
10_AE1712_C14_N14_19_200m_v_NODE_837_length_13596_cov_10.944005	0	16.6217	0	0	0	6.7103	0	0	0	0	0	0	4.1457	0	0	0	7.9491	0	0	0	4.0316	0	0
10_AE1712_C14_N14_19_200m_v_NODE_838_length_13593_cov_8.266203	0	12.8762	0	0	0	5.3158	0	0	0	0	0	0	3.7446	0	0	0	5.2726	0	0	0	3.7122	0	0
10_AE1712_C14_N14_19_200m_v_NODE_841_length_13580_cov_9.369029	2.49	14.7668	0	0	1.9889	5.4291	0	0	1.9665	0	0	0	2.5187	0	0	2.5092	7.8899	0	0	2.4082	4.5971	0	0
10_AE1712_C14_N14_19_200m_v_NODE_842_length_13568_cov_7.966126	0	12.3386	0	0	0	2.7381	0	0	0	0	0	0	0	0	0	0	5.5162	0	0	0	0	0	0
10_AE1712_C14_N14_19_200m_v_NODE_843_length_13545_cov_11.963469	0	19.499	0	0	0	6.9337	0	0	0	0	0	0	0	0	0	0	9.9006	0	0	0	2.7903	0	0
10_AE1712_C14_N14_19_200m_v_NODE_844_length_13544_cov_7.043440	0	12.3272	0	0	0	8.5449	0	0	0	0	0	0	6.0351	0	0	0	10.5999	0	0	0	7.6789	0	0
10_AE1712_C14_N14_19_200m_v_NODE_848_length_13455_cov_12.600613	6.6846	18.4133	0	0	11.7548	15.5953	0	0	6.1668	0	0	5.038	5.5088	0	0	7.5537	11.6882	0	0	10.3721	9.2051	0	0
10_AE1712_C14_N14_19_200m_v_NODE_849_length_13449_cov_10.739979	0	16.8147	0	0	0	3.9887	0	0	0	0	0	0	3.3445	0	0	0	8.4795	0	0	0	3.5416	0	0
10_AE1712_C14_N14_19_200m_v_NODE_850_length_13422_cov_8.607344	0	9.6461	0	0	0	3.7512	0	0	0	0	0	0	3.5444	0	0	0	7.9273	0	0	0	3.9646	0	0
10_AE1712_C14_N14_19_200m_v_NODE_852_length_13388_cov_29.284952	0	29.3428	0	0	0	13.9448	0	0	0	0	0	0	0	0	0	0	16.0097	0	0	0	1.8659	0	0
10_AE1712_C14_N14_19_200m_v_NODE_856_length_13315_cov_16.279347	0	16.0027	0	0	0	6.3235	0	0	0	0	0	0	4.0974	0	0	0	16.0392	0	0	0	5.0295	0	0
10_AE1712_C14_N14_19_200m_v_NODE_860_length_13266_cov_13.992721	0	23.3439	0	0	0	20.0523	0	1.6637	0	0	0	0	12.6727	0	0	0	22.4693	0	0	0	13.1474	0	0
10_AE1712_C14_N14_19_200m_v_NODE_862_length_13258_cov_27.805250	0	41.6745	0	0	0	14.4685	0	0	0	0	0	0	5.1565	0	0	0	24.543	0	0	0	10.6115	0	0
10_AE1712_C14_N14_19_200m_v_NODE_863_length_13257_cov_18.973065	0	12.4319	0	0	0	11.4632	0	0	0	0	0	0	6.0008	0	0	0	8.1762	0	0	0	5.4501	0	0
10_AE1712_C14_N14_19_200m_v_NODE_864_length_13216_cov_7.435726	0	11.4125	0	0	3.3136	6.6908	0	0	2.2976	0	0	0	3.5471	0	0	3.0991	9.4917	0	0	5.3789	7.7132	0	0
10_AE1712_C14_N14_19_200m_v_NODE_865_length_13213_cov_12.220615	0	19.8335	0	0	0	11.1047	0	0	0	0	0	0	3.8758	0	0	0	15.1969	0	0	0	9.1892	0	0
10_AE1712_C14_N14_19_200m_v_NODE_867_length_13203_cov_16.752171	0	14.5891	0	0	0	8.0198	0	0	0	0	0	0	4.511	0	0	0	11.0309	0	0	0	5.1839	0	0
10_AE1712_C14_N14_19_200m_v_NODE_868_length_13167_cov_10.380443	0	16.0201	0	0	0	9.0109	0	0	0	0	0	0	4.0458	0	0	3.6707	6.0373	0	0	0	3.4122	0	0
10_AE1712_C14_N14_19_200m_v_NODE_872_length_13101_cov_12.625077	3.7607	13.6424	0	0	4.7666	7.898	0	0	2.5104	0	0	0	0	0	0	3.2298	7.1683	0	0	4.1393	3.152	0	0
10_AE1712_C14_N14_19_200m_v_NODE_876_length_12969_cov_7.059805	0	10.8543	0	0	0	1.8031	0	0	0	0	0	0	0	0	0	0	2.1609	0	0	0	0	0	0
10_AE1712_C14_N14_19_200m_v_NODE_879_length_12938_cov_8.322059	0	12.8495	0	0	0	10.9524	0	2.9731	0	0	0	0	3.386	0	0	0	12.0071	0	0	0	4.4869	0	0
10_AE1712_C14_N14_19_200m_v_NODE_880_length_12929_cov_22.839791	1.9299	29.501	0	0	0	9.3854	0	0	0	0	0	0	6.3307	0	0	0	13.122	0	0	0	7.4958	0	0
10_AE1712_C14_N14_19_200m_v_NODE_881_length_12916_cov_16.619207	0	23.9039	0	0	0	10.5926	0	3.227	0	0	0	0	8.3881	0	0	0	21.8797	0	0	0	9.8632	0	0
10_AE1712_C14_N14_19_200m_v_NODE_886_length_12846_cov_6.122093	0	9.7085	0	0	0	2.6149	0	0	0	0	0	0	0	0	0	0	5.5972	0	0	0	2.2933	0	0
10_AE1712_C14_N14_19_200m_v_NODE_887_length_12834_cov_18.409266	0	17.9323	0	0	0	8.2628	0	5.858	0	0	0	0	6.6024	0	3.3466	0	13.5691	0	0	0	9.0562	0	0
10_AE1712_C14_N14_19_200m_v_NODE_888_length_12814_cov_22.820680	0	33.4367	0	0	0	10.1762	0	0	0	0	0	0	5.5939	0	0	0	18.4414	0	0	0	9.9109	0	0
10_AE1712_C14_N14_19_200m_v_NODE_889_length_12799_cov_5.868653	0	9.8326	0	0	0	4.7205	0	0	0	0	0	0	2.9772	0	0	0	6.7875	0	0	0	3.9468	0	0
10_AE1712_C14_N14_19_200m_v_NODE_890_length_12796_cov_12.940011	0	19.7701	0	0	0	8.1528	0	2.7202	0	0	0	0	5.7122	0	0	0	16.5053	0	0	0	9.3742	0	0
10_AE1712_C14_N14_19_200m_v_NODE_892_length_12790_cov_26.993078	0	19.5304	0	0	0	19.6894	0	2.865	0	0	0	0	8.4492	0	0	0	17.0324	0	0	0	10.5576	0	0
10_AE1712_C14_N14_19_200m_v_NODE_898_length_12674_cov_39.002937	0	58.1299	0	0	0	38.7474	0	0	0	0	0	0	5.5267	0	0	0	31.9169	0	0	0	6.8991	0	0
10_AE1712_C14_N14_19_200m_v_NODE_900_length_12640_cov_7.770437	0	12.0773	0	0	0	6.0613	0	2.4624	0	0	0	0	2.3827	0	0	2.3536	3.9723	0	0	0	2.8003	0	0
10_AE1712_C14_N14_19_200m_v_NODE_902_length_12620_cov_8.018496	0	12.1817	0	0	0	8.2543	0	2.1171	0	2.3839	0	0	3.4331	0	0	3.3246	3.8291	0	0	0	4.0248	0	0
10_AE1712_C14_N14_19_200m_v_NODE_906_length_12552_cov_10.619639	0	16.2523	0	0	0	3.9403	0	0	0	0	0	0	0	0	0	0	3.4466	0	0	0	2.8736	0	0
10_AE1712_C14_N14_19_200m_v_NODE_907_length_12530_cov_20.824942	0	31.0271	0	2.3781	0	12.9439	0	3.7956	0	0	0	0	6.0957	0	2.6786	0	27.7937	0	0	0	10.0278	0	0
10_AE1712_C14_N14_19_200m_v_NODE_910_length_12498_cov_14.241526	0	22.2207	0	0	2.9947	13.0543	0	0	1.9195	0	0	2.1557	5.1181	0	0	2.5231	14.4156	0	0	3.1302	6.4189	0	0
10_AE1712_C14_N14_19_200m_v_NODE_913_length_12459_cov_14.280326	0	21.4118	0	0	0	15.4772	0	0	0	0	0	0	16.0123	0	0	0	30.378	0	0	0	14.0688	0	0
10_AE1712_C14_N14_19_200m_v_NODE_914_length_12441_cov_6.912731	2.641	11.4464	0	0	5.1121	3.65	0	0	2.1201	0	0	0	0	0	0	2.8375	7.4555	0	0	3.8515	0	0	0
10_AE1712_C14_N14_19_200m_v_NODE_916_length_12424_cov_6.977079	0	11.8185	0	0	0	3.4915	0	0	0	0	0	0	0	0	0	0	8.5577	0	0	0	0	0	0
10_AE1712_C14_N14_19_200m_v_NODE_920_length_12378_cov_5.513048	0	8.6893	0	0	0	4.4452	0	0	0	0	0	0	2.9393	0	0	0	6.0003	0	0	0	2.5229	0	0
10_AE1712_C14_N14_19_200m_v_NODE_924_length_12350_cov_14.808278	0	22.315	0	0	0	14.3054	0	0	0	0	0	0	7.6948	0	0	0	16.1239	0	0	0	6.0626	0	0
10_AE1712_C14_N14_19_200m_v_NODE_926_length_12345_cov_6.122269	0	9.5963	0	0	0	3.1759	0	0	0	0	0	0	0	0	0	0	4.3466	0	0	0	0	0	0
10_AE1712_C14_N14_19_200m_v_NODE_929_length_12293_cov_12.661182	0	20.5206	0	0	0	17.9861	0	0	0	0	0	0	6.2596	0	0	0	18.9801	0	0	0	6.6211	0	0
10_AE1712_C14_N14_19_200m_v_NODE_931_length_12279_cov_10.525570	0	16.4992	0	0	0	7.9876	0	0	0	0	0	0	5.8305	0	0	0	13.2406	0	0	0	7.8736	0	0
10_AE1712_C14_N14_19_200m_v_NODE_932_length_12278_cov_7.236866	2.6413	10.4792	0	0	0	7.0591	0	0	2.6244	0	0	0	1.9554	0	0	0	8.8146	0	0	3.147	2.9246	0	0
10_AE1712_C14_N14_19_200m_v_NODE_934_length_12263_cov_50.580256	1.8153	71.8436	0	2.6092	2.4964	44.8762	0	5.3477	0	0	1.8358	2.0562	19.3524	0	2.9123	0	57.4591	0	0	3.9007	25.0011	0	0
10_AE1712_C14_N14_19_200m_v_NODE_935_length_12252_cov_32.044928	4.5627	29.9377	0	0	3.4348	16.4671	0	3.3981	4.4298	0	0	3.9002	5.1242	0	1.2964	6.6315	16.7951	0	0	5.9248	7.0534	0	0
10_AE1712_C14_N14_19_200m_v_NODE_936_length_12245_cov_15.469428	0	23.7243	0	0	0	0	0	0	0	0	0	0	0	0	0	0	0	0	0	0	0	0	0
10_AE1712_C14_N14_19_200m_v_NODE_937_length_12242_cov_16.902096	0	25.3639	0	0	0	11.6045	0	2.7434	0	0	0	0	5.7369	0	1.7431	0	19.3587	0	0	0	6.9262	0	0
10_AE1712_C14_N14_19_200m_v_NODE_939_length_12207_cov_25.967848	0	38.1876	0	0	0	30.2218	0	2.1354	0	0	0	0	21.0516	0	0	0	31.0149	0	0	0	19.6605	0	0
10_AE1712_C14_N14_19_200m_v_NODE_945_length_12132_cov_7.013687	0	10.4286	0	0	0	5.7914	0	0	0	0	0	0	3.0121	0	0	0	7.2422	0	0	0	4.0012	0	0
10_AE1712_C14_N14_19_200m_v_NODE_947_length_12124_cov_6.580809	0	10.8127	0	0	0	0	0	0	0	0	0	0	0	0	0	0	2.5764	0	0	0	0	0	0
10_AE1712_C14_N14_19_200m_v_NODE_951_length_12035_cov_12.930172	0	20.4198	0	0	0	7.899	0	0	0	0	0	0	4.409	0	0	0	9.6918	0	0	0	3.049	0	0
10_AE1712_C14_N14_19_200m_v_NODE_952_length_12022_cov_23.037003	9.5671	34.1642	0	0	7.9865	15.4951	0	0	7.1763	0	0	3.7567	7.9548	0	0	9.1759	25.7119	0	0	12.4067	12.3946	0	0
10_AE1712_C14_N14_19_200m_v_NODE_957_length_11995_cov_9.396963	0	15.3605	0	0	0	8.14	0	0	0	0	0	0	0	0	0	0	8.0107	0	0	0	3.4276	0	0
10_AE1712_C14_N14_19_200m_v_NODE_958_length_11989_cov_14.256464	0	22.5435	0	0	0	11.4714	0	0	0	0	0	0	4.4231	0	0	0	13.8507	0	0	0	7.6216	0	0
10_AE1712_C14_N14_19_200m_v_NODE_959_length_11972_cov_5.902144	0	8.8446	0	0	0	5.5589	0	0	0	0	0	0	2.2503	0	0	0	4.6485	0	0	0	3.9667	0	0
10_AE1712_C14_N14_19_200m_v_NODE_967_length_11889_cov_10.179394	0	17.0514	0	0	0	4.4513	0	0	0	0	0	0	2.0991	0	0	0	9.2574	0	0	0	2.6059	0	0
10_AE1712_C14_N14_19_200m_v_NODE_970_length_11877_cov_11.886864	0	11.0379	0	0	0	2.4515	0	0	0	0	0	0	1.5603	0	0	0	6.2149	0	0	0	0	0	0
10_AE1712_C14_N14_19_200m_v_NODE_971_length_11875_cov_21.341075	0	20.6921	0	0	0	6.6306	0	0	0	0	0	0	3.6153	0	0	0	8.4349	0	0	0	5.0329	0	0
10_AE1712_C14_N14_19_200m_v_NODE_973_length_11841_cov_10.606596	0	15.9783	0	0	0	9.8692	0	0	2.5328	0	0	0	4.9423	0	0	2.2496	15.2434	0	0	3.3224	8.6914	0	0
10_AE1712_C14_N14_19_200m_v_NODE_978_length_11821_cov_15.451379	0	22.5392	0	0	0	11.245	0	3.2855	0	0	0	0	5.3075	0	0	0	20.8558	0	0	0	9.4863	0	0
10_AE1712_C14_N14_19_200m_v_NODE_979_length_11790_cov_12.950824	0	20.0857	0	0	1.963	20.1459	0	0	0	0	0	0	6.0644	0	0	0	19.0299	0	0	0	7.3374	0	0
10_AE1712_C14_N14_19_200m_v_NODE_983_length_11770_cov_12.112204	0	19.9595	0	0	0	12.7936	0	0	0	0	0	0	4.4405	0	0	0	13.2124	0	0	0	9.3447	0	0
10_AE1712_C14_N14_19_200m_v_NODE_985_length_11756_cov_10.438308	0	16.8585	0	0	0	8.0639	0	0	0	0	0	0	2.8696	0	0	0	10.9955	0	0	0	5.6476	0	0
10_AE1712_C14_N14_19_200m_v_NODE_987_length_11729_cov_10.982063	0	18.4028	0	0	0	14.7271	0	0	0	0	0	0	4.4448	0	0	0	18.1328	0	0	0	6.4452	0	0
10_AE1712_C14_N14_19_200m_v_NODE_997_length_11658_cov_9.773595	0	15.5533	0	0	0	6.1232	0	0	0	0	0	0	3.916	0	0	0	8.2219	0	0	0	4.3464	0	0
10_AE1712_C14_N14_19_200m_v_NODE_999_length_11652_cov_7.492786	0	12.4227	0	0	0	7.3373	0	5.2715	0	0	0	0	4.5001	0	0	0	13.3628	0	0	0	6.4508	0	0
10_AE1712_C14_N14_19_200m_v_NODE_1004_length_11598_cov_8.247288	0	13.0254	0	0	0	4.2476	0	0	0	0	0	0	0	0	0	0	4.6597	0	0	0	0	0	0
10_AE1712_C14_N14_19_200m_v_NODE_1009_length_11505_cov_10.135282	0	15.9135	0	0	0	6.6286	0	0	0	0	0	0	2.4011	0	0	0	6.6429	0	0	0	3.6863	0	0
10_AE1712_C14_N14_19_200m_v_NODE_1014_length_11454_cov_7.826668	0	12.2791	0	0	0	3.4036	0	0	0	0	0	0	0	0	0	0	7.0805	0	0	0	0	0	0
10_AE1712_C14_N14_19_200m_v_NODE_1017_length_11415_cov_37.680632	0	33.7054	0	2.551	2.2423	11.5361	0	2.6805	0	0	0	0	6.5234	0	2.8743	2.585	23.1683	0	0	0	8.2034	0	0
10_AE1712_C14_N14_19_200m_v_NODE_1021_length_11392_cov_10.707556	0	17.7291	0	0	0	6.4201	0	0	0	0	0	0	2.3265	0	0	0	12.9992	0	0	0	5.1781	0	0
10_AE1712_C14_N14_19_200m_v_NODE_1025_length_11326_cov_7.397902	0	11.7972	0	0	0	3.7896	0	0	0	0	0	0	3.484	0	0	0	6.3447	0	0	0	3.8224	0	0
10_AE1712_C14_N14_19_200m_v_NODE_1029_length_11304_cov_7.436002	0	11.7844	0	0	0	4.1455	0	0	0	0	0	0	6.1183	0	0	0	5.5657	0	0	0	4.4722	0	0
10_AE1712_C14_N14_19_200m_v_NODE_1033_length_11272_cov_12.788924	0	20.3016	0	0	0	6.4049	0	0	0	0	0	0	3.7544	0	0	0	8.126	0	0	0	3.4223	0	0
10_AE1712_C14_N14_19_200m_v_NODE_1037_length_11265_cov_9.707812	0	15.3748	0	0	0	4.5668	0	0	0	0	0	0	3.0457	0	0	0	8.1087	0	0	0	2.4319	0	0
10_AE1712_C14_N14_19_200m_v_NODE_1038_length_11261_cov_6.022800	0	8.9827	0	0	0	4.1222	0	0	0	0	0	0	0	0	0	0	7.3333	0	0	0	2.2119	0	0
10_AE1712_C14_N14_19_200m_v_NODE_1039_length_11257_cov_9.875134	0	15.138	0	0	0	5.1571	0	0	0	0	0	0	0	0	0	0	7.4511	0	0	1.2056	3.9259	0	0
10_AE1712_C14_N14_19_200m_v_NODE_1041_length_11237_cov_39.377330	0	58.7145	0	5.0182	0	19.4223	0	7.6712	0	0	2.5483	0	8.8936	0	3.4051	2.7643	40.8882	0	0	2.6324	11.1523	0	2.597
10_AE1712_C14_N14_19_200m_v_NODE_1042_length_11236_cov_10.095259	0	15.5957	0	2.4331	0	7.1081	0	8.164	0	0	0	0	6.1872	0	3.117	0	12.0264	0	0	0	6.57	0	0
10_AE1712_C14_N14_19_200m_v_NODE_1046_length_11196_cov_11.773451	2.4301	18.8919	0	2.147	0	9.9426	0	0	0	0	0	0	3.1082	0	0	0	10.4057	0	0	0	5.1656	0	0
10_AE1712_C14_N14_19_200m_v_NODE_1050_length_11162_cov_9.644475	0	15.7849	0	0	0	4.7157	0	0	0	0	0	0	0	0	0	0	4.1021	0	0	0	2.1149	0	0
10_AE1712_C14_N14_19_200m_v_NODE_1051_length_11160_cov_9.608139	1.89	8.477	0	0	5.6603	5.9923	0	0	4.1771	0	0	2.7073	2.6579	0	0	2.8469	5.3302	0	0	6.1057	4.0002	0	0
10_AE1712_C14_N14_19_200m_v_NODE_1054_length_11108_cov_15.154836	0	20.0289	0	0	0	8.4939	0	3	0	0	0	0	3.9489	0	0	0	14.1782	0	0	0	6.7111	0	0
10_AE1712_C14_N14_19_200m_v_NODE_1061_length_11072_cov_8.985903	0	13.9467	0	0	0	3.5076	0	0	0	0	0	0	2.214	0	0	0	2.4868	0	0	0	2.2817	0	0
10_AE1712_C14_N14_19_200m_v_NODE_1064_length_11065_cov_9.791136	0	15.9919	0	0	0	8.0853	0	0	0	0	0	0	5.4086	0	0	0	11.5414	0	0	0	7.5223	0	0
10_AE1712_C14_N14_19_200m_v_NODE_1068_length_11050_cov_7.456120	0	11.7988	0	0	0	4.3684	0	0	0	0	0	0	0	0	0	0	5.5489	0	0	0	0	0	0
10_AE1712_C14_N14_19_200m_v_NODE_1071_length_11031_cov_7.157751	2.2093	12.3131	0	0	0	5.4738	0	0	0	0	0	0	3.0338	0	0	0	11.0687	0	0	0	0	0	0
10_AE1712_C14_N14_19_200m_v_NODE_1072_length_11009_cov_15.146634	0	23.9522	0	3.1011	0	11.245	0	9.9399	0	0	2.423	0	8.9523	0	5.1325	0	22.0857	0	0	0	10.3882	0	2.2656
10_AE1712_C14_N14_19_200m_v_NODE_1074_length_10991_cov_14.275334	0	22.0199	0	0	0	10.1687	0	0	0	0	0	0	11.7671	0	0	0	20.2062	0	0	0	11.9943	0	0
10_AE1712_C14_N14_19_200m_v_NODE_1075_length_10984_cov_13.539562	0	14.9743	0	0	0	5.5967	0	0	0	0	0	0	4.0101	0	0	0	12.604	0	0	0	6.6369	0	0
10_AE1712_C14_N14_19_200m_v_NODE_1078_length_10977_cov_7.438532	12.0899	12.8183	0	0	8.5153	6.2588	0	0	3.1575	0	0	4.2734	0	0	0	5.8288	5.3037	0	0	6.9509	3.6626	0	0
10_AE1712_C14_N14_19_200m_v_NODE_1079_length_10975_cov_10.386952	1.7516	18.1995	0	0	4.4443	11.9236	0	2.6712	2.3263	0	0	0	6.7506	0	0	0	13.4036	0	0	4.2138	6.938	0	0
10_AE1712_C14_N14_19_200m_v_NODE_1081_length_10957_cov_5.511581	0	9.1101	0	0	0	0	0	0	0	0	0	0	0	0	0	0	3.508	0	0	0	0	0	0
10_AE1712_C14_N14_19_200m_v_NODE_1082_length_10933_cov_8.649410	0	13.9399	0	0	0	0	0	0	0	0	0	0	0	0	0	0	5.4495	0	0	0	0	0	0
10_AE1712_C14_N14_19_200m_v_NODE_1084_length_10933_cov_5.055545	0	7.725	0	0	0	2.4638	0	1.9554	0	0	0	0	2.6446	0	0	0	5.1791	0	0	0	3.8515	0	0
10_AE1712_C14_N14_19_200m_v_NODE_1085_length_10928_cov_7.570178	0	12.7379	0	0	0	6.1201	0	0	0	0	0	0	2.6076	0	0	0	5.9219	0	0	0	4.5018	0	0
10_AE1712_C14_N14_19_200m_v_NODE_1088_length_10909_cov_16.518741	6.2754	28.4462	0	0	10.4373	17.7589	0	0	7.2426	0	0	4.1965	3.4413	0	0	7.0934	10.3499	0	0	10.3465	7.315	0	0
10_AE1712_C14_N14_19_200m_v_NODE_1089_length_10901_cov_4.914911	0	7.8436	0	0	2.4376	6.7235	0	0	0	0	0	0	0	0	0	0	6.5396	0	0	1.8797	2.0906	0	0
10_AE1712_C14_N14_19_200m_v_NODE_1091_length_10887_cov_54.566605	0	81.2251	0	7.9005	0	66.5526	0	10.1823	1.8967	0	6.2158	0	27.0352	0	7.5975	2.6783	63.0595	0	2.523	2.2181	31.6067	0	4.4361
10_AE1712_C14_N14_19_200m_v_NODE_1092_length_10887_cov_10.331730	0	18.2637	0	0	0	7.6904	0	0	0	0	0	0	2.9367	0	0	0	12.4699	0	0	0	2.5083	0	0
10_AE1712_C14_N14_19_200m_v_NODE_1095_length_10867_cov_7.022799	0	10.9386	0	0	0	4.2469	0	0	0	0	0	0	0	0	0	0	5.5785	0	0	0	3.928	0	0
10_AE1712_C14_N14_19_200m_v_NODE_1096_length_10848_cov_7.502460	2.6494	11.1013	0	0	0	6.2009	0	0	0	0	0	1.9891	2.0274	0	0	3.0357	7.0713	0	0	3.31	7.4115	0	0
10_AE1712_C14_N14_19_200m_v_NODE_1097_length_10838_cov_12.228882	0	20.164	0	0	0	10.205	0	0	0	0	0	0	4.4836	0	0	0	12.7635	0	0	0	9.5969	0	0
10_AE1712_C14_N14_19_200m_v_NODE_1099_length_10827_cov_14.443163	4.1228	16.8243	0	0	6.0508	4.3236	0	0	5.1668	0	0	5.1929	4.3051	0	0	6.6191	5.8554	0	0	6.8443	3.3327	0	0
10_AE1712_C14_N14_19_200m_v_NODE_1101_length_10824_cov_11.253094	0	17.9874	0	0	0	6.7318	0	0	0	0	0	0	3.223	0	0	0	7.5584	0	0	0	4.9129	0	0
10_AE1712_C14_N14_19_200m_v_NODE_1102_length_10823_cov_25.010236	0	36.4019	0	2.8953	0	10.3527	0	14.961	0	0	5.8164	0	4.4143	0	3.2626	0	19.834	0	1.8948	0	5.5631	0	4.266
10_AE1712_C14_N14_19_200m_v_NODE_1106_length_10786_cov_9.864040	0	15.5911	0	0	0	7.2185	0	0	0	0	0	0	5.9414	0	0	0	16.2377	0	0	0	8.2857	0	0
10_AE1712_C14_N14_19_200m_v_NODE_1108_length_10759_cov_13.984460	0	22.7385	0	0	0	7.2682	0	0	0	0	0	0	0	0	0	0	10.0122	0	0	0	3.9525	0	0
10_AE1712_C14_N14_19_200m_v_NODE_1112_length_10703_cov_6.164408	0	10.7127	0	0	0	5.762	0	0	0	0	0	0	2.9271	0	0	0	6.6314	0	0	0	3.241	0	0
10_AE1712_C14_N14_19_200m_v_NODE_1119_length_10646_cov_11.928943	0	19.7097	0	0	0	9.6572	0	0	0	0	0	0	3.5288	0	0	0	10.0923	0	0	0	6.7923	0	0
10_AE1712_C14_N14_19_200m_v_NODE_1120_length_10631_cov_9.763691	0	15.2761	0	0	0	5.4216	0	0	0	0	0	0	2.1109	0	0	0	5.8691	0	0	0	4.369	0	0
10_AE1712_C14_N14_19_200m_v_NODE_1125_length_10588_cov_14.059842	0	17.4056	0	0	0	7.4746	0	0	0	0	0	0	4.2949	0	0	0	15.4736	0	0	0	8.0565	0	0
10_AE1712_C14_N14_19_200m_v_NODE_1127_length_10579_cov_24.545706	0	35.7429	0	2.7766	0	18.0124	0	6.2289	0	0	0	0	7.2631	0	2.0054	0	28.6431	0	0	0	11.5565	0	0
10_AE1712_C14_N14_19_200m_v_NODE_1130_length_10567_cov_21.184938	0	30.2483	0	0	0	19.0619	0	0	0	0	0	0	9.5765	0	0	0	30.5266	0	0	0	9.7845	0	0
10_AE1712_C14_N14_19_200m_v_NODE_1135_length_10532_cov_8.782975	0	13.8792	0	0	0	6.0819	0	0	0	0	0	0	2.4446	0	0	0	6.4611	0	0	0	3.5065	0	0
10_AE1712_C14_N14_19_200m_v_NODE_1141_length_10501_cov_9.215081	0	8.4095	0	0	0	3.6948	0	0	0	0	0	0	2.0803	0	0	0	5.1588	0	0	0	3.3896	0	0
10_AE1712_C14_N14_19_200m_v_NODE_1146_length_10451_cov_8.192211	0	12.9227	0	0	0	2.7461	0	0	0	0	0	0	1.8283	0	0	0	6.5052	0	0	0	2.1908	0	0
10_AE1712_C14_N14_19_200m_v_NODE_1149_length_10405_cov_12.142428	0	15.9494	0	0	0	7.8466	0	0	0	0	0	0	2.0437	0	0	0	6.2101	0	0	0	4.6793	0	0
10_AE1712_C14_N14_19_200m_v_NODE_1152_length_10399_cov_9.218659	0	13.9593	0	0	0	8.9919	0	0	0	0	0	0	1.7283	0	0	0	6.9858	0	0	0	3.7749	0	0
10_AE1712_C14_N14_19_200m_v_NODE_1154_length_10391_cov_19.033934	0	29.463	0	0	0	13.3895	0	0	1.6095	0	0	0	9.0502	0	0	0	26.5009	0	0	0	11.6336	0	0
10_AE1712_C14_N14_19_200m_v_NODE_1156_length_10369_cov_11.790420	3.1508	12.3581	0	0	4.2091	7.2461	0	0	3.0442	0	0	0	0	0	0	0	5.2838	0	0	4.3469	2.202	0	0
10_AE1712_C14_N14_19_200m_v_NODE_1158_length_10365_cov_7.579024	0	12.8949	0	0	4.0356	9.696	0	0	2.3006	0	0	0	3.6985	0	2.3715	0	9.6622	0	0	3.8065	6.747	0	0
10_AE1712_C14_N14_19_200m_v_NODE_1159_length_10364_cov_13.947021	0	20.9938	0	0	0	4.3169	0	0	0	0	0	0	2.2941	0	0	0	5.6594	0	0	0	4.3962	0	0
10_AE1712_C14_N14_19_200m_v_NODE_1164_length_10321_cov_9.104549	3.4496	14.4373	0	2.0576	4.241	9.9391	0	0	5.9004	3.3988	0	4.451	6.1488	0	0	4.5679	14.0079	0	0	5.6602	8.222	2.511	0
10_AE1712_C14_N14_19_200m_v_NODE_1168_length_10291_cov_13.301841	0	21.5585	0	0	0	9.4252	0	0	0	0	0	0	2.1798	0	0	0	11.7936	0	0	0	4.3477	0	0
10_AE1712_C14_N14_19_200m_v_NODE_1170_length_10286_cov_9.027231	0	14.8514	0	3.7942	0	10.3775	0	0	0	0	0	0	3.2973	0	0	0	9.1262	0	0	2.4323	2.888	0	0
10_AE1712_C14_N14_19_200m_v_NODE_1173_length_10273_cov_7.709886	0	12.599	0	0	0	8.8393	0	0	0	0	0	0	2.8531	0	0	0	10.4991	0	0	0	3.5789	0	0
10_AE1712_C14_N14_19_200m_v_NODE_1175_length_10262_cov_6.362396	0	10.3396	0	0	0	8.5744	0	0	0	0	0	0	2.5186	0	0	0	8.3911	0	0	0	3.1761	0	0
10_AE1712_C14_N14_19_200m_v_NODE_1178_length_10238_cov_10.634485	0	15.3947	0	0	0	5.9594	0	0	0	0	0	0	3.0144	0	0	0	10.6277	0	0	0	6.2096	0	0
10_AE1712_C14_N14_19_200m_v_NODE_1181_length_10207_cov_10.114413	0	15.2099	0	0	0	4.0354	0	2.909	0	0	0	0	0	0	0	0	7.9031	0	0	0	2.2394	0	0
10_AE1712_C14_N14_19_200m_v_NODE_1183_length_10187_cov_12.260040	0	18.5378	0	0	0	9.045	0	3.5477	0	0	0	0	5.695	0	0	0	15.2936	0	0	0	7.7377	0	0
10_AE1712_C14_N14_19_200m_v_NODE_1184_length_10185_cov_151.796300	6.5274	234.3681	0	11.0723	8.1135	177.273	0	4.7036	6.6429	0	4.344	4.8137	50.7294	0	4.7077	7.37	148.9072	0	0	9.0083	63.5564	0	0
10_AE1712_C14_N14_19_200m_v_NODE_1186_length_10176_cov_7.954352	0	11.7512	0	0	0	3.874	0	0	0	0	0	0	3.2025	0	0	0	10.1937	0	0	0	2.9898	0	0
10_AE1712_C14_N14_19_200m_v_NODE_1187_length_10170_cov_7.646785	0	11.2676	0	0	0	3.1772	0	0	0	0	0	0	5.9339	0	0	0	6.6088	0	0	0	4.8664	0	0
10_AE1712_C14_N14_19_200m_v_NODE_1188_length_10169_cov_8.404578	0	12.7379	0	0	0	5.5195	0	0	0	0	0	0	1.7906	0	0	0	5.5948	0	0	0	3.8987	0	0
10_AE1712_C14_N14_19_200m_v_NODE_1189_length_10149_cov_5.326152	0	8.179	0	0	0	3.8824	0	0	0	0	0	0	3.3023	0	0	0	5.116	0	0	0	3.2959	0	0
10_AE1712_C14_N14_19_200m_v_NODE_1190_length_10145_cov_12.981426	0	20.3519	0	0	0	21.9489	0	0	0	0	0	0	8.8904	0	0	0	19.3984	0	0	0	11.6141	0	0
10_AE1712_C14_N14_19_200m_v_NODE_1191_length_10142_cov_16.178539	0	16.6099	0	0	0	16.0927	0	0	0	0	0	0	7.2703	0	0	0	16.1366	0	0	0	6.9762	0	0
10_AE1712_C14_N14_19_200m_v_NODE_1192_length_10141_cov_6.535572	35.8061	10.3844	0	0	19.3238	2.7658	0	0	11.5108	0	0	7.197	0	0	0	17.5748	4.7998	0	0	16.9223	2.2784	0	0
10_AE1712_C14_N14_19_200m_v_NODE_1194_length_10132_cov_7.869915	0	12.0818	0	0	0	6.1471	0	0	0	0	0	0	3.3985	0	0	0	8.5421	0	0	0	4.5197	0	0
10_AE1712_C14_N14_19_200m_v_NODE_1196_length_10119_cov_9.295658	0	14.2116	0	0	0	6.0811	0	0	0	0	0	0	4.1547	0	0	0	7.3249	0	0	0	4.5178	0	0
10_AE1712_C14_N14_19_200m_v_NODE_1198_length_10118_cov_9.834080	2.0354	13.809	0	0	2.6039	6.0899	0	0	2.1955	0	0	0	2.263	0	0	0	7.5835	0	0	2.7407	0	0	0
10_AE1712_C14_N14_19_200m_v_NODE_1200_length_10112_cov_15.985750	0	25.7967	0	0	0	14.9178	0	2.2534	2.1125	0	0	0	6.6172	0	0	0	17.6728	0	0	0	11.6514	0	0
10_AE1712_C14_N14_19_200m_v_NODE_1202_length_10094_cov_114.786363	4.2843	176.3284	0	7.3939	4.8332	86.3326	0	11.4229	2.5513	0	4.5645	4.943	47.5171	0	6.675	5.13	149.8107	0	2.4044	6.369	83.5425	0	5.5999
10_AE1712_C14_N14_19_200m_v_NODE_1203_length_10093_cov_25.489117	0	30.4934	0	0	0	7.1864	0	0	0	0	0	0	0	0	0	0	10.6852	0	0	0	3.4837	0	0
10_AE1712_C14_N14_19_200m_v_NODE_1209_length_10054_cov_10.142528	0	17.3137	0	3.5168	0	12.1426	0	7.9424	0	0	3.2846	0	4.278	0	0	0	9.0745	0	0	0	4.5508	0	0
10_AE1712_C14_N14_19_200m_v_NODE_1212_length_10039_cov_11.035134	0	16.7904	0	0	0	5.572	0	3.4945	0	0	0	0	6.0493	0	0	0	16.2577	0	0	0	6.6288	0	0
10_AE1712_C14_N14_19_200m_v_NODE_1213_length_10038_cov_11.765987	0	18.5857	0	0	1.7359	6.4671	0	0	0	0	0	0	4.1948	0	0	0	10.0481	0	0	0	3.8535	0	0
10_AE1712_C14_N14_19_200m_v_NODE_1214_length_10028_cov_5.549091	0	8.5025	0	0	0	0	0	0	0	0	0	0	0	0	0	0	4.1214	0	0	0	0	0	0
10_AE1712_C14_N14_19_200m_v_NODE_1215_length_10022_cov_8.019206	0	12.9227	0	0	0	7.6467	0	0	0	0	0	0	6.2557	0	0	0	9.8907	0	0	0	7.8773	0	0
11_AE1712_C16_N1_7_80m_v_NODE_6_length_170105_cov_48.478509	0	0	40.7103	43.7948	0	0	0	0	0	58.4532	1.7218	0	0	25.4389	9.4658	0	0	0	0	0	0	13.8199	0
11_AE1712_C16_N1_7_80m_v_NODE_25_length_56347_cov_28.789959	0	3.3457	0	45.6294	0	0	0	0	0	0	2.5525	0	0	0	8.8649	0	2.7741	0	0	0	0	0	2.1794
11_AE1712_C16_N1_7_80m_v_NODE_30_length_42206_cov_54.252842	0	0	4.2943	80.6516	0	0	0	0	0	7.7345	9.0304	0	0	7.3686	46.639	0	0	0	0	0	0	3.2734	5.6389
11_AE1712_C16_N1_7_80m_v_NODE_32_length_39265_cov_11.722670	0	0	0	17.9229	0	0	0	0	0	0	0	0	0	0	4.1261	0	0	0	0	0	0	0	0
11_AE1712_C16_N1_7_80m_v_NODE_33_length_37265_cov_16.980451	0	0	0	26.0693	0	0	0	0	0	0	0	0	0	0	6.9487	0	0	0	0	0	0	0	0
11_AE1712_C16_N1_7_80m_v_NODE_39_length_27950_cov_16.374448	0	5.363	0	22.1831	0	2.2085	0	21.9015	0	0	5.9039	0	2.8839	0	13.8558	0	5.4499	0	0	0	2.6178	0	6.047
11_AE1712_C16_N1_7_80m_v_NODE_47_length_25112_cov_16.055642	0	10.696	0	24.5235	0	6.129	0	19.7034	0	0	7.2485	0	4.3602	0	15.6593	0	12.2439	0	0	0	5.4019	0	6.0139
11_AE1712_C16_N1_7_80m_v_NODE_50_length_23327_cov_9.560860	0	0	0	16.0387	0	0	0	13.6951	0	2.9511	3.491	0	0	0	11.1608	0	0	0	0	0	0	0	2.3136
11_AE1712_C16_N1_7_80m_v_NODE_52_length_23146_cov_12.490875	0	0	0	15.9165	0	0	0	12.7221	0	3.4462	2.8129	0	0	0	9.8982	0	0	0	0	0	0	0	3.769
11_AE1712_C16_N1_7_80m_v_NODE_57_length_20844_cov_14.121972	0	10.934	0	22.2864	0	6.7002	0	19.7257	0	0	7.2692	0	5.3597	0	13.9689	0	12.6933	0	0	0	5.3662	0	5.6806
11_AE1712_C16_N1_7_80m_v_NODE_65_length_18615_cov_8.647427	0	0	0	13.6848	0	0	0	10.6132	0	2.3518	2.5676	0	0	0	9.5944	0	0	0	0	0	0	0	2.6737
11_AE1712_C16_N1_7_80m_v_NODE_72_length_17486_cov_9.893274	0	0	0	15.4285	0	0	0	1.9294	0	0	2.7225	0	0	0	6.8829	0	0	0	0	0	0	0	0
11_AE1712_C16_N1_7_80m_v_NODE_95_length_14904_cov_23.214136	0	0	0	22.8388	0	0	0	6.9359	0	0	4.6152	0	0	0	8.2063	0	0	0	0	0	0	0	2.4781
11_AE1712_C16_N1_7_80m_v_NODE_96_length_14887_cov_36.203849	0	2.355	0	54.5617	0	0	0	14.2251	0	0	9.7571	0	0	0	24.2221	0	3.7075	0	0	0	0	0	7.3121
11_AE1712_C16_N1_7_80m_v_NODE_98_length_14829_cov_18.472546	0	7.0206	0	29.2607	0	4.4646	0	44.8094	0	0	19.2289	0	3.1116	0	23.7059	0	5.9094	0	4.7001	0	0	0	9.9992
11_AE1712_C16_N1_7_80m_v_NODE_115_length_13792_cov_23.498068	0	3.5671	0	35.517	0	0	0	33.1847	0	0	16.1943	0	0	0	18.0486	0	3.9716	0	4.0877	0	0	0	8.3574
11_AE1712_C16_N1_7_80m_v_NODE_116_length_13772_cov_8.632202	0	0	0	14.4095	0	0	0	10.7204	0	3.7333	2.9193	0	0	0	11.5433	0	0	0	0	0	0	0	3.0366
11_AE1712_C16_N1_7_80m_v_NODE_130_length_12668_cov_7.833929	0	0	0	12.5903	0	0	0	0	0	0	0	0	0	0	0	0	0	0	0	0	0	0	0
11_AE1712_C16_N1_7_80m_v_NODE_142_length_12332_cov_65.691636	0	0	4.1384	89.5535	0	0	0	0	0	7.9903	9.3152	0	0	7.6391	51.9282	0	0	0	0	0	0	3.4978	6.8999
11_AE1712_C16_N1_7_80m_v_NODE_149_length_12167_cov_10.201820	0	0	0	15.6191	0	0	0	2.9888	0	0	2.836	0	0	0	8.9398	0	0	0	0	0	0	0	2.4795
11_AE1712_C16_N1_7_80m_v_NODE_173_length_11174_cov_7.411012	0	0	0	11.3046	0	0	0	0	0	0	0	0	0	0	6.1831	0	0	0	0	0	0	0	2.0508
11_AE1712_C16_N1_7_80m_v_NODE_175_length_11137_cov_11.073599	0	0	0	17.6269	0	0	0	2.8827	0	0	2.6786	0	0	0	9.5177	0	0	0	0	0	0	0	2.2048
11_AE1712_C16_N1_7_80m_v_NODE_180_length_10956_cov_11.095046	0	4.5204	0	16.9646	0	0	0	13.9276	0	0	5.014	0	0	0	9.0967	0	4.836	0	0	0	0	0	3.8592
11_AE1712_C16_N1_7_80m_v_NODE_183_length_10864_cov_9.382868	0	0	0	15.5124	0	0	1.5046	11.4013	0	2.9638	2.4295	0	0	0	11.6975	0	0	0	0	0	0	0	3.2358
11_AE1712_C16_N1_7_80m_v_NODE_192_length_10561_cov_14.280618	0	0	0	21.5356	0	0	0	0	0	0	0	0	0	0	5.1743	0	0	0	0	0	0	0	0
11_AE1712_C16_N1_7_80m_v_NODE_211_length_10132_cov_7.531576	0	0	0	11.8711	0	0	0	0	0	0	0	0	0	0	5.3365	0	0	0	0	0	0	0	0
12_AE1712_C16_N8_14_200m_v_NODE_32_length_99585_cov_18.151033	0	0	0	0	0	28.8637	0	0	0	0	0	0	0	0	0	0	0	0	0	0	0	0	0
12_AE1712_C16_N8_14_200m_v_NODE_42_length_87707_cov_12.155951	0	52.0835	0	2.3202	0	18.3838	0	0	0	0	2.9835	0	14.4286	0	2.0744	0	31.5174	0	0	0	16.1108	0	3.0915
12_AE1712_C16_N8_14_200m_v_NODE_73_length_67427_cov_43.450572	0	94.024	0	0	0	37.8848	0	0	0	0	0	0	26.1812	0	0	0	59.9814	0	0	0	34.6227	0	0
12_AE1712_C16_N8_14_200m_v_NODE_83_length_62677_cov_11.469665	0	39.3149	0	0	0	17.6384	0	3.2784	0	0	1.7951	0	9.6958	0	0	0	26.3228	0	0	0	10.7999	0	0
12_AE1712_C16_N8_14_200m_v_NODE_90_length_61866_cov_28.251857	4.8311	70.3425	0	4.3685	4.2062	41.4368	0	3.8572	0	0	4.2578	0	18.1241	0	3.5058	3.8359	57.0579	0	0	3.9096	16.6917	0	2.7011
12_AE1712_C16_N8_14_200m_v_NODE_102_length_59251_cov_13.017541	0	42.0141	0	0	0	20.0877	0	0	0	0	0	0	18.7605	0	0	0	35.8165	0	0	1.8219	19.6157	0	0
12_AE1712_C16_N8_14_200m_v_NODE_106_length_58649_cov_73.414567	0	329.8895	0	2.7561	0	100.8844	0	3.3609	0	0	0	0	29.5632	0	0	0	157.9489	0	0	0	44.9732	0	0
12_AE1712_C16_N8_14_200m_v_NODE_110_length_57039_cov_16.886187	0	44.7015	0	0	0	22.1696	0	0	0	0	0	0	7.7512	0	0	0	23.4383	0	0	0	11.868	0	0
12_AE1712_C16_N8_14_200m_v_NODE_115_length_55136_cov_91.431101	2.1062	260.194	0	4.9097	2.6594	121.9853	0	4.4683	0	0	5.0741	0	103.2726	0	4.3947	0	240.1555	0	0	0	114.4153	0	3.873
12_AE1712_C16_N8_14_200m_v_NODE_128_length_50616_cov_16.288668	0	56.3743	0	0	0	25.1508	0	0	0	0	0	0	12.0955	0	0	0	46.9469	0	0	0	19.5971	0	0
12_AE1712_C16_N8_14_200m_v_NODE_141_length_47589_cov_18.420125	0	55.8991	0	0	0	20.5661	0	0	0	0	0	0	9.8276	0	0	0	37.4203	0	0	0	16.1416	0	0
12_AE1712_C16_N8_14_200m_v_NODE_143_length_47365_cov_11.810163	0	0	0	0	0	18.2116	0	0	0	0	0	0	0	0	0	0	0	0	0	0	0	0	0
12_AE1712_C16_N8_14_200m_v_NODE_144_length_47362_cov_10.955229	0	0	0	0	0	16.9636	0	0	0	0	0	0	0	0	0	0	11.9401	0	0	0	16.7632	0	0
12_AE1712_C16_N8_14_200m_v_NODE_145_length_46859_cov_11.135715	0	17.3997	0	0	0	8.0831	0	0	0	0	0	0	3.3906	0	0	0	7.76	0	0	0	5.9418	0	0
12_AE1712_C16_N8_14_200m_v_NODE_170_length_42823_cov_10.024213	0	28.8036	0	0	0	11.0726	0	0	0	0	0	0	1.7759	0	0	0	10.4809	0	0	0	4.4908	0	0
12_AE1712_C16_N8_14_200m_v_NODE_193_length_39214_cov_13.752945	0	21.4661	0	0	0	14.4332	0	2.7577	0	0	0	0	5.5368	0	0	0	15.2668	0	0	0	7.4415	0	0
12_AE1712_C16_N8_14_200m_v_NODE_197_length_38839_cov_13.421392	3.3978	49.977	0	0	3.1364	20.4809	0	2.6409	3.0141	0	0	1.9496	11.0689	0	0	3.0658	31.2703	0	0	3.2698	13.9264	0	0
12_AE1712_C16_N8_14_200m_v_NODE_200_length_38517_cov_15.514516	0	52.1801	0	1.9572	0	23.6558	0	5.4207	0	0	0	0	7.7059	0	0	0	43.4202	0	0	0	7.311	0	0
12_AE1712_C16_N8_14_200m_v_NODE_209_length_37448_cov_9.910626	5.0169	21.5794	0	0	5.4916	13.706	0	2.5239	3.3601	0	0	3.1424	2.6076	0	0	5.2764	9.6818	0	0	5.4634	4.231	0	0
12_AE1712_C16_N8_14_200m_v_NODE_240_length_33347_cov_30.809167	0	71.5338	0	0	0	46.3761	0	0	0	0	0	0	6.7336	0	0	0	32.6043	0	0	0	6.1098	0	0
12_AE1712_C16_N8_14_200m_v_NODE_262_length_31308_cov_13.324485	0	32.3791	0	0	0	21.0349	0	0	0	0	0	0	7.3852	0	0	0	33.3741	0	0	0	12.3567	0	0
12_AE1712_C16_N8_14_200m_v_NODE_298_length_27702_cov_10.138425	6.1637	15.4473	0	0	10.9457	14.178	0	0	6.3361	0	0	5.968	5.9889	0	0	8.7818	13.0354	0	0	10.5444	10.9503	0	0
12_AE1712_C16_N8_14_200m_v_NODE_306_length_27191_cov_12.271852	0	11.544	0	0	0	13.7908	0	0	0	0	0	0	5.4606	0	0	0	13.0756	0	0	0	4.7248	0	0
12_AE1712_C16_N8_14_200m_v_NODE_316_length_26801_cov_24.102904	0	48.9965	0	0	0	30.6647	0	4.8435	0	0	0	0	9.9551	0	0	0	52.3454	0	0	2.5291	24.211	0	0
12_AE1712_C16_N8_14_200m_v_NODE_322_length_26453_cov_46.867228	5.4222	46.2971	0	2.4281	6.1194	25.3972	0	2.0678	2.9809	0	0	2.9233	7.5891	0	0	4.9367	38.4773	0	0	5.3743	9.6557	0	0
12_AE1712_C16_N8_14_200m_v_NODE_334_length_25618_cov_21.344427	0	40.6859	0	0	0	32.9263	0	0	0	0	0	0	14.4946	0	0	0	37.8913	0	0	0	23.997	0	0
12_AE1712_C16_N8_14_200m_v_NODE_337_length_25435_cov_28.307083	0	26.5342	0	0	0	28.5286	0	0	0	0	0	0	11.0551	0	0	0	23.2096	0	0	0	12.2211	0	0
12_AE1712_C16_N8_14_200m_v_NODE_340_length_25150_cov_34.567662	0	44.8028	0	2.0846	0	39.3852	0	4.0873	0	0	2.8925	0	8.8929	0	2.6829	0	31.9323	0	0	0	15.7825	0	1.7794
12_AE1712_C16_N8_14_200m_v_NODE_342_length_25138_cov_9.836479	0	35.0143	0	0	0	15.4133	0	0	0	0	0	0	7.3288	0	0	0	18.1998	0	0	0	11.2421	0	0
12_AE1712_C16_N8_14_200m_v_NODE_354_length_24069_cov_14.281719	8.9535	48.6253	0	0	11.9217	20.7196	0	0	9.6336	0	0	8.9619	18.095	0	0	10.0002	36.0418	0	0	14.5497	16.833	0	0
12_AE1712_C16_N8_14_200m_v_NODE_358_length_23922_cov_8.300356	3.6354	6.0502	0	0	5.4125	6.6061	0	0	2.6205	0	0	2.8638	2.7019	0	0	3.6995	5.5804	0	0	5.4764	4.4154	0	0
12_AE1712_C16_N8_14_200m_v_NODE_369_length_23185_cov_12.523455	0	13.7172	0	0	2.6288	14.2007	0	0	3.0068	0	0	2.3096	5.8096	0	0	2.544	10.9033	0	0	3.8464	6.2916	0	0
12_AE1712_C16_N8_14_200m_v_NODE_372_length_23099_cov_18.604682	0	51.8173	0	0	0	20.0747	0	0	0	0	0	0	10.1297	0	0	0	30.6105	0	0	0	13.8543	0	0
12_AE1712_C16_N8_14_200m_v_NODE_380_length_22692_cov_26.192616	0	28.2618	0	0	0	27.0555	0	3.2219	0	0	3.0946	0	13.0346	0	2.2226	0	27.0982	0	0	0	16.4093	0	1.6657
12_AE1712_C16_N8_14_200m_v_NODE_390_length_22219_cov_79.663039	3.3944	206.8663	0	12.5008	0	81.803	0	25.122	4.1368	0	11.4709	3.6082	48.2631	0	10.3715	0	171.6265	0	5.7521	5.1022	79.4988	0	9.3728
12_AE1712_C16_N8_14_200m_v_NODE_402_length_21430_cov_17.069405	0	0	0	0	0	25.8956	0	0	0	0	0	0	0	0	0	0	0	0	0	0	0	0	0
12_AE1712_C16_N8_14_200m_v_NODE_404_length_21371_cov_13.823143	0	32.4589	0	0	0	22.0294	0	0	0	0	0	0	11.7506	0	0	0	23.1073	0	0	0	9.6837	0	0
12_AE1712_C16_N8_14_200m_v_NODE_408_length_21172_cov_26.440057	0	43.5916	0	0	0	31.7898	0	0	0	0	0	0	15.7933	0	0	0	31.9205	0	0	0	13.571	0	0
12_AE1712_C16_N8_14_200m_v_NODE_411_length_21032_cov_15.581866	0	38.0477	0	3.7879	0	16.9725	0	5.6054	0	0	0	0	6.6561	0	2.849	2.2891	26.3946	0	0	0	12.666	0	0
12_AE1712_C16_N8_14_200m_v_NODE_419_length_20711_cov_13.755888	0	41.966	0	0	0	21.7973	0	3.2099	0	0	0	0	7.3085	0	0	0	24.4868	0	0	0	12.4562	0	0
12_AE1712_C16_N8_14_200m_v_NODE_426_length_20516_cov_9.540731	6.8412	21.5662	0	0	7.8432	16.5344	0	0	6.3136	0	0	4.134	3.4354	0	0	6.6608	9.8989	0	0	7.782	5.3814	0	0
12_AE1712_C16_N8_14_200m_v_NODE_428_length_20415_cov_12.665503	0	37.0013	0	0	0	19.2673	0	0	0	0	0	0	2.9811	0	0	0	20.8597	0	0	0	8.8813	0	0
12_AE1712_C16_N8_14_200m_v_NODE_441_length_19948_cov_10.032560	0	10.1836	0	0	2.1777	8.9121	0	0	0	0	0	0	2.4538	0	0	0	8.4562	0	0	1.6791	4.214	0	0
12_AE1712_C16_N8_14_200m_v_NODE_444_length_19727_cov_12.170840	0	21.7317	0	0	0	10.7419	0	2.61	0	0	0	0	4.5032	0	0	0	10.4944	0	0	0	5.2593	0	0
12_AE1712_C16_N8_14_200m_v_NODE_447_length_19580_cov_45.139517	2.5044	96.7608	0	2.4856	2.2555	66.6915	0	11.1155	2.7324	0	3.0908	2.7901	21.5232	0	3.4083	2.7605	89.6825	0	2.8933	5.0901	46.4322	0	2.0061
12_AE1712_C16_N8_14_200m_v_NODE_451_length_19467_cov_10.442857	0	13.853	0	0	0	8.3841	0	0	0	0	0	0	4.8626	0	0	0	8.5344	0	0	0	5.9255	0	0
12_AE1712_C16_N8_14_200m_v_NODE_456_length_19398_cov_15.728275	0	16.4269	0	0	0	15.8709	0	0	0	0	0	0	4.2332	0	0	0	12.4398	0	0	0	8.7819	0	0
12_AE1712_C16_N8_14_200m_v_NODE_473_length_18931_cov_13.151692	0	36.0278	0	0	0	16.8916	0	2.5006	0	0	0	0	10.5769	0	0	0	28.5524	0	0	0	15.4655	0	0
12_AE1712_C16_N8_14_200m_v_NODE_474_length_18772_cov_8.550789	0	34.796	0	0	0	13.4483	0	0	0	0	0	0	7.5799	0	0	0	16.6249	0	0	0	11.7076	0	0
12_AE1712_C16_N8_14_200m_v_NODE_487_length_18373_cov_10.902055	0	13.7289	0	0	0	12.3202	0	0	0	0	0	0	2.7922	0	0	0	10.3206	0	0	0	5.8266	0	0
12_AE1712_C16_N8_14_200m_v_NODE_499_length_18092_cov_13.642409	0	27.2542	0	0	0	17.7594	0	0	0	0	0	0	10.238	0	0	0	28.631	0	0	0	16.6993	0	0
12_AE1712_C16_N8_14_200m_v_NODE_501_length_17988_cov_12.972587	0	17.4605	0	0	0	20.1127	0	1.9098	0	0	0	0	7.5627	0	0	0	15.5274	0	0	0	8.1233	0	0
12_AE1712_C16_N8_14_200m_v_NODE_511_length_17817_cov_15.676156	0	25.1397	0	0	0	17.3407	0	2.0572	0	0	0	0	9.9299	0	0	1.8321	19.3849	0	0	0	7.8485	0	0
12_AE1712_C16_N8_14_200m_v_NODE_522_length_17523_cov_10.176774	0	25.7633	0	0	0	12.7867	0	0	0	0	0	0	6.5986	0	0	0	18.8195	0	0	0	6.0929	0	0
12_AE1712_C16_N8_14_200m_v_NODE_529_length_17365_cov_8.755437	0	16.6544	0	0	0	13.9003	0	0	0	0	0	0	4.4021	0	0	0	11.3443	0	0	0	6.1726	0	0
12_AE1712_C16_N8_14_200m_v_NODE_553_length_16671_cov_6.785404	5.2935	9.4696	0	0	11.7562	11.0456	0	0	6.2208	0	0	7.0478	2.3666	0	0	6.3585	6.8761	0	0	11.1752	3.8006	0	0
12_AE1712_C16_N8_14_200m_v_NODE_556_length_16563_cov_9.442618	0	24.4478	0	0	0	12.4214	0	0	0	0	0	0	3.1881	0	0	0	13.0879	0	0	0	6.0566	0	0
12_AE1712_C16_N8_14_200m_v_NODE_557_length_16550_cov_6.001943	1.8434	8.4528	0	0	0	5.3752	0	0	0	0	0	0	0	0	0	0	5.5472	0	0	0	0	0	0
12_AE1712_C16_N8_14_200m_v_NODE_559_length_16482_cov_18.607254	0	56.2227	0	0	0	28.1097	0	3.8147	0	0	0	0	18.7845	0	0	0	44.0766	0	0	0	25.5165	0	0
12_AE1712_C16_N8_14_200m_v_NODE_563_length_16409_cov_9.502143	0	30.0569	0	0	0	12.1356	0	0	0	0	0	0	5.4591	0	0	0	23.5609	0	0	0	5.724	0	0
12_AE1712_C16_N8_14_200m_v_NODE_564_length_16341_cov_17.511313	0	16.632	0	0	0	20.1918	0	0	0	0	0	0	5.2432	0	0	0	11.8075	0	0	0	5.8095	0	0
12_AE1712_C16_N8_14_200m_v_NODE_571_length_16244_cov_10.688625	0	33.0202	0	0	0	16.7408	0	0	0	0	0	0	3.4551	0	0	0	21.334	0	0	0	8.0856	0	0
12_AE1712_C16_N8_14_200m_v_NODE_581_length_15949_cov_9.645287	0	33.2491	0	0	0	12.2263	0	2.6449	0	0	0	0	8.1392	0	0	0	24.2413	0	0	0	11.8499	0	0
12_AE1712_C16_N8_14_200m_v_NODE_583_length_15922_cov_19.990155	0	61.2415	0	0	0	17.2353	0	2.0548	0	0	0	0	12.7059	0	0	0	38.3712	0	0	0	17.2705	0	0
12_AE1712_C16_N8_14_200m_v_NODE_588_length_15755_cov_69.065697	3.5906	221.1043	0	6.3599	3.1544	97.8526	0	9.9972	0	0	6.1422	0	47.2931	0	6.5065	3.5487	175.4319	0	2.3686	3.7421	79.5722	0	3.9469
12_AE1712_C16_N8_14_200m_v_NODE_592_length_15706_cov_8.690575	0	14.7709	0	0	0	9.7182	0	0	0	0	0	0	4.1301	0	0	0	13.6945	0	0	0	7.152	0	0
12_AE1712_C16_N8_14_200m_v_NODE_599_length_15633_cov_20.302777	0	57.0686	0	3.2774	0	25.1538	0	4.5754	0	0	2.6775	0	15.9071	0	3.6362	0	45.4134	0	0	0	23.0294	0	2.6174
12_AE1712_C16_N8_14_200m_v_NODE_643_length_14649_cov_43.105751	0	77.8602	0	1.7214	0	33.3286	0	0	0	0	0	0	27.1109	0	0	0	72.4144	0	0	0	27.733	0	0
12_AE1712_C16_N8_14_200m_v_NODE_647_length_14583_cov_8.642562	2.4861	8.7019	0	0	2.9529	7.31	0	0	2.0727	0	0	2.1608	0	0	0	2.8812	4.3686	0	0	3.2446	2.5521	0	0
12_AE1712_C16_N8_14_200m_v_NODE_660_length_14352_cov_12.812609	0	21.1889	0	0	2.2415	22.0073	0	0	0	0	0	0	7.9946	0	0	2.1818	20.3057	0	0	3.6358	10.4869	0	0
12_AE1712_C16_N8_14_200m_v_NODE_677_length_13948_cov_9.887607	0	11.0437	0	0	0	9.5988	0	0	0	0	0	0	2.1679	0	0	0	10.5151	0	0	0	3.5732	0	0
12_AE1712_C16_N8_14_200m_v_NODE_683_length_13889_cov_19.941283	0	18.6328	0	0	0	19.6135	0	0	0	0	0	0	8.2466	0	0	0	13.9044	0	0	0	9.7651	0	0
12_AE1712_C16_N8_14_200m_v_NODE_688_length_13817_cov_9.461426	0	25.0801	0	0	0	16.0631	0	0	0	0	0	0	5.343	0	0	0	16.147	0	0	0	9.1221	0	0
12_AE1712_C16_N8_14_200m_v_NODE_693_length_13707_cov_23.695525	0	51.9301	0	0	0	30.6379	0	3.7758	0	0	0	0	15.7274	0	0	0	42.1732	0	0	0	19.6735	0	0
12_AE1712_C16_N8_14_200m_v_NODE_705_length_13576_cov_10.448033	0	0	0	0	0	15.6721	0	0	0	0	0	0	0	0	0	0	0	0	0	0	0	0	0
12_AE1712_C16_N8_14_200m_v_NODE_730_length_13103_cov_11.888454	2.4909	20.8189	0	0	4.6513	14.3844	0	0	2.7649	0	0	0	3.8009	0	0	0	12.4345	0	0	4.4419	6.59	0	0
12_AE1712_C16_N8_14_200m_v_NODE_773_length_12523_cov_54.585570	6.2494	63.8848	0	3.4888	5.7743	33.768	0	3.2144	4.5706	0	0	2.3442	8.4445	0	0	4.5536	45.2491	0	0	4.3433	12.039	0	0
12_AE1712_C16_N8_14_200m_v_NODE_776_length_12504_cov_7.117003	0	15.6991	0	0	0	12.4953	0	0	0	0	0	0	9.3564	0	0	0	17.1339	0	0	0	11.8615	0	0
12_AE1712_C16_N8_14_200m_v_NODE_777_length_12437_cov_12.295307	0	0	0	0	0	18.0762	0	0	0	0	0	0	0	0	0	0	0	0	0	0	0	0	0
12_AE1712_C16_N8_14_200m_v_NODE_788_length_12232_cov_8.762320	0	18.9945	0	0	0	8.5143	0	0	0	0	0	0	4.7479	0	0	0	8.2698	0	0	0	7.7738	0	0
12_AE1712_C16_N8_14_200m_v_NODE_798_length_12125_cov_7.532371	0	10.4396	0	0	0	8.7849	0	3.1414	0	0	0	0	4.5095	0	0	0	7.5988	0	0	0	4.5479	0	0
12_AE1712_C16_N8_14_200m_v_NODE_799_length_12085_cov_21.035476	0	23.3375	0	0	0	25.6976	0	0	0	0	0	0	9.3177	0	0	0	18.7869	0	0	0	11.7604	0	0
12_AE1712_C16_N8_14_200m_v_NODE_800_length_12080_cov_20.631592	0	76.5942	0	2.2963	2.9282	30.0495	0	0	0	0	0	0	11.1453	0	0	0	45.9587	0	0	2.5365	21.1871	0	0
12_AE1712_C16_N8_14_200m_v_NODE_809_length_11917_cov_7.770439	5.3025	57.5913	0	0	3.012	11.7205	0	0	0	0	0	0	6.1052	0	0	0	23.947	0	0	0	7.1061	0	0
12_AE1712_C16_N8_14_200m_v_NODE_813_length_11885_cov_10.297510	0	21.1468	0	0	0	9.5096	0	0	0	0	0	0	3.1095	0	0	0	9.6536	0	0	0	5.6797	0	0
12_AE1712_C16_N8_14_200m_v_NODE_814_length_11848_cov_11.324866	0	27.8418	0	0	0	10.8584	0	0	0	0	0	0	6.2369	0	0	0	14.3819	0	0	0	9.9174	0	0
12_AE1712_C16_N8_14_200m_v_NODE_820_length_11788_cov_17.660576	0	24.4168	0	0	0	25.1489	0	0	0	0	0	0	7.8639	0	0	0	17.4038	0	0	0	10.1008	0	0
12_AE1712_C16_N8_14_200m_v_NODE_836_length_11565_cov_7.369951	0	12.5694	0	0	0	7.9702	0	0	0	0	0	0	0	0	0	0	8.8821	0	0	0	2.8876	0	0
12_AE1712_C16_N8_14_200m_v_NODE_842_length_11516_cov_11.258676	0	17.553	0	1.6704	0	15.3481	0	4.4325	0	0	0	0	3.1144	0	0	0	11.4363	0	0	0	2.9168	0	0
12_AE1712_C16_N8_14_200m_v_NODE_850_length_11454_cov_27.601740	2.2878	47.9511	0	0	0	24.082	0	3.4959	0	0	0	0	14.5993	0	0	3.0542	37.1127	0	0	2.5983	20.5648	0	0
12_AE1712_C16_N8_14_200m_v_NODE_868_length_11216_cov_54.738935	4.0947	170.777	0	4.6107	3.0272	78.8916	0	9.5341	0	0	5.1697	0	38.5506	0	4.7962	0	151.8179	0	0	3.8361	72.2737	0	2.9256
12_AE1712_C16_N8_14_200m_v_NODE_892_length_10877_cov_10.802593	0	33.7765	0	0	0	18.2563	0	3.3624	0	0	0	0	6.2843	0	0	0	20.194	0	0	0	10.7858	0	0
12_AE1712_C16_N8_14_200m_v_NODE_900_length_10814_cov_34.932104	0	106.4115	0	0	0	46.7834	0	0	0	0	2.9832	0	29.905	0	2.5275	0	95.1488	0	0	0	47.6043	0	0
12_AE1712_C16_N8_14_200m_v_NODE_905_length_10765_cov_6.101703	4.9806	13.5436	0	0	5.7489	6.737	0	0	5.3956	0	0	2.2212	1.9709	0	0	5.5599	11.8845	0	0	4.3829	3.3589	0	0
12_AE1712_C16_N8_14_200m_v_NODE_907_length_10747_cov_7.640862	0	25.8391	0	0	0	12.3433	0	3.3862	0	0	0	0	11.5652	0	0	0	27.5573	0	0	0	11.0195	0	0
12_AE1712_C16_N8_14_200m_v_NODE_924_length_10573_cov_7.142245	0	15.0175	0	1.8624	0	11.2699	0	3.5278	3.3087	0	2.3153	0	6.7619	0	0	2.077	10.0129	0	0	2.408	6.1844	0	0
12_AE1712_C16_N8_14_200m_v_NODE_938_length_10498_cov_8.257749	0	16.073	0	0	0	8.8499	0	0	0	0	0	0	0	0	0	0	8.1889	0	0	0	3.6632	0	0
12_AE1712_C16_N8_14_200m_v_NODE_964_length_10292_cov_126.693588	12.9486	526.3572	0	24.7657	10.3282	215.8616	0	50.8605	12.171	2.022	19.7164	10.8653	113.627	0	27.4559	14.6735	408.4466	0	9.8926	16.922	183.6599	0	17.4173
12_AE1712_C16_N8_14_200m_v_NODE_983_length_10115_cov_7.114963	0	8.7308	0	0	0	7.8084	0	0	2.2093	0	0	0	2.698	0	0	0	8.3214	0	0	0	3.193	0	0
12_AE1712_C16_N8_14_200m_v_NODE_991_length_10030_cov_5.752537	0	6.4258	0	0	0	4.6786	0	0	0	0	0	0	0	0	0	0	4.1504	0	0	0	3.1407	0	0
1_AE1712_C3_N1_7_80m_v_NODE_79_length_73671_cov_29.139930	0	2.9793	0	0	0	12.345	0	45.4117	0	0	0	0	0	0	0	0	0	0	0	0	0	0	0
1_AE1712_C3_N1_7_80m_v_NODE_113_length_58572_cov_24.785640	4.0146	0	14.5631	6.7794	0	0	276.0007	37.8754	0	682.878	26.686	0	0	52.6112	10.6669	0	0	27.5886	15.7547	0	0	467.1967	17.4994
1_AE1712_C3_N1_7_80m_v_NODE_230_length_28195_cov_32.963795	0	15.6792	0	12.7013	0	4.5752	0	53.7297	0	0	17.9001	0	3.1204	0	17.1544	0	9.0317	0	7.0406	0	2.4745	0	12.201
1_AE1712_C3_N1_7_80m_v_NODE_236_length_27643_cov_9.023217	0	11.0799	0	2.4535	0	4.5543	0	7.5075	0	0	2.1071	0	5.7382	0	1.6018	0	7.8338	0	0	0	4.1668	0	0
1_AE1712_C3_N1_7_80m_v_NODE_237_length_27558_cov_9.821113	0	0	0	0	0	0	0	14.9042	0	0	0	0	0	0	0	0	0	0	0	0	0	0	0
1_AE1712_C3_N1_7_80m_v_NODE_242_length_26676_cov_15.804241	0	0	0	7.7504	0	0	0	25.7127	0	0	8.0694	0	0	0	8.3562	0	0	0	3.4344	0	0	0	4.1155
1_AE1712_C3_N1_7_80m_v_NODE_251_length_25536_cov_18.385168	2.9635	0	14.5493	5.9926	0	0	265.7354	28.7328	0	618.6714	25.5329	0	0	49.8517	9.6614	0	0	26.5067	12.6736	0	0	445.8097	14.4085
1_AE1712_C3_N1_7_80m_v_NODE_254_length_24965_cov_23.857160	0	0	0	3.8253	0	0	5.7967	33.1796	0	17.4439	5.1203	0	0	2.4537	6.8252	0	0	0	0	0	0	5.428	5.3932
1_AE1712_C3_N1_7_80m_v_NODE_263_length_24264_cov_18.125646	0	0	0	4.1191	0	0	0	28.7194	0	0	4.6859	0	0	0	5.1458	0	0	0	0	0	0	0	3.1488
1_AE1712_C3_N1_7_80m_v_NODE_270_length_23396_cov_10.052447	0	5.0596	0	8.6443	0	0	4.0485	16.088	0	9.8408	5.828	0	0	0	5.0516	0	0	0	0	0	0	4.0206	4.8576
1_AE1712_C3_N1_7_80m_v_NODE_283_length_22143_cov_10.067479	0	0	0	3.868	0	0	0	15.543	0	0	3.7946	0	0	0	5.5316	0	0	0	0	0	0	0	3.9241
1_AE1712_C3_N1_7_80m_v_NODE_289_length_21368_cov_88.327274	0	9.4003	0	23.312	0	3.526	0	127.6734	0	0	24.4342	0	3.3661	0	56.4967	0	9.8743	0	9.0094	0	4.7233	0	31.4522
1_AE1712_C3_N1_7_80m_v_NODE_291_length_21171_cov_110.464397	0	6.2421	0	15.0292	0	2.3567	0	100.5802	0	0	17.2394	0	0	0	36.4547	0	7.073	0	6.1603	0	3.227	0	19.6715
1_AE1712_C3_N1_7_80m_v_NODE_310_length_20172_cov_12.980791	0	0	0	3.8082	0	0	0	20.58	0	0	5.3302	0	0	0	3.7241	0	0	0	0	0	0	0	3.0673
1_AE1712_C3_N1_7_80m_v_NODE_322_length_19151_cov_12.244364	0	0	0	0	0	0	7.7391	19.3414	0	0	0	0	0	0	0	0	0	0	0	0	0	0	0
1_AE1712_C3_N1_7_80m_v_NODE_343_length_18351_cov_12.988891	0	0	0	3.6339	0	0	0	19.4097	0	0	4.7729	0	0	0	4.3018	0	0	0	0	0	0	0	4.3753
1_AE1712_C3_N1_7_80m_v_NODE_349_length_18146_cov_8.366927	0	7.2321	0	0	0	3.9952	0	10.3635	0	0	2.3434	0	6.5391	0	0	0	8.8659	0	0	0	5.8031	0	0
1_AE1712_C3_N1_7_80m_v_NODE_373_length_17170_cov_13.266659	0	143.0498	0	8.055	0	56.6001	0	18.1421	2.2852	0	7.7847	0	33.111	0	7.4164	2.1394	122.2954	0	4.524	3.2191	56.2222	0	6.0822
1_AE1712_C3_N1_7_80m_v_NODE_376_length_16933_cov_9.648849	0	2.8682	0	58.0306	0	1.8021	0	15.2847	0	0	9.7286	0	0	0	21.1462	0	2.9772	0	0	0	0	0	10.0698
1_AE1712_C3_N1_7_80m_v_NODE_386_length_16141_cov_6.478337	0	0	0	0	0	0	0	10.614	0	0	4.6285	0	0	0	2.2063	0	0	0	0	0	0	0	1.7849
1_AE1712_C3_N1_7_80m_v_NODE_417_length_14739_cov_10.479948	0	0	0	3.6824	0	0	0	17.2652	0	0	4.6082	0	0	0	4.662	0	0	0	0	0	0	0	3.9396
1_AE1712_C3_N1_7_80m_v_NODE_424_length_14324_cov_10.236190	0	2.2797	0	44.5858	0	0	0	15.9493	0	0	8.1131	0	0	0	18.5949	0	2.6024	0	1.6223	0	0	0	7.5497
1_AE1712_C3_N1_7_80m_v_NODE_433_length_13776_cov_16.298124	0	6.1402	0	0	0	3.0567	0	26.6095	0	0	2.8028	0	2.1712	0	4.6066	0	6.0568	0	0	0	2.5331	0	3.1258
1_AE1712_C3_N1_7_80m_v_NODE_434_length_13766_cov_10.395427	0	0	0	0	0	0	0	16.0133	0	0	0	0	0	0	0	0	5.9775	0	0	0	0	0	0
1_AE1712_C3_N1_7_80m_v_NODE_436_length_13693_cov_7.175602	0	0	4.3687	5.8973	0	0	8.5435	11.5897	0	14.6052	0	0	0	15.7645	7.0471	0	0	0	0	0	0	15.491	0
1_AE1712_C3_N1_7_80m_v_NODE_448_length_13223_cov_12.032101	0	2.4849	0	4.3878	0	0	0	18.8564	0	0	3.8359	0	0	0	6.6832	0	0	0	0	0	0	0	2.4626
1_AE1712_C3_N1_7_80m_v_NODE_449_length_13208_cov_12.525093	0	6.9024	0	9.3716	0	0	5.1747	20.0967	0	11.1623	8.7224	0	0	0	6.0537	0	0	0	2.3917	0	0	6.3975	6.3234
1_AE1712_C3_N1_7_80m_v_NODE_458_length_13009_cov_7.073925	0	5.2627	0	3.9635	0	4.0078	0	11.9567	0	0	0	0	2.8138	0	2.7102	0	5.3019	0	0	0	0	0	2.5189
1_AE1712_C3_N1_7_80m_v_NODE_460_length_12949_cov_18.885410	0	0	0	7.7433	0	0	0	29.7638	0	0	8.4888	0	0	0	7.0934	0	0	0	4.6754	0	0	0	4.9127
1_AE1712_C3_N1_7_80m_v_NODE_464_length_12748_cov_19.484255	0	6.8287	0	17.146	0	0	0	29.9561	0	6.1498	62.5204	0	0	0	14.8071	0	0	0	38.0448	0	0	2.7431	53.5678
1_AE1712_C3_N1_7_80m_v_NODE_466_length_12726_cov_10.831054	0	0	0	3.3168	0	0	14.045	16.2817	0	3.3018	0	0	0	0	5.9363	0	0	0	0	0	0	0	0
1_AE1712_C3_N1_7_80m_v_NODE_470_length_12607_cov_9.816600	0	13.7676	0	2.3892	0	6.0346	0	10.3325	0	0	2.0504	0	6.4602	0	2.2126	0	8.9622	0	0	0	5.0796	0	0
1_AE1712_C3_N1_7_80m_v_NODE_475_length_12492_cov_17.234474	2.4372	82.4462	0	3.7982	2.7319	33.153	0	16.9329	0	0	5.9975	0	16.2387	0	7.1874	0	50.4919	0	4.0413	0	23.6222	0	5.7465
1_AE1712_C3_N1_7_80m_v_NODE_482_length_12325_cov_6.636675	0	7.7593	0	0	0	2.7761	0	6.6118	0	0	3.9733	0	0	0	2.7428	0	4.1405	0	0	0	0	0	1.9609
1_AE1712_C3_N1_7_80m_v_NODE_484_length_12289_cov_17.222159	2.3416	94.4913	0	9.0855	3.5621	41.8391	0	30.7317	4.3907	2.5692	7.1692	3.0785	15.3597	0	11.4567	3.5522	55.2349	0	3.9376	4.0983	24.881	0	6.9488
1_AE1712_C3_N1_7_80m_v_NODE_496_length_12003_cov_8.011991	0	45.4264	0	6.2881	0	18.4053	0	13.5951	0	0	3.4787	0	7.9932	0	3.6032	0	21.1385	0	0	0	11.5564	0	3.411
1_AE1712_C3_N1_7_80m_v_NODE_497_length_12000_cov_12.351002	0	0	0	43.2221	0	0	0	19.855	0	2.4247	9.1416	0	0	0	14.9191	0	0	0	0	0	0	0	5.3605
1_AE1712_C3_N1_7_80m_v_NODE_498_length_11976_cov_28.569039	0	0	0	6.1002	0	0	0	25.9869	0	2.9021	32.9606	0	0	0	9.2668	0	0	0	27.5838	0	0	0	22.5003
1_AE1712_C3_N1_7_80m_v_NODE_501_length_11849_cov_62.229443	0	0	0	40.5786	0	0	6.9458	82.5018	0	13.5628	33.4528	0	0	0	62.6433	0	0	0	7.5307	0	0	3.0236	21.6587
1_AE1712_C3_N1_7_80m_v_NODE_519_length_11323_cov_12.155700	0	0	0	3.5717	0	0	0	19.793	0	0	4.162	0	0	0	4.2079	0	0	0	0	0	0	0	2.6834
1_AE1712_C3_N1_7_80m_v_NODE_520_length_11292_cov_12.689701	0	7.7632	0	4.4739	0	0	0	22.8484	0	0	4.8227	0	0	0	3.9659	0	8.6892	0	2.3769	0	0	0	2.8745
1_AE1712_C3_N1_7_80m_v_NODE_521_length_11286_cov_16.206798	0	4.0011	0	12.8509	0	4.0339	0	25.1604	0	0	7.1439	0	2.2455	0	7.5539	0	4.2847	0	2.2506	0	0	0	4.5177
1_AE1712_C3_N1_7_80m_v_NODE_525_length_11221_cov_10.150126	0	21.6167	0	5.1292	0	8.8778	0	15.6956	0	0	4.7018	0	9.3255	0	5.1509	0	14.1027	0	2.1742	0	8.484	0	0
1_AE1712_C3_N1_7_80m_v_NODE_528_length_11175_cov_10.009822	0	13.8341	0	2.7395	0	6.5608	0	15.9968	0	0	2.3349	0	7.2353	0	4.0592	0	12.6493	0	0	0	7.3561	0	3.8576
1_AE1712_C3_N1_7_80m_v_NODE_542_length_10803_cov_20.726925	0	0	0	2.1218	0	0	3.2422	21.1827	0	9.9445	3.2504	0	0	0	3.5691	0	0	0	0	0	0	3.1497	3.5095
1_AE1712_C3_N1_7_80m_v_NODE_555_length_10568_cov_5.870842	0	2.8769	0	3.0326	0	3.1313	0	9.3911	0	0	1.7738	0	1.9448	0	2.079	0	4.4337	0	0	0	0	0	0
1_AE1712_C3_N1_7_80m_v_NODE_570_length_10223_cov_7.068303	0	0	0	0	0	0	0	11.3917	0	0	0	0	0	0	3.4057	0	0	0	0	0	0	0	0
3_AE1712_C6_N1_7_80m_v_NODE_32_length_12071_cov_39.989995	0	0	0	4.2939	0	0	0	24.1266	0	2.2367	35.1435	0	0	0	9.2908	0	0	0	29.5465	0	0	0	24.6645
3_AE1712_C6_N1_7_80m_v_NODE_38_length_10815_cov_30.797262	0	0	0	8.2057	0	0	0	25.6757	0	11.4192	46.1434	0	0	0	9.3722	0	0	0	33.8795	0	0	9.1104	40.4482
4_AE1712_C6_N8_17_200m_v_NODE_75_length_45897_cov_19.695766	0	93.7881	0	5.5284	0	45.0406	0	10.3079	0	0	3.6684	0	28.2419	0	6.2055	0	75.1916	0	0	0	36.7713	0	4.0309
4_AE1712_C6_N8_17_200m_v_NODE_96_length_36742_cov_28.933806	0	159.8257	0	1.9199	0	64.1383	0	2.81	0	0	0	0	43.3207	0	0	0	99.8271	0	0	0	59.2122	0	0
4_AE1712_C6_N8_17_200m_v_NODE_117_length_32325_cov_11.581773	0	38.1247	0	0	0	25.0307	0	0	0	0	0	0	17.9938	0	0	0	29.3099	0	0	0	17.7946	0	0
4_AE1712_C6_N8_17_200m_v_NODE_120_length_31336_cov_10.262133	0	0	0	0	0	0	0	4.8487	0	0	0	0	15.9579	0	0	0	78.8722	0	0	0	0	0	0
4_AE1712_C6_N8_17_200m_v_NODE_132_length_28056_cov_13.307981	0	0	0	0	0	0	0	0	0	0	0	0	20.2345	0	5.4405	0	0	0	0	0	0	0	0
4_AE1712_C6_N8_17_200m_v_NODE_139_length_26897_cov_19.000149	0	76.9416	0	0	0	20.7812	0	2.9187	0	0	0	0	17.8797	0	0	0	48.2707	0	0	0	22.2101	0	1.6288
4_AE1712_C6_N8_17_200m_v_NODE_157_length_23946_cov_10.398592	0	15.6202	0	0	0	7.0795	0	4.774	0	0	0	0	7.4067	0	0	0	11.9846	0	0	0	7.1742	0	0
4_AE1712_C6_N8_17_200m_v_NODE_179_length_20994_cov_15.455467	0	73.9074	0	0	0	26.7999	0	0	0	0	0	0	15.218	0	0	0	31.4344	0	0	0	17.6905	0	0
4_AE1712_C6_N8_17_200m_v_NODE_183_length_20417_cov_8.391200	0	21.2821	0	0	0	7.3449	0	0	0	0	0	0	6.9611	0	0	0	12.4292	0	0	0	8.9898	0	0
4_AE1712_C6_N8_17_200m_v_NODE_188_length_19756_cov_9.290259	0	0	0	0	0	2.6722	0	0	0	0	0	0	14.295	0	0	0	0	0	0	0	0	0	0
4_AE1712_C6_N8_17_200m_v_NODE_192_length_19063_cov_22.668967	0	164.8002	0	4.6619	0	63.4119	0	6.2581	0	0	2.06	0	20.2261	0	2.8217	0	100.3318	0	0	0	25.5497	0	2.8072
4_AE1712_C6_N8_17_200m_v_NODE_194_length_18951_cov_13.798029	0	0	0	0	0	0	0	0	0	0	0	0	20.8872	0	5.8973	0	0	0	0	0	0	0	0
4_AE1712_C6_N8_17_200m_v_NODE_197_length_18628_cov_14.865021	0	65.1555	0	0	0	36.3751	0	2.2142	0	0	0	0	17.004	0	0	0	62.6874	0	0	0	15.0545	0	0
4_AE1712_C6_N8_17_200m_v_NODE_199_length_18426_cov_9.394081	0	0	0	0	0	2.3141	0	0	0	0	0	0	14.0823	0	0	0	0	0	0	0	0	0	0
4_AE1712_C6_N8_17_200m_v_NODE_212_length_17832_cov_12.584962	0	0	0	0	0	0	0	0	0	0	0	0	18.9694	0	5.9638	0	0	0	0	0	0	0	0
4_AE1712_C6_N8_17_200m_v_NODE_234_length_16681_cov_14.236268	0	0	0	0	0	0	0	0	0	0	0	0	21.4406	0	5.7368	0	0	0	0	0	0	0	0
4_AE1712_C6_N8_17_200m_v_NODE_241_length_16521_cov_16.842982	0	49.912	0	0	0	37.0634	0	3.2718	0	0	3.6912	0	12.8904	0	3.1951	0	42.3371	0	0	0	22.0107	0	2.0929
4_AE1712_C6_N8_17_200m_v_NODE_243_length_16462_cov_8.475191	0	18.3374	0	0	0	10.2642	0	0	2.027	0	0	0	9.6438	0	0	0	12.4248	0	0	0	8.6268	0	0
4_AE1712_C6_N8_17_200m_v_NODE_245_length_16371_cov_13.616791	0	0	0	0	0	0	0	0	0	0	0	0	21.0401	0	6.6372	0	0	0	0	0	0	0	0
4_AE1712_C6_N8_17_200m_v_NODE_280_length_14562_cov_12.211253	0	60.1749	0	0	0	30.4676	0	2.3561	0	0	0	0	18.7662	0	0	0	37.932	0	0	0	24.0364	0	0
4_AE1712_C6_N8_17_200m_v_NODE_305_length_13620_cov_11.604593	0	55.4971	0	3.6546	0	22.8106	0	15.8633	0	0	6.5846	0	16.7673	0	5.9638	0	44.0425	0	3.8883	0	22.9192	0	5.1485
4_AE1712_C6_N8_17_200m_v_NODE_310_length_13528_cov_7.565980	2.258	53.8779	0	7.0314	0	17.1415	0	14.7755	0	0	4.9202	0	12.4964	0	6.1315	0	36.2003	0	2.6186	0	18.1848	0	4.8185
4_AE1712_C6_N8_17_200m_v_NODE_316_length_13277_cov_14.061591	0	27.6826	0	0	0	16.4858	0	5.3587	0	0	3.7828	0	16.7778	0	4.3008	0	28.8158	0	0	0	12.5217	0	0
4_AE1712_C6_N8_17_200m_v_NODE_319_length_13177_cov_5.613893	0	7.6136	0	1.7911	0	3.5724	0	5.7757	0	0	0	0	3.8627	0	0	0	6.313	0	0	0	2.3539	0	0
4_AE1712_C6_N8_17_200m_v_NODE_322_length_12980_cov_21.655196	0	50.7111	0	0	0	33.6692	0	2.1018	0	0	2.0987	0	33.7651	0	1.7479	0	55.0655	0	0	0	28.7299	0	0
4_AE1712_C6_N8_17_200m_v_NODE_363_length_11870_cov_19.772916	0	35.6929	0	2.3658	0	24.1544	0	5.136	0	0	3.1949	0	30.6385	0	3.9144	0	37.5054	0	0	0	16.3795	0	0
4_AE1712_C6_N8_17_200m_v_NODE_386_length_11367_cov_8.412666	0	15.9708	0	0	0	7.4806	0	4.1042	0	0	0	0	8.2485	0	0	0	13.0835	0	0	0	7.1859	0	0
4_AE1712_C6_N8_17_200m_v_NODE_433_length_10155_cov_5.475392	0	21.5722	0	0	0	9.7994	0	0	0	0	0	0	7.0238	0	0	0	17.9252	0	0	0	9.4111	0	0
4_AE1712_C6_N8_17_200m_v_NODE_437_length_10118_cov_8.496763	0	29.1246	0	2.0284	0	28.425	0	0	0	0	3.2448	0	10.7433	0	3.249	0	29.2089	0	0	0	17.4558	0	0
4_AE1712_C6_N8_17_200m_v_NODE_439_length_10061_cov_5.733073	0	9.7102	0	0	0	6.8418	0	4.4987	0	0	0	0	8.9134	0	0	0	9.2733	0	0	0	4.8855	0	0
5_AE1712_C8_N7_12_80m_v_NODE_7_length_98003_cov_9.630262	0	0	0	0	0	0	0	0	0	0	0	0	0	0	14.8176	0	0	0	0	0	4.4063	0	0
5_AE1712_C8_N7_12_80m_v_NODE_19_length_55989_cov_9.522911	0	0	0	0	0	0	0	0	0	0	0	0	0	0	14.6429	0	0	0	1.9209	0	4.7726	0	0
5_AE1712_C8_N7_12_80m_v_NODE_31_length_45615_cov_10.186965	0	0	0	0	0	0	0	0	0	0	0	0	0	0	15.6341	0	0	0	0	0	5.3129	0	0
5_AE1712_C8_N7_12_80m_v_NODE_72_length_26012_cov_8.388086	0	10.856	0	24.6103	0	6.3731	0	19.6382	0	0	7.9541	0	4.782	0	13.4163	0	12.0757	0	0	0	5.5246	0	6.2721
5_AE1712_C8_N7_12_80m_v_NODE_128_length_15697_cov_9.201921	0	0	0	14.9385	0	0	0	14.1704	0	4.0244	2.8409	0	0	0	11.4433	0	0	0	0	0	0	0	2.678
5_AE1712_C8_N7_12_80m_v_NODE_143_length_14307_cov_31.050668	0	5.2436	0	19.5155	0	3.503	0	119.8732	0	0	22.1157	0	0	0	46.6924	0	7.0175	0	6.6894	0	3.4177	0	24.18
5_AE1712_C8_N7_12_80m_v_NODE_144_length_14237_cov_57.997669	0	0	0	22.7526	0	0	16.1711	68.9112	0	29.0651	27.385	0	0	4.1398	50.1888	0	0	0	7.915	0	0	6.4038	16.2288
5_AE1712_C8_N7_12_80m_v_NODE_168_length_11895_cov_10.058301	0	0	0	0	0	0	0	0	0	0	0	0	0	0	15.2769	0	0	0	0	0	3.8536	0	0
5_AE1712_C8_N7_12_80m_v_NODE_173_length_11821_cov_10.432987	0	6.6008	0	23.2671	0	0	0	50.2257	0	12.3466	87.9065	0	0	0	16.3019	0	0	0	62.0771	0	0	6.6182	72.6472
5_AE1712_C8_N7_12_80m_v_NODE_176_length_11759_cov_10.337613	0	0	0	29.2323	0	0	0	11.3807	0	0	5.9504	0	0	0	10.6959	0	1.7305	0	0	0	0	0	4.8728
5_AE1712_C8_N7_12_80m_v_NODE_182_length_11538_cov_8.076520	0	0	0	5.489	0	0	0	4.4494	0	9.0129	6.279	0	0	0	12.3106	0	0	0	0	0	0	0	0
5_AE1712_C8_N7_12_80m_v_NODE_185_length_11373_cov_10.502213	0	0	0	9.8583	0	0	3.8371	7.8863	0	4.501	2.9597	0	0	1.4854	14.6458	0	0	0	0	0	0	0	0
5_AE1712_C8_N7_12_80m_v_NODE_188_length_11292_cov_7.573607	0	0	0	4.3418	0	0	0	3.326	0	6.3604	5.1267	0	0	0	11.3011	0	0	0	0	0	0	0	1.9386
5_AE1712_C8_N7_12_80m_v_NODE_191_length_11143_cov_13.537593	0	0	0	17.3472	0	0	7.1954	14.2026	0	5.1827	6.0595	0	0	2.1457	21.3933	0	0	0	0	0	0	0	0
5_AE1712_C8_N7_12_80m_v_NODE_195_length_11114_cov_9.589653	0	15.2352	0	6.8162	0	7.6877	0	47.4531	0	0	8.8781	0	12.2377	0	16.8548	0	21.3962	0	2.372	0	11.1159	0	10.2996
6_AE1712_C8_N19_24_200m_v_NODE_3_length_471807_cov_19.666744	0	60.38	0	0	0	0	0	0	0	0	0	0	0	0	3.2821	0	29.7494	0	0	0	19.1471	0	2.1698
6_AE1712_C8_N19_24_200m_v_NODE_31_length_132653_cov_54.017952	0	0	0	0	0	0	0	5.9431	0	0	0	0	16.5693	0	0	0	86.3552	0	0	0	0	0	0
6_AE1712_C8_N19_24_200m_v_NODE_32_length_129571_cov_21.725176	0	52.0398	0	0	0	23.53	0	0	0	0	0	0	14.5668	0	0	0	33.1746	0	0	0	20.1017	0	0
6_AE1712_C8_N19_24_200m_v_NODE_75_length_65397_cov_12.289452	0	36.4421	0	0	0	12.8502	0	0	0	0	0	0	5.6047	0	0	0	18.6293	0	0	0	8.2586	0	0
6_AE1712_C8_N19_24_200m_v_NODE_77_length_64643_cov_88.840133	0	165.6855	0	17.5875	0	103.5602	0	6.2553	0	0	7.1995	0	59.9606	0	9.9519	0	142.0303	0	0	0	43.0317	0	5.2765
6_AE1712_C8_N19_24_200m_v_NODE_81_length_62971_cov_13.047524	2.1829	23.841	0	0	3.4439	14.8313	0	0	0	0	0	0	8.6476	0	0	1.9502	20.8011	0	0	2.4777	6.5558	0	0
6_AE1712_C8_N19_24_200m_v_NODE_82_length_62903_cov_13.508404	0	34.3727	0	0	0	19.9232	0	4.9844	0	0	0	0	5.2524	0	0	0	20.6004	0	0	0	10.9598	0	0
6_AE1712_C8_N19_24_200m_v_NODE_84_length_61978_cov_11.574417	2.9044	13.0746	0	0	3.0286	7.9055	0	0	0	0	0	0	2.9236	0	0	2.3255	17.9147	0	0	2.4271	4.7002	0	0
6_AE1712_C8_N19_24_200m_v_NODE_87_length_59353_cov_1449.401022	16.6383	581.0356	0	82.7434	24.4432	147.6546	0	72.2353	22.2628	4.0904	85.5463	17.5897	760.9675	0	89.0994	17.7965	1534.2852	0	31.7639	24.2751	773.0622	2.4857	59.3846
6_AE1712_C8_N19_24_200m_v_NODE_92_length_58215_cov_22.386167	0	84.9433	0	7.2881	0	0	0	48.3428	0	0	0	0	0	0	0	0	34.3779	0	4.7611	0	0	0	0
6_AE1712_C8_N19_24_200m_v_NODE_106_length_53676_cov_13.297319	0	33.1803	0	0	0	13.0029	0	0	0	0	0	0	6.6372	0	0	0	15.7459	0	0	0	10.0962	0	0
6_AE1712_C8_N19_24_200m_v_NODE_136_length_46234_cov_60.861234	19.5295	115.8512	0	2.1567	21.3193	69.9748	0	2.3718	18.958	0	2.1564	15.8641	40.2831	0	0	19.2077	92.3751	0	0	25.7086	35.8933	0	0
6_AE1712_C8_N19_24_200m_v_NODE_153_length_42428_cov_8.495171	4.475	9.9131	0	0	8.6176	8.8188	0	0	3.8345	0	0	4.3899	4.5159	0	0	4.7456	9.8923	0	0	7.641	7.824	0	0
6_AE1712_C8_N19_24_200m_v_NODE_181_length_37335_cov_17.777014	0	14.1403	0	0	0	6.6782	0	5.337	0	0	0	0	7.7822	0	0	0	12.2723	0	0	0	7.1328	0	0
6_AE1712_C8_N19_24_200m_v_NODE_182_length_37267_cov_13.149153	0	14.4315	0	0	0	9.7499	0	2.2755	0	0	0	0	9.0134	0	0	0	19.3236	0	0	0	11.6055	0	0
6_AE1712_C8_N19_24_200m_v_NODE_184_length_37147_cov_33.509657	0	63.8457	0	0	0	22.9338	0	0	0	0	0	0	12.3143	0	0	0	42.3365	0	0	0	20.1887	0	0
6_AE1712_C8_N19_24_200m_v_NODE_187_length_37105_cov_18.730285	0	23.6186	0	2.3961	0	17.6871	0	3.0924	0	0	0	0	5.7608	0	0	0	20.8597	0	0	0	10.0337	0	0
6_AE1712_C8_N19_24_200m_v_NODE_189_length_36550_cov_12.749541	0	17.7926	0	0	0	7.931	0	2.7857	0	0	0	0	6.0704	0	0	0	16.1871	0	0	0	7.1811	0	0
6_AE1712_C8_N19_24_200m_v_NODE_191_length_36514_cov_16.085380	0	38.2457	0	0	0	12.3405	0	2.2356	0	0	0	0	6.5914	0	0	0	24.5593	0	0	0	8.6435	0	0
6_AE1712_C8_N19_24_200m_v_NODE_196_length_36356_cov_15.029990	5.3685	44.066	0	0	4.9429	16.3049	0	0	2.8125	0	0	1.9283	6.4656	0	0	4.4548	23.8546	0	0	3.4637	6.1883	0	0
6_AE1712_C8_N19_24_200m_v_NODE_210_length_34121_cov_15.389584	0	36.1074	0	0	0	15.4505	0	2.4911	0	0	0	0	8.6927	0	0	0	23.3612	0	0	0	9.8406	0	0
6_AE1712_C8_N19_24_200m_v_NODE_230_length_32184_cov_18.638895	0	29.9455	0	0	0	12.9922	0	0	0	0	0	0	14.4014	0	0	0	28.6002	0	0	0	17.4246	0	0
6_AE1712_C8_N19_24_200m_v_NODE_241_length_31490_cov_14.619202	0	28.9159	0	0	0	15.9874	0	0	0	0	0	0	8.3953	0	0	0	19.3564	0	0	0	10.4499	0	0
6_AE1712_C8_N19_24_200m_v_NODE_249_length_31192_cov_10.227639	0	16.4125	0	0	3.2838	10.6338	0	0	0	0	0	0	3.247	0	0	2.1411	13.5922	0	0	3.8137	6.0367	0	0
6_AE1712_C8_N19_24_200m_v_NODE_261_length_30496_cov_6.567376	0	0	0	0	0	0	0	0	0	0	0	0	0	0	0	0	9.9707	0	0	0	0	0	0
6_AE1712_C8_N19_24_200m_v_NODE_269_length_30139_cov_25.517830	0	36.1227	0	2.2227	0	33.8174	0	3.8638	0	0	3.3103	0	15.1792	0	3.1436	0	35.0586	0	2.3564	0	21.5559	0	2.2785
6_AE1712_C8_N19_24_200m_v_NODE_270_length_29986_cov_24.731786	0	29.8044	0	0	0	21.6089	0	0	0	0	0	0	11.555	0	0	0	32.2668	0	0	0	20.504	0	0
6_AE1712_C8_N19_24_200m_v_NODE_273_length_29887_cov_10.375780	0	16.5221	0	0	0	7.4616	0	0	0	0	0	0	4.3519	0	0	0	11.531	0	0	0	7.0013	0	0
6_AE1712_C8_N19_24_200m_v_NODE_282_length_29368_cov_33.045782	2.728	45.1942	0	3.5245	2.7433	18.839	0	5.8738	3.1297	0	2.8257	3.0058	11.9619	0	2.8765	3.3395	29.9422	0	0	3.9442	11.9637	0	2.5921
6_AE1712_C8_N19_24_200m_v_NODE_288_length_29233_cov_10.187543	0	22.7257	0	0	0	7.8291	0	0	0	0	0	0	0	0	0	0	9.7151	0	0	0	3.5179	0	0
6_AE1712_C8_N19_24_200m_v_NODE_293_length_28878_cov_15.175133	0	22.4736	0	0	0	19.0093	0	0	0	0	0	0	11.5549	0	0	0	24.0706	0	0	0	12.4323	0	0
6_AE1712_C8_N19_24_200m_v_NODE_296_length_28647_cov_78.713511	6.2244	60.8668	0	3.2703	7.0825	32.8986	0	2.3603	4.2731	0	0	3.2451	9.6064	0	0	5.4726	46.013	0	0	5.7293	10.4068	0	0
6_AE1712_C8_N19_24_200m_v_NODE_298_length_28471_cov_46.667430	0	29.9104	0	0	0	27.6446	0	0	0	0	0	0	14.819	0	0	0	39.677	0	0	0	21.9134	0	0
6_AE1712_C8_N19_24_200m_v_NODE_300_length_28177_cov_16.787473	0	33.8051	0	0	0	14.759	0	0	0	0	0	0	12.8042	0	0	0	26.033	0	0	0	12.9612	0	0
6_AE1712_C8_N19_24_200m_v_NODE_317_length_27611_cov_30.092576	0	57.9638	0	3.038	0	24.4673	0	5.5238	0	0	2.1102	0	13.1369	0	3.5174	0	42.1687	0	0	0	19.8479	0	2.3305
6_AE1712_C8_N19_24_200m_v_NODE_372_length_24969_cov_12.926241	0	27.4141	0	0	1.8201	19.3844	0	0	0	0	0	0	3.9219	0	0	0	18.4595	0	0	0	8.3279	0	0
6_AE1712_C8_N19_24_200m_v_NODE_378_length_24796_cov_72.333064	0	182.5255	0	9.6656	4.2624	93.239	0	13.5472	0	0	5.4698	0	26.8197	0	5.8163	3.4325	112.4014	0	2.522	2.5352	32.4173	0	5.8216
6_AE1712_C8_N19_24_200m_v_NODE_397_length_23940_cov_9.974228	0	19.9185	0	0	0	15.1488	0	0	0	0	0	0	6.7892	0	0	0	15.1542	0	0	0	10.0175	0	0
6_AE1712_C8_N19_24_200m_v_NODE_403_length_23874_cov_13.550616	0	20.9777	0	0	0	8.9197	0	0	0	0	0	0	5.1919	0	0	0	12.6996	0	0	0	6.4181	0	0
6_AE1712_C8_N19_24_200m_v_NODE_411_length_23622_cov_22.580888	0	43.591	0	2.004	0	20.9629	0	0	0	0	0	0	6.7076	0	0	0	35.2929	0	0	0	8.58	0	0
6_AE1712_C8_N19_24_200m_v_NODE_413_length_23543_cov_25.306401	0	60.6303	0	0	0	25.1737	0	3.7079	0	0	0	0	13.349	0	0	0	39.1411	0	0	0	24.2613	0	0
6_AE1712_C8_N19_24_200m_v_NODE_433_length_22806_cov_12.743236	0	30.2345	0	0	0	8.8638	0	0	0	0	0	0	9.1825	0	0	0	19.1216	0	0	0	13.0411	0	0
6_AE1712_C8_N19_24_200m_v_NODE_450_length_22244_cov_39.289169	0	66.0615	0	0	0	24.6678	0	0	0	0	0	0	13.9402	0	0	0	27.4107	0	0	0	16.68	0	0
6_AE1712_C8_N19_24_200m_v_NODE_455_length_22160_cov_60.642123	2.9126	94.4441	0	4.3408	3.2842	34.6715	0	10.0096	2.5187	0	5.854	0	15.6936	0	4.8927	2.4427	59.8412	0	3.0858	2.5415	27.8541	0	4.3752
6_AE1712_C8_N19_24_200m_v_NODE_457_length_22089_cov_13.206660	0	27.5516	0	0	0	10.6386	0	0	0	0	0	0	6.1355	0	0	0	19.5052	0	0	0	8.1124	0	0
6_AE1712_C8_N19_24_200m_v_NODE_458_length_22065_cov_13.235583	0	19.0334	0	0	0	16.7101	0	0	0	0	0	0	9.0773	0	0	0	20.9481	0	0	0	13.2125	0	0
6_AE1712_C8_N19_24_200m_v_NODE_462_length_22007_cov_10.264934	0	33.3241	0	0	0	11.5329	0	0	0	0	0	0	8.1253	0	0	0	14.0566	0	0	0	11.0791	0	0
6_AE1712_C8_N19_24_200m_v_NODE_477_length_21351_cov_9.719141	4.9275	15.5783	0	0	5.2315	12.1008	0	0	3.3617	2.4555	0	4.3694	3.8079	0	0	4.9076	14.66	0	0	5.0386	7.2403	0	0
6_AE1712_C8_N19_24_200m_v_NODE_485_length_21186_cov_19.822588	2.6081	17.3139	0	0	2.3777	13.9763	0	0	0	0	0	0	6.7501	0	0	2.2316	19.2021	0	0	0	7.6568	0	0
6_AE1712_C8_N19_24_200m_v_NODE_512_length_20456_cov_8.656705	0	10.9819	0	0	0	4.449	0	0	0	0	0	0	3.7068	0	0	0	10.1382	0	0	0	4.9824	0	0
6_AE1712_C8_N19_24_200m_v_NODE_525_length_20256_cov_9.771148	0	15.5694	0	0	0	8.7271	0	2.6177	0	0	0	0	8.4782	0	0	0	15.1531	0	0	0	8.196	0	0
6_AE1712_C8_N19_24_200m_v_NODE_527_length_20255_cov_30.082466	2.5386	54.586	0	0	0	25.6077	0	0	0	0	0	0	13.8913	0	0	0	45.4808	0	0	0	11.4011	0	0
6_AE1712_C8_N19_24_200m_v_NODE_535_length_20053_cov_10.981628	0	22.7946	0	0	0	7.6834	0	3.0365	0	0	0	0	8.0004	0	0	0	17.2145	0	0	0	7.5992	0	0
6_AE1712_C8_N19_24_200m_v_NODE_538_length_19942_cov_8.489605	0	10.2902	0	2.4884	0	4.6454	0	7.3544	0	0	2.6919	0	5.6901	0	1.8103	0	7.8076	0	0	0	4.3627	0	0
6_AE1712_C8_N19_24_200m_v_NODE_548_length_19739_cov_10.012257	11.9068	41.3243	0	0	0	3.411	0	0	0	0	0	0	2.7272	0	0	2.0595	13.1638	0	0	0	2.5132	0	0
6_AE1712_C8_N19_24_200m_v_NODE_556_length_19481_cov_42.555762	0	69.811	0	0	0	31.2012	0	5.2101	0	0	2.5466	0	22.4123	0	2.3285	0	65.8572	0	0	0	30.2618	0	0
6_AE1712_C8_N19_24_200m_v_NODE_560_length_19402_cov_8.584890	0	16.7136	0	0	0	11.3197	0	0	0	0	0	0	6.3427	0	0	0	14.1631	0	0	0	5.2944	0	0
6_AE1712_C8_N19_24_200m_v_NODE_568_length_19139_cov_7.679677	0	6.7667	0	0	0	3.7635	0	7.2983	0	0	2.3657	0	5.8405	0	0	0	10.3677	0	0	0	6.0362	0	0
6_AE1712_C8_N19_24_200m_v_NODE_570_length_19102_cov_8.513482	0	21.8963	0	0	0	9.2497	0	0	0	0	0	0	4.8157	0	0	0	13.1273	0	0	0	5.1398	0	0
6_AE1712_C8_N19_24_200m_v_NODE_573_length_19076_cov_56.324228	0	81.3574	0	0	1.8406	48.9595	0	3.4606	0	0	0	0	20.268	0	0	0	83.2078	0	0	0	21.4252	0	0
6_AE1712_C8_N19_24_200m_v_NODE_584_length_18756_cov_7.277638	0	7.6105	0	0	0	3.3051	0	4.9102	0	0	0	0	3.2103	0	0	0	5.3678	0	0	0	2.6058	0	0
6_AE1712_C8_N19_24_200m_v_NODE_588_length_18697_cov_53.271912	0	82.5065	0	0	0	21.9997	0	3.2288	0	0	2.0537	0	19.1163	0	0	0	51.8442	0	0	0	24.481	0	0
6_AE1712_C8_N19_24_200m_v_NODE_589_length_18663_cov_10.326052	3.4613	13.2136	0	0	3.9165	5.5313	0	0	2.2566	0	0	0	0	0	0	4.1373	10.668	0	0	3.5414	3.126	0	0
6_AE1712_C8_N19_24_200m_v_NODE_593_length_18589_cov_7.570603	4.0512	11.993	0	0	8.1454	9.4122	0	0	3.4561	0	0	3.6714	3.9708	0	0	5.1667	9.0723	0	0	7.2326	6.4362	0	0
6_AE1712_C8_N19_24_200m_v_NODE_598_length_18534_cov_8.402070	0	13.934	0	0	1.7185	10.4881	0	0	3.0662	0	0	2.4168	6.3323	0	0	0	13.1162	0	0	3.2518	5.5048	0	0
6_AE1712_C8_N19_24_200m_v_NODE_609_length_18305_cov_20.839313	0	22.952	0	0	0	12.556	0	5.4689	0	0	0	0	10.0051	0	1.7763	0	25.3842	0	0	0	12.8468	0	0
6_AE1712_C8_N19_24_200m_v_NODE_610_length_18284_cov_14.044159	0	18.7667	0	0	0	8.8555	0	0	0	0	0	0	7.7746	0	0	0	21.5473	0	0	1.7236	10.3196	0	0
6_AE1712_C8_N19_24_200m_v_NODE_614_length_18209_cov_11.391518	0	9.6412	0	0	0	10.6787	0	0	0	0	0	0	4.7526	0	0	0	10.1456	0	0	0	3.8714	0	0
6_AE1712_C8_N19_24_200m_v_NODE_618_length_18179_cov_15.644349	0	37.6342	0	0	0	16.3772	0	0	0	0	0	0	8.3766	0	0	0	23.9538	0	0	0	14.2982	0	0
6_AE1712_C8_N19_24_200m_v_NODE_620_length_18162_cov_19.445618	0	19.4743	0	4.661	0	12.8023	0	8.6111	0	0	8.3852	0	22.0705	0	8.3884	0	30.3391	0	2.3833	0	15.9154	0	5.6502
6_AE1712_C8_N19_24_200m_v_NODE_624_length_18058_cov_9.503031	0	20.8397	0	0	0	7.0105	0	6.2198	0	0	0	0	5.0721	0	0	0	14.6971	0	0	0	7.0705	0	0
6_AE1712_C8_N19_24_200m_v_NODE_627_length_17995_cov_7.800759	0	8.2921	0	0	0	5.3585	0	0	2.0586	0	0	0	0	0	0	0	7.2123	0	0	2.3454	1.991	0	0
6_AE1712_C8_N19_24_200m_v_NODE_629_length_17940_cov_6.579578	0	0	0	0	0	0	0	0	0	0	0	0	0	0	0	0	9.8358	0	0	0	0	0	0
6_AE1712_C8_N19_24_200m_v_NODE_630_length_17931_cov_11.231097	6.3321	20.3879	0	0	9.1529	10.0254	0	0	5.3044	0	0	2.6789	3.4173	0	0	6.309	17.8439	0	0	5.7018	4.8294	0	0
6_AE1712_C8_N19_24_200m_v_NODE_644_length_17592_cov_14.452469	0	19.0865	0	0	0	7.2796	0	0	0	0	0	0	4.5366	0	0	0	18.2205	0	0	0	7.469	0	0
6_AE1712_C8_N19_24_200m_v_NODE_651_length_17483_cov_120.684534	3.3591	178.9951	0	10.0522	5.8012	120.1105	0	9.2736	3.347	0	4.7238	1.8653	44.2378	0	6.0428	5.1404	185.8224	0	2.9724	3.3357	63.3282	0	3.7739
6_AE1712_C8_N19_24_200m_v_NODE_679_length_17179_cov_6.367033	0	14.6186	0	0	0	5.5614	0	0	0	0	0	0	3.8205	0	0	0	10.4944	0	0	0	4.4506	0	0
6_AE1712_C8_N19_24_200m_v_NODE_681_length_17157_cov_9.597658	0	14.9127	0	0	0	9.7455	0	4.8042	0	0	0	0	8.4535	0	0	0	13.8437	0	0	0	10.3581	0	0
6_AE1712_C8_N19_24_200m_v_NODE_682_length_17133_cov_84.650387	2.5418	159.9541	0	7.312	0	80.0981	0	21.3079	0	0	16.5504	0	70.9838	0	21.0433	0	84.5184	0	5.3864	0	62.3943	0	8.4225
6_AE1712_C8_N19_24_200m_v_NODE_685_length_17117_cov_13.010387	0	16.4732	0	0	0	9.4424	0	9.746	0	0	2.0881	0	5.5144	0	2.9504	0	15.3769	0	0	0	8.6256	0	1.9365
6_AE1712_C8_N19_24_200m_v_NODE_689_length_17035_cov_10.698313	0	20.2259	0	0	0	8.4957	0	0	0	0	0	0	5.2203	0	0	0	16.3395	0	0	0	6.9573	0	0
6_AE1712_C8_N19_24_200m_v_NODE_690_length_17030_cov_17.966024	0	21.3815	0	2.7784	0	10.6922	0	7.537	0	0	2.1332	0	9.9861	0	2.8746	0	21.6293	0	0	0	10.9422	0	0
6_AE1712_C8_N19_24_200m_v_NODE_716_length_16446_cov_7.374672	0	10.6024	0	0	2.663	6.2781	0	0	2.1899	0	0	0	2.5774	0	0	2.2126	9.3431	0	0	2.6828	2.7554	0	0
6_AE1712_C8_N19_24_200m_v_NODE_723_length_16386_cov_38.590778	2.3645	49.6016	0	2.5855	0	25.7265	0	5.504	2.9454	0	0	0	15.5323	0	2.3774	2.7461	40.1658	0	0	2.8631	22.8404	0	0
6_AE1712_C8_N19_24_200m_v_NODE_734_length_16166_cov_9.733420	0	8.5856	0	0	0	7.5573	0	2.352	0	0	0	0	7.643	0	0	0	14.5063	0	0	0	7.5197	0	0
6_AE1712_C8_N19_24_200m_v_NODE_737_length_16153_cov_11.203595	0	27.0085	0	0	0	10.2444	0	0	0	0	0	0	4.2257	0	0	0	14.2133	0	0	0	5.8366	0	0
6_AE1712_C8_N19_24_200m_v_NODE_744_length_16115_cov_9.461654	0	11.2935	0	0	0	5.3875	0	0	0	0	0	0	3.8427	0	0	0	11.5673	0	0	0	4.6818	0	0
6_AE1712_C8_N19_24_200m_v_NODE_751_length_16012_cov_5.380797	0	11.6859	0	0	0	3.7968	0	0	0	0	0	0	2.035	0	0	0	7.5037	0	0	0	3.7314	0	0
6_AE1712_C8_N19_24_200m_v_NODE_752_length_16004_cov_12.692974	0	14.1603	0	0	0	14.7769	0	0	0	0	0	0	3.0936	0	0	0	13.2965	0	0	0	8.0398	0	0
6_AE1712_C8_N19_24_200m_v_NODE_755_length_15904_cov_26.986732	1.9895	48.2006	0	0	3.3181	33.5194	0	0	2.1577	0	0	0	11.6111	0	0	2.9679	40.2091	0	0	1.9124	9.8405	0	0
6_AE1712_C8_N19_24_200m_v_NODE_765_length_15847_cov_13.764236	0	30.1185	0	0	0	10.5718	0	0	0	0	0	0	4.4601	0	0	0	21.8337	0	0	0	7.2792	0	0
6_AE1712_C8_N19_24_200m_v_NODE_772_length_15695_cov_7.997439	0	9.0916	0	0	0	2.4774	0	0	0	0	0	0	0	0	0	0	5.8936	0	0	0	0	0	0
6_AE1712_C8_N19_24_200m_v_NODE_774_length_15677_cov_10.342179	2.3204	20.9817	0	0	2.3962	12.5517	0	0	0	0	0	0	5.55	0	0	3.2562	15.9932	0	0	2.7562	8.1159	0	0
6_AE1712_C8_N19_24_200m_v_NODE_775_length_15661_cov_10.310575	0	10.3294	0	0	1.6601	10.6388	0	0	2.549	0	0	0	4.0465	0	0	0	10.4476	0	0	3.4138	4.2552	0	0
6_AE1712_C8_N19_24_200m_v_NODE_777_length_15633_cov_8.144639	2.7641	9.7973	0	0	0	4.6085	0	0	2.3284	0	0	0	2.4052	0	0	0	8.8996	0	0	2.3469	2.1718	0	0
6_AE1712_C8_N19_24_200m_v_NODE_789_length_15445_cov_9.025312	0	15.2165	0	0	0	10.5063	0	4.2111	0	0	0	0	6.2552	0	0	0	13.8322	0	0	0	8.8951	0	0
6_AE1712_C8_N19_24_200m_v_NODE_796_length_15399_cov_60.425075	0	56.1617	0	0	0	23.75	0	0	0	0	0	0	19.5123	0	0	0	50.3147	0	0	0	20.4776	0	0
6_AE1712_C8_N19_24_200m_v_NODE_799_length_15375_cov_9.430906	0	16.7247	0	0	0	11.9546	0	0	0	0	0	0	5.7602	0	0	0	14.3019	0	0	0	5.188	0	0
6_AE1712_C8_N19_24_200m_v_NODE_800_length_15368_cov_9.654633	0	15.0814	0	0	0	7.3066	0	0	0	0	0	0	2.2027	0	0	0	9.3937	0	0	0	4.12	0	0
6_AE1712_C8_N19_24_200m_v_NODE_801_length_15340_cov_11.700059	0	16.5876	0	0	0	7.6314	0	0	0	0	0	0	0	0	0	0	12.1294	0	0	0	3.6264	0	0
6_AE1712_C8_N19_24_200m_v_NODE_807_length_15315_cov_28.372490	0	65.8325	0	0	0	23.9897	0	0	0	0	0	0	12.4666	0	0	0	40.2213	0	0	0	17.7277	0	0
6_AE1712_C8_N19_24_200m_v_NODE_812_length_15250_cov_25.100903	2.7441	40.5835	0	2.807	0	13.5452	0	3.4894	0	0	0	0	5.7134	0	2.0808	3.6579	27.4548	0	0	2.0384	10.3451	0	0
6_AE1712_C8_N19_24_200m_v_NODE_815_length_15226_cov_10.294607	0	8.5577	0	0	0	4.5061	0	0	0	0	0	0	3.5066	0	0	0	8.4368	0	0	0	3.8118	0	0
6_AE1712_C8_N19_24_200m_v_NODE_828_length_15095_cov_9.580237	0	21.3403	0	0	0	10.0945	0	0	0	0	0	0	3.9744	0	0	0	14.7943	0	0	0	5.3758	0	0
6_AE1712_C8_N19_24_200m_v_NODE_831_length_15054_cov_9.782400	0	26.6439	0	0	0	8.6879	0	0	0	0	0	0	6.1193	0	0	0	12.8189	0	0	0	5.967	0	0
6_AE1712_C8_N19_24_200m_v_NODE_833_length_15009_cov_11.338200	0	21.8804	0	0	0	10.8559	0	2.2042	0	0	0	0	5.4302	0	0	0	17.0438	0	0	0	7.719	0	0
6_AE1712_C8_N19_24_200m_v_NODE_837_length_14988_cov_10.752196	0	18.3407	0	0	0	9.6047	0	0	0	0	0	0	6.7986	0	0	0	17.0697	0	0	0	8.3351	0	0
6_AE1712_C8_N19_24_200m_v_NODE_842_length_14941_cov_13.298910	0	17.3543	0	0	0	8.3131	0	0	0	0	0	0	6.6939	0	0	0	16.4145	0	0	0	9.4537	0	0
6_AE1712_C8_N19_24_200m_v_NODE_847_length_14875_cov_8.831937	0	18.6792	0	0	0	7.3909	0	8.6378	0	0	1.6036	0	9.4858	0	2.4098	0	13.1596	0	0	0	9.4458	0	0
6_AE1712_C8_N19_24_200m_v_NODE_854_length_14807_cov_18.947251	0	32.389	0	0	0	18.67	0	8.5763	0	0	0	0	8.2787	0	0	0	21.8985	0	0	0	13.596	0	2.0854
6_AE1712_C8_N19_24_200m_v_NODE_878_length_14423_cov_17.468354	0	11.4001	0	0	0	6.8191	0	0	0	0	0	0	4.6376	0	0	0	15.0035	0	0	0	7.2181	0	0
6_AE1712_C8_N19_24_200m_v_NODE_883_length_14378_cov_7.048248	0	10.269	0	0	0	7.8933	0	0	0	0	0	0	5.4692	0	0	0	11.2778	0	0	0	6.7843	0	0
6_AE1712_C8_N19_24_200m_v_NODE_888_length_14306_cov_9.950594	2.6464	18.1542	0	0	0	10.8252	0	0	0	0	0	0	6.6401	0	0	0	10.8688	0	0	2.9977	7.2531	0	0
6_AE1712_C8_N19_24_200m_v_NODE_893_length_14232_cov_76.130625	6.0979	135.7595	0	6.8654	4.2762	52.4638	0	15.4949	4.7688	2.2981	8.16	2.4449	21.9252	0	7.2096	3.72	79.0006	0	5.0505	4.5121	34.7114	1.8794	6.033
6_AE1712_C8_N19_24_200m_v_NODE_905_length_14118_cov_26.136671	0	31.5015	0	0	0	21.1319	0	0	0	0	0	0	12.5412	0	0	0	25.555	0	0	0	10.8954	0	0
6_AE1712_C8_N19_24_200m_v_NODE_921_length_13969_cov_60.556723	3.9971	36.9214	0	0	3.983	20.253	0	0	1.877	0	0	2.2942	6.0825	0	0	3.9971	31.0244	0	0	3.2358	7.1109	0	0
6_AE1712_C8_N19_24_200m_v_NODE_922_length_13962_cov_11.931077	0	20.3051	0	0	0	6.6979	0	0	0	0	0	0	3.1135	0	0	0	10.3225	0	0	0	5.1663	0	0
6_AE1712_C8_N19_24_200m_v_NODE_927_length_13897_cov_9.994645	0	28.4268	0	1.7171	0	7.924	0	12.531	0	0	3.9463	0	3.7782	0	2.5477	0	15.0597	0	2.1111	0	4.4163	0	2.967
6_AE1712_C8_N19_24_200m_v_NODE_932_length_13854_cov_14.227408	0	17.4997	0	0	0	10.6273	0	0	0	0	0	0	5.4039	0	0	0	20.03	0	0	0	7.978	0	0
6_AE1712_C8_N19_24_200m_v_NODE_933_length_13839_cov_28.564453	0	47.7945	0	0	0	23.7613	0	3.3422	0	0	0	0	16.2112	0	0	0	42.8874	0	0	0	22.7546	0	0
6_AE1712_C8_N19_24_200m_v_NODE_959_length_13604_cov_11.364530	0	15.8037	0	0	0	9.4569	0	2.7268	0	0	0	0	8.4169	0	0	0	11.2804	0	0	0	7.1883	0	0
6_AE1712_C8_N19_24_200m_v_NODE_964_length_13595_cov_7.700769	0	14.9342	0	0	0	9.7005	0	0	0	0	0	0	5.0101	0	0	0	11.1665	0	0	0	6.0116	0	0
6_AE1712_C8_N19_24_200m_v_NODE_977_length_13495_cov_6.035251	0	0	0	0	0	0	0	0	0	0	0	0	0	0	0	0	9.4486	0	0	0	0	0	0
6_AE1712_C8_N19_24_200m_v_NODE_980_length_13483_cov_7.403924	0	11.5995	0	0	0	4.8687	0	0	0	0	0	0	2.4444	0	0	0	9.8144	0	0	0	4.7523	0	0
6_AE1712_C8_N19_24_200m_v_NODE_981_length_13467_cov_28.890665	0	66.6739	0	2.676	0	28.987	0	5.9947	0	0	0	0	14.389	0	0	0	46.1628	0	0	0	24.7176	0	0
6_AE1712_C8_N19_24_200m_v_NODE_984_length_13440_cov_13.287510	0	28.8499	0	0	0	12.8663	0	0	0	0	0	0	6.3511	0	0	0	21.0432	0	0	0	7.0898	0	0
6_AE1712_C8_N19_24_200m_v_NODE_993_length_13382_cov_5.475611	0	16.6992	0	0	0	5.7327	0	3.2949	0	0	0	0	5.3389	0	0	0	9.2294	0	0	0	6.515	0	0
6_AE1712_C8_N19_24_200m_v_NODE_999_length_13321_cov_9.644669	7.0739	22.2791	0	0	0	1.9551	0	0	0	0	0	0	1.7508	0	0	0	9.5671	0	0	0	1.6424	0	0
6_AE1712_C8_N19_24_200m_v_NODE_1021_length_13164_cov_12.740582	0	11.4356	0	0	0	10.6193	0	0	0	0	0	0	5.4351	0	0	0	8.9133	0	0	0	5.1359	0	0
6_AE1712_C8_N19_24_200m_v_NODE_1024_length_13138_cov_12.612051	5.0576	37.9213	0	2.657	4.3453	19.1836	0	2.7666	4.1258	0	0	3.1427	8.4349	0	0	3.6733	19.5647	0	0	3.8252	12.745	0	0
6_AE1712_C8_N19_24_200m_v_NODE_1035_length_13018_cov_6.900085	0	11.6277	0	0	3.1339	7.6815	0	0	0	0	0	0	4.9336	0	1.7812	0	10.9141	0	0	3.0978	5.8078	0	0
6_AE1712_C8_N19_24_200m_v_NODE_1047_length_12920_cov_10.629759	0	6.5935	0	4.0825	0	4.7967	0	11.2954	0	0	3.471	0	7.5051	0	3.3947	0	17.0621	0	2.1273	0	10.8495	0	2.983
6_AE1712_C8_N19_24_200m_v_NODE_1056_length_12807_cov_28.023488	0	38.2826	0	2.5262	0	32.6621	0	2.4826	0	0	2.7085	0	13.0797	0	2.9891	0	40.8601	0	0	0	17.8149	0	0
6_AE1712_C8_N19_24_200m_v_NODE_1067_length_12717_cov_5.543908	0	10.1881	0	0	0	6.2787	0	0	0	0	0	0	3.2309	0	0	0	8.6433	0	0	0	4.41	0	0
6_AE1712_C8_N19_24_200m_v_NODE_1083_length_12595_cov_92.021170	0	100.0912	0	2.7798	0	40.1068	0	0	0	0	0	0	31.6756	0	0	0	92.919	0	0	0	35.6595	0	0
6_AE1712_C8_N19_24_200m_v_NODE_1096_length_12524_cov_7.910260	0	0	0	8.438	0	0	0	5.6464	0	0	0	0	0	0	0	0	11.6537	0	0	0	0	0	0
6_AE1712_C8_N19_24_200m_v_NODE_1103_length_12464_cov_12.299588	0	10.3501	0	0	0	6.2892	0	0	0	0	0	0	5.7743	0	0	0	12.7554	0	0	0	6.3066	0	0
6_AE1712_C8_N19_24_200m_v_NODE_1104_length_12464_cov_6.734480	0	8.1165	0	0	0	2.9463	0	0	0	0	0	0	2.3531	0	0	0	7.0228	0	0	0	0	0	0
6_AE1712_C8_N19_24_200m_v_NODE_1105_length_12461_cov_8.044170	0	16.3286	0	3.7944	0	7.6153	0	14.1917	0	0	3.9364	0	7.1265	0	2.8085	0	12.4616	0	1.7947	0	5.3784	0	2.2236
6_AE1712_C8_N19_24_200m_v_NODE_1115_length_12410_cov_13.193627	0	18.056	0	2.5304	0	10.7553	0	6.8696	0	0	1.6897	0	7.9196	0	2.904	0	21.471	0	0	0	8.4188	0	0
6_AE1712_C8_N19_24_200m_v_NODE_1122_length_12387_cov_17.037774	0	39.658	0	0	0	14.7393	0	5.1439	0	0	1.9664	0	8.0915	0	0	0	23.9471	0	0	0	9.8199	0	0
6_AE1712_C8_N19_24_200m_v_NODE_1130_length_12315_cov_12.393447	0	25.3143	0	0	0	17.9322	0	0	0	0	0	0	5.4099	0	0	0	18.6387	0	0	0	9.5899	0	0
6_AE1712_C8_N19_24_200m_v_NODE_1131_length_12291_cov_16.864009	0	27.4391	0	1.8631	0	10.6621	0	3.7766	0	0	0	0	7.7782	0	1.8739	0	26.5565	0	0	0	8.3313	0	0
6_AE1712_C8_N19_24_200m_v_NODE_1132_length_12288_cov_6.256081	0	9.6125	0	0	0	7.4324	0	0	0	0	0	0	2.3466	0	0	0	10.8526	0	0	0	5.3297	0	0
6_AE1712_C8_N19_24_200m_v_NODE_1133_length_12285_cov_10.938974	0	17.553	0	0	0	5.8952	0	0	0	0	0	0	5.5162	0	0	0	17.2882	0	0	0	8.4921	0	0
6_AE1712_C8_N19_24_200m_v_NODE_1137_length_12272_cov_25.892087	0	32.4848	0	0	0	11.8342	0	4.2852	0	0	0	0	8.9914	0	2.404	0	23.8901	0	0	0	12.3849	0	0
6_AE1712_C8_N19_24_200m_v_NODE_1140_length_12242_cov_46.478586	0	93.3454	0	5.855	0	40.5582	0	10.475	0	0	3.668	0	19.9318	0	5.3743	2.461	65.8149	0	2.8861	0	32.9891	0	2.9335
6_AE1712_C8_N19_24_200m_v_NODE_1159_length_12130_cov_5.718161	0	13.8616	0	0	3.676	6.877	0	0	0	0	0	2.6258	5.9329	0	0	2.8722	8.645	0	0	2.6589	4.7908	0	0
6_AE1712_C8_N19_24_200m_v_NODE_1163_length_12094_cov_22.463593	0	41.4864	0	0	0	16.8582	0	2.3967	0	0	2.013	0	13.5525	0	0	0	35.8029	0	0	0	16.3616	0	0
6_AE1712_C8_N19_24_200m_v_NODE_1170_length_12030_cov_9.766837	0	14.6853	0	0	0	10.632	0	0	0	0	0	0	9.603	0	0	0	14.9962	0	0	0	9.9499	0	0
6_AE1712_C8_N19_24_200m_v_NODE_1171_length_12024_cov_14.626852	0	20.7507	0	0	0	17.6353	0	0	0	0	0	0	13.555	0	0	0	23.4593	0	0	0	11.5294	0	0
6_AE1712_C8_N19_24_200m_v_NODE_1178_length_11976_cov_31.866207	0	52.9281	0	0	0	22.0779	0	2.801	0	0	0	0	16.0702	0	2.1561	0	50.3917	0	0	0	20.1889	0	0
6_AE1712_C8_N19_24_200m_v_NODE_1185_length_11921_cov_6.640578	0	2.5826	0	9.8238	0	4.2082	0	7.1411	0	0	0	0	0	0	0	0	10.3665	0	9.037	0	0	0	4.6875
6_AE1712_C8_N19_24_200m_v_NODE_1194_length_11882_cov_14.837018	0	12.8834	0	0	0	5.4713	0	0	0	0	0	0	2.7076	0	0	0	13.4184	0	0	0	3.689	0	0
6_AE1712_C8_N19_24_200m_v_NODE_1204_length_11826_cov_16.700145	0	28.3778	0	0	0	14.4182	0	0	0	0	0	0	0	0	0	0	15.9177	0	0	0	0	0	0
6_AE1712_C8_N19_24_200m_v_NODE_1207_length_11803_cov_7.963756	0	13.6969	0	0	0	5.1165	0	6.9857	0	0	0	0	5.5214	0	0	0	12.7877	0	0	0	5.7983	0	0
6_AE1712_C8_N19_24_200m_v_NODE_1209_length_11802_cov_7.788913	3.6414	15.1648	0	0	5.4022	7.3784	0	0	5.9236	0	0	3.5061	0	0	0	3.2816	8.8874	0	0	5.8817	4.7573	0	0
6_AE1712_C8_N19_24_200m_v_NODE_1211_length_11791_cov_10.816203	0	24.6963	0	0	0	9.1974	0	0	0	0	0	0	8.253	0	0	0	16.7824	0	0	0	11.6153	0	0
6_AE1712_C8_N19_24_200m_v_NODE_1212_length_11788_cov_80.168389	4.6495	128.7465	0	7.5863	4.1015	47.0337	0	18.9272	4.3176	2.3182	8.3411	0	20.2211	0	7.743	4.4572	79.8805	0	5.7443	4.0392	37.544	0	6.8609
6_AE1712_C8_N19_24_200m_v_NODE_1214_length_11752_cov_6.054133	0	7.9133	0	0	0	4.1536	0	5.6888	0	0	0	0	5.1055	0	0	0	9.3776	0	0	0	5.3032	0	0
6_AE1712_C8_N19_24_200m_v_NODE_1216_length_11739_cov_5.865117	0	0	0	8.4941	0	0	0	5.3807	0	0	0	0	0	0	0	0	8.5647	0	0	0	0	0	0
6_AE1712_C8_N19_24_200m_v_NODE_1238_length_11529_cov_20.784841	0	32.3128	0	0	0	17.3823	0	0	0	0	0	0	10.7654	0	0	0	29.2905	0	0	0	10.9634	0	0
6_AE1712_C8_N19_24_200m_v_NODE_1241_length_11495_cov_14.491943	2.0445	21.1023	0	0	0	12.6799	0	0	2.9647	0	0	2.7071	7.0328	0	0	3.9477	22.3635	0	0	3.6738	11.067	0	0
6_AE1712_C8_N19_24_200m_v_NODE_1243_length_11475_cov_6.605369	0	11.6189	0	0	0	4.5996	0	0	0	0	0	0	3.4511	0	0	0	10.3549	0	0	0	3.9822	0	0
6_AE1712_C8_N19_24_200m_v_NODE_1253_length_11427_cov_6.415683	0	14.0172	0	0	0	11.9345	0	0	0	0	0	0	3.1451	0	0	0	9.9846	0	0	0	7.9088	0	0
6_AE1712_C8_N19_24_200m_v_NODE_1265_length_11363_cov_21.449141	0	15.66	0	0	0	18.1952	0	0	0	0	0	0	7.5118	0	0	0	19.1515	0	0	0	9.2449	0	0
6_AE1712_C8_N19_24_200m_v_NODE_1274_length_11325_cov_5.814100	0	13.3789	0	0	0	6.9174	0	0	0	0	0	0	4.2184	0	0	0	9.3931	0	0	0	4.1391	0	0
6_AE1712_C8_N19_24_200m_v_NODE_1277_length_11300_cov_27.261338	0	22.3118	0	0	0	15.9442	0	2.2108	0	0	0	0	5.0302	0	0	0	22.4733	0	0	2.4419	9.7269	0	0
6_AE1712_C8_N19_24_200m_v_NODE_1282_length_11258_cov_13.795188	3.5451	7.5886	0	0	6.1582	5.6077	0	0	7.5884	0	2.4413	3.6928	5.9409	0	0	3.5737	14.9857	0	0	4.8353	5.7221	1.8772	0
6_AE1712_C8_N19_24_200m_v_NODE_1284_length_11254_cov_14.567952	0	15.753	0	0	0	12.5712	0	2.491	0	0	0	0	8.0898	0	0	0	17.7863	0	0	0	10.8079	0	0
6_AE1712_C8_N19_24_200m_v_NODE_1286_length_11249_cov_6.855711	0	13.5259	0	0	0	8.0381	0	3.5283	0	0	0	0	4.058	0	0	0	11.3754	0	0	0	3.5285	0	0
6_AE1712_C8_N19_24_200m_v_NODE_1296_length_11185_cov_12.087865	5.0057	13.8846	0	0	6.4211	7.09	0	0	4.3499	0	0	3.0808	0	0	0	3.6955	15.5475	0	0	4.2229	3.2228	0	0
6_AE1712_C8_N19_24_200m_v_NODE_1319_length_11022_cov_7.414801	0	10.5981	0	0	0	8.0068	0	0	0	0	0	0	6.5971	0	0	0	11.5617	0	0	0	7.6931	0	0
6_AE1712_C8_N19_24_200m_v_NODE_1321_length_11017_cov_10.197806	0	9.5524	0	0	0	5.285	0	3.8163	0	0	0	0	3.9887	0	0	0	12.1883	0	0	0	6.3355	0	0
6_AE1712_C8_N19_24_200m_v_NODE_1333_length_10936_cov_12.445161	2.5015	27.323	0	0	6.8771	13.4291	0	0	3.2061	0	0	2.3865	10.6131	0	0	2.8136	18.3481	0	0	2.6639	10.124	0	0
6_AE1712_C8_N19_24_200m_v_NODE_1339_length_10884_cov_12.439900	0	16.8581	0	2.4696	0	9.3248	0	9.6682	0	0	2.4324	0	5.1764	0	4.2544	0	19.5873	0	0	0	7.3647	0	2.204
6_AE1712_C8_N19_24_200m_v_NODE_1344_length_10810_cov_6.437902	0	5.1682	0	0	0	2.9956	0	0	0	0	0	0	0	0	0	0	3.8489	0	0	0	2.6192	0	0
6_AE1712_C8_N19_24_200m_v_NODE_1353_length_10775_cov_10.739110	0	12.5209	0	0	0	6.6709	0	4.9661	0	0	0	0	4.7634	0	0	0	16.5197	0	0	0	6.759	0	0
6_AE1712_C8_N19_24_200m_v_NODE_1356_length_10732_cov_6.672079	0	13.842	0	0	0	3.0874	0	0	0	0	0	0	2.7515	0	0	0	10.7679	0	0	0	3.7212	0	0
6_AE1712_C8_N19_24_200m_v_NODE_1357_length_10729_cov_6.432876	0	7.0532	0	0	0	3.4227	0	0	1.5209	0	0	0	2.4615	0	0	0	5.5839	0	0	0	3.3635	0	0
6_AE1712_C8_N19_24_200m_v_NODE_1368_length_10648_cov_5.539211	0	14.7016	0	0	0	4.8716	0	0	0	0	0	0	2.571	0	0	0	8.4086	0	0	0	3.6996	0	0
6_AE1712_C8_N19_24_200m_v_NODE_1370_length_10646_cov_17.481976	0	27.6863	0	0	0	15.9928	0	2.2857	0	0	0	0	21.3374	0	0	0	27.8259	0	0	0	11.0741	0	0
6_AE1712_C8_N19_24_200m_v_NODE_1381_length_10613_cov_26.369875	0	40.1478	0	0	0	40.5493	0	0	0	0	0	0	24.0558	0	0	0	39.2666	0	0	0	24.8567	0	0
6_AE1712_C8_N19_24_200m_v_NODE_1382_length_10611_cov_7.452725	0	0	0	0	0	0	0	0	0	0	0	0	0	0	0	0	11.4922	0	0	0	0	0	0
6_AE1712_C8_N19_24_200m_v_NODE_1398_length_10512_cov_7.412266	0	11.6471	0	0	0	8.2448	0	0	0	0	0	0	4.8175	0	0	2.6011	10.9005	0	0	0	4.4193	0	0
6_AE1712_C8_N19_24_200m_v_NODE_1400_length_10507_cov_12.009875	0	19.1195	0	0	0	7.4891	0	0	0	0	0	0	4.4863	0	0	0	18.1684	0	0	0	7.4825	0	0
6_AE1712_C8_N19_24_200m_v_NODE_1406_length_10464_cov_19.329065	5.276	26.936	0	0	4.484	14.5462	0	2.8407	4.4946	0	0	3.7666	5.0057	0	0	6.4629	17.8235	0	0	6.296	7.9061	0	0
6_AE1712_C8_N19_24_200m_v_NODE_1409_length_10453_cov_6.017926	2.4067	4.2519	0	0	2.9159	3.3389	0	0	2.9169	0	0	0	0	0	0	2.7148	8.4408	0	0	2.7374	1.9978	0	0
6_AE1712_C8_N19_24_200m_v_NODE_1412_length_10445_cov_8.220197	0	10.3286	0	0	0	6.1037	0	2.9702	0	0	0	0	4.6873	0	1.6565	0	12.5746	0	0	0	5.9019	0	0
6_AE1712_C8_N19_24_200m_v_NODE_1414_length_10437_cov_5.383880	0	9.9147	0	0	0	4.939	0	2.4295	0	0	0	0	2.5229	0	0	0	8.772	0	0	0	4.3025	0	0
6_AE1712_C8_N19_24_200m_v_NODE_1424_length_10358_cov_7.509581	0	18.5236	0	0	0	7.6112	0	0	0	0	0	0	2.2185	0	0	0	11.8762	0	0	0	3.1762	0	0
6_AE1712_C8_N19_24_200m_v_NODE_1439_length_10319_cov_7.557704	0	17.2121	0	0	0	5.8714	0	0	0	0	0	0	5.1675	0	0	0	12.824	0	0	0	8.7747	0	0
6_AE1712_C8_N19_24_200m_v_NODE_1443_length_10306_cov_35.160817	0	55.3158	0	3.7609	0	21.499	0	5.322	0	0	0	0	13.165	0	0	0	46.4141	0	0	0	21.874	0	2.3701
6_AE1712_C8_N19_24_200m_v_NODE_1451_length_10283_cov_6.452087	0	6.1118	0	0	0	2.27	0	0	0	0	0	0	0	0	0	0	6.0925	0	0	0	0	0	0
6_AE1712_C8_N19_24_200m_v_NODE_1469_length_10226_cov_10.997832	0	21.7763	0	3.181	0	9.7436	0	15.3412	0	0	2.6431	0	8.1531	0	4.5139	0	18.9813	0	0	0	10.8417	0	2.3229
6_AE1712_C8_N19_24_200m_v_NODE_1482_length_10203_cov_17.974422	0	37.703	0	5.0094	0	14.9832	0	9.0097	0	0	0	0	8.2319	0	3.4829	0	29.9667	0	0	0	11.7016	0	2.5897
6_AE1712_C8_N19_24_200m_v_NODE_1486_length_10194_cov_6.246516	0	9.4405	0	0	0	4.2501	0	0	0	0	0	0	2.9221	0	0	0	9.3938	0	0	0	4.6681	0	0
6_AE1712_C8_N19_24_200m_v_NODE_1488_length_10188_cov_20.513896	0	29.1382	0	0	0	14.2645	0	2.4043	0	0	0	0	8.3237	0	0	0	30.1568	0	0	0	11.7966	0	0
6_AE1712_C8_N19_24_200m_v_NODE_1497_length_10147_cov_11.084608	0	15.8326	0	0	0	13.9453	0	0	0	0	0	0	10.1223	0	0	0	18.0796	0	0	0	9.1542	0	0
6_AE1712_C8_N19_24_200m_v_NODE_1499_length_10139_cov_10.235242	0	15.8025	0	0	0	4.9048	0	1.8422	0	0	0	0	4.4011	0	0	0	11.6019	0	0	0	5.1939	0	0
6_AE1712_C8_N19_24_200m_v_NODE_1507_length_10110_cov_11.742051	0	18.7326	0	0	0	18.8065	0	0	0	0	0	0	5.6883	0	0	0	18.4826	0	0	0	7.907	0	0
6_AE1712_C8_N19_24_200m_v_NODE_1515_length_10083_cov_6.663302	0	23.1585	0	0	0	6.1998	0	0	0	0	0	0	0	0	0	0	10.9857	0	0	0	2.6219	0	0
6_AE1712_C8_N19_24_200m_v_NODE_1524_length_10004_cov_7.650750	3.5069	7.9259	0	0	9.2886	9.2239	0	0	4.6992	0	0	3.8476	2.8153	0	0	5.3659	8.9127	0	0	6.6028	6.8453	0	0
8_AE1712_C11_N8_14_200m_v_NODE_3_length_411044_cov_18.072519	0	0	0	0	0	0	0	13.9093	0	0	0	0	0	0	0	0	4.9387	0	0	0	27.7865	0	3.0114
8_AE1712_C11_N8_14_200m_v_NODE_9_length_260175_cov_16.937404	0	0	0	0	0	0	0	9.4368	0	0	0	0	0	0	0	0	0	0	0	0	26.0629	0	2.9355
8_AE1712_C11_N8_14_200m_v_NODE_102_length_75567_cov_12.801378	0	0	0	0	0	0	0	0	0	0	0	0	0	0	0	0	8.0815	0	0	0	19.4996	0	0
8_AE1712_C11_N8_14_200m_v_NODE_115_length_68805_cov_39.203425	0	95.3542	0	0	0	38.8044	0	0	0	0	0	0	26.2222	0	0	0	62.7343	0	0	0	35.0933	0	0
8_AE1712_C11_N8_14_200m_v_NODE_138_length_60678_cov_21.185046	9.5646	118.4331	0	5.2529	11.7182	62.1288	0	10.7511	9.2408	5.5456	5.902	4.8697	18.0502	0	4.6961	9.0765	73.9116	0	4.6919	11.0993	32.0515	4.2316	4.6732
8_AE1712_C11_N8_14_200m_v_NODE_146_length_58227_cov_18.599484	0	54.952	0	0	0	21.7419	0	5.2894	0	0	2.7806	0	13.6516	0	0	0	36.548	0	0	0	17.9044	0	2.4134
8_AE1712_C11_N8_14_200m_v_NODE_149_length_57678_cov_22.422336	2.3801	190.3296	0	0	5.4746	60.9926	0	3.0841	2.343	0	0	0	21.2046	0	0	2.5374	120.1025	0	0	3.4238	35.1259	0	0
8_AE1712_C11_N8_14_200m_v_NODE_247_length_33944_cov_10.513479	0	2.1438	0	6.2389	0	3.1022	0	3.7788	0	0	0	0	0	0	0	0	12.0068	0	0	0	16.066	0	0
8_AE1712_C11_N8_14_200m_v_NODE_252_length_33507_cov_34.150314	0	45.9104	0	0	0	42.0477	0	0	0	0	0	0	23.6426	0	0	0	54.4345	0	0	0	34.1611	0	0
8_AE1712_C11_N8_14_200m_v_NODE_256_length_33144_cov_28.287719	0	132.7906	0	0	0	32.036	0	5.0882	0	0	2.5095	0	28.6299	0	2.0561	0	76.7954	0	0	0	35.1532	0	2.4084
8_AE1712_C11_N8_14_200m_v_NODE_265_length_31853_cov_16.961638	0	50.8016	0	0	0	19.7806	0	0	0	0	0	0	8.6721	0	0	0	32.7445	0	0	0	15.0749	0	0
8_AE1712_C11_N8_14_200m_v_NODE_293_length_29237_cov_44.061763	4.5342	210.8612	0	7.7311	5.9252	182.075	0	0	4.3815	0	0	2.5802	45.0333	0	2.5718	5.2216	150.3756	0	0	5.0845	66.001	0	0
8_AE1712_C11_N8_14_200m_v_NODE_315_length_27804_cov_12.217586	0	25.4249	0	0	0	24.9328	0	0	0	0	0	0	11.3773	0	0	0	21.1883	0	0	0	13.031	0	0
8_AE1712_C11_N8_14_200m_v_NODE_376_length_22685_cov_10.086783	0	17.8755	0	0	0	10.9273	0	3.7554	0	0	0	0	4.8334	0	0	0	12.1863	0	0	0	7.856	0	0
8_AE1712_C11_N8_14_200m_v_NODE_396_length_21357_cov_26.124671	0	196.8213	0	2.0784	0	59.2275	0	2.6319	0	0	0	0	18.6076	0	0	0	90.8903	0	0	0	25.4265	0	0
8_AE1712_C11_N8_14_200m_v_NODE_410_length_20672_cov_26.379607	0	54.0642	0	0	0	24.7277	0	0	0	0	0	0	20.6351	0	0	0	53.6943	0	0	0	21.96	0	0
8_AE1712_C11_N8_14_200m_v_NODE_414_length_20442_cov_14.997397	0	57.0245	0	0	0	29.4921	0	0	0	0	0	0	0	0	9.8434	0	0	0	0	0	22.7117	0	0
8_AE1712_C11_N8_14_200m_v_NODE_423_length_20151_cov_10.420145	0	30.5845	0	0	0	23.2869	0	0	0	0	0	0	13.4	0	0	0	31.4342	0	0	0	16.4602	0	0
8_AE1712_C11_N8_14_200m_v_NODE_439_length_19433_cov_6.029862	4.5004	11.256	0	0	9.7475	10.0404	0	0	4.505	0	0	4.8336	3.8579	0	0	6.1715	8.9571	0	0	7.7255	8.0519	0	0
8_AE1712_C11_N8_14_200m_v_NODE_450_length_19240_cov_25.151960	0	44.1266	0	0	0	24.4325	0	5.3807	0	0	2.6023	0	16.1349	0	2.4598	0	46.1189	0	0	0	24.1525	0	0
8_AE1712_C11_N8_14_200m_v_NODE_452_length_19160_cov_7.094010	0	17.1307	0	0	0	7.7134	0	0	0	0	0	0	4.7131	0	0	0	11.4447	0	0	0	7.4853	0	0
8_AE1712_C11_N8_14_200m_v_NODE_498_length_17089_cov_28.356748	0	62.8917	0	0	0	39.5481	0	0	0	0	2.6577	0	20.7621	0	0	0	60.767	0	0	0	34.6636	0	0
8_AE1712_C11_N8_14_200m_v_NODE_570_length_14796_cov_16.955296	0	56.3363	0	0	0	32.8583	0	0	0	0	0	0	12.5369	0	0	0	54.7701	0	0	0	16.824	0	0
8_AE1712_C11_N8_14_200m_v_NODE_610_length_13667_cov_6.950405	0	17.5051	0	0	0	8.2577	0	0	0	0	0	0	4.078	0	0	0	9.942	0	0	0	7.6108	0	0
8_AE1712_C11_N8_14_200m_v_NODE_638_length_13050_cov_12.130579	0	25.7199	0	0	0	18.6518	0	0	0	0	0	0	10.9718	0	0	0	20.0993	0	0	0	11.3536	0	0
8_AE1712_C11_N8_14_200m_v_NODE_644_length_12921_cov_8.799362	4.0469	25.3642	0	0	4.9121	13.8729	0	2.3327	4.3233	0	0	2.7137	6.723	0	0	4.106	19.1468	0	0	5.4206	13.5834	0	0
8_AE1712_C11_N8_14_200m_v_NODE_647_length_12853_cov_6.494130	2.2641	18.8319	0	0	0	10.1233	0	0	0	0	0	0	6.9542	0	0	0	11.5196	0	0	2.9663	7.4891	0	0
8_AE1712_C11_N8_14_200m_v_NODE_650_length_12789_cov_6.135856	2.9176	7.4572	0	0	6.8839	6.1036	0	0	2.9528	0	0	3.0314	2.7019	0	0	4.314	5.7338	0	0	6.6602	5.9352	0	0
8_AE1712_C11_N8_14_200m_v_NODE_677_length_12258_cov_12.782694	0	13.6501	0	0	0	10.1084	0	0	0	0	0	0	4.7436	0	0	0	17.7687	0	0	0	9.1059	0	0
8_AE1712_C11_N8_14_200m_v_NODE_678_length_12252_cov_10.884764	0	22.8802	0	0	0	15.6032	0	0	0	0	0	0	14.6651	0	0	0	31.7406	0	0	0	16.0157	0	0
8_AE1712_C11_N8_14_200m_v_NODE_697_length_11927_cov_5.136118	0	14.7829	0	0	0	7.04	0	3.9432	0	0	0	0	6.0066	0	0	0	13.4646	0	0	0	8.8463	0	0
8_AE1712_C11_N8_14_200m_v_NODE_708_length_11714_cov_10.466014	5.9452	58.068	0	0	3.4693	14.1762	0	0	0	0	0	0	7.4131	0	0	3.0483	32.3519	0	0	1.9143	9.9698	0	0
8_AE1712_C11_N8_14_200m_v_NODE_734_length_11301_cov_19.495991	0	69.7934	0	6.641	2.8727	58.9136	0	8.2924	0	0	4.6889	0	22.0196	0	5.6067	2.9837	50.5352	0	2.0471	2.1183	26.8428	0	3.3315
8_AE1712_C11_N8_14_200m_v_NODE_737_length_11252_cov_8.519911	0	21.0308	0	0	0	20.0404	0	0	0	0	0	0	10.5543	0	0	0	24.0791	0	0	0	14.9161	0	0
8_AE1712_C11_N8_14_200m_v_NODE_752_length_11062_cov_13.423487	0	16.0449	0	0	0	14.9137	0	0	0	0	0	0	6.136	0	0	0	13.2558	0	0	0	9.6876	0	0
8_AE1712_C11_N8_14_200m_v_NODE_767_length_10899_cov_13.296433	0	27.3682	0	0	0	10.6005	0	4.8669	0	0	0	0	8.0905	0	0	0	19.9489	0	0	0	12.7769	0	0
8_AE1712_C11_N8_14_200m_v_NODE_773_length_10816_cov_13.573796	0	19.4453	0	0	0	21.8423	0	2.5496	0	0	2.4906	0	8.5066	0	0	0	18.1689	0	0	0	11.953	0	0
8_AE1712_C11_N8_14_200m_v_NODE_777_length_10776_cov_12.051500	0	70.0467	0	6.4842	0	26.1351	0	10.5756	0	0	3.31	0	14.9293	0	3.9199	1.6591	49.433	0	1.7716	0	21.5516	0	2.8563
8_AE1712_C11_N8_14_200m_v_NODE_808_length_10237_cov_18.066043	0	65.8061	0	0	0	24.1491	0	0	0	0	0	0	12.4618	0	0	0	26.5822	0	0	0	17.3602	0	0
9_AE1712_C14_N3_8_80m_v_NODE_6_length_18604_cov_22.232310	0	4.8352	0	13.3318	0	0	0	81.8314	0	0	14.2132	0	2.2329	0	30.9278	0	4.6695	0	4.3657	0	2.4264	0	17.2712
9_AE1712_C14_N3_8_80m_v_NODE_15_length_11861_cov_6.470214	0	3.1334	0	5.4613	0	0	1.8424	11.737	0	8.6739	10.1846	0	0	0	3.9833	0	0	0	7.796	0	0	7.7789	10.7517
9_AE1712_C14_N3_8_80m_v_NODE_16_length_11286_cov_5.877866	0	0	0	1.7599	0	0	0	5.2796	0	2.4254	8.4173	0	0	0	2.6362	0	0	0	5.7517	0	0	2.8906	9.1011
9_AE1712_C14_N3_8_80m_v_NODE_18_length_10779_cov_9.444123	0	5.8153	0	6.9869	0	0	3.1188	17.9928	0	10.9551	13.3047	0	0	0	6.2608	0	0	0	12.4206	0	0	9.8153	14.9562
9_AE1712_C14_N3_8_80m_v_NODE_24_length_10100_cov_25.133094	0	0	0	11.301	0	0	0	42.4071	0	5.234	58.3077	0	0	0	11.7866	0	0	0	47.3882	0	0	2.9358	39.2722
