# Supplementary material for: Long-read powered viral metagenomics in the oligotrophic Sargasso Sea
Source: Nat Commun. 2024 May 14;15:4089. doi: 10.1038/s41467-024-48300-6 (PMC11094077; doi:10.1038/s41467-024-48300-6)
Supplement: Supplementary file 6 — Source Data file [file 41467_2024_48300_MOESM6_ESM.zip › source_data/BATS_short_reads_2031_coverage_rm2v.csv]

	10_AE1712_C14_N14_19_200m_c_1	10_AE1712_C14_N14_19_200m_v_1	11_AE1712_C16_N1_7_80m_c_1	11_AE1712_C16_N1_7_80m_v_1	12_AE1712_C16_N8_14_200m_c_1	12_AE1712_C16_N8_14_200m_v_1	1_AE1712_C3_N1_7_80m_c_1	1_AE1712_C3_N1_7_80m_v_1	2_AE1712_C3_N8_14_200m_c_1	3_AE1712_C6_N1_7_80m_c_1	3_AE1712_C6_N1_7_80m_v_1	4_AE1712_C6_N8_17_200m_c_1	4_AE1712_C6_N8_17_200m_v_1	5_AE1712_C8_N7_12_80m_c_1	5_AE1712_C8_N7_12_80m_v_1	6_AE1712_C8_N19_24_200m_c_1	6_AE1712_C8_N19_24_200m_v_1	7_AE1712_C11_N1_7_80m_c_1	7_AE1712_C11_N1_7_80m_v_1	8_AE1712_C11_N8_14_200m_c_1	8_AE1712_C11_N8_14_200m_v_1	9_AE1712_C14_N3_8_80m_c_1	9_AE1712_C14_N3_8_80m_v_1
11_AE1712_C16_N1_7_80m_c_NODE_2_length_48652_cov_320.387277	28327.69918	42568.12561	189064.9243	302297.4531	18214.25807	82445.97616	78708.16217	83822.52857	18593.25913	22987.43993	381445.3691	22353.80433	106756.1404	113651.6949	350006.3413	21605.69909	47328.26942	512716.4039	591014.8355	17212.40877	87399.56592	40855.17506	422557.9217
6_AE1712_C8_N19_24_200m_v_NODE_87_length_59353_cov_1449.401022	658.857397	33526.45181	0	36466.96437	613.4626884	17375.23347	0	10968.34708	586.9605547	125.8162988	52758.75616	510.5672965	130639.9882	0	47468.1296	565.7357136	115040.7973	0	29353.69831	582.2870518	98769.73634	134.7325246	43973.81539
VIRSorter_utg000675l_segment0_LN:i:47211_RC:i:93355_XC:f:1_000000	485.2204085	25447.78242	0	26791.07024	475.989711	13634.15462	0	7669.943744	425.4257513	0	39358.53132	358.9234767	97151.42946	0	35101.95102	411.9350189	85615.83407	0	22652.91772	433.6787249	74669.12169	0	32491.73762
VIRSorter_utg001035l_segment0_LN:i:15831_RC:i:17804_XC:f:1_000000	366.4723972	17682.27116	0	17315.23104	267.5611128	9228.209123	0	6296.008233	303.5504448	0	26008.18528	213.4873174	63289.04444	0	23622.41546	273.0360916	57920.54211	0	14805.74553	280.8770151	50711.52704	0	21617.01303
VIRSorter_utg003456l_segment0_LN:i:16480_RC:i:6978_XC:f:1_000000	369.9234867	25988.40429	0	9681.357394	169.6334115	20176.36713	0	7841.674835	222.445579	0	11567.37539	176.3946304	17090.95583	0	10798.15903	305.8759589	25639.69125	0	9644.39893	312.9768531	19580.06607	0	11140.0219
1_AE1712_C3_N1_7_80m_v_NODE_113_length_58572_cov_24.785640	163.135684	0	4057.720029	2898.114527	0	0	28700.38594	5827.245188	0	20287.91573	16211.25715	0	0	10693.47112	5396.795439	0	0	20490.48233	14494.43441	0	0	27040.17176	12778.21791
VIRSorter_utg000374l_segment0_LN:i:12243_RC:i:7102_XC:f:1_000000	415.2410105	25191.91715	0	9856.032962	246.0094893	20927.77024	0	6001.18063	239.2471098	0	9892.606701	231.8995447	16251.31708	0	11720.26536	415.1520434	25001.22966	0	6300.523446	317.9940833	18929.05769	0	10564.80021
VIRSorter_utg003110l_segment0_LN:i:10926_RC:i:1070_XC:f:1_000000	324.5319448	25315.71631	0	6150.348134	228.921605	49733.17702	0	686.1953649	142.8159987	0	2364.126759	127.8286287	18350.22894	0	2575.718688	297.0114268	26227.03153	0	0	190.1192475	17492.33074	0	2333.698284
VIRSorter_utg000015l_segment0_LN:i:26219_RC:i:14221_XC:f:1_000000	0	223.7174668	0	8090.950494	0	0	0	5130.722352	0	295.3316548	41178.14177	0	0	0	7511.971875	0	0	0	43137.53361	0	0	315.0718457	45503.46136
10_AE1712_C14_N14_19_200m_v_NODE_292_length_35524_cov_137.201907	0	13815.75821	0	7979.996494	0	21841.26558	0	4597.495059	0	0	16449.48751	0	13469.53045	0	14161.82452	0	16363.18359	0	12156.74746	0	15772.39268	0	10103.56881
VIRSorter_utg000172l_segment0_LN:i:13014_RC:i:5656_XC:f:1_000000	0	231.4416764	0	6958.36543	0	0	0	5771.268559	0	265.5457953	39544.23506	0	0	0	5599.717736	0	0	0	41728.93427	0	0	308.6973335	39878.49536
VIRSorter_utg000147l_segment0_LN:i:11948_RC:i:7170_XC:f:1_000000	0	0	0	5076.617363	0	0	0	6920.863627	0	110.4343375	29189.83789	0	0	0	7064.833554	0	0	0	51123.509	0	0	0	36952.82961
VIRSorter_utg001170l_segment0_LN:i:13824_RC:i:7806_XC:f:1_000000	306.6057091	20581.16635	0	7858.066291	185.0682687	17044.30298	0	5603.616385	153.7372924	0	9257.421173	158.8988632	12885.63377	0	9156.628244	266.9492546	20651.12109	0	6990.878186	275.9229465	15591.86069	0	8950.660311
VIRSorter_utg000052l_segment0_LN:i:36580_RC:i:53988_XC:f:1_000000	0	0	0	16059.82179	0	0	2288.200058	15095.18717	0	1098.157877	25337.86274	0	0	1118.585553	41500.97584	0	0	0	9787.401753	0	0	495.5481829	20413.8672
VIRSorter_utg000593l_segment0_LN:i:13932_RC:i:4150_XC:f:1_000000	140.9256562	17860.848	0	6976.145883	121.2257592	15558.94298	0	4027.401298	136.4549499	0	7607.484541	109.6718606	14895.48094	0	8813.655901	154.9167329	18937.70201	0	6505.336224	188.8532688	18309.32895	0	8133.092375
VIRSorter_utg000579l_segment0_LN:i:22861_RC:i:15112_XC:f:1_000000	204.5348796	18211.37621	0	8031.152546	135.6331356	15330.31199	0	6060.107965	137.6435402	0	9568.931155	140.4036116	11583.22086	0	8833.190779	197.3403569	17955.76034	0	7660.98855	195.2353394	13526.68265	0	9558.1835
VIRSorter_utg000504l_segment0_LN:i:27883_RC:i:13390_XC:f:0_964286	0	17528.94527	0	7162.34398	0	16580.93617	0	4682.753106	0	0	7133.671631	0	13924.55307	0	8275.575212	0	17554.33132	0	6819.339409	0	17175.40893	0	7537.809754
1_AE1712_C3_N1_7_80m_v_NODE_251_length_25536_cov_18.385168	98.79090663	0	3127.3403	2018.727088	0	0	21848.46773	3326.76483	0	14471.54818	12107.16859	0	0	8005.986868	4297.071992	0	0	16191.39543	9113.091758	0	0	20497.54731	8297.830019
1_AE1712_C3_N1_7_80m_v_NODE_501_length_11849_cov_62.229443	0	0	0	20017.71092	0	0	807.0339479	14291.01564	0	446.5108317	23774.44473	0	0	0	37415.24117	0	0	0	8010.419392	0	0	190.8243171	18425.36994
VIRSorter_utg000494l_segment0_LN:i:28223_RC:i:41386_XC:f:1_000000	0	0	0	14367.89744	0	0	2071.489091	13661.1614	0	1075.028187	23594.10815	0	0	1072.527375	39036.99665	0	0	0	8947.152489	0	0	433.7017132	17682.86048
VIRSorter_utg000165l_segment0_LN:i:17976_RC:i:6152_XC:f:1_000000	0	15332.74134	0	6415.366285	97.05589935	13068.83563	0	3460.188814	86.82085053	0	6018.304163	0	12368.63785	0	7530.605142	184.0471018	15843.61234	0	4672.358782	131.7057259	16012.27199	0	7634.119223
10_AE1712_C14_N14_19_200m_v_NODE_422_length_24479_cov_310.367306	118.8127771	16816.90155	0	3273.838348	0	16378.51459	0	1242.785307	0	0	5079.265801	0	20323.61665	0	4491.879802	0	20099.78499	0	0	0	15899.26454	0	4390.538721
VIRSorter_utg000662l_segment0_LN:i:59491_RC:i:2319_XC:f:0_991597	1568.774616	21330.09036	0	0	1400.252624	18121.40005	0	402.858158	1240.446332	0	0	1044.269624	20071.36082	0	0	1636.703698	21633.03696	0	0	1570.439743	16205.46022	0	0
1_AE1712_C3_N1_7_80m_c_NODE_1_length_68096_cov_84.296961	0	0	1656.755302	2418.985948	0	0	13897.17164	4499.375405	0	11176.28676	13076.19149	0	0	5000.684962	4573.265108	0	0	11529.21231	11148.51295	0	0	15428.30295	10985.14471
VIRSorter_utg000167l_segment0_LN:i:12790_RC:i:5369_XC:f:1_000000	0	14204.05363	0	6270.291694	81.06059802	12486.20399	0	3865.077752	0	0	6181.465836	0	11982.87262	0	7443.629857	0	14676.53332	0	5381.988751	0	14621.23423	0	6552.104018
9_AE1712_C14_N3_8_80m_c_NODE_11_length_36452_cov_489.230296	0	0	3331.438814	0	0	0	6710.546098	0	0	18271.64036	0	0	0	5010.999954	0	0	0	22009.48958	0	0	0	48056.39036	0
12_AE1712_C16_N8_14_200m_v_NODE_115_length_55136_cov_91.431101	98.77702825	16497.24371	0	2336.788602	71.47926817	15696.48225	0	734.100945	0	0	3485.720133	0	19322.59805	0	2557.98703	0	19707.71172	0	0	0	16052.76019	0	3230.149879
5_AE1712_C8_N7_12_80m_v_NODE_173_length_11821_cov_10.432987	0	193.1449526	0	5583.459609	0	0	0	3664.169386	0	166.4576571	27201.48391	0	0	0	4648.158823	0	0	0	29729.29609	0	0	0	26558.71732
VIRSorter_utg000513l_segment0_LN:i:15041_RC:i:5682_XC:f:1_000000	0	13782.06821	0	6175.230835	0	12690.80301	0	3396.089065	117.2762383	0	4999.688705	0	10332.9068	0	6704.790733	0	13470.52644	0	4901.723249	111.9443747	13061.73139	0	7087.28885
VIRSorter_utg000124l_segment0_LN:i:30446_RC:i:32558_XC:f:0_951613	0	0	0	5185.98205	0	0	821.9746638	4054.947006	0	1482.860463	26981.43034	0	0	0	5364.698132	0	0	0	29604.38398	0	0	2046.544639	19397.13503
6_AE1712_C8_N19_24_200m_v_NODE_682_length_17133_cov_84.650387	0	10066.45865	0	3297.181401	0	10148.78447	0	3422.367706	0	0	11157.10966	0	13072.37164	0	11649.63927	0	6714.311659	0	5597.569813	0	8895.307215	0	6851.912929
10_AE1712_C14_N14_19_200m_v_NODE_177_length_55730_cov_174.157709	0	8945.938608	0	3619.663195	0	8415.744239	0	3064.186708	0	0	10604.14903	0	12703.16118	0	11333.53489	0	7280.962652	0	4649.314653	0	8709.088024	0	6446.359111
5_AE1712_C8_N7_12_80m_v_NODE_144_length_14237_cov_57.997669	0	0	0	10409.90898	0	0	1604.362313	10849.79813	0	837.3354918	15998.78917	0	0	809.9702627	26031.87731	0	0	0	6756.883357	0	0	391.9248437	11554.07611
10_AE1712_C14_N14_19_200m_v_NODE_1184_length_10185_cov_151.796300	301.9657054	15500.29116	0	5434.113736	228.6838409	23636.77022	0	824.2884069	197.3149565	0	3108.659233	153.4990928	9873.716275	0	2806.290351	255.5621219	12795.11478	0	0	246.5445509	9356.781324	0	0
VIRSorter_utg000491l_segment0_LN:i:59090_RC:i:18696_XC:f:1_000000	0	0	1311.086836	41301.5093	0	0	0	0	0	252.6407036	6325.162607	0	0	1684.890206	28673.35341	0	0	0	0	0	0	212.5446354	4813.943367
VIRSorter_utg003339l_segment0_LN:i:10316_RC:i:2030_XC:f:1_000000	279.6307723	12921.53037	0	4538.386161	119.5302742	12052.72018	0	2391.998518	133.8179517	0	2651.949675	168.6063157	10045.45747	0	4717.222128	190.8071047	12996.40113	0	3789.790158	193.9721068	12676.9167	0	4608.063814
VIRSorter_utg000082l_segment0_LN:i:17284_RC:i:10673_XC:f:1_000000	0	0	0	2486.531803	0	0	0	4445.863483	0	0	21016.0106	0	0	0	4013.726107	0	0	0	30729.88511	0	0	0	19563.48775
VIRSorter_utg000025l_segment0_LN:i:57515_RC:i:71522_XC:f:0_991379	0	344.2800011	0	7596.922094	0	0	0	15868.74079	0	0	12076.11063	0	459.3658158	0	21685.39711	0	558.6280884	0	5969.614054	0	463.8904355	0	16855.6021
VIRSorter_utg000088l_segment0_LN:i:20329_RC:i:6192_XC:f:0_975610	0	243.2033906	0	4580.502988	0	0	0	2722.876806	0	107.797239	23226.49345	0	0	0	4107.553626	0	0	0	23552.0695	0	0	0	23095.48663
VIRSorter_utg000264l_segment0_LN:i:12016_RC:i:4296_XC:f:0_960000	0	0	0	3694.807959	0	0	0	3421.378351	0	0	21995.55313	0	0	0	3723.46788	0	0	0	27951.55995	0	0	0	19500.49982
6_AE1712_C8_N19_24_200m_v_NODE_77_length_64643_cov_88.840133	0	10883.23921	0	8637.2276	0	13759.76474	0	1060.431674	0	0	5101.807874	0	11604.29411	0	5873.326237	0	12164.52992	0	0	0	6289.918188	0	4456.161766
10_AE1712_C14_N14_19_200m_v_NODE_748_length_14739_cov_69.294162	0	7158.932463	0	6400.913458	0	15441.10752	0	3312.514656	0	0	9303.435627	0	5944.858963	0	6611.383965	0	6550.95568	0	6618.510897	0	5832.908389	0	5974.332209
VIRSorter_utg003634l_segment0_LN:i:11718_RC:i:3697_XC:f:1_000000	0	0	0	2862.851617	0	0	0	3974.253875	0	0	18605.51157	0	0	0	4595.625029	0	0	0	29872.62196	0	0	0	18971.09526
VIRSorter_utg000151l_segment0_LN:i:20904_RC:i:8641_XC:f:1_000000	0	0	0	2665.677319	0	0	0	3781.485986	0	82.47108004	21650.62363	0	0	0	4812.011365	0	0	0	26789.23128	0	0	0	18201.29954
11_AE1712_C16_N1_7_80m_v_NODE_6_length_170105_cov_48.478509	0	0	19602.32714	33933.54779	0	0	0	0	0	3028.106662	1889.956039	0	0	8956.588719	8227.24893	0	0	0	0	0	0	1302.729759	0
VIRSorter_utg000359l_segment0_LN:i:19963_RC:i:7979_XC:f:1_000000	0	0	0	2319.405477	0	0	0	3865.060395	0	0	21352.35264	0	0	0	4498.010748	0	0	0	27030.01013	0	0	0	17359.67549
8_AE1712_C11_N8_14_200m_v_NODE_293_length_29237_cov_44.061763	210.0630994	13949.23414	0	3835.760266	167.5303309	24307.70164	0	0	130.8494622	0	0	82.12696415	8767.974104	0	1548.725094	184.0506448	12926.7661	0	0	138.7853206	9720.305818	0	0
10_AE1712_C14_N14_19_200m_v_NODE_187_length_52172_cov_43.648392	0	4360.557896	0	4463.936721	0	5791.891435	0	4505.120603	0	0	14753.3933	0	4527.166387	0	11610.5094	0	5292.451659	0	6890.194723	0	4392.807422	0	8396.944618
VIRSorter_utg000144l_segment0_LN:i:75126_RC:i:85053_XC:f:1_000000	0	987.3750541	0	7310.944862	0	807.3485725	0	13630.73442	0	0	10582.4657	0	1045.015357	0	17391.5108	0	1249.629811	0	5479.334046	0	1155.711156	0	14271.6522
VIRSorter_utg000150l_segment0_LN:i:10436_RC:i:2091_XC:f:1_000000	0	0	0	2309.869592	0	0	0	3525.347346	0	73.07433066	19139.22199	0	0	0	4440.007189	0	0	0	26420.84826	0	0	0	16446.56312
VIRSorter_utg000016l_segment0_LN:i:22114_RC:i:5820_XC:f:0_977778	0	0	0	2315.084529	0	0	0	2663.637044	0	190.7656959	19236.33181	0	0	0	3785.318307	0	0	0	22379.61865	0	0	269.5041967	21151.70144
1_AE1712_C3_N1_7_80m_v_NODE_289_length_21368_cov_88.327274	0	324.0660027	0	6515.493082	0	0	0	12494.66052	0	0	10552.48117	0	413.1487768	0	19498.03179	0	492.3896769	0	5682.531581	0	385.5219036	0	15505.99448
VIRSorter_utg000135l_segment0_LN:i:22338_RC:i:6034_XC:f:1_000000	0	10849.75439	0	3832.432639	0	8757.027581	0	2885.425994	0	0	4605.166643	0	7332.14918	0	4944.90864	127.3204737	11500.383	0	3179.013044	0	8594.887142	0	4967.970514
VIRSorter_utg000523l_segment0_LN:i:46888_RC:i:15272_XC:f:1_000000	0	11247.32946	0	2308.727272	0	10067.52462	0	1951.787894	0	0	5142.16892	0	9147.818567	0	3958.667805	0	12719.34003	0	0	0	11077.19087	0	3283.957376
VIRSorter_utg000720l_segment0_LN:i:24319_RC:i:9680_XC:f:1_000000	0	0	0	33302.88803	0	0	0	4660.483954	0	112.1501205	9620.312769	0	0	0	13474.49737	0	0	0	0	0	0	0	9188.331339
12_AE1712_C16_N8_14_200m_v_NODE_588_length_15755_cov_69.065697	149.8263214	12864.64789	0	2761.979829	72.12462805	11449.08896	0	1506.144498	0	0	3627.699413	0	8006.434939	0	3307.044397	109.2689985	13318.32342	0	0	86.58360784	10136.41488	0	2951.93197
VIRSorter_utg000107l_segment0_LN:i:12545_RC:i:6222_XC:f:1_000000	0	5420.250614	0	5782.223222	0	5253.81045	0	4601.001192	0	0	8073.139367	0	4955.039176	0	10997.41478	0	6882.13054	0	4664.820983	0	5276.505073	0	7348.760983
VIRSorter_utg003899l_segment0_LN:i:13173_RC:i:2947_XC:f:1_000000	0	0	0	2027.418651	0	0	0	3146.094836	0	0	13897.0092	0	0	0	4161.289566	0	0	0	24629.00567	0	0	0	18280.52322
VIRSorter_utg000448l_segment0_LN:i:33219_RC:i:4757_XC:f:1_000000	92.01363301	11943.09078	0	4857.689326	122.4174106	12429.92457	0	2450.543997	0	0	3815.406899	0	5201.335289	0	3517.119465	107.6108846	9550.541894	0	2539.376926	73.84418202	4778.962874	0	4565.646846
6_AE1712_C8_N19_24_200m_v_NODE_651_length_17483_cov_120.684534	128.0095143	9533.064581	0	3939.314022	130.4645954	12597.11974	0	1287.323611	73.5462674	0	2526.000313	0	6902.036627	0	2851.491052	145.3223473	12739.45319	0	2523.762913	73.98972838	7569.613401	0	2620.416587
10_AE1712_C14_N14_19_200m_v_NODE_390_length_26816_cov_102.180897	0	7265.429919	0	1945.668299	0	11756.05428	0	1065.395803	0	0	7167.806771	0	6019.959217	0	4433.695921	0	8399.491487	0	5607.907367	0	7668.034494	0	3865.72437
VIRSorter_utg000061l_segment0_LN:i:11319_RC:i:2200_XC:f:1_000000	0	0	0	2459.612793	0	0	0	2844.133467	0	0	14817.58453	0	0	0	3621.766302	0	0	0	21555.52181	0	0	0	17018.72467
VIRSorter_utg000073l_segment0_LN:i:11419_RC:i:7051_XC:f:1_000000	81.28564834	6131.831011	0	5232.61849	0	4770.873414	0	4954.027132	0	0	6418.551196	0	3564.710671	0	7257.898252	0	5004.856738	0	6499.090618	0	4091.768534	0	7032.886326
VIRSorter_utg003421l_segment0_LN:i:10751_RC:i:2721_XC:f:1_000000	0	0	0	2120.592198	0	0	0	2886.102921	0	58.73719438	17060.27035	0	0	0	2918.630924	0	0	0	21453.54616	0	0	0	14162.08212
1_AE1712_C3_N1_7_80m_v_NODE_376_length_16933_cov_9.648849	0	189.4251533	0	28716.42512	0	240.3063268	0	2640.36118	0	0	6926.642369	0	0	0	12697.55021	0	256.0106435	0	0	0	0	0	8559.727171
1_AE1712_C3_N1_7_80m_v_NODE_230_length_28195_cov_32.963795	0	1037.784292	0	6308.236571	0	611.1787794	0	9325.91468	0	0	12809.69409	0	607.7355599	0	10311.04935	0	776.6395705	0	7581.518608	0	364.5853208	0	10371.33123
VIRSorter_utg000326l_segment0_LN:i:21750_RC:i:7458_XC:f:1_000000	0	0	0	28609.49407	0	0	0	3605.710692	0	0	7203.730964	0	0	0	10720.19984	0	241.9340137	0	2342.424996	0	0	0	7190.908658
VIRSorter_utg000041l_segment0_LN:i:24720_RC:i:7307_XC:f:1_000000	0	4811.891338	0	5659.597695	0	4610.544517	0	3313.74701	0	0	7169.4527	0	4579.73267	0	8519.069947	0	6510.97014	0	3478.909776	0	4816.681138	0	6328.203629
3_AE1712_C6_N1_7_80m_v_NODE_32_length_12071_cov_39.989995	0	0	0	1404.010138	0	0	0	2992.727551	0	55.37572844	16704.74965	0	0	0	3749.734776	0	0	0	21352.53965	0	0	0	13369.93036
VIRSorter_utg003683l_segment0_LN:i:11224_RC:i:1772_XC:f:1_000000	0	0	0	1674.839219	0	0	0	2552.395427	0	0	13652.69607	0	0	0	3413.013594	0	0	0	20702.13524	0	0	0	16930.91559
VIRSorter_utg000441l_segment0_LN:i:13159_RC:i:2703_XC:f:0_962963	0	0	0	1837.743929	0	0	0	2297.940425	0	159.9083064	15346.8581	0	0	0	2385.839678	0	0	0	18189.67903	0	0	143.7625398	18201.55455
12_AE1712_C16_N8_14_200m_v_NODE_868_length_11216_cov_54.738935	163.0524137	10016.42669	0	2012.76716	72.71054689	9088.906528	0	1284.16462	0	0	2849.174924	0	6288.555586	0	2323.267963	0	11467.63785	0	0	84.71896673	9448.292313	0	1702.629002
VIRSorter_utg000171l_segment0_LN:i:12798_RC:i:2318_XC:f:0_923077	0	0	0	2763.271146	0	0	0	2021.389842	0	81.7934459	16495.85977	0	0	0	3009.152541	0	0	0	16590.158	0	0	0	15638.68564
VIRSorter_utg003726l_segment0_LN:i:12536_RC:i:2869_XC:f:0_961538	0	0	0	1673.597567	0	0	0	2885.044138	0	0	12821.28716	0	0	0	3215.380741	0	0	0	19783.49287	0	0	0	15648.37608
1_AE1712_C3_N1_7_80m_v_NODE_291_length_21171_cov_110.464397	0	274.09361	0	5221.046295	0	244.8749389	0	11339.5459	0	0	7670.459221	0	0	0	14560.03549	0	405.7199444	0	4307.852341	0	298.7993658	0	11268.97288
VIRSorter_utg000868l_segment0_LN:i:39559_RC:i:4951_XC:f:1_000000	0	7755.702115	0	3594.184501	110.0253686	10025.20485	0	1168.982942	70.69424786	0	2475.191196	0	6223.58296	0	3178.8956	0	11189.07193	0	0	74.69549092	7015.169667	0	2096.197264
VIRSorter_utg002779l_segment0_LN:i:11144_RC:i:2777_XC:f:1_000000	0	10925.63962	0	0	0	9957.904647	0	2021.910554	0	0	0	0	8281.107885	0	3082.243037	0	10486.22932	0	0	99.61412639	10098.04833	0	0
VIRSorter_utg000689l_segment0_LN:i:18740_RC:i:6871_XC:f:1_000000	0	0	0	3387.17632	0	0	749.2357294	1913.567572	0	1013.670585	13928.42498	0	0	0	3911.183026	0	0	0	16278.30847	0	0	1285.648415	11822.34856
8_AE1712_C11_N8_14_200m_v_NODE_138_length_60678_cov_21.185046	442.6878121	7838.921041	0	2608.909	331.6866749	8299.485083	0	1866.078562	275.9679814	185.1176319	4223.597328	155.5012548	3515.494296	0	2822.699648	321.5784394	6355.688661	0	5052.371553	304.8042877	4722.370746	276.0940199	3972.40432
VIRSorter_utg000313l_segment0_LN:i:23414_RC:i:4872_XC:f:1_000000	0	0	0	1034.94157	0	0	8871.408905	2023.802478	0	6040.434129	7980.108588	0	0	0	2016.78076	0	0	0	7639.021249	0	0	8254.993275	7383.867611
VIRSorter_utg003596l_segment0_LN:i:11144_RC:i:2087_XC:f:0_956522	0	132.5161954	0	2635.381016	0	0	0	1852.123458	0	73.71524571	14680.82929	0	0	0	2404.533053	0	0	0	13505.15209	0	0	0	15455.67214
VIRSorter_utg000934l_segment0_LN:i:14281_RC:i:3510_XC:f:1_000000	0	9515.94159	0	3925.208858	0	9399.652305	0	1445.74181	0	0	2391.177247	0	6238.813354	0	0	0	9302.96691	0	0	0	8184.892569	0	0
VIRSorter_utg003288l_segment0_LN:i:11897_RC:i:2290_XC:f:1_000000	147.2634479	6138.211592	0	2996.254682	104.2341128	6622.791069	0	2394.61944	112.4920129	0	3467.18554	105.0895599	4868.311627	0	3861.955135	173.7086906	6029.982792	0	3053.454843	155.8581834	5700.526126	0	3804.691538
12_AE1712_C16_N8_14_200m_v_NODE_390_length_22219_cov_79.663039	0	6903.8416	0	2897.220538	0	5594.679678	0	2177.06562	50.04921003	0	4034.530162	0	4890.981932	0	2955.356493	0	7382.938677	0	2942.218461	77.32081774	5845.328895	0	3849.57362
VIRSorter_utg000012c_segment0_LN:i:58120_RC:i:15097_XC:f:0_974359	151.991348	6844.688848	0	2542.853127	88.89832397	5279.418723	0	2752.036725	0	0	5040.264436	0	3434.220085	0	3978.863864	0	5374.297329	0	4619.055772	0	4382.4349	0	4583.582678
10_AE1712_C14_N14_19_200m_v_NODE_1091_length_10887_cov_54.566605	0	5208.963366	0	3757.486539	0	8607.452288	0	1667.461332	56.64319868	0	4290.507927	0	5036.118626	0	4465.432583	91.83754452	5179.228088	0	2514.825236	59.03140709	4387.797965	0	3631.793515
VIRSorter_utg000636l_segment0_LN:i:24657_RC:i:9002_XC:f:1_000000	0	168.2514203	0	2299.737713	0	0	0	2887.335275	0	226.0994764	11144.44316	0	0	0	4639.924121	0	0	0	12679.11696	0	0	341.6855972	14254.65142
VIRSorter_utg000043l_segment0_LN:i:11254_RC:i:4622_XC:f:1_000000	0	5513.060268	0	3202.219875	0	6269.485064	0	2884.124212	0	0	0	0	5836.863396	0	6895.210709	0	7035.950182	0	0	0	6024.579047	0	4972.390719
VIRSorter_utg000403l_segment0_LN:i:12392_RC:i:2623_XC:f:1_000000	0	152.6838617	0	23610.10744	0	0	0	2457.417407	0	0	6347.990929	0	0	0	10465.88579	0	292.0148275	0	0	0	0	0	5306.0312
VIRSorter_utg003450l_segment0_LN:i:11289_RC:i:2152_XC:f:1_000000	0	6820.245398	0	2149.547517	0	5742.291269	0	2080.837889	0	0	2643.934715	0	5447.105544	0	3415.177458	0	7299.674165	0	2772.07956	0	6842.137134	0	3030.050594
5_AE1712_C8_N7_12_80m_v_NODE_195_length_11114_cov_9.589653	0	1009.746801	0	3385.338675	0	1028.632374	0	8236.479301	0	0	6353.358089	0	2383.517676	0	10130.96783	0	1839.867974	0	2554.237159	0	1637.989245	0	8732.11517
VIRSorter_utg000658l_segment0_LN:i:14361_RC:i:4480_XC:f:1_000000	0	4756.385578	0	4241.184397	0	2915.883301	0	3928.726217	0	0	5640.026707	0	3142.778125	0	6306.279231	72.24133069	3868.175328	0	4069.873247	0	3476.548302	0	4084.69453
VIRSorter_utg000153l_segment0_LN:i:11994_RC:i:1694_XC:f:1_000000	0	0	0	1425.068552	0	0	0	2408.348901	0	0	11315.0473	0	0	0	2386.741288	0	0	0	18163.94283	0	0	0	10540.9141
VIRSorter_utg000520l_segment0_LN:i:12464_RC:i:2780_XC:f:1_000000	0	5878.030826	0	4703.82384	0	4009.06402	0	3054.605592	0	0	3574.958118	0	3481.761506	0	3912.204851	0	5984.00372	0	2934.034564	0	4084.9763	0	4061.148437
VIRSorter_utg002389l_segment0_LN:i:13045_RC:i:3325_XC:f:1_000000	0	4390.759754	0	2693.34132	0	5528.434801	0	1866.217419	0	0	4365.64817	0	4588.477486	0	4382.905239	0	5709.642724	0	2875.993509	78.89436613	5192.95028	0	4004.620814
6_AE1712_C8_N19_24_200m_v_NODE_136_length_46234_cov_60.861234	903.4591482	7668.028696	0	1071.148136	603.4482881	9347.594172	0	411.6755619	566.1632101	0	1543.165923	506.5789385	7845.619898	0	0	680.5246726	7943.372564	0	0	705.9987125	5288.4099	0	0
VIRSorter_utg000302l_segment0_LN:i:66531_RC:i:9288_XC:f:0_992537	0	6252.128791	0	2810.950574	0	5921.602616	0	1748.761962	0	0	3010.905354	0	5514.045267	0	3976.159034	0	6461.413868	0	0	0	5608.985669	0	3560.645214
VIRSorter_utg000597l_segment0_LN:i:11404_RC:i:3560_XC:f:1_000000	0	5607.663634	0	2539.426168	0	5994.740485	0	2292.143155	0	0	3726.168914	0	6046.79743	0	2931.313567	0	6446.537527	0	0	0	5870.052038	0	3092.698501
9_AE1712_C14_N3_8_80m_v_NODE_6_length_18604_cov_22.232310	0	199.9160464	0	3991.761392	0	0	0	9095.186826	0	0	6688.125766	0	0	0	11797.38305	0	272.735778	0	3223.48606	0	0	0	8347.642331
VIRSorter_utg000240l_segment0_LN:i:23540_RC:i:6085_XC:f:1_000000	0	5162.220977	0	4023.249681	0	3984.150389	0	2923.281817	0	0	4171.786341	0	2720.53396	0	4595.023956	0	4873.05064	0	2991.967936	0	3574.630519	0	4366.652613
VIRSorter_utg000209l_segment0_LN:i:16536_RC:i:4686_XC:f:1_000000	199.9596417	6655.925581	0	2486.035143	68.46758871	6751.313342	0	1782.22644	115.9861101	0	2969.614001	0	5011.208557	0	2959.68422	192.0294322	5643.954651	0	0	138.7825744	5123.245161	0	3151.776242
10_AE1712_C14_N14_19_200m_v_NODE_305_length_34150_cov_46.622047	0	4332.050466	0	2889.522297	0	7621.740823	0	1824.87282	0	0	4442.362781	0	3373.765939	0	3812.787351	0	4506.456332	0	3222.947646	0	4050.838325	0	2991.628812
VIRSorter_utg000803l_segment0_LN:i:19159_RC:i:5577_XC:f:1_000000	0	0	0	2104.202395	0	0	0	2223.166062	0	233.3865471	9399.185766	0	0	0	4048.107491	0	0	0	11827.23795	0	0	308.7691039	12915.66929
VIRSorter_utg003377l_segment0_LN:i:11738_RC:i:2806_XC:f:1_000000	0	5067.405808	0	4299.293699	0	3941.656953	0	3001.857383	0	0	3936.847845	0	3227.538577	0	4722.511572	99.34511586	5464.12291	0	2118.121623	0	3616.783625	0	3086.578217
VIRSorter_utg001419l_segment0_LN:i:11227_RC:i:1891_XC:f:1_000000	87.39675992	6532.252182	0	2015.498794	83.10423765	6321.943952	0	1054.356691	0	0	1679.133984	81.53621458	5080.426996	0	2040.402935	90.14400082	7547.15456	0	0	97.2469384	7367.850161	0	2458.484074
1_AE1712_C3_N1_7_80m_v_NODE_373_length_17170_cov_13.266659	0	5724.863787	0	2566.841839	0	4614.765808	0	1872.604829	0	0	3296.295157	0	4024.660773	0	2540.435694	0	6310.621088	0	2781.8787	48.17035317	4962.588934	0	3394.377499
8_AE1712_C11_N8_14_200m_v_NODE_734_length_11301_cov_19.495991	0	4609.440268	0	3342.874185	81.31251482	7871.865658	0	1455.843639	0	0	3402.135557	0	4328.23641	0	3337.518806	106.2078651	4367.100276	0	2204.375585	58.17185972	3950.531319	0	2818.985801
VIRSorter_utg000654l_segment0_LN:i:12340_RC:i:2985_XC:f:1_000000	0	196.6860427	0	2146.815883	0	0	0	2391.043878	0	207.1223822	9471.678211	0	0	0	3681.272544	0	0	0	11946.55054	0	0	352.9665916	11263.87264
VIRSorter_utg003236l_segment0_LN:i:10441_RC:i:2097_XC:f:1_000000	0	0	0	1838.290255	0	0	0	1931.827235	0	193.4161467	10298.14933	0	0	0	3509.966695	0	0	0	13388.3162	0	0	207.7751693	10142.67062
VIRSorter_utg000317l_segment0_LN:i:10292_RC:i:2070_XC:f:1_000000	0	4152.22266	0	2418.687952	0	5122.83021	0	1957.012379	83.47308727	0	3459.671515	0	4800.028046	0	4040.113218	82.29630354	5664.66974	0	0	74.75316024	5430.840544	0	4200.809918
8_AE1712_C11_N8_14_200m_v_NODE_149_length_57678_cov_22.422336	110.1064092	12597.6497	0	0	154.9599658	8147.531974	0	535.3101444	69.97153714	0	0	0	4129.851767	0	0	89.8995353	10328.07577	0	0	94.0229492	5175.343512	0	0
11_AE1712_C16_N1_7_80m_v_NODE_96_length_14887_cov_36.203849	0	0	0	19677.34934	0	0	0	1675.254668	0	0	5016.577369	0	0	0	10195.6433	0	239.1393254	0	0	0	0	0	4195.624677
VIRSorter_utg003294l_segment0_LN:i:11820_RC:i:2178_XC:f:1_000000	0	0	0	2144.978239	0	0	0	2042.044784	0	142.8973526	10245.76585	0	0	0	2721.298607	0	0	0	13559.63961	0	0	253.1731793	9770.183337
VIRSorter_utg000081l_segment0_LN:i:10297_RC:i:1484_XC:f:1_000000	0	0	0	1400.086518	0	0	0	1396.465019	0	116.3494493	11619.902	0	0	0	2004.398653	0	0	0	12665.0105	0	0	161.20926	11445.35606
VIRSorter_utg000122l_segment0_LN:i:19512_RC:i:5195_XC:f:1_000000	0	4567.344319	0	3181.310459	0	4095.413461	0	2336.664102	0	0	3186.304152	0	3333.216476	0	4303.503475	0	4625.338071	0	3395.347886	0	3756.134927	0	3457.620434
VIRSorter_utg001441l_segment0_LN:i:32365_RC:i:12434_XC:f:1_000000	0	290.1046323	0	8214.519677	0	409.9461091	0	5010.472403	0	0	8373.199407	0	0	0	8382.20559	0	367.8325705	0	3241.576778	0	0	0	4994.916764
10_AE1712_C14_N14_19_200m_v_NODE_1202_length_10094_cov_114.786363	110.6291614	5932.179719	0	1756.390906	66.61359431	5867.513988	0	1058.314109	0	0	1585.172898	0	4841.707128	0	2158.75424	110.664932	6462.394159	0	0	97.09040741	6385.495678	0	2448.113592
VIRSorter_utg000402l_segment0_LN:i:43222_RC:i:10207_XC:f:1_000000	0	0	0	18167.89814	0	0	0	2278.726121	0	0	5007.703664	0	0	0	8319.27323	0	0	0	0	0	0	0	4693.917798
VIRSorter_utg003610l_segment0_LN:i:12072_RC:i:3106_XC:f:1_000000	0	4893.409217	0	2057.168627	0	3730.338604	0	2393.213515	0	0	2666.906161	0	3507.177956	0	3655.907257	0	4923.243242	0	2778.432848	0	4071.259229	0	3543.559421
4_AE1712_C6_N8_17_200m_v_NODE_192_length_19063_cov_22.668967	0	9366.898102	0	1717.105044	0	7232.633997	0	939.8692976	0	0	1173.475923	0	3321.686562	0	1506.349436	0	7349.445413	0	0	0	3228.845395	0	2108.352828
VIRSorter_utg000098l_segment0_LN:i:13430_RC:i:2475_XC:f:1_000000	0	0	0	2433.190444	0	0	360.0712543	771.4013406	0	771.1977314	9420.511283	0	0	0	1433.319048	0	0	0	11546.18571	0	0	1132.222976	10055.28657
4_AE1712_C6_N8_17_200m_v_NODE_96_length_36742_cov_28.933806	0	8871.099158	0	0	0	7181.056771	0	367.2587577	0	0	0	0	6971.23559	0	0	0	7140.454325	0	0	0	7299.69208	0	0
VIRSorter_utg000068l_segment0_LN:i:31218_RC:i:3747_XC:f:1_000000	0	9303.065816	0	1789.965169	0	6702.03378	0	1040.661944	0	0	1384.01173	0	2973.510411	0	1668.879618	0	7271.744481	0	0	0	3565.834503	0	2070.951092
10_AE1712_C14_N14_19_200m_v_NODE_586_length_17977_cov_117.011229	129.7211807	5868.440098	0	1635.553357	75.19574855	3755.412536	0	1569.549964	59.23838714	0	3882.532183	0	2810.260845	0	2411.32518	99.24236949	4683.17522	0	3497.96964	72.2266951	3661.88347	0	3496.12722
VIRSorter_utg000241l_segment0_LN:i:49737_RC:i:15278_XC:f:1_000000	0	161.7980318	0	15942.16287	0	0	0	2365.615735	0	0	4513.781794	0	0	0	9357.506893	0	242.3381686	0	0	0	0	0	4401.07921
VIRSorter_utg000364l_segment0_LN:i:11302_RC:i:1450_XC:f:1_000000	0	0	0	0	0	0	0	1933.215803	0	0	9065.419959	0	0	0	1554.19486	0	0	0	13812.90967	0	0	0	10575.59571
8_AE1712_C11_N8_14_200m_v_NODE_396_length_21357_cov_26.124671	0	12861.12004	0	999.330998	0	7868.913426	0	370.6086768	0	0	0	0	3553.375519	0	0	0	7667.988282	0	0	0	3611.111152	0	0
10_AE1712_C14_N14_19_200m_v_NODE_769_length_14522_cov_74.791970	215.1472112	7552.681823	0	1343.616197	195.9686236	9252.120865	0	0	164.1031142	0	0	0	6060.236013	0	0	261.3194619	8672.837797	0	0	104.881257	3088.109126	0	0
VIRSorter_utg000752l_segment0_LN:i:27802_RC:i:5182_XC:f:1_000000	0	0	0	974.3986308	0	0	0	1805.832088	0	6112.046372	6519.81162	0	0	0	1616.64636	0	0	0	5957.338209	0	0	8624.74108	5241.343198
VIRSorter_utg003280l_segment0_LN:i:11450_RC:i:4484_XC:f:1_000000	0	2103.10966	0	5239.075079	0	2315.030654	0	2944.23183	0	0	4317.558414	0	2133.112084	0	6931.214991	0	2462.816888	0	2553.16033	0	2195.851197	0	3612.0726
VIRSorter_utg001683l_segment0_LN:i:16865_RC:i:3184_XC:f:1_000000	0	0	0	17632.29924	0	0	0	2464.655315	0	0	5245.289959	0	0	0	7350.764054	0	0	0	0	0	0	0	4069.648832
VIRSorter_utg000450l_segment0_LN:i:41389_RC:i:14054_XC:f:1_000000	0	0	0	1647.125551	0	0	0	2206.03461	0	157.7986277	9515.331114	0	0	0	3282.58072	0	0	0	10452.55871	0	0	252.0770503	9248.174115
1_AE1712_C3_N1_7_80m_v_NODE_497_length_12000_cov_12.351002	0	0	0	17359.38418	0	0	0	2857.949714	0	56.56742987	5342.686028	0	0	0	7307.066036	0	0	0	0	0	0	0	3776.640236
VIRSorter_utg001001l_segment0_LN:i:10548_RC:i:2595_XC:f:1_000000	0	3731.249928	0	2935.314414	0	3421.823699	0	2848.906668	0	0	3332.720284	0	2997.563527	0	4447.280174	0	4248.407716	0	2579.111896	0	3260.213435	0	2845.337024
12_AE1712_C16_N8_14_200m_v_NODE_106_length_58649_cov_73.414567	0	12856.52655	0	0	0	8024.473334	0	337.5781265	0	0	0	0	3438.017945	0	0	0	8005.732809	0	0	0	3916.246007	0	0
10_AE1712_C14_N14_19_200m_v_NODE_287_length_36314_cov_196.815548	0	9611.663543	0	1614.544609	0	6857.273084	0	950.8910525	0	0	0	0	2977.873081	0	1282.389578	0	7628.613274	0	0	0	3371.364442	0	1852.745967
VIRSorter_utg000180l_segment0_LN:i:10919_RC:i:2452_XC:f:1_000000	0	5597.046982	0	2357.946348	0	4711.882212	0	2086.131803	0	0	2207.477241	0	3126.340206	0	2983.967576	0	5261.469315	0	0	0	4279.520029	0	3011.774746
12_AE1712_C16_N8_14_200m_v_NODE_900_length_10814_cov_34.932104	0	6542.855596	0	0	0	5692.62431	0	0	0	0	1861.18806	0	5341.934026	0	1389.320493	0	7583.399517	0	0	0	6495.851065	0	0
VIRSorter_utg000392l_segment0_LN:i:18467_RC:i:3073_XC:f:1_000000	0	326.5149809	0	2829.625016	0	0	0	2106.595817	0	259.3970164	7214.608408	0	0	0	3052.730345	0	0	0	9149.811609	0	0	434.8108913	9297.476403
VIRSorter_utg000572l_segment0_LN:i:42826_RC:i:18897_XC:f:1_000000	0	520.2688687	0	2202.243218	0	392.8605684	350.5186075	5822.593487	0	333.8266154	8385.722781	0	0	0	5710.074767	0	399.1846733	0	5362.713522	0	0	0	5050.764355
VIRSorter_utg000305l_segment0_LN:i:135605_RC:i:5422_XC:f:1_000000	0	8071.27612	0	0	0	6421.37138	0	392.3744731	0	0	0	0	6413.456501	0	0	0	6651.177501	0	0	0	6490.296461	0	0
VIRSorter_utg000112l_segment0_LN:i:102934_RC:i:8547_XC:f:1_000000	0	5422.805494	0	1097.520819	0	4402.552438	0	1397.575874	0	0	2684.653571	0	3984.461882	0	1267.182428	0	4624.263191	0	2579.219579	0	3801.54418	0	2942.156516
VIRSorter_utg001744l_segment0_LN:i:17677_RC:i:4339_XC:f:1_000000	0	3696.586958	0	1677.769517	0	3673.324461	0	1332.521484	0	0	4329.223043	0	5023.030615	0	4778.110839	0	3055.213409	0	0	0	3605.36501	0	2993.158883
VIRSorter_utg001366l_segment0_LN:i:28596_RC:i:8251_XC:f:1_000000	0	0	0	2033.428245	0	0	366.8239873	1345.591376	0	426.3286837	9866.701207	0	0	0	2666.781271	0	0	0	9804.738691	0	0	488.566885	6890.759731
VIRSorter_utg000465l_segment0_LN:i:62732_RC:i:3246_XC:f:1_000000	0	7683.980148	0	965.2104078	0	5576.779267	0	921.7658483	0	0	0	0	4748.961431	0	0	0	6856.428007	0	0	0	6817.030916	0	0
VIRSorter_utg000592l_segment0_LN:i:17760_RC:i:2471_XC:f:1_000000	152.9535821	4834.924971	0	2047.583075	93.07901059	4858.558707	0	1543.896178	108.2095039	0	2427.459251	94.51993231	3720.890374	0	1866.031613	154.4951185	4289.210164	0	0	116.2448578	4503.752157	0	2449.728667
VIRSorter_utg000618l_segment0_LN:i:85190_RC:i:15781_XC:f:1_000000	0	0	8084.804836	12000.51454	0	0	491.4907329	854.5418222	0	1240.227381	0	0	0	4552.991127	5187.141122	0	0	0	0	0	0	829.3651397	0
VIRSorter_utg000353l_segment0_LN:i:21327_RC:i:5680_XC:f:1_000000	0	0	0	1589.51291	0	0	0	1743.120906	0	160.836298	8448.124965	0	0	0	3502.393173	0	0	0	8951.35212	0	0	242.6881833	8444.546827
VIRSorter_utg002129l_segment0_LN:i:17038_RC:i:3936_XC:f:1_000000	0	2536.102241	0	2722.743633	0	2627.993944	0	2966.934909	0	0	3188.737265	0	2928.267182	0	4438.985364	0	2720.18618	0	2909.267509	0	2621.271951	0	3303.168267
6_AE1712_C8_N19_24_200m_v_NODE_1083_length_12595_cov_92.021170	79.57860809	6717.030896	0	1263.405493	0	5427.137182	0	0	0	0	0	0	6391.974245	0	0	0	7973.701381	0	0	0	5049.665081	0	0
VIRSorter_utg001999l_segment0_LN:i:22132_RC:i:5401_XC:f:0_977778	0	6881.039627	0	0	0	6628.98942	0	2067.785355	0	0	0	0	5305.513519	0	0	0	5947.853353	0	0	0	5432.564387	0	0
VIRSorter_utg001310l_segment0_LN:i:30237_RC:i:5871_XC:f:1_000000	0	3812.556004	0	2461.152442	0	3250.995009	0	3721.621368	74.24210044	0	3448.006887	0	1787.273078	0	4533.654387	0	2745.063205	0	0	58.19108282	2303.849193	0	3722.662732
VIRSorter_utg000239l_segment0_LN:i:47082_RC:i:7708_XC:f:1_000000	0	1027.723624	0	14850.00598	0	787.7917066	0	1198.403217	0	0	3064.00446	0	657.6336019	0	6408.40156	0	1036.261811	0	0	0	652.7469577	0	2084.296711
VIRSorter_utg003275l_segment0_LN:i:17229_RC:i:2307_XC:f:1_000000	0	0	0	0	0	0	0	1433.105845	0	0	9085.171109	0	0	0	1690.939002	0	0	0	11145.7132	0	0	0	8279.299159
VIRSorter_utg001567l_segment0_LN:i:10532_RC:i:2451_XC:f:1_000000	0	0	0	1771.688055	0	0	570.5824126	2022.899909	0	640.0104309	8421.575412	0	0	0	2038.479501	0	0	0	9121.598703	0	0	775.9353748	6231.46914
VIRSorter_utg001343l_segment0_LN:i:37705_RC:i:7458_XC:f:0_986842	0	210.4466526	0	2066.207852	0	0	0	2201.278767	0	302.5719921	7414.409895	0	0	0	2879.140417	0	0	0	8073.198493	0	0	438.3276386	8002.526317
VIRSorter_utg000933l_segment0_LN:i:32877_RC:i:4333_XC:f:1_000000	0	209.0633109	0	2142.94193	0	0	0	2069.590492	0	281.1380568	7001.925737	0	0	0	2731.51685	0	0	0	8112.933464	0	0	490.4133405	8189.619998
4_AE1712_C6_N8_17_200m_v_NODE_310_length_13528_cov_7.565980	97.92119507	3387.386915	0	3302.446004	0	2147.047327	0	2349.213281	0	0	3065.721951	0	2193.293563	0	3166.934244	0	2905.366524	0	2511.487068	0	2447.517468	0	3650.154367
VIRSorter_utg000387l_segment0_LN:i:44257_RC:i:27647_XC:f:1_000000	0	739.9024989	0	2540.518822	0	653.3916869	0	6318.798098	0	0	4667.35414	0	1333.341124	0	7840.99932	0	1107.642449	0	0	0	1029.782252	0	4982.931208
VIRSorter_utg003308l_segment0_LN:i:13089_RC:i:2393_XC:f:1_000000	0	0	0	1449.901587	0	0	0	1674.508313	0	126.6675141	8154.362392	0	0	0	2796.252429	0	0	0	8373.633639	0	0	220.6938327	8311.260642
11_AE1712_C16_N1_7_80m_v_NODE_39_length_27950_cov_16.374448	0	314.1708071	0	10576.8863	0	266.5558088	0	3056.844657	0	0	3761.449047	0	452.5686195	0	7257.237071	0	414.490966	0	0	0	330.7567536	0	4633.224982
VIRSorter_utg000280l_segment0_LN:i:12131_RC:i:1941_XC:f:1_000000	0	4343.276052	0	2652.962805	0	3392.782287	0	1951.649037	0	0	2685.082944	0	2774.074052	0	2638.59094	0	2660.001493	0	2323.042084	0	2489.53797	0	2860.637734
VIRSorter_utg003464l_segment0_LN:i:23799_RC:i:3220_XC:f:1_000000	0	4560.732078	0	1968.415359	0	4261.740331	0	1376.660575	0	0	1801.934611	0	3365.371694	0	2504.190983	70.03759809	4577.965955	0	0	0	4238.634021	0	1913.778799
VIRSorter_utg000357l_segment0_LN:i:25956_RC:i:4840_XC:f:1_000000	0	4604.383459	0	2929.503483	0	3725.382595	0	1733.78279	0	0	2556.414222	0	2723.299581	0	2649.891116	0	3908.401641	0	0	0	3002.27061	0	2750.047602
VIRSorter_utg000410l_segment0_LN:i:30268_RC:i:8393_XC:f:0_983607	0	3465.661553	0	1986.444143	0	3087.019237	0	2455.091556	0	0	2676.137677	0	3456.013961	0	3450.941311	0	3828.903509	0	0	0	3274.372518	0	2783.794168
12_AE1712_C16_N8_14_200m_v_NODE_90_length_61866_cov_28.251857	217.2937333	4446.437604	0	2095.113504	112.8049449	5308.660512	0	590.1238481	0	0	2837.581858	0	3356.996925	0	1989.25161	127.614541	4679.546425	0	0	102.7145385	2360.721262	0	2112.093001
11_AE1712_C16_N1_7_80m_v_NODE_25_length_56347_cov_28.789959	0	207.0313208	0	21485.49229	0	0	0	0	0	0	1707.544152	0	0	0	4943.886816	0	227.4360309	0	0	0	0	0	1735.270517
VIRSorter_utg001466l_segment0_LN:i:18994_RC:i:5658_XC:f:1_000000	0	0	0	9758.538467	0	0	0	2505.704843	0	0	5884.125156	0	0	0	6444.826593	0	0	0	1870.666438	0	0	0	3539.054212
VIRSorter_utg001147l_segment0_LN:i:27643_RC:i:4819_XC:f:1_000000	0	0	0	1407.834425	0	0	0	1541.448828	0	118.3055755	7426.575458	0	0	0	2635.525467	0	0	0	8180.665975	0	0	174.8456269	8500.22441
VIRSorter_utg000102l_segment0_LN:i:19427_RC:i:2891_XC:f:1_000000	0	0	0	1196.604629	0	0	0	1806.543729	0	0	7761.915633	0	0	0	1593.565151	0	0	0	10770.54616	0	0	0	6615.176944
VIRSorter_utg000007l_segment0_LN:i:3333025_RC:i:1176860_XC:f:0_999850	0	0	0	16234.10003	0	0	0	11341.10804	0	0	1959.657561	0	0	0	0	0	0	0	0	0	0	0	0
VIRSorter_utg001313l_segment0_LN:i:18773_RC:i:3571_XC:f:1_000000	0	262.4841296	0	2608.809668	0	0	0	2126.330834	0	274.9392065	6962.566562	0	0	0	2427.373833	0	0	0	6195.963401	0	0	392.8709074	8225.406659
VIRSorter_utg000757l_segment0_LN:i:11397_RC:i:4329_XC:f:1_000000	0	1743.751895	0	2375.975131	0	2026.152766	0	4214.441345	0	0	3747.208182	0	2164.585634	0	5097.16047	0	2178.008056	0	0	0	1945.142617	0	3394.037483
6_AE1712_C8_N19_24_200m_v_NODE_455_length_22160_cov_60.642123	88.72445789	4508.820359	0	1461.622779	60.85347429	3188.864556	0	1218.676303	0	0	2427.10144	0	2178.939598	0	1863.146462	57.66197435	3743.085081	0	2562.959469	0	2820.427327	0	2452.108778
VIRSorter_utg000780l_segment0_LN:i:81321_RC:i:3692_XC:f:1_000000	0	9843.786962	0	0	0	6280.652783	0	472.5121773	0	0	0	0	2652.717807	0	0	0	6217.072123	0	0	0	3096.006387	0	0
VIRSorter_utg001465l_segment0_LN:i:21594_RC:i:3152_XC:f:0_977273	0	0	0	2129.085096	0	0	0	1854.970022	0	273.2100711	6568.0445	0	0	0	2344.906596	0	0	0	6803.294664	0	0	311.7573604	8019.442102
VIRSorter_utg001486l_segment0_LN:i:94101_RC:i:4153_XC:f:1_000000	0	8535.873758	0	1273.736036	0	5422.074305	0	598.4205391	0	0	0	0	3074.650353	0	0	0	6925.684681	0	0	0	2465.964056	0	0
1_AE1712_C3_N1_7_80m_v_NODE_449_length_13208_cov_12.525093	0	456.8601902	0	4654.505433	0	0	608.7694709	3488.203164	0	372.6086525	6241.935842	0	0	0	3638.716565	0	0	0	2575.45068	0	0	417.4098432	5375.139406
10_AE1712_C14_N14_19_200m_v_NODE_532_length_19727_cov_45.456081	0	4164.540358	0	1271.352064	0	4384.892481	0	1032.295825	0	0	1634.121399	0	4112.440038	0	1698.031666	0	4860.298263	0	0	0	4386.796074	0	0
4_AE1712_C6_N8_17_200m_v_NODE_305_length_13620_cov_11.604593	0	2651.568253	0	1268.272768	0	2136.360515	0	1969.683058	0	0	3320.19691	0	2312.410044	0	2574.756971	0	2750.996543	0	2711.884848	0	2486.26709	0	3123.469929
10_AE1712_C14_N14_19_200m_v_NODE_934_length_12263_cov_50.580256	80.6564953	4505.279269	0	1225.609614	68.13075614	5710.511361	0	840.5867184	0	0	1275.094158	0	3456.461913	0	1626.984819	0	4694.328176	0	0	101.2728057	3491.915547	0	0
10_AE1712_C14_N14_19_200m_v_NODE_175_length_55942_cov_39.635693	0	4112.1587	0	0	0	3923.502731	0	1422.761017	0	0	1928.456469	0	4387.658317	0	1515.125104	0	4763.997605	0	0	0	4953.321439	0	0
VIRSorter_utg000188l_segment0_LN:i:43995_RC:i:7125_XC:f:1_000000	0	4669.208574	0	0	0	4653.478784	0	1315.70246	0	0	1486.488711	0	4348.627999	0	1433.319048	0	4822.978426	0	0	0	4154.902424	0	0
VIRSorter_utg003327l_segment0_LN:i:10650_RC:i:2324_XC:f:1_000000	0	2323.630217	0	2714.94606	0	2127.583971	0	2701.805294	0	0	3344.098664	0	2199.62333	0	3605.777756	0	2774.841683	0	0	0	2102.852105	0	2904.839785
VIRSorter_utg003301l_segment1_LN:i:14545_RC:i:5440_XC:f:1_000000	0	3010.628168	0	1994.44038	0	2467.705122	0	3544.093008	0	0	0	0	2467.421175	0	4100.7615	0	3388.159671	0	0	0	2576.86459	0	3163.506787
VIRSorter_utg000237l_segment0_LN:i:16216_RC:i:2810_XC:f:1_000000	0	3887.931581	0	1554.00167	0	2968.262038	0	1335.958189	0	0	3169.630174	0	2429.462048	0	2313.590685	0	3769.054185	0	0	0	2959.557624	0	2309.557163
VIRSorter_utg001293l_segment0_LN:i:27486_RC:i:4680_XC:f:1_000000	0	1758.770089	0	1979.14323	0	2599.019325	0	1921.430336	0	0	3803.241335	0	1852.732609	0	2820.655999	88.86852857	2322.428947	0	3021.042305	77.7135183	1757.892068	0	2586.074994
8_AE1712_C11_N8_14_200m_c_NODE_61_length_50817_cov_48.137505	12343.71445	0	0	0	4199.042575	0	0	0	1713.194703	0	0	1442.73181	0	0	0	4727.123342	0	0	0	2027.323501	0	0	0
4_AE1712_C6_N8_17_200m_v_NODE_322_length_12980_cov_21.655196	0	3354.26614	0	0	0	4497.705141	0	364.8114074	0	0	1501.87457	0	6576.160733	0	1050.615769	0	4733.943957	0	0	0	4234.538054	0	0
VIRSorter_utg001588l_segment0_LN:i:95667_RC:i:10672_XC:f:0_994792	0	3303.744382	0	1365.071939	0	2932.80854	0	1929.293099	0	0	2760.437874	0	2057.076972	0	1851.846286	0	2876.877902	0	2227.096666	0	2328.999613	0	2370.24998
VIRSorter_utg001163l_segment0_LN:i:27071_RC:i:4452_XC:f:1_000000	0	2503.385216	0	2289.953498	0	2329.751737	0	2611.51369	0	0	2693.598838	0	1388.653551	0	3417.281214	0	1788.703681	0	2077.848238	0	1655.139268	0	3244.855561
VIRSorter_utg000820l_segment0_LN:i:12508_RC:i:1475_XC:f:0_961538	0	194.1510194	0	1646.628891	0	0	0	1406.289135	0	197.9058902	5288.227241	0	0	0	2070.937452	0	0	0	7749.8269	0	0	357.253239	7085.588771
10_AE1712_C14_N14_19_200m_v_NODE_99_length_97574_cov_79.591177	0	7614.634352	0	0	0	5741.823721	0	0	0	0	0	0	4197.706871	0	0	0	4208.396379	0	0	0	4212.570112	0	0
VIRSorter_utg000028l_segment0_LN:i:54036_RC:i:8264_XC:f:0_990826	0	1524.879434	0	5457.605787	0	1118.388236	0	1947.57012	0	0	2747.270441	0	631.6718181	0	4057.183696	0	1352.852697	0	2372.791559	0	878.4082539	0	3810.641814
VIRSorter_utg000475l_segment0_LN:i:108170_RC:i:11350_XC:f:1_000000	0	2646.961526	0	1134.869704	0	3171.351542	0	2084.101023	0	0	2627.475424	0	4150.632879	0	1839.644501	0	3047.697848	0	0	0	3032.931432	0	2143.204445
6_AE1712_C8_N19_24_200m_v_NODE_92_length_58215_cov_22.386167	0	5622.278077	0	3619.712861	0	0	0	8390.905369	0	0	0	0	0	0	0	0	2956.333039	0	5126.888084	0	0	0	0
8_AE1712_C11_N8_14_200m_v_NODE_498_length_17089_cov_28.356748	0	4148.483004	0	0	0	5177.172649	0	0	0	0	2006.673885	0	4071.637384	0	0	0	5164.927883	0	0	0	5137.315842	0	0
VIRSorter_utg000650l_segment0_LN:i:27553_RC:i:5336_XC:f:1_000000	0	0	0	896.8202292	0	0	0	1418.855671	0	116.239292	6473.439355	0	0	0	2187.906288	0	0	0	6806.632833	0	0	169.7760302	7526.759242
VIRSorter_utg001099l_segment0_LN:i:10250_RC:i:485_XC:f:0_952381	0	0	0	1146.739894	0	0	0	846.7137727	0	0	6062.458002	0	0	0	1286.657198	0	0	0	7833.173424	0	0	0	8303.100264
6_AE1712_C8_N19_24_200m_c_NODE_239_length_21911_cov_9.758679	370.8625901	5070.344582	0	2081.802998	250.8779937	5345.489938	0	601.0067462	172.8891263	0	0	144.2003751	2368.423615	0	1350.43106	305.039816	5055.49649	0	0	175.9655504	2091.949169	0	0
VIRSorter_utg000762l_segment0_LN:i:34389_RC:i:5235_XC:f:0_985507	0	423.3819965	0	2226.678924	0	0	0	1443.745744	0	195.9931593	6808.493281	0	0	0	0	0	163.9321144	0	9619.631875	0	0	255.8286823	4210.500367
VIRSorter_utg000911l_segment0_LN:i:13688_RC:i:1308_XC:f:0_964286	0	4029.694324	0	0	0	5980.593818	0	1447.008878	0	0	1729.442166	0	3190.14426	0	0	0	5057.491467	0	0	0	3874.873787	0	0
VIRSorter_utg001504l_segment0_LN:i:24865_RC:i:2573_XC:f:1_000000	0	4661.702786	0	2149.646849	0	3604.634977	0	1857.972799	0	0	1844.514082	0	2373.409524	0	1847.097808	0	2485.483959	0	0	0	2473.890785	0	1840.760411
VIRSorter_utg000549l_segment0_LN:i:14710_RC:i:2120_XC:f:1_000000	0	5223.207153	0	0	0	4529.084292	0	1360.91769	137.3538586	0	0	0	4160.098316	0	0	194.6618652	4428.892984	0	0	175.5618652	4667.10465	0	0
VIRSorter_utg000527l_segment0_LN:i:19062_RC:i:3646_XC:f:0_948718	0	0	0	0	0	0	0	1308.638122	0	140.0566302	6944.10353	0	0	0	2257.029701	0	0	0	7036.858762	0	0	0	7117.89027
VIRSorter_utg001143l_segment0_LN:i:30440_RC:i:7107_XC:f:1_000000	0	3384.507711	0	0	0	5354.947767	0	537.0111396	0	0	3228.168002	0	2680.43245	0	2387.222146	0	3735.578119	0	0	0	3395.23303	0	0
12_AE1712_C16_N8_14_200m_v_NODE_643_length_14649_cov_43.105751	0	4915.926579	0	0	0	4282.018557	0	0	0	0	0	0	5000.165548	0	0	0	6237.959193	0	0	0	4220.865183	0	0
VIRSorter_utg002200l_segment0_LN:i:15055_RC:i:5976_XC:f:1_000000	0	545.8375247	0	2734.41516	0	543.7182785	0	4062.2717	0	0	3526.510551	0	571.7435295	0	6213.83418	0	834.2703421	0	0	0	852.8747578	0	4517.704621
VIRSorter_utg000794l_segment0_LN:i:10747_RC:i:1776_XC:f:1_000000	0	203.761604	0	1385.78269	0	0	0	1683.169503	0	150.5182332	5864.016196	0	0	0	2177.507722	0	0	0	6483.799654	0	0	368.9322327	5960.816582
VIRSorter_utg000173l_segment0_LN:i:20898_RC:i:2594_XC:f:1_000000	0	174.8702803	0	1697.238616	0	0	0	1644.011898	0	281.6654765	4818.135563	0	0	0	2051.462681	0	0	0	5920.402992	0	0	446.3006722	7138.461225
VIRSorter_utg000734l_segment0_LN:i:17972_RC:i:3169_XC:f:1_000000	0	2446.535828	0	2216.845042	0	2247.583511	0	3173.970329	0	0	1885.089814	0	1560.044172	0	4080.325012	0	1724.004498	0	0	0	1541.395131	0	3045.351304
VIRSorter_utg001108l_segment0_LN:i:12774_RC:i:1770_XC:f:1_000000	0	2690.626145	0	2114.38394	58.87493676	2378.590468	0	2455.768483	0	0	2061.061109	0	1623.497654	0	3767.226005	0	2146.681751	0	0	51.71015052	1959.846846	0	2511.271523
VIRSorter_utg000156l_segment0_LN:i:110956_RC:i:7730_XC:f:1_000000	0	6121.194503	0	0	0	3201.555145	0	709.1935148	0	0	1351.594082	0	3788.317003	0	0	0	4863.978652	0	0	0	3746.837965	0	0
12_AE1712_C16_N8_14_200m_v_NODE_340_length_25150_cov_34.567662	0	3129.674984	0	1117.685243	0	5647.298868	0	796.1525571	0	0	2235.88741	0	1984.58653	0	1696.228446	0	2855.380299	0	0	0	2495.284112	0	1792.988195
VIRSorter_utg000327l_segment0_LN:i:11858_RC:i:3252_XC:f:1_000000	0	2078.990534	0	2216.894708	0	2321.72327	0	2107.602529	0	0	3075.74065	0	2072.677414	0	4725.516938	0	2714.390426	0	0	0	2371.182186	0	0
11_AE1712_C16_N1_7_80m_v_NODE_115_length_13792_cov_23.498068	0	0	0	8291.899414	0	0	0	2396.737005	0	0	4824.71928	0	0	0	4916.417772	0	0	0	0	0	0	0	3017.555015
VIRSorter_utg000559l_segment0_LN:i:43276_RC:i:6277_XC:f:1_000000	0	145.4295911	0	1348.086143	0	0	0	1405.473351	0	243.7680358	5659.276922	0	0	0	2522.223177	0	0	0	7045.904121	0	0	405.600358	4587.917879
11_AE1712_C16_N1_7_80m_v_NODE_47_length_25112_cov_16.055642	0	391.8696042	0	7836.709881	0	491.4330507	0	1944.845056	0	0	2783.767131	0	486.7104102	0	5106.597319	0	568.4911882	0	0	0	440.9206026	0	2928.300873
8_AE1712_C11_N8_14_200m_v_NODE_252_length_33507_cov_34.150314	0	2982.140595	0	0	0	5536.18274	0	0	0	0	0	0	4550.284645	0	0	0	4733.514005	0	0	0	5017.236215	0	0
VIRSorter_utg002559l_segment0_LN:i:10670_RC:i:2475_XC:f:1_000000	0	0	0	0	0	0	0	1435.362268	0	176.8524982	6572.982288	0	0	0	0	0	0	0	8764.522378	0	0	333.6146949	5476.889128
6_AE1712_C8_N19_24_200m_v_NODE_620_length_18162_cov_19.445618	0	948.2642106	0	1674.143894	0	1281.936536	0	1022.818851	0	0	4274.835819	0	3241.503018	0	3298.388944	0	2016.414881	0	0	0	1811.699527	0	3164.526834
5_AE1712_C8_N7_12_80m_v_NODE_72_length_26012_cov_8.388086	0	428.0350551	0	7077.514332	0	465.2370028	0	2037.670796	0	0	3438.489123	0	483.7889792	0	4977.546912	0	621.0313277	0	0	0	431.2110966	0	2772.743655
VIRSorter_utg000499l_segment0_LN:i:10032_RC:i:4277_XC:f:1_000000	0	2542.952761	0	2777.177646	0	1985.956995	0	3094.804622	0	0	2928.895145	0	1548.942734	0	3630.181326	0	2195.575897	0	0	0	1973.696521	0	0
VIRSorter_utg000545l_segment0_LN:i:37520_RC:i:9105_XC:f:0_986842	0	0	0	3170.334258	0	0	0	3848.519084	0	0	4897.354849	0	0	0	4226.686326	0	0	0	3384.902649	0	0	0	3139.365667
10_AE1712_C14_N14_19_200m_v_NODE_574_length_18259_cov_53.392256	305.9395471	5833.565324	0	0	194.3297492	5843.976285	0	0	96.24296746	0	0	0	3024.382263	0	0	183.9868711	4078.705645	0	0	93.63848712	2994.682756	0	0
VIRSorter_utg000553l_segment0_LN:i:11656_RC:i:2140_XC:f:1_000000	0	1960.043001	0	1764.685139	0	1796.199289	0	2275.775415	0	0	3378.949425	0	1957.047173	0	3356.993576	0	2242.045113	0	0	0	1366.771359	0	2444.373419
12_AE1712_C16_N8_14_200m_v_NODE_447_length_19580_cov_45.139517	0	3552.269336	0	0	0	5403.546045	0	1044.723504	0	0	1251.764901	52.69486226	2312.448997	0	871.0752177	54.04459334	4102.877549	0	0	75.8735926	3782.567179	0	0
VIRSorter_utg003632l_segment0_LN:i:15808_RC:i:2587_XC:f:1_000000	0	3222.319166	0	1644.542916	0	3122.512811	0	1425.486081	0	0	1922.44525	0	2875.077661	0	2094.319197	0	3115.028337	0	0	70.06272279	2822.401643	0	0
VIRSorter_utg001311l_segment0_LN:i:16893_RC:i:2479_XC:f:1_000000	0	253.9722757	0	1778.889636	0	0	0	1482.382636	0	207.753283	6193.774523	0	0	0	0	0	0	0	7320.71075	0	0	323.1949447	4714.23374
VIRSorter_utg000368l_segment0_LN:i:12106_RC:i:1143_XC:f:1_000000	0	3275.283284	0	2468.205024	0	2574.012185	0	1304.177349	0	0	1552.826812	0	2242.042509	0	1636.301453	0	2958.414007	0	0	0	2207.770758	0	1836.085194
VIRSorter_utg002407l_segment0_LN:i:13688_RC:i:1814_XC:f:1_000000	0	2899.815215	0	0	0	2932.35435	0	1776.828383	0	0	2501.669187	0	2470.537368	0	1622.837414	0	3195.78193	0	0	0	2820.545197	0	1829.114871
6_AE1712_C8_N19_24_200m_v_NODE_556_length_19481_cov_42.555762	0	3961.308263	0	0	0	3482.324414	0	751.2323971	0	0	1360.53935	0	3740.970344	0	0	0	4872.990447	0	0	0	3840.573742	0	0
VIRSorter_utg000457l_segment0_LN:i:15148_RC:i:1786_XC:f:1_000000	0	152.9155218	0	1636.695677	0	0	0	1461.189624	0	175.0766294	4607.599756	0	0	0	1582.204869	0	0	0	5972.306125	0	0	311.4768035	6057.296059
VIRSorter_utg001907l_segment0_LN:i:12001_RC:i:2340_XC:f:0_960000	0	2111.23762	0	1745.514036	0	2058.173127	0	2936.004567	0	0	2430.536423	0	1327.342452	0	3759.29184	0	1529.605982	0	0	0	1297.935529	0	2640.392514
VIRSorter_utg000418l_segment0_LN:i:19366_RC:i:2186_XC:f:1_000000	0	3410.427167	0	1318.981826	0	3456.382177	0	1276.666355	0	0	2043.456823	0	2648.101946	0	1251.253989	0	3183.339118	0	0	0	3191.981687	0	0
VIRSorter_utg000314l_segment0_LN:i:62529_RC:i:13225_XC:f:1_000000	0	1264.80457	0	1863.073624	0	1188.279987	0	3484.64496	0	0	2861.841423	0	1574.37866	0	3634.989911	0	1350.31598	0	0	0	1382.168072	0	3114.119495
VIRSorter_utg003590l_segment0_LN:i:11111_RC:i:729_XC:f:0_956522	0	0	0	0	0	0	0	1083.794323	0	0	5322.505505	0	0	0	1257.745579	0	0	0	7563.966304	0	0	0	6444.234012
VIRSorter_utg003517l_segment0_LN:i:10250_RC:i:1372_XC:f:1_000000	0	0	0	937.049746	0	0	0	1355.172492	0	94.59505652	5935.292084	0	0	0	2491.508339	0	0	0	4914.106776	0	0	188.4036988	5689.909012
VIRSorter_utg001296l_segment0_LN:i:11957_RC:i:1073_XC:f:1_000000	0	3242.255173	0	1721.922653	0	2457.659519	0	1350.399291	0	0	2014.259471	0	2139.441851	0	2088.128144	0	3112.010074	0	0	0	1617.87775	0	1753.461361
6_AE1712_C8_N19_24_200m_v_NODE_1185_length_11921_cov_6.640578	0	170.9386775	0	4879.095402	0	562.1530293	0	1239.487459	0	0	0	0	0	0	0	0	891.4195675	0	9731.298989	0	0	0	3984.559884
VIRSorter_utg002154l_segment0_LN:i:19314_RC:i:2119_XC:f:0_974359	0	3632.523013	0	0	0	4441.519227	0	1063.972522	0	0	0	0	2437.155149	0	1338.469704	0	4551.498108	0	0	74.6707755	3815.482257	0	0
1_AE1712_C3_N1_7_80m_v_NODE_254_length_24965_cov_23.857160	0	0	0	1834.912963	0	0	648.768238	5620.869337	0	567.163091	3379.951295	0	0	545.4428713	4013.245248	0	0	0	0	0	0	338.2797677	4399.889155
VIRSorter_utg000529l_segment0_LN:i:17489_RC:i:8812_XC:f:0_972222	0	925.4357626	0	3573.771746	0	774.0591531	0	2551.128359	0	0	3067.439442	0	806.3149653	0	4677.5513	0	748.5723013	0	0	0	670.9872741	0	3219.779398
6_AE1712_C8_N19_24_200m_v_NODE_1056_length_12807_cov_28.023488	0	2534.447526	0	1254.664265	0	4358.642999	0	430.9072223	0	0	1938.260482	0	2535.802137	0	1796.667771	0	3512.458806	0	0	0	2624.793305	0	0
VIRSorter_utg001753l_segment0_LN:i:28159_RC:i:3514_XC:f:0_982456	0	2965.672871	0	1402.47049	0	2289.569324	0	1546.81217	0	0	1878.219849	0	2267.575816	0	1680.901081	0	2764.282061	0	0	0	2246.977124	0	1827.499796
9_AE1712_C14_N3_8_80m_c_NODE_195_length_11487_cov_50.111919	0	0	0	0	0	0	548.6066194	0	0	1905.88109	2994.589187	0	0	0	0	0	0	2546.858163	4239.473732	0	0	4647.365183	3983.709844
VIRSorter_utg000391l_segment0_LN:i:88027_RC:i:4978_XC:f:0_994350	0	3422.956669	0	1143.809596	0	2432.345133	0	0	0	0	2117.953008	0	2783.208393	0	1236.407482	0	2691.216011	0	0	0	2354.194234	0	2597.550526
VIRSorter_utg000533l_segment0_LN:i:41139_RC:i:9003_XC:f:1_000000	0	414.2082566	0	6508.639165	0	516.600493	0	2050.219975	0	0	2757.646951	0	654.3421229	0	4047.025559	0	587.9422186	0	0	0	505.4836608	0	2685.359601
VIRSorter_utg000566l_segment0_LN:i:27234_RC:i:3085_XC:f:1_000000	154.6282395	3321.383644	0	2603.396067	55.68493417	2852.483789	0	1074.664492	0	0	1516.902619	0	1651.368106	0	2303.733085	101.7507982	3007.15337	0	0	71.77083292	2009.897213	0	0
VIRSorter_utg000771l_segment0_LN:i:23189_RC:i:3347_XC:f:0_978723	0	3204.031256	0	2003.876933	0	2555.537358	0	1400.370366	0	0	1999.374547	0	2254.604662	0	2222.588209	0	2885.838102	0	0	0	2059.991782	0	0
VIRSorter_utg002246l_segment0_LN:i:13369_RC:i:3327_XC:f:1_000000	0	1791.050269	0	2296.906747	0	2614.328183	0	1561.617771	0	0	3155.10306	0	1545.378588	0	2173.901283	0	1611.916	0	0	0	1177.944305	0	2651.613035
VIRSorter_utg001418l_segment0_LN:i:12774_RC:i:1838_XC:f:1_000000	0	0	0	0	0	0	0	1294.960732	0	205.5234327	5504.774268	0	0	0	1987.388283	0	0	0	7350.323533	0	0	352.7708543	3760.659495
VIRSorter_utg003537l_segment0_LN:i:10972_RC:i:1552_XC:f:1_000000	0	2391.500007	0	1405.152457	0	1933.204219	0	2546.615514	0	0	2076.375406	0	1565.049557	0	2795.771571	0	1716.523332	0	0	0	1358.68256	0	2516.456764
10_AE1712_C14_N14_19_200m_v_NODE_249_length_41447_cov_78.087527	444.936109	6915.517269	0	0	144.7587507	3621.426631	0	0	0	0	0	0	2327.406724	0	0	152.6952854	4372.199507	0	0	92.63064722	2121.932242	0	0
5_AE1712_C8_N7_12_80m_v_NODE_191_length_11143_cov_13.537593	0	0	0	6157.35105	0	0	500.8316214	1615.997548	0	125.7795797	2840.086533	0	0	0	8950.700581	0	0	0	0	0	0	0	0
VIRSorter_utg003539l_segment0_LN:i:11269_RC:i:984_XC:f:1_000000	0	2477.346621	0	1369.690883	0	2712.900665	0	1004.142618	0	0	1695.807962	0	2445.763633	0	1951.323894	0	3245.192018	0	0	0	3205.551421	0	0
6_AE1712_C8_N19_24_200m_v_NODE_1443_length_10306_cov_35.160817	0	3485.544608	0	1695.003643	0	2742.9974	0	861.1201609	0	0	0	0	2433.571527	0	0	0	3828.869113	0	0	0	3061.927347	0	1974.556619
10_AE1712_C14_N14_19_200m_v_NODE_273_length_37977_cov_29.982216	0	2837.326558	0	0	0	5957.336643	0	0	0	0	0	0	4253.954157	0	0	0	3388.108077	0	0	0	3564.036992	0	0
VIRSorter_utg000581l_segment0_LN:i:18135_RC:i:1337_XC:f:1_000000	379.8048904	3256.915947	0	0	195.2723143	3666.057429	0	859.0025954	232.20516	0	1130.037706	214.0716805	1807.917857	0	976.2029127	410.3938233	2595.689266	0	0	294.6517424	2243.588374	0	1709.514321
1_AE1712_C3_N1_7_80m_v_NODE_270_length_23396_cov_10.052447	0	334.8878388	0	4293.284104	0	0	476.279437	2792.409326	0	328.4956709	4170.641347	0	0	0	3036.381155	0	0	0	0	0	0	262.3271615	4129.151593
6_AE1712_C8_N19_24_200m_v_NODE_1381_length_10613_cov_26.369875	0	2662.184904	0	0	0	5371.539043	0	0	0	0	0	0	4657.656973	0	0	0	3359.043319	0	0	0	3684.764901	0	0
12_AE1712_C16_N8_14_200m_v_NODE_800_length_12080_cov_20.631592	0	5072.429523	0	1140.481969	82.88345664	4011.388401	0	0	0	0	0	0	2170.681687	0	0	0	3952.16216	0	0	69.65629144	3123.926742	0	0
11_AE1712_C16_N1_7_80m_v_NODE_180_length_10956_cov_11.095046	0	233.4405721	0	7484.130449	0	0	0	1821.071617	0	0	2558.203275	0	0	0	4437.001823	0	339.2665569	0	0	0	0	0	2721.911297
VIRSorter_utg000036l_segment0_LN:i:41487_RC:i:5755_XC:f:1_000000	0	1989.874203	0	1527.628987	0	1865.863945	0	2471.424582	0	0	2049.03867	0	1165.884697	0	2914.423412	0	1486.928942	0	0	0	1363.54468	0	2697.260153
VIRSorter_utg001841l_segment0_LN:i:18759_RC:i:3923_XC:f:1_000000	0	775.2405923	0	1327.226393	0	869.9332154	0	918.763071	0	0	4462.257055	0	2403.92874	0	3393.598932	0	1376.912814	0	0	0	1248.47451	0	2753.192748
VIRSorter_utg000723l_segment0_LN:i:22786_RC:i:4362_XC:f:1_000000	154.4940818	3191.329664	0	1474.684956	0	2562.470428	0	1319.954948	0	0	0	0	1857.971709	0	1952.706362	96.75519861	2659.347966	0	0	94.959389	1768.750802	0	2320.012649
VIRSorter_utg002139l_segment0_LN:i:16390_RC:i:2635_XC:f:1_000000	0	0	0	1976.163266	0	0	0	1061.143315	0	378.3535213	5765.332009	0	0	0	958.2909326	0	0	0	8568.216546	0	0	705.4307908	0
VIRSorter_utg000194l_segment0_LN:i:16495_RC:i:1535_XC:f:1_000000	0	3567.300767	0	0	0	2810.992241	0	802.401111	0	0	0	0	3310.312457	0	981.792893	0	4386.602901	0	0	0	3535.600957	0	0
VIRSorter_utg001513l_segment0_LN:i:20024_RC:i:2067_XC:f:0_975610	0	3361.487316	0	1882.642056	51.53538334	2866.937702	0	1564.689977	0	0	2044.02932	0	1690.145234	0	1923.19367	0	2081.028074	0	0	0	1830.588126	0	0
VIRSorter_utg000187l_segment0_LN:i:16294_RC:i:2486_XC:f:1_000000	0	2544.097824	0	1805.75898	0	2283.197312	0	2355.808977	0	0	2376.578571	0	1433.546208	0	3168.497035	0	1611.228077	0	0	0	1717.40387	0	0
VIRSorter_utg001253l_segment0_LN:i:57276_RC:i:8671_XC:f:1_000000	0	0	0	6937.356682	0	0	0	1851.585388	0	93.37998839	1827.911667	0	0	0	5708.812514	0	0	0	0	0	0	0	2839.811767
VIRSorter_utg003368l_segment0_LN:i:14645_RC:i:3258_XC:f:1_000000	0	3363.307503	0	0	0	2834.743681	0	1001.191912	0	0	1782.82752	0	3253.032932	0	0	0	3989.09504	0	0	0	2988.052593	0	0
11_AE1712_C16_N1_7_80m_v_NODE_95_length_14904_cov_23.214136	0	0	0	9242.061003	0	0	0	1196.979935	0	0	2626.759802	0	0	0	4059.467774	0	0	0	0	0	0	0	2029.129152
VIRSorter_utg000338l_segment0_LN:i:14723_RC:i:7455_XC:f:1_000000	0	1190.540961	0	1537.909863	0	1589.676646	0	2849.323238	0	0	2276.677828	0	1372.137728	0	3381.878005	0	1337.520608	0	0	0	1255.590885	0	2314.487392
VIRSorter_utg000461l_segment0_LN:i:16982_RC:i:2158_XC:f:0_970588	0	3889.003836	0	0	0	3341.285212	0	895.4524934	0	0	0	0	3312.396411	0	0	0	4372.165111	0	0	0	3163.383582	0	0
10_AE1712_C14_N14_19_200m_v_NODE_230_length_44793_cov_48.710216	122.3563891	2913.178693	0	1333.434652	74.2248782	2186.895778	0	1008.829033	70.23434104	0	1674.625569	80.28127088	1886.582257	0	1538.025992	91.55410624	2413.776558	0	0	107.3473066	1672.480829	0	1740.880777
12_AE1712_C16_N8_14_200m_v_NODE_559_length_16482_cov_18.607254	0	3697.745259	0	0	0	3654.582465	0	638.2029992	0	0	0	0	3566.853054	0	0	0	3710.124958	0	0	0	3642.140317	0	0
VIRSorter_utg000605l_segment0_LN:i:24564_RC:i:6293_XC:f:0_980000	0	362.7002884	0	5251.094268	0	345.7317274	0	1852.852456	0	0	2676.423926	0	416.459732	0	4806.361277	0	561.4485738	0	0	0	350.5735754	0	2202.282186
8_AE1712_C11_N8_14_200m_v_NODE_410_length_20672_cov_26.379607	0	3767.951507	0	0	0	3263.805825	0	0	0	0	0	0	4113.4528	0	0	0	4470.082389	0	0	0	3115.720073	0	0
VIRSorter_utg001340l_segment0_LN:i:19258_RC:i:1986_XC:f:1_000000	0	2651.621204	0	1311.929244	0	2750.785414	0	1387.942686	0	0	0	0	2525.888748	0	2112.231178	0	3013.224293	0	0	0	2886.52269	0	0
VIRSorter_utg002120l_segment0_LN:i:33460_RC:i:3830_XC:f:1_000000	0	744.0988561	0	1175.645547	0	546.8708881	0	1692.80269	0	0	4795.307241	0	0	0	2355.725913	0	588.5183543	0	3060.992642	0	305.783138	0	3286.337486
VIRSorter_utg000836l_segment0_LN:i:39016_RC:i:5266_XC:f:1_000000	0	1354.463647	0	2093.27586	0	1171.261239	0	2657.475275	0	0	3146.587166	0	1675.284888	0	2413.428936	0	1208.603787	0	1728.309713	0	996.822973	0	0
VIRSorter_utg001061l_segment0_LN:i:12834_RC:i:1863_XC:f:1_000000	0	0	0	921.5539321	0	0	0	1457.666134	0	170.6336193	4960.401091	0	0	0	2006.442302	0	0	0	5175.13	0	0	245.7025381	3441.129668
VIRSorter_utg001151l_segment0_LN:i:45146_RC:i:2056_XC:f:1_000000	0	3713.491527	0	0	0	4357.73462	0	437.2252047	0	0	0	0	2797.0365	0	0	0	4850.856516	0	0	0	2200.153437	0	0
VIRSorter_utg000213l_segment0_LN:i:84883_RC:i:9032_XC:f:1_000000	0	0	0	0	0	0	0	1661.629349	0	194.9717009	4531.242956	0	0	0	1459.826374	0	0	0	6500.705861	0	0	237.9121926	3761.679542
6_AE1712_C8_N19_24_200m_v_NODE_796_length_15399_cov_60.425075	0	3617.015024	0	0	0	3266.317226	0	0	0	0	0	0	3782.298855	0	0	0	4489.894579	0	0	0	3140.192743	0	0
12_AE1712_C16_N8_14_200m_v_NODE_380_length_22692_cov_26.192616	0	1861.091045	0	0	0	3648.450907	0	554.4550194	0	0	2156.024065	0	2511.028402	0	1236.708018	0	2363.076613	0	0	0	2449.108707	0	1452.462394
VIRSorter_utg000087l_segment0_LN:i:333144_RC:i:14291_XC:f:0_994003	0	126.5658402	0	4843.435164	0	475.7635126	0	1124.444638	0	0	0	0	0	0	0	0	894.7645944	0	7246.732633	0	330.1084709	0	3086.748225
VIRSorter_utg000884l_segment0_LN:i:57112_RC:i:7891_XC:f:0_991304	0	3432.408401	0	0	0	2164.026	0	853.7954671	0	0	1595.477845	0	2306.002372	0	1426.166277	0	3699.53094	0	0	0	2641.810724	0	0
VIRSorter_utg001846l_segment0_LN:i:41964_RC:i:1469_XC:f:0_988095	0	2476.148607	0	0	0	3298.765059	0	560.3043601	0	0	0	0	4792.237563	0	0	0	3444.191021	0	0	0	3413.429146	0	0
VIRSorter_utg003347l_segment0_LN:i:15217_RC:i:957_XC:f:0_967742	0	0	0	0	0	0	0	589.8287775	0	0	4723.172607	0	0	0	0	0	0	0	6020.224993	0	0	0	6649.518538
6_AE1712_C8_N19_24_200m_v_NODE_296_length_28647_cov_78.713511	281.5644927	3902.757827	0	1432.717126	189.1159206	4195.468738	0	390.517264	120.3910618	0	0	95.59286127	1743.432136	0	0	175.8273918	3834.131726	0	0	140.6444694	1383.891915	0	0
12_AE1712_C16_N8_14_200m_v_NODE_583_length_15922_cov_19.990155	0	4461.09176	0	0	0	2462.241489	0	373.4725974	0	0	0	0	3009.580346	0	0	0	3654.910517	0	0	0	2753.816285	0	1101.566113
12_AE1712_C16_N8_14_200m_v_NODE_773_length_12523_cov_54.585570	239.8507205	3722.857214	0	1828.357041	161.7447361	4184.007132	0	579.796377	112.9130964	0	0	0	1370.151155	0	0	134.2859694	3858.828171	0	0	117.9859218	1494.866117	0	0
10_AE1712_C14_N14_19_200m_v_NODE_323_length_31949_cov_44.981237	0	2650.999031	0	0	0	2487.368856	0	873.5131262	0	0	1299.425284	0	2660.800433	0	1201.124488	0	3416.889067	0	0	0	3211.32703	0	0
VIRSorter_utg001379l_segment0_LN:i:35613_RC:i:3767_XC:f:1_000000	0	144.0992003	0	1250.293651	0	0	0	970.3309981	0	158.6031096	4309.471893	0	0	0	1939.422645	0	0	0	4820.530381	0	0	276.8443464	3823.05239
4_AE1712_C6_N8_17_200m_v_NODE_316_length_13277_cov_14.061591	0	1824.918975	0	0	0	2193.34794	0	890.0023658	0	0	2664.687735	0	3266.081991	0	2585.936932	0	2464.493701	0	0	0	1790.762945	0	0
VIRSorter_utg000020l_segment0_LN:i:163209_RC:i:21964_XC:f:0_993884	0	2021.605018	0	1082.323001	0	1329.385981	0	1953.558317	0	0	3508.333769	0	773.8676046	0	2024.053746	0	1451.638478	0	0	0	675.4957852	0	2793.994641
VIRSorter_utg001057l_segment0_LN:i:37432_RC:i:4923_XC:f:1_000000	0	262.2855638	0	1739.65344	0	0	0	934.5406697	0	140.3036495	5229.832537	0	0	0	0	0	0	0	5930.202131	0	0	196.3832571	3090.658407
VIRSorter_utg000140l_segment0_LN:i:30640_RC:i:2151_XC:f:1_000000	0	3132.527712	0	0	0	3943.847749	0	783.1868076	0	0	0	0	1966.025705	0	0	0	4260.343184	0	0	0	3403.572303	0	0
VIRSorter_utg000063l_segment0_LN:i:11985_RC:i:964_XC:f:1_000000	0	0	0	0	0	0	0	598.7156097	0	0	4631.50151	0	0	0	1102.187846	0	0	0	5565.264959	0	0	0	5560.022985
10_AE1712_C14_N14_19_200m_v_NODE_601_length_17677_cov_42.659886	0	3159.995981	0	0	0	3691.104645	0	0	0	0	0	0	3012.22911	0	0	0	3818.128911	0	0	0	3700.043744	0	0
VIRSorter_utg000042l_segment0_LN:i:16665_RC:i:4782_XC:f:1_000000	0	1715.542314	0	0	0	2033.580101	0	1900.758036	0	0	2289.12964	0	1810.800336	0	3725.391314	0	2124.178061	0	0	0	1765.538856	0	0
VIRSorter_utg000024l_segment0_LN:i:91025_RC:i:11815_XC:f:0_994536	0	0	0	6311.4152	0	0	0	1543.670536	0	73.24457372	1702.677927	0	0	0	5630.913433	0	0	0	0	0	0	0	2051.995213
10_AE1712_C14_N14_19_200m_v_NODE_530_length_19842_cov_28.963319	0	2631.910239	0	1335.967622	0	1897.590418	0	819.8623478	0	0	1475.75439	0	1733.440842	0	1478.399535	0	2611.726478	0	0	0	1408.276183	0	1898.223078
VIRSorter_utg002526l_segment0_LN:i:22493_RC:i:2881_XC:f:1_000000	0	1437.517101	0	1298.569071	0	1500.321539	0	2394.636797	0	0	2221.288734	0	1018.371906	0	3005.245565	0	1127.050484	0	0	0	904.0154185	0	2382.490548
VIRSorter_utg000575l_segment0_LN:i:12203_RC:i:2105_XC:f:1_000000	0	2978.546554	0	1619.411884	0	2446.919273	0	1159.523326	0	0	2097.343113	0	2176.641406	0	0	0	2619.826774	0	0	0	2162.759315	0	0
VIRSorter_utg001457l_segment0_LN:i:17376_RC:i:3247_XC:f:1_000000	0	2592.660399	0	1183.145124	0	2242.413766	0	1160.703608	0	0	0	0	2604.806338	0	1530.091826	0	3060.802786	0	0	0	2756.394682	0	0
VIRSorter_utg000598l_segment0_LN:i:16147_RC:i:2815_XC:f:1_000000	0	3180.759345	0	0	0	2950.61544	0	1207.533048	0	0	0	0	2914.341694	0	0	0	3266.999186	0	0	0	3524.256011	0	0
12_AE1712_C16_N8_14_200m_v_NODE_354_length_24069_cov_14.281719	410.4437185	3194.354483	0	0	336.5438572	2749.128958	0	0	286.8803159	0	0	279.121192	3481.001934	0	0	349.5537973	3058.145682	0	0	395.0787315	2446.220903	0	0
8_AE1712_C11_N8_14_200m_v_NODE_414_length_20442_cov_14.997397	0	3774.371801	0	0	0	3939.70661	0	0	0	0	0	0	0	0	5916.603504	0	0	0	0	0	3346.272957	0	0
11_AE1712_C16_N1_7_80m_v_NODE_57_length_20844_cov_14.121972	0	305.8509001	0	5429.792788	0	385.8206309	0	1357.776056	0	0	2326.127265	0	415.9533506	0	3623.629628	0	449.9448114	0	0	0	350.4262385	0	2278.785736
VIRSorter_utg000297l_segment0_LN:i:40227_RC:i:8491_XC:f:0_975309	0	0	0	4204.282507	0	0	886.3726789	2001.86311	0	128.6737117	1932.106138	0	0	0	7692.053392	0	0	0	0	0	0	0	0
VIRSorter_utg000817l_segment0_LN:i:19241_RC:i:3485_XC:f:0_974359	0	1405.124401	0	1486.058486	0	1546.127887	0	2307.833968	0	0	2478.983989	0	1514.372467	0	2899.516797	0	1610.161796	0	0	0	1593.670286	0	0
6_AE1712_C8_N19_24_200m_v_NODE_269_length_30139_cov_25.517830	0	1932.389404	0	0	0	3622.575463	0	503.9632321	0	0	1854.103409	0	2487.579049	0	1424.603487	0	2410.397135	0	0	0	2562.219295	0	0
VIRSorter_utg001204l_segment0_LN:i:12258_RC:i:1490_XC:f:1_000000	0	1411.478506	0	0	0	1820.351484	0	699.1437572	0	0	3271.677781	0	2886.529671	0	1763.608747	0	1996.869261	0	0	0	0	0	2881.548704
12_AE1712_C16_N8_14_200m_v_NODE_693_length_13707_cov_23.695525	0	3268.181247	0	0	0	3873.394941	0	579.5707348	0	0	0	0	2754.617322	0	0	0	3463.796834	0	0	0	2782.591195	0	0
6_AE1712_C8_N19_24_200m_v_NODE_282_length_29368_cov_33.045782	105.8873829	2449.375319	0	1211.951444	67.66654991	1949.822212	0	808.1289521	66.61481466	0	1476.470012	0	1767.972157	0	1370.747332	78.39548426	2135.932949	0	0	86.9570853	1465.295588	0	1680.102957
4_AE1712_C6_N8_17_200m_v_NODE_265_length_15363_cov_8.562083	0	4443.776822	0	0	0	3540.033199	0	0	0	0	0	0	2198.883234	0	0	0	3729.567389	0	0	0	2808.183625	0	0
12_AE1712_C16_N8_14_200m_v_NODE_334_length_25618_cov_21.344427	0	2691.41379	0	0	0	4398.464733	0	0	0	0	0	0	2823.485189	0	0	0	3257.99599	0	0	0	3535.645158	0	0
1_AE1712_C3_N1_7_80m_v_NODE_436_length_13693_cov_7.175602	0	0	1419.75695	2986.569798	0	0	1000.286815	1951.718465	0	493.4144643	0	0	0	3607.720621	4229.150726	0	0	0	0	0	0	1009.880624	0
VIRSorter_utg000659l_segment0_LN:i:36133_RC:i:3568_XC:f:1_000000	0	401.5199021	0	1582.31133	0	516.1195865	0	1816.315773	0	0	2149.51191	0	1288.974325	0	1866.933223	0	1345.732692	0	1961.981494	0	1437.478369	0	2240.448957
10_AE1712_C14_N14_19_200m_v_NODE_939_length_12207_cov_25.967848	0	2527.583768	0	0	0	4037.317279	0	370.643391	0	0	0	0	4100.05317	0	0	0	2666.983914	0	0	0	2896.718408	0	0
VIRSorter_utg001554l_segment0_LN:i:13793_RC:i:1262_XC:f:1_000000	0	3129.377135	0	0	0	3156.630459	0	745.4524847	0	0	0	0	2421.924756	0	0	0	3812.083785	0	0	0	3283.595812	0	0
1_AE1712_C3_N1_7_80m_v_NODE_460_length_12949_cov_18.885410	0	0	0	2418.489287	0	0	0	3154.756026	0	0	3798.518234	0	0	0	2352.239689	0	0	0	2644.906117	0	0	0	2147.794658
10_AE1712_C14_N14_19_200m_v_NODE_495_length_21054_cov_17.762979	0	1833.735297	0	0	0	3022.991875	0	502.5225933	0	0	1827.625418	0	2593.724377	0	1377.900103	0	2405.23771	0	0	0	2914.737719	0	0
VIRSorter_utg001685l_segment0_LN:i:10246_RC:i:1215_XC:f:1_000000	0	1591.001845	0	1852.743082	0	1627.387734	0	2198.848773	0	0	0	0	1043.983118	0	3028.086345	0	1503.335912	0	0	0	1060.222069	0	2535.582651
VIRSorter_utg000095l_segment0_LN:i:57752_RC:i:5941_XC:f:0_991379	0	0	0	0	0	0	0	965.6792968	0	142.1663089	4163.556695	0	0	0	1635.820594	0	0	0	5614.368338	0	0	278.4493924	3628.563365
4_AE1712_C6_N8_17_200m_v_NODE_197_length_18628_cov_14.865021	0	3610.627824	0	0	0	3991.644516	0	0	0	0	0	0	2564.938543	0	0	0	4499.018162	0	0	0	1757.818399	0	0
VIRSorter_utg000547l_segment0_LN:i:58040_RC:i:7997_XC:f:1_000000	0	1682.467871	0	1274.034032	0	1783.655643	0	1875.312536	0	0	2257.570737	0	1573.872279	0	2352.840762	0	1844.416866	0	0	0	1774.806351	0	0
VIRSorter_utg001876l_segment0_LN:i:13732_RC:i:1887_XC:f:1_000000	0	2821.34863	0	0	0	2478.458727	0	1254.188918	0	0	0	0	3075.468354	0	0	147.3772748	3168.050023	0	0	0	3463.170105	0	0
4_AE1712_C6_N8_17_200m_v_NODE_179_length_20994_cov_15.455467	0	4872.169296	0	0	0	3497.37946	0	0	0	0	0	0	2799.198359	0	0	0	2633.275674	0	0	0	2525.782864	0	0
VIRSorter_utg000199l_segment0_LN:i:52449_RC:i:1398_XC:f:0_990476	0	4390.117724	0	0	0	3154.185851	0	0	0	0	0	0	2231.09688	0	0	0	3749.113009	0	0	0	2767.828031	0	0
VIRSorter_utg003281l_segment0_LN:i:10979_RC:i:1833_XC:f:1_000000	0	1090.245376	0	1966.13072	0	932.7583116	0	2606.445418	0	0	2360.11928	0	920.7766332	0	2755.92042	0	831.5788424	0	0	0	908.3176579	0	1910.038626
6_AE1712_C8_N19_24_200m_v_NODE_184_length_37147_cov_33.509657	0	4191.042273	0	0	0	3051.392077	0	0	0	0	0	0	2350.057552	0	0	0	3639.870794	0	0	0	2957.583308	0	0
5_AE1712_C8_N7_12_80m_c_NODE_27_length_13982_cov_8.628623	123.5129204	0	1059.494292	0	132.9413055	0	4396.311549	0	61.48715229	2043.854746	0	90.76787418	0	3012.974406	0	87.64265803	0	2112.559828	0	99.59215713	0	2959.522239	0
6_AE1712_C8_N19_24_200m_v_NODE_807_length_15315_cov_28.372490	0	4356.765289	0	0	0	3212.12173	0	0	0	0	0	0	2459.43593	0	0	0	3472.35288	0	0	0	2643.239893	0	0
6_AE1712_C8_N19_24_200m_v_NODE_933_length_13839_cov_28.564453	0	3028.287287	0	0	0	2914.039826	0	528.3673067	0	0	0	0	2993.492999	0	0	0	3479.980229	0	0	0	3196.991143	0	0
VIRSorter_utg000469l_segment0_LN:i:13650_RC:i:3450_XC:f:1_000000	0	1826.86492	0	2501.133628	0	1547.6374	0	1799.080178	0	0	0	0	1293.25909	0	3444.870472	0	2009.570045	0	0	0	1718.346826	0	0
3_AE1712_C6_N1_7_80m_c_NODE_396_length_11764_cov_13.912724	0	0	0	1264.448481	0	0	403.4934453	3908.973843	0	438.4793649	2706.551585	0	0	0	2957.760786	0	0	0	0	0	0	226.3375922	4224.441014
4_AE1712_C6_N8_17_200m_v_NODE_437_length_10118_cov_8.496763	0	1895.806965	0	960.1444687	0	3858.620423	0	0	0	0	2340.654378	0	2106.468633	0	0	0	2408.582737	0	0	0	2518.666488	0	0
VIRSorter_utg001182l_segment0_LN:i:20449_RC:i:4796_XC:f:1_000000	0	0	0	3941.250999	0	0	0	2926.857378	0	0	3861.779164	0	0	0	3054.894208	0	165.3165599	0	0	0	0	0	2110.732938
VIRSorter_utg002287l_segment0_LN:i:17131_RC:i:2337_XC:f:1_000000	0	3331.68259	0	0	0	2739.403959	0	0	0	0	0	0	2903.902448	0	0	0	3932.943304	0	0	0	3124.751829	0	0
VIRSorter_utg000159l_segment0_LN:i:45105_RC:i:14162_XC:f:1_000000	0	0	0	2196.630952	0	0	0	4606.590176	0	0	2880.447578	0	0	0	3493.196753	0	0	0	0	0	0	0	2854.602454
VIRSorter_utg001393l_segment0_LN:i:27569_RC:i:3508_XC:f:1_000000	0	1565.466283	0	1946.41329	0	1588.167134	0	1477.487936	0	0	1958.011632	0	1199.773297	0	1900.052353	0	1141.264699	0	0	0	969.536167	0	2225.998286
12_AE1712_C16_N8_14_200m_v_NODE_240_length_33347_cov_30.809167	0	4734.72205	0	0	0	6195.158286	0	0	0	0	0	0	1311.449867	0	0	0	2803.657069	0	0	0	900.1993911	0	0
VIRSorter_utg000138l_segment0_LN:i:34090_RC:i:6393_XC:f:1_000000	0	3030.676695	0	1500.759643	0	2314.643257	0	1009.453889	0	0	0	0	2159.034915	0	0	0	3250.592216	0	0	0	2664.839492	0	0
VIRSorter_utg001633l_segment0_LN:i:21479_RC:i:1424_XC:f:1_000000	0	3523.834713	0	0	0	2976.530959	0	959.8820273	0	0	0	0	2310.832472	0	0	0	3122.767474	0	0	0	3011.302366	0	0
VIRSorter_utg000544l_segment0_LN:i:23575_RC:i:2108_XC:f:1_000000	0	2879.720356	0	1845.6905	69.58281588	2133.875832	0	925.21991	0	0	0	0	1478.322008	0	1910.991885	76.49290483	2665.298502	0	0	87.31957812	1810.859707	0	0
8_AE1712_C11_N8_14_200m_v_NODE_450_length_19240_cov_25.151960	0	2311.239711	0	0	0	2683.231403	0	728.2342472	0	0	1366.26432	0	2572.456359	0	0	0	3166.880553	0	0	0	2936.926666	0	0
6_AE1712_C8_N19_24_200m_v_NODE_413_length_23543_cov_25.306401	0	3597.952707	0	0	0	2998.759528	0	485.0266423	0	0	0	0	2300.899606	0	0	0	3007.918685	0	0	0	3260.699647	0	0
10_AE1712_C14_N14_19_200m_v_NODE_447_length_22878_cov_36.216350	469.4268166	3485.544608	0	0	245.8226746	2542.699825	0	0	188.737993	0	0	196.9207833	2181.276743	0	0	327.4704126	3259.045073	0	0	326.3890876	2360.588658	0	0
6_AE1712_C8_N19_24_200m_v_NODE_1482_length_10203_cov_17.974422	0	2185.534323	0	2198.1706	0	1655.467333	0	1286.247471	0	0	0	0	1213.951976	0	1435.362697	0	2150.688904	0	0	0	1435.725059	0	2002.182901
VIRSorter_utg000312l_segment0_LN:i:13783_RC:i:1549_XC:f:1_000000	0	1929.192495	0	1427.949184	0	1592.949483	0	1176.377064	0	0	1466.308188	0	1792.687463	0	2032.108126	0	2358.570716	0	0	0	1763.210932	0	0
9_AE1712_C14_N3_8_80m_c_NODE_208_length_11173_cov_6.964672	0	0	0	0	0	0	322.4488845	770.0822015	0	677.6675285	4356.488217	0	0	0	0	0	0	0	4557.999597	0	0	779.8892688	4040.237467
6_AE1712_C8_N19_24_200m_v_NODE_527_length_20255_cov_30.082466	117.4388179	3608.992966	0	0	0	3420.608074	0	0	0	0	0	0	2695.292796	0	0	0	3910.276232	0	0	0	1686.890384	0	0
VIRSorter_utg003637l_segment0_LN:i:13307_RC:i:1868_XC:f:1_000000	0	171.812367	0	1179.221504	0	0	0	1220.60294	0	108.9588976	3515.346858	0	0	0	1304.989929	0	0	0	4973.547708	0	0	213.4254534	2723.69638
VIRSorter_utg000064l_segment0_LN:i:58502_RC:i:1811_XC:f:1_000000	0	3397.394631	0	0	0	3373.051761	0	0	0	0	0	0	2876.499424	0	0	0	2804.688954	0	0	0	2920.513328	0	0
6_AE1712_C8_N19_24_200m_v_NODE_298_length_28471_cov_46.667430	0	2036.868109	0	0	0	3738.180052	0	0	0	0	0	0	2926.105323	0	0	0	3380.394737	0	0	0	3270.379686	0	0
VIRSorter_utg003776l_segment0_LN:i:10795_RC:i:1000_XC:f:1_000000	0	254.0252266	0	1433.263453	0	0	0	920.064853	0	156.5368262	3898.418978	0	0	0	0	0	0	0	6295.139304	0	0	0	2391.330958
6_AE1712_C8_N19_24_200m_v_NODE_755_length_15904_cov_26.986732	92.03676363	3192.832145	0	0	93.91967675	4480.098618	0	0	64.4377233	0	0	0	2261.713478	0	0	105.4602967	3458.998569	0	0	52.5175209	1442.679364	0	0
6_AE1712_C8_N19_24_200m_v_NODE_32_length_129571_cov_21.725176	0	3424.498863	0	0	0	3127.388669	0	0	0	0	0	0	2819.317281	0	0	0	2839.016325	0	0	0	2947.166585	0	0
12_AE1712_C16_N8_14_200m_v_NODE_102_length_59251_cov_13.017541	0	2780.854445	0	0	0	2683.418423	0	0	0	0	0	0	3653.833794	0	0	0	3079.875458	0	0	50.03224813	2890.117712	0	0
VIRSorter_utg002789l_segment0_LN:i:14609_RC:i:2195_XC:f:1_000000	0	425.5860769	0	2006.558901	0	316.4365039	0	2574.30008	0	52.62847276	2022.91849	0	408.6302968	0	4143.257372	0	317.820549	0	0	0	320.3694975	0	2546.803172
VIRSorter_utg001284l_segment0_LN:i:91372_RC:i:8189_XC:f:1_000000	0	1978.91999	0	0	0	1832.040185	0	1821.661758	0	0	1419.220302	0	2628.586787	0	1338.890455	0	2030.491511	0	0	0	2073.134239	0	0
10_AE1712_C14_N14_19_200m_v_NODE_318_length_32220_cov_91.662073	0	4135.232046	0	0	0	2176.957042	0	372.9692417	0	0	0	0	2592.808995	0	0	0	3318.739615	0	0	0	2512.242597	0	0
VIRSorter_utg001610l_segment0_LN:i:15422_RC:i:2287_XC:f:1_000000	0	1854.472185	0	1459.387806	0	1709.662828	0	1635.03828	0	0	0	0	1695.929668	0	2529.375948	0	2231.777859	0	0	0	1876.71933	0	0
6_AE1712_C8_N19_24_200m_c_NODE_167_length_26786_cov_10.060616	242.4043417	3230.652311	0	1139.885977	173.3980108	3351.597986	0	0	101.4482764	0	0	85.89498848	1568.613703	0	0	197.8470029	3371.589319	0	0	150.437268	1283.746979	0	0
VIRSorter_utg003533l_segment0_LN:i:11335_RC:i:1696_XC:f:1_000000	0	0	0	0	0	0	0	1180.334482	0	95.92695812	4321.565894	0	0	0	0	0	0	0	5301.01125	0	0	220.3545547	3773.49509
VIRSorter_utg001118l_segment0_LN:i:26075_RC:i:3804_XC:f:1_000000	0	2505.020074	0	1772.780709	0	1956.114072	0	1093.045655	0	0	0	0	1316.8253	0	1826.961858	0	2511.573449	0	0	0	1868.542129	0	0
12_AE1712_C16_N8_14_200m_v_NODE_200_length_38517_cov_15.514516	0	3453.727749	0	972.0643255	0	3160.063597	0	940.8760091	0	0	0	0	1500.817027	0	0	0	3733.720726	0	0	0	1077.180554	0	0
12_AE1712_C16_N8_14_200m_v_NODE_408_length_21172_cov_26.440057	0	2846.506917	0	0	0	4192.730243	0	0	0	0	0	0	3000.251243	0	0	0	2641.797323	0	0	0	2038.406916	0	0
VIRSorter_utg000920l_segment0_LN:i:11595_RC:i:2395_XC:f:0_958333	0	1054.033593	0	2048.526731	0	1034.790649	0	1914.990854	0	0	2110.939919	0	1120.096135	0	3225.298448	0	1138.495808	0	0	0	1022.665877	0	0
VIRSorter_utg001394l_segment0_LN:i:13152_RC:i:1064_XC:f:1_000000	0	2298.418979	0	0	0	1989.283265	0	0	0	0	0	0	3111.07086	0	1695.507158	0	3106.446495	0	0	0	2446.191435	0	0
VIRSorter_utg000075l_segment0_LN:i:16769_RC:i:3614_XC:f:1_000000	0	2808.733083	0	1944.227983	0	2307.109054	0	1755.16673	0	0	0	0	1501.693456	0	0	0	2254.384737	0	0	0	2024.2331	0	0
VIRSorter_utg001328l_segment0_LN:i:18554_RC:i:2012_XC:f:0_973684	0	1783.531244	0	1583.95031	0	1692.937968	0	1629.553438	0	0	2392.107555	0	1284.670083	0	1567.779113	0	1258.409432	0	0	0	1346.571461	0	0
4_AE1712_C6_N8_17_200m_v_NODE_117_length_32325_cov_11.581773	0	2523.04323	0	0	0	3343.796613	0	0	0	0	0	0	3504.373382	0	0	0	2520.009108	0	0	0	2621.802364	0	0
VIRSorter_utg002233l_segment0_LN:i:10319_RC:i:948_XC:f:1_000000	0	1514.501062	0	0	0	2365.338821	0	0	0	0	2087.252851	0	4296.587574	0	0	0	2589.712933	0	0	0	1655.62548	0	0
VIRSorter_utg001195l_segment0_LN:i:24913_RC:i:3011_XC:f:1_000000	0	2782.164979	0	0	0	2734.194138	0	881.2370332	0	0	0	0	2266.913625	0	0	0	3202.583771	0	0	0	2639.895344	0	0
6_AE1712_C8_N19_24_200m_v_NODE_723_length_16386_cov_38.590778	0	2449.845258	0	0	0	2735.129234	0	585.3853613	64.77518739	0	0	0	2347.700931	0	933.8272552	71.36267203	2590.873804	0	0	54.50299295	2660.183644	0	0
VIRSorter_utg003290l_segment0_LN:i:17784_RC:i:2111_XC:f:1_000000	0	2633.12149	0	0	0	2298.973719	0	900.9894064	0	0	0	0	2577.07222	0	0	119.1539084	2936.159689	0	0	89.65930453	2934.318802	0	0
6_AE1712_C8_N19_24_200m_v_NODE_450_length_22244_cov_39.289169	0	4199.057713	0	0	0	3147.132555	0	0	0	0	0	0	2501.738251	0	0	0	2340.650315	0	0	0	2259.854375	0	0
VIRSorter_utg000941l_segment0_LN:i:12503_RC:i:1435_XC:f:0_961538	0	2206.979429	0	1888.055658	0	1682.30459	0	1344.931807	0	0	0	0	1451.503271	0	2343.043269	0	1895.409178	0	0	0	1590.473074	0	0
10_AE1712_C14_N14_19_200m_v_NODE_365_length_28843_cov_11.935375	0	1227.196207	0	0	0	1210.82916	0	601.16296	0	0	2327.844756	0	987.2099749	0	1680.780866	0	853.7987639	0	2884.71582	0	608.6048029	0	1973.026548
10_AE1712_C14_N14_19_200m_v_NODE_603_length_17668_cov_26.584276	188.9263327	2705.022166	0	0	107.98739	3691.705778	0	0	90.72109925	0	0	0	2281.832399	0	0	113.9421871	3105.706977	0	0	88.51141059	1977.556749	0	0
5_AE1712_C8_N7_12_80m_v_NODE_182_length_11538_cov_8.076520	0	0	0	2530.734606	0	0	0	706.6940932	0	278.1204151	4092.423931	0	0	0	6684.534568	0	0	0	0	0	0	0	0
VIRSorter_utg001003l_segment0_LN:i:35195_RC:i:8812_XC:f:1_000000	0	0	0	3886.320325	0	0	0	2406.908262	0	0	3049.405784	0	0	0	2639.011691	0	0	0	0	0	0	0	2257.194734
VIRSorter_utg001193l_segment0_LN:i:30316_RC:i:4107_XC:f:1_000000	0	2153.836602	0	1604.81006	0	2060.991774	0	927.1291904	0	0	0	0	1603.437161	0	1508.873944	0	2232.379791	0	0	0	2015.510752	0	0
6_AE1712_C8_N19_24_200m_v_NODE_1178_length_11976_cov_31.866207	0	2937.549335	0	0	0	2421.457943	0	0	0	0	0	0	2611.603535	0	0	0	3651.668678	0	0	0	2483.394019	0	0
12_AE1712_C16_N8_14_200m_v_NODE_322_length_26453_cov_46.867228	236.8113561	2980.624876	0	1095.782506	150.7424823	3345.907258	0	0	87.86609329	0	0	90.17712461	1442.485787	0	0	181.3402662	3084.561936	0	0	124.7167544	1279.474207	0	0
6_AE1712_C8_N19_24_200m_v_NODE_317_length_27611_cov_30.092576	0	2650.436428	0	958.8531508	0	2279.283268	0	596.1641169	0	0	0	0	1694.585809	0	1205.99318	0	2591.707911	0	0	0	2056.603031	0	0
8_AE1712_C11_N8_14_200m_v_NODE_570_length_14796_cov_16.955296	0	2861.253737	0	0	0	3449.208655	0	0	0	0	0	0	1950.756358	0	0	0	3705.378287	0	0	0	2057.693325	0	0
6_AE1712_C8_N19_24_200m_v_NODE_1339_length_10884_cov_12.439900	0	1026.30057	0	1131.790407	0	1184.138847	0	1502.360652	0	0	1522.269779	0	967.3442439	0	2387.58279	0	1551.008994	0	0	0	966.1179494	0	1751.251258
VIRSorter_utg000400l_segment0_LN:i:19159_RC:i:3833_XC:f:0_974359	0	2325.70192	0	0	0	1907.782965	0	1241.639739	0	0	0	0	1867.592955	0	1692.381578	0	2588.500468	0	0	0	2322.516786	0	0
VIRSorter_utg000384l_segment0_LN:i:30440_RC:i:6454_XC:f:1_000000	0	0	0	1541.23749	0	0	0	4170.336969	0	0	2640.857543	0	0	0	2950.608016	0	0	0	0	0	0	0	2616.931426
3_AE1712_C6_N1_7_80m_c_NODE_18754_length_1952_cov_2.841067	0	0	0	0	0	253.4911811	0	767.8431363	0	164.4047261	3321.556591	0	0	0	0	0	0	0	6570.59203	0	0	0	2815.160623
10_AE1712_C14_N14_19_200m_v_NODE_898_length_12674_cov_39.002937	0	3847.536679	0	0	0	5176.077251	0	0	0	0	0	0	1076.391526	0	0	0	2744.547262	0	0	0	1016.492458	0	0
VIRSorter_utg001153l_segment0_LN:i:26427_RC:i:2982_XC:f:0_962264	0	2277.622521	0	0	0	2335.12186	0	726.5853232	0	0	0	0	2600.872145	0	0	0	2946.796703	0	0	0	2934.731345	0	0
VIRSorter_utg001957l_segment0_LN:i:10784_RC:i:4478_XC:f:1_000000	0	0	0	997.6423516	0	0	434.1160308	3644.538512	0	354.8866835	2704.905656	0	0	0	2985.169722	0	0	0	0	0	0	217.894789	2461.884231
10_AE1712_C14_N14_19_200m_v_NODE_1127_length_10579_cov_24.545706	0	2311.656699	0	1379.028105	0	2358.8733	0	1071.731143	0	0	0	0	1350.635996	0	1186.939161	0	2426.451544	0	0	0	1691.752504	0	0
10_AE1712_C14_N14_19_200m_v_NODE_403_length_25958_cov_10.704571	0	1126.74177	0	2129.581757	0	1590.999139	0	1175.526567	0	0	1705.898223	0	722.781514	0	1754.893186	0	878.3576245	0	0	0	608.5311344	0	2053.695291
VIRSorter_utg001288l_segment0_LN:i:22687_RC:i:2089_XC:f:0_978261	0	1867.643716	0	1432.717126	0	1591.840726	0	1341.963743	0	0	1708.975395	0	1182.828997	0	2082.17752	0	1274.076884	0	0	0	1239.486955	0	0
VIRSorter_utg000474l_segment0_LN:i:12799_RC:i:2839_XC:f:1_000000	0	2375.11171	0	0	0	2096.37848	0	1644.949181	0	0	2014.259471	0	1662.566925	0	0	0	2278.608235	0	0	0	1510.071292	0	0
10_AE1712_C14_N14_19_200m_v_NODE_254_length_40439_cov_37.676379	0	3811.12633	0	0	0	3454.391759	0	0	0	0	0	0	1853.044229	0	0	0	2341.450025	0	0	0	2111.824926	0	0
VIRSorter_utg000084l_segment0_LN:i:1368798_RC:i:27352_XC:f:0_989774	0	4075.046752	0	0	0	0	0	0	0	0	0	0	0	0	2047.375384	0	2633.57664	0	0	0	2896.467935	0	1898.223078
VIRSorter_utg000821l_segment0_LN:i:10979_RC:i:1318_XC:f:1_000000	0	1947.68559	0	1692.470673	0	1894.023694	0	931.6246778	0	0	0	0	1537.549153	0	1801.115712	0	2017.489761	0	0	0	1680.49596	0	0
VIRSorter_utg003700l_segment0_LN:i:12745_RC:i:1353_XC:f:1_000000	0	2599.153501	0	1324.892088	0	1932.629803	0	1369.526809	0	0	2001.664535	0	1547.053542	0	0	0	1347.572886	0	0	0	1347.809092	0	0
8_AE1712_C11_N8_14_200m_v_NODE_808_length_10237_cov_18.066043	0	3874.104783	0	0	0	2900.347348	0	0	0	0	0	0	2273.282345	0	0	0	1919.520889	0	0	0	2500.823982	0	0
4_AE1712_C6_N8_17_200m_v_NODE_363_length_11870_cov_19.772916	0	1886.064004	0	0	0	2487.969989	0	598.7503239	0	0	0	0	4365.221727	0	0	0	2295.746123	0	0	0	1741.434529	0	0
10_AE1712_C14_N14_19_200m_v_NODE_534_length_19696_cov_33.422346	226.7217768	3334.045523	0	0	143.2500805	3098.560994	0	0	0	0	0	87.45329007	2375.396097	0	0	145.0211941	2315.351936	0	0	89.49453506	1555.716284	0	0
4_AE1712_C6_N8_17_200m_v_NODE_139_length_26897_cov_19.000149	0	3472.379696	0	0	0	1970.861873	0	346.8641719	0	0	0	0	2398.007974	0	0	0	2795.032231	0	0	0	2374.084724	0	0
VIRSorter_utg002499l_segment0_LN:i:35287_RC:i:6096_XC:f:1_000000	0	216.2447739	0	1459.834801	0	0	0	1183.667044	0	0	3303.308246	0	0	0	3813.388424	0	341.0379593	0	0	0	0	0	3026.310421
VIRSorter_utg000113l_segment0_LN:i:63360_RC:i:5677_XC:f:1_000000	0	0	0	6764.419426	0	0	0	432.8512169	0	0	1873.711434	0	0	0	4270.684881	0	0	0	0	0	0	0	0
VIRSorter_utg001749l_segment0_LN:i:14727_RC:i:1604_XC:f:1_000000	0	1765.309522	0	1618.517895	0	1504.569547	0	2049.438906	0	0	0	0	1141.539438	0	2809.055287	0	1327.838088	0	0	0	1114.692545	0	0
12_AE1712_C16_N8_14_200m_v_NODE_128_length_50616_cov_16.288668	0	3042.213368	0	0	0	2744.800799	0	0	0	0	0	0	1912.407707	0	0	0	3293.467034	0	0	0	2304.379606	0	0
VIRSorter_utg002370l_segment0_LN:i:15555_RC:i:5641_XC:f:1_000000	0	1718.931171	0	0	0	3336.102108	0	763.729505	0	0	0	0	1752.527525	0	1857.857018	0	1904.592954	0	0	0	1889.508179	0	0
3_AE1712_C6_N1_7_80m_c_NODE_430_length_11386_cov_36.935980	104.1063246	0	1157.72201	0	147.037324	0	3829.481962	340.9280456	0	1817.398093	0	55.86894377	0	2979.224679	0	59.27402954	0	0	0	115.256241	0	2517.162412	0
VIRSorter_utg001221l_segment0_LN:i:14395_RC:i:3601_XC:f:1_000000	0	2626.668102	0	0	0	2434.095098	0	849.8380496	0	0	0	0	1941.154588	0	0	0	2680.879964	0	0	0	2587.723324	0	0
10_AE1712_C14_N14_19_200m_v_NODE_384_length_27346_cov_17.726649	0	1921.249863	0	0	0	3279.582231	0	901.3712625	0	0	0	0	2905.109972	0	0	0	2027.576436	0	0	0	2024.616176	0	0
8_AE1712_C11_N8_14_200m_c_NODE_99_length_39374_cov_19.402575	1705.083399	0	1178.197913	0	1544.142404	0	1104.389488	0	753.6737894	1101.89321	0	664.7848685	0	1296.142494	0	1427.919521	0	0	0	828.8041411	0	1434.74806	0
VIRSorter_utg001068l_segment0_LN:i:43688_RC:i:7246_XC:f:1_000000	0	0	0	5273.344667	0	0	0	1629.848509	0	87.01423312	1483.268415	0	0	0	4530.709128	0	0	0	0	0	0	0	0
VIRSorter_utg000129l_segment0_LN:i:28662_RC:i:5548_XC:f:0_982759	0	1431.990353	0	1586.830942	0	1367.591334	0	1642.397688	0	0	0	0	1368.242487	0	2399.784575	0	1770.33613	0	0	0	1418.457167	0	0
VIRSorter_utg003566l_segment0_LN:i:13555_RC:i:1433_XC:f:1_000000	0	2513.220842	0	0	0	2262.79886	0	801.4638279	0	0	0	0	2139.539232	0	0	0	2724.657681	0	0	0	2460.527322	0	0
3_AE1712_C6_N1_7_80m_c_NODE_99_length_21711_cov_24.897476	155.1556178	0	5754.860982	0	134.6282989	0	1057.920332	0	0	1295.069013	0	54.58845415	0	2270.248619	0	166.4243269	0	0	0	0	0	2003.267117	0
6_AE1712_C8_N19_24_200m_v_NODE_270_length_29986_cov_24.731786	0	1961.565339	0	0	0	2967.099848	0	0	0	0	0	0	2170.954354	0	0	0	2793.613389	0	0	0	2995.699381	0	0
8_AE1712_C11_N8_14_200m_v_NODE_423_length_20151_cov_10.420145	0	2024.331988	0	0	0	3110.784035	0	0	0	0	0	0	2609.811724	0	0	0	2703.039692	0	0	0	2425.195918	0	0
12_AE1712_C16_N8_14_200m_v_NODE_372_length_23099_cov_18.604682	0	3492.448079	0	0	0	2698.353242	0	0	0	0	0	0	2016.079556	0	0	0	2624.994798	0	0	0	2022.347187	0	0
VIRSorter_utg000142l_segment0_LN:i:10992_RC:i:1868_XC:f:1_000000	0	327.9380358	0	2329.587022	0	441.7527334	0	3102.198745	0	0	1911.209994	0	0	0	4375.872683	0	291.9374361	0	0	0	0	0	0
VIRSorter_utg003357l_segment1_LN:i:10084_RC:i:1197_XC:f:0_952381	0	1584.660977	0	1339.096584	0	1305.541032	0	1749.838102	0	0	1500.801138	0	1046.982454	0	2216.637585	0	1076.599912	0	0	0	955.0087422	0	0
VIRSorter_utg000813l_segment0_LN:i:19066_RC:i:3660_XC:f:0_974359	0	0	0	3550.627357	0	0	0	691.2462793	0	0	2427.888624	0	0	0	6100.111138	0	0	0	0	0	0	0	0
10_AE1712_C14_N14_19_200m_v_NODE_780_length_14307_cov_36.446030	0	2392.29427	0	0	0	3440.538979	0	0	0	0	0	0	2685.944216	0	0	0	2484.383282	0	0	0	1766.054536	0	0
VIRSorter_utg000340l_segment0_LN:i:38166_RC:i:7707_XC:f:1_000000	0	0	0	1740.299099	0	0	0	3370.088138	0	0	2426.958316	0	0	0	3012.398336	0	0	0	0	0	0	0	2199.052036
VIRSorter_utg001468l_segment0_LN:i:10106_RC:i:1782_XC:f:1_000000	0	2637.887069	0	0	0	2103.632154	0	695.5681958	0	0	0	0	2035.516811	0	0	0	2756.912683	0	0	0	2405.600101	0	0
VIRSorter_utg000485l_segment0_LN:i:21100_RC:i:2787_XC:f:1_000000	0	1292.107367	0	1088.878923	0	1214.315733	0	1349.097509	0	0	1538.085012	0	1355.777714	0	1964.968254	0	1401.807037	0	0	0	1410.972449	0	0
10_AE1712_C14_N14_19_200m_v_NODE_664_length_16099_cov_23.323867	302.5254666	2258.447684	0	0	272.0022078	2043.505477	0	0	177.3448469	0	0	258.6557107	2488.377574	0	0	239.7994107	2292.770855	0	0	301.5418522	1969.084874	0	0
10_AE1712_C14_N14_19_200m_v_NODE_537_length_19614_cov_37.339817	0	3506.294734	0	0	0	2763.355777	0	0	0	0	0	0	1332.776314	0	0	0	2888.417814	0	0	0	2084.449718	0	0
VIRSorter_utg000242l_segment0_LN:i:47218_RC:i:9763_XC:f:1_000000	0	0	0	0	0	0	1168.634567	2891.90019	0	250.8614967	2185.937038	0	0	876.820683	2747.445289	0	0	0	0	0	0	414.108407	2019.353698
VIRSorter_utg001459l_segment0_LN:i:10842_RC:i:1070_XC:f:1_000000	0	0	0	0	0	0	0	780.3923155	0	168.9278506	3920.316992	0	0	0	0	0	0	0	3840.939511	0	0	311.5290001	3530.043794
6_AE1712_C8_N19_24_200m_v_NODE_1370_length_10646_cov_17.481976	0	1832.517426	0	0	0	2136.400591	0	396.7311037	0	0	0	0	4155.716169	0	0	0	2392.760502	0	0	0	1631.624288	0	0
6_AE1712_C8_N19_24_200m_v_NODE_1163_length_12094_cov_22.463593	0	2656.34707	0	0	0	2107.238953	0	0	0	0	0	0	2508.827591	0	0	0	2948.267138	0	0	0	2292.445312	0	0
10_AE1712_C14_N14_19_200m_v_NODE_808_length_13889_cov_30.846800	0	2375.118329	0	0	0	2145.324079	0	462.8616329	0	0	0	0	2426.910665	0	0	0	2785.564687	0	0	0	2244.059852	0	0
VIRSorter_utg000148l_segment0_LN:i:17200_RC:i:2144_XC:f:1_000000	0	482.0780467	0	1828.059045	0	301.3013064	0	1477.852434	0	0	2251.416394	0	0	0	3152.809025	0	422.8062385	0	0	0	522.3832108	0	1985.692136
VIRSorter_utg001185l_segment0_LN:i:20679_RC:i:4620_XC:f:1_000000	0	1560.482282	0	0	0	1374.64463	0	2047.043627	0	0	0	0	1675.947079	0	2668.764813	0	1636.079305	0	0	0	1445.655571	0	0
VIRSorter_utg000534l_segment0_LN:i:17055_RC:i:2413_XC:f:1_000000	0	2549.644428	0	0	0	2181.124899	0	1304.784848	0	0	0	0	1796.154228	0	0	0	2651.892597	0	0	0	1811.316451	0	0
6_AE1712_C8_N19_24_200m_v_NODE_411_length_23622_cov_22.580888	0	2885.227247	0	995.3080464	0	2800.332146	0	0	0	0	0	0	1306.386053	0	0	0	3034.850881	0	0	0	1264.151163	0	0
VIRSorter_utg000856l_segment0_LN:i:14973_RC:i:2643_XC:f:0_966667	0	1725.953781	0	0	0	1542.935202	0	1593.572182	0	0	0	0	1309.424342	0	2720.036353	0	1851.442283	0	0	0	1494.807182	0	0
VIRSorter_utg000709l_segment0_LN:i:34615_RC:i:6920_XC:f:1_000000	0	0	0	1754.255265	0	0	0	2830.161006	0	0	1357.175929	0	0	0	4037.82914	0	0	0	0	0	0	0	2237.728831
10_AE1712_C14_N14_19_200m_v_NODE_613_length_17264_cov_29.513469	0	2852.735264	0	1064.989543	0	1942.314726	0	0	0	0	0	0	1714.802112	0	0	0	2855.173922	0	0	0	1776.323922	0	0
10_AE1712_C14_N14_19_200m_v_NODE_279_length_37159_cov_28.541017	0	2929.33533	0	876.3081422	0	2793.799832	0	528.5755918	0	0	0	0	1185.711476	0	0	0	3122.17414	0	0	0	749.1053331	0	0
12_AE1712_C16_N8_14_200m_v_NODE_850_length_11454_cov_27.601740	0	2446.29093	0	0	0	2417.34352	0	459.008358	0	0	0	0	2143.882426	0	0	0	2560.123634	0	0	0	2154.891521	0	0
6_AE1712_C8_N19_24_200m_v_NODE_1277_length_11300_cov_27.261338	0	2048.596729	0	0	0	3054.598121	0	577.1407416	79.2891298	0	0	0	1464.786044	0	0	0	2781.351157	0	0	84.20268907	2082.313332	0	0
VIRSorter_utg002454l_segment0_LN:i:15849_RC:i:640_XC:f:1_000000	0	0	0	0	0	0	0	1158.204186	0	0	0	0	3286.434627	0	0	0	7681.824139	0	0	0	0	0	0
1_AE1712_C3_N1_7_80m_v_NODE_542_length_10803_cov_20.726925	0	0	0	1098.961135	0	0	374.2002305	3462.393165	0	324.8371141	2347.595906	0	0	0	2052.123862	0	0	0	0	0	0	179.8695515	2268.245247
10_AE1712_C14_N14_19_200m_v_NODE_617_length_17238_cov_88.054193	0	3397.857952	0	0	0	2797.139461	0	0	0	0	0	0	2075.501464	0	0	0	1876.560081	0	0	0	1936.258198	0	0
2_AE1712_C3_N8_14_200m_c_NODE_92_length_45344_cov_30.493185	2421.207602	0	0	0	2648.941914	0	264.8977173	0	1388.700579	203.8643973	0	1097.379607	0	0	0	2371.545773	0	0	0	1279.701275	0	377.6490682	0
VIRSorter_utg001628l_segment0_LN:i:15286_RC:i:647_XC:f:0_967742	103.9999238	3278.361054	0	0	0	2248.612117	0	396.6096041	63.82550968	0	0	0	1725.299788	0	0	0	2437.475514	0	0	75.48913052	1653.842703	0	0
VIRSorter_utg000957l_segment0_LN:i:33462_RC:i:5446_XC:f:0_970149	0	983.4897833	0	0	0	1208.731873	0	1838.393997	0	0	2036.801545	0	1096.70521	0	2300.066539	0	1256.466049	0	0	0	1258.817565	0	0
10_AE1712_C14_N14_19_200m_v_NODE_674_length_15901_cov_31.539434	0	2599.146882	0	0	0	2203.006147	0	0	0	0	0	0	2324.874817	0	0	0	2730.109473	0	0	0	2121.004019	0	0
VIRSorter_utg000236l_segment0_LN:i:39687_RC:i:4042_XC:f:1_000000	0	2175.956832	0	0	0	1748.549466	0	918.5200717	0	0	0	0	1594.127534	0	1520.053904	0	2136.775655	0	0	0	1874.671346	0	0
8_AE1712_C11_N8_14_200m_v_NODE_708_length_11714_cov_10.466014	272.5157915	3942.040761	0	0	108.4091384	1930.933271	0	0	0	0	0	0	1373.987968	0	0	103.8269836	2724.494299	0	0	0	1511.913004	0	0
9_AE1712_C14_N3_8_80m_c_NODE_76_length_17740_cov_15.051747	0	0	0	973.5543076	0	0	646.5094841	575.4744605	0	912.4694297	1878.219849	0	0	0	0	0	0	0	3548.795944	0	0	1604.687204	1824.014634
10_AE1712_C14_N14_19_200m_v_NODE_148_length_65995_cov_39.562972	0	4045.182456	0	0	0	1991.914892	0	0	0	0	0	0	1915.582329	0	0	0	2145.658465	0	0	0	1856.637302	0	0
VIRSorter_utg000701l_segment0_LN:i:65292_RC:i:11094_XC:f:0_992366	0	0	0	1346.496829	0	0	0	3172.373477	0	0	2903.776835	0	0	0	2489.043939	0	0	0	0	0	0	0	2010.598292
12_AE1712_C16_N8_14_200m_v_NODE_473_length_18931_cov_13.151692	0	2372.84806	0	0	0	2246.661774	0	404.8021526	0	0	0	0	2052.305301	0	0	0	2466.746649	0	0	0	2344.41106	0	0
10_AE1712_C14_N14_19_200m_v_NODE_618_length_17219_cov_32.164975	0	2754.557714	0	1062.853902	0	2775.819271	0	0	0	0	0	0	1302.471336	0	0	0	2793.467205	0	0	0	1150.672232	0	0
10_AE1712_C14_N14_19_200m_v_NODE_502_length_20786_cov_28.632575	0	2561.412761	0	783.5319231	0	1876.991588	0	583.4066526	0	0	0	0	1720.158069	0	0	0	2391.358858	0	0	0	1876.056314	0	0
10_AE1712_C14_N14_19_200m_v_NODE_1041_length_11237_cov_39.377330	0	2456.338359	0	1774.320357	0	1557.61621	0	609.4943653	0	0	0	0	1110.319079	0	936.5921917	0	2233.179502	0	0	53.19032955	1048.862389	0	0
VIRSorter_utg001536l_segment0_LN:i:14225_RC:i:953_XC:f:1_000000	0	2030.944229	0	0	0	2125.900798	0	531.6998688	0	0	0	0	2211.990722	0	0	0	2589.962305	0	0	0	2250.940489	0	0
VIRSorter_utg000570l_segment0_LN:i:59885_RC:i:4263_XC:f:0_983333	0	0	0	0	0	0	0	0	0	0	0	0	0	0	8845.632993	0	0	0	2133.089539	0	747.3667569	0	0
VIRSorter_utg000640l_segment0_LN:i:53694_RC:i:8124_XC:f:0_990741	0	0	0	1437.932064	0	0	0	2725.653942	0	0	2710.487503	0	0	0	2262.499467	0	0	0	0	0	0	0	2563.123929
6_AE1712_C8_N19_24_200m_v_NODE_31_length_132653_cov_54.017952	0	0	0	0	0	0	0	1031.54947	0	0	0	0	3227.071149	0	0	0	7425.718906	0	0	0	0	0	0
VIRSorter_utg000328l_segment0_LN:i:12093_RC:i:2120_XC:f:1_000000	0	1335.652847	0	0	0	1435.212137	0	1217.686948	0	0	0	0	1201.91568	0	3094.625144	0	1883.817671	0	0	0	1495.956411	0	0
10_AE1712_C14_N14_19_200m_v_NODE_581_length_18069_cov_35.186249	95.3166865	2848.638189	0	0	68.30058769	2207.988873	0	445.2615393	69.32647304	0	0	0	1669.364121	0	0	95.82693826	2190.493864	0	0	79.22665122	1882.067662	0	0
11_AE1712_C16_N1_7_80m_v_NODE_33_length_37265_cov_16.980451	0	0	0	9181.319399	0	0	0	0	0	0	0	0	0	0	2464.099403	0	0	0	0	0	0	0	0
VIRSorter_utg000802l_segment0_LN:i:24626_RC:i:2917_XC:f:0_980000	0	1652.484435	0	0	0	1574.047184	0	1067.02737	0	0	0	0	1698.94848	0	1866.873115	0	1942.953275	0	0	0	1788.538157	0	0
10_AE1712_C14_N14_19_200m_v_NODE_146_length_67950_cov_12.402737	0	951.5405463	0	1606.051711	0	849.8019333	0	1553.147509	0	0	2144.788809	0	1381.018878	0	1572.347269	0	843.6948909	0	0	0	686.9438674	0	0
10_AE1712_C14_N14_19_200m_v_NODE_557_length_18886_cov_21.141049	0	2168.894509	0	0	0	2799.330257	0	0	0	0	0	0	1887.692401	0	0	0	2154.567071	0	0	0	2559.655632	0	0
VIRSorter_utg003505l_segment0_LN:i:14422_RC:i:183_XC:f:0_862069	707.1911546	1981.87862	0	0	468.3274777	1597.985643	0	0	357.7746531	0	0	330.4844728	1225.32608	0	0	407.2937172	2371.305895	0	0	475.2610456	1644.840414	0	0
10_AE1712_C14_N14_19_200m_v_NODE_952_length_12022_cov_23.037003	441.1103034	2260.009735	0	0	223.3850966	2067.069898	0	0	212.2260911	0	0	117.2717741	1544.677445	0	0	324.9974136	2210.976779	0	0	340.7075541	1823.840093	0	0
8_AE1712_C11_N8_14_200m_v_NODE_678_length_12252_cov_10.884764	0	1525.825931	0	0	0	2064.184459	0	0	0	0	0	0	2859.516172	0	0	0	2764.032689	0	0	0	2337.780896	0	0
6_AE1712_C8_N19_24_200m_v_NODE_230_length_32184_cov_18.638895	0	1981.752862	0	0	0	1735.484838	0	0	0	0	0	0	2803.638934	0	0	0	2455.61949	0	0	0	2569.055731	0	0
3_AE1712_C6_N1_7_80m_c_NODE_269_length_14152_cov_34.314956	0	0	0	0	0	0	994.3575857	0	0	1711.410104	0	0	0	532.2304096	0	0	0	2895.437448	0	0	0	5365.773358	0
5_AE1712_C8_N7_12_80m_v_NODE_128_length_15697_cov_9.201921	0	0	0	4907.30573	0	0	0	1585.483776	0	82.32086558	0	0	0	0	4919.062494	0	0	0	0	0	0	0	0
6_AE1712_C8_N19_24_200m_v_NODE_812_length_15250_cov_25.100903	116.6292459	2382.88887	0	1172.06959	0	1637.460055	0	493.5489756	0	0	0	0	1068.406281	0	1131.88086	104.3903172	2052.754428	0	0	0	1311.195856	0	0
12_AE1712_C16_N8_14_200m_v_NODE_337_length_25435_cov_28.307083	0	1757.31394	0	0	0	3676.290052	0	0	0	0	0	0	2101.755391	0	0	0	2041.506882	0	0	0	1834.860898	0	0
VIRSorter_utg001265l_segment0_LN:i:32566_RC:i:1969_XC:f:1_000000	299.5046067	1977.073328	0	0	161.2239194	2359.127112	0	546.3666134	140.4866005	0	0	130.0096123	1140.721438	0	1018.698785	238.1306679	1735.501415	0	0	189.3558157	1473.885333	0	0
VIRSorter_utg001539l_segment0_LN:i:27026_RC:i:1549_XC:f:0_981818	0	1845.761765	0	0	0	1933.524823	0	449.6355271	0	0	0	0	2375.181859	0	0	0	2473.797863	0	0	0	2322.546254	0	0
VIRSorter_utg003606l_segment0_LN:i:10625_RC:i:1182_XC:f:1_000000	0	1566.803293	0	1357.572362	0	1329.185603	0	1278.523564	0	0	0	0	1448.270221	0	1394.068971	0	1599.507585	0	0	0	1426.059754	0	0
10_AE1712_C14_N14_19_200m_v_NODE_219_length_46573_cov_47.098224	122.4304071	3158.771492	0	0	65.59743554	2206.840041	0	0	0	0	0	0	1776.035306	0	0	105.1910303	2432.436476	0	0	80.65465325	1441.633272	0	0
6_AE1712_C8_N19_24_200m_v_NODE_1469_length_10226_cov_10.997832	0	986.8918773	0	1101.792101	0	905.6806016	0	1737.445136	0	0	1333.560424	0	1128.724094	0	1861.102813	0	1165.986941	0	0	0	1120.9691	0	0
11_AE1712_C16_N1_7_80m_v_NODE_32_length_39265_cov_11.722670	0	0	0	8887.643926	0	0	0	0	0	0	0	0	0	0	2454.181696	0	0	0	0	0	0	0	0
VIRSorter_utg003548l_segment0_LN:i:11457_RC:i:871_XC:f:1_000000	0	130.6298203	0	0	0	0	0	810.5936595	0	0	2798.938304	0	0	0	1243.139501	0	0	0	2949.648577	0	0	0	3361.480973
10_AE1712_C14_N14_19_200m_v_NODE_913_length_12459_cov_14.280326	0	1399.028431	0	0	0	2081.857774	0	0	0	0	0	0	3114.342863	0	0	0	2577.72587	0	0	0	2091.536626	0	0
VIRSorter_utg003467l_segment0_LN:i:12228_RC:i:701_XC:f:1_000000	0	0	0	0	0	0	0	0	0	0	3068.226626	0	0	0	0	0	0	0	4587.504698	0	0	0	3589.461551
10_AE1712_C14_N14_19_200m_v_NODE_289_length_35673_cov_15.169879	132.8993288	1401.119991	0	0	99.19294633	1763.17704	0	0	117.8884519	0	0	102.1741309	2747.48903	0	0	142.2753858	2484.082316	0	0	173.0436386	2076.243049	0	0
12_AE1712_C16_N8_14_200m_v_NODE_110_length_57039_cov_16.886187	0	2972.225543	0	0	0	2970.479552	0	0	0	0	0	0	1518.579328	0	0	0	2006.508786	0	0	0	1765.096845	0	0
VIRSorter_utg003152l_segment0_LN:i:10883_RC:i:523_XC:f:1_000000	0	402.6186328	0	5250.398943	0	0	0	455.7278671	0	0	1626.965186	0	0	0	1292.487607	0	0	0	0	0	0	0	2191.316677
VIRSorter_utg000608l_segment0_LN:i:47232_RC:i:3723_XC:f:1_000000	0	1513.733274	0	0	0	1744.114439	0	1116.929016	0	0	0	0	1943.180114	0	1072.013974	0	2035.676732	0	0	0	1783.204558	0	0
12_AE1712_C16_N8_14_200m_v_NODE_499_length_18092_cov_13.642409	0	1829.969165	0	0	0	2410.477244	0	0	0	0	0	0	2044.30058	0	0	0	2473.935447	0	0	0	2415.412743	0	0
8_AE1712_C11_N8_14_200m_v_NODE_773_length_10816_cov_13.573796	0	1184.458228	0	0	0	2861.500786	0	492.5943354	0	0	1482.695917	0	1790.915129	0	0	0	1508.254563	0	0	0	1818.771702	0	0
VIRSorter_utg000629l_segment0_LN:i:11981_RC:i:1775_XC:f:1_000000	0	2177.677736	0	0	0	2306.147241	0	1271.164156	0	0	0	0	1561.816507	0	0	0	2092.129436	0	0	0	1688.481623	0	0
12_AE1712_C16_N8_14_200m_v_NODE_262_length_31308_cov_13.324485	0	2143.127287	0	0	0	2809.950277	0	0	0	0	0	0	1438.356831	0	0	0	2869.852485	0	0	0	1820.59868	0	0
6_AE1712_C8_N19_24_200m_v_NODE_905_length_14118_cov_26.136671	0	2030.653	0	0	0	2825.553022	0	0	0	0	0	0	2420.074516	0	0	0	2169.159643	0	0	0	1634.644696	0	0
8_AE1712_C11_N8_14_200m_v_NODE_315_length_27804_cov_12.217586	0	1679.548954	0	0	0	3451.092206	0	0	0	0	0	0	2230.395737	0	0	0	1775.779322	0	0	0	1906.098321	0	0
VIRSorter_utg000946l_segment0_LN:i:64320_RC:i:4576_XC:f:0_992248	0	2050.56253	0	0	0	2277.306207	0	1176.793634	0	0	0	0	1644.785148	0	0	0	1871.331864	0	0	0	1993.763816	0	0
VIRSorter_utg001939l_segment0_LN:i:20112_RC:i:2571_XC:f:0_975610	0	944.5245547	0	0	0	1635.803599	0	0	126.1428834	0	3002.74727	0	2263.193669	0	0	0	1870.669738	0	0	122.6104514	1042.939443	0	0
VIRSorter_utg000563l_segment0_LN:i:28765_RC:i:3099_XC:f:1_000000	0	0	0	1791.008157	0	0	0	530.9187995	0	208.6178507	2898.409675	0	0	0	5571.587512	0	0	0	0	0	0	0	0
VIRSorter_utg000858l_segment0_LN:i:59138_RC:i:9772_XC:f:1_000000	0	318.7047262	0	0	0	265.0062211	0	3580.351978	0	0	1926.238043	0	0	0	2411.866146	0	415.2132854	0	0	0	338.7718845	0	1717.164676
VIRSorter_utg000855l_segment0_LN:i:18003_RC:i:1744_XC:f:0_972973	0	2235.718519	0	1497.730012	0	1745.570517	0	846.8526294	0	0	0	0	1024.234244	0	0	82.4840814	1811.327757	0	0	0	1729.04349	0	0
VIRSorter_utg001023l_segment0_LN:i:61070_RC:i:2771_XC:f:0_975610	0	0	0	8168.2309	0	0	0	0	0	0	0	0	0	0	2788.979444	0	0	0	0	0	0	0	0
VIRSorter_utg001421l_segment0_LN:i:19233_RC:i:1832_XC:f:0_974359	0	0	0	1685.318759	0	0	0	2477.082995	0	0	2636.993188	0	0	0	2130.624016	0	0	0	0	0	0	0	1970.986454
10_AE1712_C14_N14_19_200m_v_NODE_907_length_12530_cov_20.824942	0	1858.284648	0	972.9086487	0	1600.163081	0	563.3592087	0	0	0	0	1033.251728	0	1416.188463	0	2166.158578	0	0	0	1280.844441	0	0
6_AE1712_C8_N19_24_200m_v_NODE_300_length_28177_cov_16.787473	0	2237.51223	0	0	0	1971.583232	0	0	0	0	0	0	2493.772483	0	0	0	2238.588299	0	0	0	1909.663876	0	0
10_AE1712_C14_N14_19_200m_v_NODE_860_length_13266_cov_13.992721	0	1545.100051	0	0	0	2678.689508	0	288.7699774	0	0	0	0	2468.161271	0	0	0	1932.144281	0	0	0	1937.098019	0	0
12_AE1712_C16_N8_14_200m_v_NODE_404_length_21371_cov_13.823143	0	2148.409137	0	0	0	2942.800709	0	0	0	0	0	0	2286.857261	0	0	0	1987.006161	0	0	0	1426.766972	0	0
VIRSorter_utg001979l_segment0_LN:i:17767_RC:i:5489_XC:f:1_000000	0	1408.175695	0	0	0	1385.278008	0	1096.916287	0	0	0	0	1305.782291	0	2479.787412	0	1614.366727	0	0	0	1490.048198	0	0
1_AE1712_C3_N1_7_80m_v_NODE_520_length_11292_cov_12.689701	0	353.9832498	0	1438.23006	0	0	0	2840.332263	0	0	2426.385819	0	0	0	1603.122214	0	539.6586043	0	0	0	0	0	1561.777466
VIRSorter_utg001553l_segment0_LN:i:95177_RC:i:4057_XC:f:1_000000	0	2512.995801	0	0	0	2239.595119	0	528.7144485	0	0	0	0	1787.643126	0	0	0	2145.538078	0	0	0	1528.282141	0	0
6_AE1712_C8_N19_24_200m_v_NODE_1238_length_11529_cov_20.784841	0	2128.261327	0	0	0	2369.920792	0	0	0	0	0	0	2097.256387	0	0	0	2505.691705	0	0	0	1634.232153	0	0
4_AE1712_C6_N8_17_200m_v_NODE_120_length_31336_cov_10.262133	0	0	0	0	0	0	0	841.5934299	0	0	0	0	3107.99362	0	0	0	6782.25268	0	0	0	0	0	0
10_AE1712_C14_N14_19_200m_v_NODE_17_length_329826_cov_46.577582	0	4807.066189	0	0	0	0	0	0	0	0	0	0	437.4745592	0	0	0	3105.595189	0	0	0	0	0	2373.480129
10_AE1712_C14_N14_19_200m_v_NODE_209_length_47907_cov_27.186117	0	2418.921944	0	0	0	1957.677018	0	0	0	0	0	0	2075.696226	0	0	0	2095.164897	0	0	0	2165.661853	0	0
VIRSorter_utg003183l_segment0_LN:i:17468_RC:i:2866_XC:f:1_000000	0	1523.813798	0	0	0	1623.527124	0	1034.864675	0	0	0	0	1400.183466	0	1649.164418	0	1786.760298	0	0	0	1687.406063	0	0
VIRSorter_utg000521l_segment0_LN:i:15541_RC:i:980_XC:f:1_000000	0	1718.547277	0	887.0856794	0	1391.703454	0	654.553382	0	0	0	0	1410.661665	0	1297.175978	0	2141.384741	0	0	0	1203.492534	0	0
6_AE1712_C8_N19_24_200m_v_NODE_1024_length_13138_cov_12.612051	195.6619712	2060.702624	0	1121.857193	102.9773593	2093.306021	0	354.4665792	95.00360818	0	0	89.80032217	1342.124893	0	0	107.9084948	1409.855739	0	0	92.1116234	1559.134501	0	0
12_AE1712_C16_N8_14_200m_v_NODE_197_length_38839_cov_13.421392	112.8173187	2502.988084	0	0	63.11223389	2244.951884	0	0	64.23166116	0	0	0	1616.564124	0	0	78.77103998	2122.097093	0	0	68.40678967	1627.292582	0	0
10_AE1712_C14_N14_19_200m_v_NODE_150_length_64917_cov_27.729596	0	2674.767357	0	0	0	2264.615618	0	0	0	0	0	0	1832.185211	0	0	0	1987.694085	0	0	0	1740.270567	0	0
VIRSorter_utg001043l_segment0_LN:i:18393_RC:i:1651_XC:f:1_000000	0	1560.905889	0	1855.872044	0	1293.585161	0	1521.713812	0	0	0	0	866.8470163	0	1443.777721	0	1041.851188	0	0	0	907.5957068	0	0
10_AE1712_C14_N14_19_200m_v_NODE_1130_length_10567_cov_21.184938	0	2002.092619	0	0	0	2546.386775	0	0	0	0	0	0	1865.138953	0	0	0	2624.994798	0	0	0	1441.618538	0	0
10_AE1712_C14_N14_19_200m_v_NODE_892_length_12790_cov_26.993078	0	1387.18729	0	0	0	2766.682047	0	448.8718149	0	0	1420.50842	0	1501.226027	0	0	0	1500.506827	0	0	0	1429.757912	0	0
VIRSorter_utg001156l_segment0_LN:i:21681_RC:i:6556_XC:f:1_000000	0	1321.845905	0	0	0	1234.233279	0	1864.846208	0	0	0	0	1194.436816	0	2223.069068	0	1341.53636	0	0	0	1250.154151	0	0
8_AE1712_C11_N8_14_200m_v_NODE_737_length_11252_cov_8.519911	0	1391.999202	0	0	0	2677.099845	0	0	0	0	0	0	2055.577304	0	0	0	2070.57164	0	0	0	2197.692909	0	0
10_AE1712_C14_N14_19_200m_v_NODE_261_length_39206_cov_27.113905	0	2775.129131	0	0	0	1649.763247	0	0	0	0	0	0	1854.855516	0	0	0	2019.407347	0	0	0	2070.585309	0	0
12_AE1712_C16_N8_14_200m_v_NODE_411_length_21032_cov_15.581866	0	1918.291233	0	1269.216423	0	1672.071967	0	646.4129048	0	0	0	0	922.4126346	0	955.1653522	0	1656.966375	0	0	0	1320.404416	0	0
VIRSorter_utg000781l_segment0_LN:i:22301_RC:i:2141_XC:f:1_000000	0	1001.572509	0	1149.620526	0	807.6825354	0	1378.465713	0	0	1872.852689	0	946.8942267	0	1868.015154	0	536.846718	0	0	0	780.7238459	0	0
VIRSorter_utg000003l_segment0_LN:i:62365_RC:i:3705_XC:f:1_000000	0	0	0	5492.173372	0	0	0	0	0	0	1430.813368	0	0	0	3375.626844	0	0	0	0	0	0	0	0
VIRSorter_utg001063l_segment0_LN:i:23306_RC:i:2823_XC:f:0_978723	0	1637.386816	0	0	0	1198.205364	0	1373.848726	0	0	1802.077735	0	1110.767031	0	1212.965629	0	1003.172702	0	0	0	948.4817147	0	0
VIRSorter_utg000300l_segment0_LN:i:315371_RC:i:81882_XC:f:1_000000	0	230.3297079	0	0	0	2295.086391	0	7739.024979	0	0	0	0	0	0	0	0	0	0	0	0	0	0	0
VIRSorter_utg003149l_segment0_LN:i:12725_RC:i:1101_XC:f:1_000000	0	760.6261494	0	1199.932255	0	921.3367813	0	1506.196569	0	0	0	0	521.9818209	0	2104.236905	0	663.2612172	0	0	0	535.7172061	0	2035.844463
VIRSorter_utg001713l_segment0_LN:i:26900_RC:i:254_XC:f:0_870370	0	3331.126605	0	0	0	1536.376172	0	0	0	0	0	0	1621.452652	0	0	0	2124.221056	0	0	0	1621.988451	0	0
VIRSorter_utg002412l_segment0_LN:i:12506_RC:i:1610_XC:f:0_961538	0	0	0	3475.13493	0	0	0	2086.305374	0	0	2426.815191	0	0	0	2235.811818	0	0	0	0	0	0	0	0
VIRSorter_utg000161l_segment0_LN:i:11892_RC:i:558_XC:f:1_000000	0	0	0	0	0	0	0	497.0377515	0	0	2562.425441	0	0	0	0	0	0	0	4428.457131	0	0	0	2723.611376
6_AE1712_C8_N19_24_200m_v_NODE_82_length_62903_cov_13.508404	0	2275.080879	0	0	0	2661.443665	0	865.1470068	0	0	0	0	1022.968291	0	0	0	1771.436807	0	0	0	1614.783673	0	0
6_AE1712_C8_N19_24_200m_v_NODE_921_length_13969_cov_60.556723	185.8592116	2316.276664	0	0	132.6837277	2551.569879	0	0	54.9887287	0	0	61.69022203	1133.184146	0	0	131.8094274	2505.683106	0	0	93.14967104	1036.324013	0	0
6_AE1712_C8_N19_24_200m_v_NODE_293_length_28878_cov_15.175133	0	1487.496113	0	0	0	2539.360197	0	0	0	0	0	0	2250.45623	0	0	0	2069.341977	0	0	0	1831.737355	0	0
1_AE1712_C3_N1_7_80m_v_NODE_521_length_11286_cov_16.206798	0	125.9039543	0	3032.659911	0	0	0	2330.537048	0	0	2519.130348	0	0	0	1980.596156	0	186.4186061	0	0	0	0	0	0
1_AE1712_C3_N1_7_80m_v_NODE_417_length_14739_cov_10.479948	0	0	0	1473.24464	0	0	0	2038.417151	0	0	2283.476231	0	0	0	2147.874816	0	0	0	0	0	0	0	2164.88045
VIRSorter_utg000906l_segment0_LN:i:18651_RC:i:2801_XC:f:1_000000	0	850.8014976	0	1522.91071	0	566.4277541	0	1501.284512	0	0	1635.48108	0	657.1661729	0	1793.061332	0	930.8031745	0	0	0	649.1224684	0	0
6_AE1712_C8_N19_24_200m_v_NODE_196_length_36356_cov_15.029990	248.3535389	2916.666832	0	0	139.91006	2178.092516	0	0	83.99272224	0	0	61.57526536	1259.253633	0	0	157.8326042	2051.266793	0	0	95.11866615	911.7653429	0	0
6_AE1712_C8_N19_24_200m_v_NODE_1171_length_12024_cov_14.626852	0	1373.698054	0	0	0	2355.987861	0	0	0	0	0	0	2639.999844	0	0	0	2001.289168	0	0	0	1698.706809	0	0
9_AE1712_C14_N3_8_80m_c_NODE_180_length_11912_cov_15.029742	133.4868467	0	4153.274242	0	100.3789366	0	971.4171163	0	62.75637565	1116.540789	0	0	0	1845.085509	0	136.2983811	0	0	0	0	0	1529.432728	0
VIRSorter_utg000473l_segment0_LN:i:14245_RC:i:2529_XC:f:1_000000	0	700.3481917	0	1312.922565	0	1052.704418	0	2250.624986	0	0	0	0	911.5643874	0	2260.576032	0	824.7082087	0	0	0	732.9277343	0	0
VIRSorter_utg001387l_segment0_LN:i:15992_RC:i:2961_XC:f:1_000000	0	257.7913579	0	3397.258532	0	261.5864412	0	1100.543919	0	0	1548.962456	0	0	0	3085.068081	0	378.0310329	0	0	0	0	0	0
VIRSorter_utg002406l_segment0_LN:i:17983_RC:i:1478_XC:f:1_000000	0	1691.079008	0	0	0	1314.651539	0	943.08036	0	0	0	0	1466.597331	0	1437.766989	0	1735.320835	0	0	0	1421.448107	0	0
12_AE1712_C16_N8_14_200m_v_NODE_809_length_11917_cov_7.770439	245.3002961	3811.887499	0	0	85.25543726	1565.684753	0	0	0	0	0	0	1189.061383	0	0	0	2059.212307	0	0	0	1046.99121	0	0
VIRSorter_utg001426l_segment0_LN:i:25183_RC:i:7190_XC:f:0_960784	0	1096.440629	0	0	0	1125.254513	0	1690.823981	0	0	0	0	1167.812841	0	2537.189899	0	1260.318419	0	0	0	1123.164421	0	0
VIRSorter_utg001131l_segment0_LN:i:24335_RC:i:1223_XC:f:0_979592	0	2323.259561	0	0	0	1579.29708	0	523.455249	0	0	0	0	1683.192228	0	0	0	2199.755031	0	0	0	1659.515176	0	0
VIRSorter_utg001433l_segment1_LN:i:16764_RC:i:2807_XC:f:1_000000	0	0	0	1660.783721	0	0	187.9706767	1605.253506	0	148.9760314	2638.996928	0	0	0	1930.526762	0	0	0	0	0	0	0	1736.545576
12_AE1712_C16_N8_14_200m_v_NODE_907_length_10747_cov_7.640862	0	1661.419896	0	0	0	1582.837087	0	560.0092895	0	0	0	0	2188.151844	0	0	0	2339.541038	0	0	0	1565.411056	0	0
VIRSorter_utg000961l_segment0_LN:i:23859_RC:i:2391_XC:f:0_979167	0	0	0	1315.157538	0	0	0	1958.071162	0	0	1918.724018	0	0	0	2347.671533	0	0	0	0	0	0	0	2338.033485
6_AE1712_C8_N19_24_200m_v_NODE_690_length_17030_cov_17.966024	0	1106.82562	0	1087.38894	0	1115.890194	0	894.827638	0	0	0	0	1570.074419	0	1294.591363	0	1454.708336	0	0	0	1348.766782	0	0
VIRSorter_utg000289l_segment0_LN:i:14052_RC:i:2268_XC:f:1_000000	0	565.5617274	0	1374.260162	0	420.8600159	0	1388.723755	0	0	2404.630929	0	527.454635	0	2070.216164	0	531.0853606	0	0	0	568.7943549	0	0
10_AE1712_C14_N14_19_200m_v_NODE_203_length_49423_cov_23.367770	0	2347.564015	0	0	0	1410.766055	0	0	0	0	0	0	2249.618753	0	0	0	1781.463288	0	0	0	2006.862072	0	0
VIRSorter_utg000309l_segment0_LN:i:26966_RC:i:5774_XC:f:1_000000	0	527.8342256	0	1662.273703	0	464.101529	0	1336.704544	0	0	2009.250122	0	0	0	2877.096769	0	448.1648099	0	0	0	433.7600261	0	0
VIRSorter_utg003597l_segment0_LN:i:10108_RC:i:1331_XC:f:1_000000	0	195.8719229	0	1462.864431	0	0	0	2467.762235	0	0	0	0	0	0	3505.759182	0	230.626275	0	0	0	0	0	1887.512581
10_AE1712_C14_N14_19_200m_v_NODE_725_length_15091_cov_28.881444	0	2839.080556	0	0	0	3392.862439	0	0	0	0	0	0	549.9886064	0	0	0	2149.321656	0	0	0	818.4568427	0	0
VIRSorter_utg000676l_segment0_LN:i:28350_RC:i:3810_XC:f:0_947368	0	2343.599318	0	0	0	1748.936863	0	964.4122289	0	0	0	0	1292.207375	0	0	0	2180.733952	0	0	0	1201.459284	0	0
VIRSorter_utg000851l_segment0_LN:i:27662_RC:i:5193_XC:f:1_000000	0	227.9932504	0	1577.89105	0	0	0	2329.68655	0	0	1679.420232	0	0	0	3680.491149	0	231.1938117	0	0	0	0	0	0
8_AE1712_C11_N8_14_200m_v_NODE_638_length_13050_cov_12.130579	0	1755.51361	0	0	0	2432.826039	0	0	0	0	0	0	2142.324329	0	0	0	1720.272514	0	0	0	1670.992726	0	0
1_AE1712_C3_N1_7_80m_v_NODE_458_length_13009_cov_7.073925	0	348.3307434	0	1959.425801	0	535.3825652	0	2075.335691	0	0	0	0	548.0215095	0	1629.028467	0	455.9125457	0	0	0	0	0	2141.16435
10_AE1712_C14_N14_19_200m_v_NODE_345_length_30563_cov_38.271403	0	2706.094421	0	0	0	2522.341448	0	0	0	0	0	0	1312.676868	0	0	0	1607.88305	0	0	0	1530.757402	0	0
VIRSorter_utg001075l_segment0_LN:i:50206_RC:i:3606_XC:f:0_990099	0	2136.283386	0	0	113.359728	2300.002324	0	0	106.0772087	0	0	0	1504.400649	0	0	120.1423994	1384.462771	0	0	97.8126469	1916.927588	0	0
8_AE1712_C11_N8_14_200m_v_NODE_644_length_12921_cov_8.799362	186.3218242	1666.178857	0	0	138.7665276	1835.272945	0	401.7993752	126.7312057	0	0	83.16476747	1309.385389	0	0	145.8148213	1639.312545	0	0	148.5451653	1996.342212	0	0
VIRSorter_utg003227l_segment0_LN:i:22619_RC:i:2183_XC:f:0_978261	0	796.4474196	0	1325.885409	0	710.2856024	0	1497.761022	0	0	1737.170877	0	967.733768	0	1283.47151	0	717.8651265	0	0	0	633.9320273	0	0
6_AE1712_C8_N19_24_200m_v_NODE_187_length_37105_cov_18.730285	0	1516.049875	0	1012.19451	0	2332.383365	0	511.3920685	0	0	0	0	1096.5494	0	0	0	1740.583448	0	0	0	1448.248701	0	0
VIRSorter_utg000925l_segment0_LN:i:19892_RC:i:1989_XC:f:1_000000	0	1760.113717	0	0	0	1642.082101	0	668.0051301	0	0	0	0	1677.524652	0	0	0	1962.086141	0	0	0	1925.325795	0	0
VIRSorter_utg001205l_segment0_LN:i:38773_RC:i:3461_XC:f:0_987179	0	853.1842872	0	1216.024062	0	687.6295609	0	1483.267848	0	0	1664.105935	0	1165.943126	0	1271.269725	0	698.8526472	0	0	0	579.9182958	0	0
VIRSorter_utg001206l_segment0_LN:i:11380_RC:i:2277_XC:f:1_000000	0	2446.138696	0	0	0	1775.640534	0	0	0	0	0	0	1392.587745	0	0	0	2353.953031	0	0	0	1633.672272	0	0
1_AE1712_C3_N1_7_80m_v_NODE_310_length_20172_cov_12.980791	0	0	0	1425.366548	0	0	0	2456.775194	0	0	2540.670552	0	0	0	1600.417385	0	0	0	0	0	0	0	1541.121508
10_AE1712_C14_N14_19_200m_v_NODE_649_length_16596_cov_21.875174	0	1661.936167	0	0	0	2484.790663	0	0	0	0	0	0	1745.847186	0	0	0	1823.538395	0	0	0	1836.039594	0	0
VIRSorter_utg001911l_segment0_LN:i:29992_RC:i:3450_XC:f:1_000000	0	1971.83781	0	0	0	1773.329511	0	829.9468196	0	0	0	0	1276.139504	0	0	0	1947.975115	0	0	0	1720.95469	0	0
10_AE1712_C14_N14_19_200m_v_NODE_679_length_15863_cov_22.507665	121.6809748	2230.105726	0	0	0	2205.544265	0	0	62.06352902	0	0	0	1528.570622	0	0	65.69036352	1529.047044	0	0	72.39146457	1702.4197	0	0
VIRSorter_utg001360l_segment0_LN:i:11370_RC:i:1659_XC:f:1_000000	0	719.9466361	0	0	0	592.2096881	0	2251.49284	0	0	1764.292927	0	0	0	2638.530833	0	797.1826791	0	0	0	735.6387345	0	0
8_AE1712_C11_N8_14_200m_v_NODE_3_length_411044_cov_18.072519	0	0	0	0	0	0	0	2413.955243	0	0	0	0	0	0	0	0	424.8528102	0	0	0	4094.125926	0	2559.128744
10_AE1712_C14_N14_19_200m_v_NODE_764_length_14589_cov_21.599986	0	2198.533764	0	0	0	1671.377324	0	0	0	0	0	0	1833.821212	0	0	0	1863.03379	0	0	0	1923.852426	0	0
VIRSorter_utg003324l_segment0_LN:i:10588_RC:i:933_XC:f:1_000000	0	1291.054968	0	0	0	1273.226784	0	1240.771884	0	0	1696.809831	0	1203.590634	0	0	0	1443.306008	0	0	0	1325.811683	0	0
VIRSorter_utg001763l_segment0_LN:i:64178_RC:i:1651_XC:f:0_992248	0	2605.434799	0	0	0	1689.331169	0	381.9081452	0	0	0	0	1358.971812	0	0	0	2096.059197	0	0	0	1307.910242	0	0
12_AE1712_C16_N8_14_200m_v_NODE_660_length_14352_cov_12.812609	0	1402.463619	0	0	63.44623593	2939.848477	0	0	0	0	0	0	1557.044836	0	0	77.30070392	1746.095434	0	0	99.84480364	1545.108022	0	0
10_AE1712_C14_N14_19_200m_v_NODE_232_length_44648_cov_14.041776	0	947.4169965	0	0	0	1125.762137	0	1218.641589	0	0	1475.181893	0	1115.285511	0	1511.879309	0	913.433112	0	0	0	1119.643067	0	0
VIRSorter_utg000009l_segment0_LN:i:201339_RC:i:24383_XC:f:0_990074	0	0	0	0	0	0	0	0	0	0	0	0	0	0	8748.499571	0	0	0	0	0	669.3076327	0	0
VIRSorter_utg001344l_segment0_LN:i:11891_RC:i:793_XC:f:1_000000	0	1896.462233	0	0	0	1869.657763	0	457.8975039	0	0	0	0	1547.111971	0	0	0	1952.807776	0	0	0	1671.198997	0	0
6_AE1712_C8_N19_24_200m_v_NODE_1333_length_10936_cov_12.445161	115.7225254	1808.471108	0	0	194.6580902	1793.928341	0	0	95.74722375	0	0	76.20669542	2067.029314	0	0	99.68524179	1577.76061	0	0	73.15489642	1491.639438	0	0
10_AE1712_C14_N14_19_200m_v_NODE_1190_length_10145_cov_12.981426	0	1347.063761	0	0	0	2932.047104	0	0	0	0	0	0	1731.512698	0	0	0	1668.076336	0	0	0	1711.18625	0	0
10_AE1712_C14_N14_19_200m_v_NODE_862_length_13258_cov_27.805250	0	2757.185401	0	0	0	1934.486636	0	0	0	0	0	0	1002.79094	0	0	0	2110.462591	0	0	0	1563.466208	0	0
1_AE1712_C3_N1_7_80m_v_NODE_466_length_12726_cov_10.831054	0	0	0	1577.394389	0	0	1594.421443	2697.344521	0	102.3294325	0	0	0	0	3358.496259	0	0	0	0	0	0	0	0
10_AE1712_C14_N14_19_200m_v_NODE_394_length_26740_cov_25.796347	0	1954.019839	0	0	0	1477.331535	0	362.537628	0	0	0	0	1513.749228	0	0	0	2157.163981	0	0	0	1836.393203	0	0
VIRSorter_utg003521l_segment0_LN:i:12070_RC:i:1060_XC:f:1_000000	0	1983.923848	0	0	0	1520.760067	0	761.7507962	0	0	0	0	1015.762094	0	1177.923064	0	1797.552094	0	0	0	1019.881208	0	0
VIRSorter_utg000582l_segment0_LN:i:11330_RC:i:1728_XC:f:1_000000	0	1009.958604	0	1216.570389	0	1255.166072	0	845.0474916	0	0	0	0	914.6611043	0	1558.582694	0	1350.178396	0	0	0	1107.664572	0	0
VIRSorter_utg000576l_segment0_LN:i:38116_RC:i:6120_XC:f:1_000000	0	2073.086511	0	0	0	1653.730726	0	793.6357784	0	0	0	0	1419.250672	0	0	0	1770.207144	0	0	0	1543.693587	0	0
12_AE1712_C16_N8_14_200m_v_NODE_820_length_11788_cov_17.660576	0	1571.310737	0	0	0	3263.458504	0	0	0	0	0	0	1509.133367	0	0	0	1448.809394	0	0	0	1455.77762	0	0
VIRSorter_utg003382l_segment0_LN:i:10633_RC:i:740_XC:f:1_000000	0	0	0	6390.632582	0	0	0	1132.671901	0	0	0	0	0	0	1718.76869	0	0	0	0	0	0	0	0
10_AE1712_C14_N14_19_200m_v_NODE_245_length_42300_cov_35.812969	0	2976.157146	0	0	0	1477.19795	0	0	0	0	0	0	1453.334034	0	0	0	1776.544637	0	0	0	1537.461234	0	0
VIRSorter_utg000060l_segment0_LN:i:22055_RC:i:2108_XC:f:0_977778	0	0	0	1045.073449	0	0	0	1875.763821	0	0	1897.255377	0	0	0	1938.460928	0	0	0	0	0	0	0	2430.092756
VIRSorter_utg000216l_segment0_LN:i:178810_RC:i:20173_XC:f:1_000000	0	0	0	0	0	0	0	0	0	0	0	0	0	0	8339.709718	0	0	0	0	0	832.6011914	0	0
VIRSorter_utg002265l_segment0_LN:i:14272_RC:i:577_XC:f:1_000000	0	1757.260989	0	0	0	1876.898078	0	438.8567715	0	0	0	0	1854.719182	0	0	0	1757.463366	0	0	0	1451.578517	0	0
VIRSorter_utg003390l_segment0_LN:i:15013_RC:i:1374_XC:f:0_967742	0	1162.192384	0	1231.917205	0	993.6330646	0	1428.679786	0	0	0	0	594.0827388	0	1987.68882	0	889.0806284	0	0	0	840.3805832	0	0
10_AE1712_C14_N14_19_200m_v_NODE_666_length_16079_cov_11.301775	0	930.7242317	0	1278.801975	0	1464.707738	0	631.728803	95.10215964	0	1559.768339	0	1399.248608	0	0	0	946.7457962	0	0	0	799.7597818	0	0
VIRSorter_utg000889l_segment0_LN:i:40839_RC:i:3914_XC:f:1_000000	0	0	0	5701.913187	0	0	0	1161.762391	0	0	0	0	0	0	2205.818268	0	0	0	0	0	0	0	0
3_AE1712_C6_N1_7_80m_c_NODE_326_length_12952_cov_7.795495	0	211.7902812	0	1808.242283	0	0	336.4249243	1138.330313	0	321.3788433	2835.578118	0	0	368.4886033	1734.697128	0	0	0	0	0	0	311.2092959	0
12_AE1712_C16_N8_14_200m_v_NODE_924_length_10573_cov_7.142245	0	993.9872952	0	924.980891	0	1505.491285	0	612.3235716	98.81127825	0	1656.878159	0	1316.961634	0	0	73.5876625	861.0133591	0	0	66.12747873	911.1907287	0	0
6_AE1712_C8_N19_24_200m_v_NODE_458_length_22065_cov_13.235583	0	1259.794093	0	0	0	2229.870121	0	0	0	0	0	0	1767.913728	0	0	0	1800.467169	0	0	0	1946.218177	0	0
6_AE1712_C8_N19_24_200m_c_NODE_232_length_22590_cov_41.400657	542.3484303	0	0	0	2214.000488	0	0	0	1419.38592	0	0	1364.925301	0	0	0	1557.298465	0	0	0	1889.307104	0	0	0
10_AE1712_C14_N14_19_200m_v_NODE_417_length_24823_cov_19.597228	0	1986.75672	0	0	0	2904.982753	0	0	0	0	0	0	812.5083991	0	0	0	1747.849638	0	0	0	1519.618727	0	0
10_AE1712_C14_N14_19_200m_v_NODE_796_length_14075_cov_17.544006	0	1798.959806	0	0	0	1469.182841	0	0	0	0	0	0	2050.747205	0	0	0	1852.216196	0	0	0	1776.029248	0	0
VIRSorter_utg001383l_segment0_LN:i:15754_RC:i:2158_XC:f:1_000000	0	0	0	0	0	0	0	1647.361817	0	0	2741.402346	0	0	0	4541.889089	0	0	0	0	0	0	0	0
10_AE1712_C14_N14_19_200m_v_NODE_739_length_14837_cov_21.312534	0	1758.571523	0	1161.192721	0	1423.710456	0	603.2978826	0	0	0	0	1097.133687	0	0	0	1487.995223	0	0	0	1397.402715	0	0
VIRSorter_utg001255l_segment0_LN:i:152077_RC:i:3026_XC:f:0_970492	0	2391.294822	0	0	0	2006.849712	0	0	0	0	0	0	1409.473617	0	0	0	1497.445569	0	0	0	1616.757989	0	0
10_AE1712_C14_N14_19_200m_v_NODE_516_length_20387_cov_8.564205	219.3754897	737.6520865	0	0	188.4677302	1075.453969	0	0	235.917265	0	2069.934814	154.3005962	1412.044476	0	0	145.0459949	1481.124589	0	0	141.1085701	874.5627591	168.1057383	0
10_AE1712_C14_N14_19_200m_v_NODE_754_length_14715_cov_18.797787	0	1525.819312	0	1134.075046	0	2980.632023	0	1003.240049	0	0	0	0	856.2130074	0	0	0	978.6568367	0	0	0	424.1831233	0	0
10_AE1712_C14_N14_19_200m_v_NODE_404_length_25922_cov_21.576785	152.689893	1574.209797	0	0	93.53472524	2111.460243	0	0	0	0	0	0	1512.230084	0	0	82.54785501	1777.576522	0	0	54.19542329	1496.619427	0	0
10_AE1712_C14_N14_19_200m_v_NODE_343_length_30653_cov_18.916405	105.3415001	1985.922744	0	0	106.0824461	2005.019596	0	0	80.62704054	0	0	0	1017.962906	0	0	75.34852279	1883.155545	0	0	116.4727888	1466.710023	0	0
6_AE1712_C8_N19_24_200m_v_NODE_1241_length_11495_cov_14.491943	97.82867256	1451.932978	0	0	76.00527893	1714.351667	0	0	90.00137494	0	0	89.74923032	1402.929611	0	0	150.0841103	1946.074727	0	0	108.9812705	1691.133689	0	0
VIRSorter_utg000253l_segment0_LN:i:14515_RC:i:4668_XC:f:0_966667	0	1600.162347	0	0	0	1536.135718	0	1445.307883	0	0	0	0	1430.702682	0	0	0	1541.790822	0	0	0	1258.125081	0	0
10_AE1712_C14_N14_19_200m_v_NODE_716_length_15233_cov_13.622658	271.0400575	1401.867922	0	0	129.2361472	2131.417865	0	0	125.3992678	100.8439783	0	112.0380522	1335.853555	0	0	163.129357	1787.044066	0	0	151.1540151	1095.892349	0	0
VIRSorter_utg001869l_segment0_LN:i:19968_RC:i:1704_XC:f:1_000000	0	2137.223264	0	0	0	2297.464207	0	0	0	0	0	0	1449.575127	0	0	0	1388.005576	0	0	0	1530.845804	0	0
VIRSorter_utg000044l_segment0_LN:i:10992_RC:i:2021_XC:f:1_000000	0	1226.838789	0	0	0	1675.585257	0	1330.959346	0	0	0	0	1335.873031	0	0	0	1828.207674	0	0	0	1398.949753	0	0
VIRSorter_utg001385l_segment0_LN:i:12065_RC:i:5717_XC:f:1_000000	0	1262.408542	0	0	0	1220.407216	0	2345.082293	0	0	0	0	1261.960826	0	0	0	1454.888916	0	0	0	1244.481678	0	0
VIRSorter_utg001738l_segment0_LN:i:11991_RC:i:4094_XC:f:1_000000	0	1328.822183	0	0	0	1491.157598	0	1768.809406	0	0	0	0	1227.507416	0	0	0	1430.269862	0	0	0	1487.572937	0	0
12_AE1712_C16_N8_14_200m_v_NODE_474_length_18772_cov_8.550789	0	2303.098513	0	0	0	1796.493176	0	0	0	0	0	0	1476.277006	0	0	0	1429.581939	0	0	0	1724.962256	0	0
10_AE1712_C14_N14_19_200m_v_NODE_223_length_45738_cov_28.100874	0	2372.245743	0	0	0	1863.953677	0	0	0	0	0	0	1339.0087	0	0	0	1543.321452	0	0	0	1607.240021	0	0
VIRSorter_utg001720l_segment0_LN:i:14050_RC:i:1042_XC:f:1_000000	0	1095.030811	0	0	0	1318.739245	0	0	0	0	2055.336138	0	710.0245984	0	1604.745112	0	1072.128411	0	0	0	854.6280677	0	0
VIRSorter_utg001362l_segment0_LN:i:11787_RC:i:669_XC:f:0_958333	0	1838.255978	0	0	0	1940.805214	0	0	0	0	0	0	1443.615407	0	0	0	2104.297078	0	0	0	1383.199431	0	0
12_AE1712_C16_N8_14_200m_v_NODE_428_length_20415_cov_12.665503	0	2449.54079	0	0	0	2573.825165	0	0	0	0	0	0	580.6052037	0	0	0	1793.73412	0	0	0	1309.781421	0	0
10_AE1712_C14_N14_19_200m_v_NODE_1209_length_10054_cov_10.142528	0	952.5730884	0	1430.581485	0	1420.464337	0	1142.391874	0	0	1874.641742	0	692.6128695	0	0	0	659.5636296	0	0	0	511.0382644	0	0
10_AE1712_C14_N14_19_200m_v_NODE_811_length_13846_cov_26.443460	0	1863.169367	0	0	0	1426.502385	0	789.1923623	0	0	0	0	1306.074434	0	0	0	1933.915683	0	0	0	1357.341794	0	0
12_AE1712_C16_N8_14_200m_v_NODE_419_length_20711_cov_13.755888	0	2052.07163	0	0	0	2212.303673	0	402.4068735	0	0	0	0	1084.084628	0	0	0	1556.030834	0	0	0	1356.428304	0	0
VIRSorter_utg001011l_segment0_LN:i:54087_RC:i:1899_XC:f:1_000000	0	1084.447254	0	0	0	1507.575213	0	471.3839662	0	0	0	0	1906.409035	0	0	0	1764.342598	0	0	0	1914.761735	0	0
10_AE1712_C14_N14_19_200m_v_NODE_1154_length_10391_cov_19.033934	0	1772.219612	0	0	0	1622.351574	0	0	0	0	0	0	1597.12687	0	0	0	2084.889043	0	0	0	1572.085421	0	0
VIRSorter_utg000753l_segment0_LN:i:80712_RC:i:6212_XC:f:0_993827	0	1100.061145	0	0	0	947.7465655	0	1441.576107	0	0	0	0	1564.484747	0	1227.992458	0	1076.746095	0	0	0	1261.926375	0	0
10_AE1712_C14_N14_19_200m_v_NODE_1074_length_10991_cov_14.275334	0	1457.466345	0	0	0	1358.387317	0	0	0	0	0	0	2291.784741	0	0	0	1735.484217	0	0	0	1767.203764	0	0
VIRSorter_utg001157l_segment0_LN:i:45338_RC:i:5080_XC:f:1_000000	0	0	0	0	0	0	0	2118.398641	0	0	3076.026899	0	0	0	1085.237583	0	0	0	0	0	0	0	2304.626935
VIRSorter_utg000428l_segment0_LN:i:76780_RC:i:2415_XC:f:0_974026	0	1713.933931	0	0	0	1663.68282	0	416.2057635	0	0	0	0	1391.224411	0	0	0	1831.999851	0	0	0	1561.624496	0	0
10_AE1712_C14_N14_19_200m_v_NODE_154_length_63503_cov_29.169142	0	2958.140609	0	0	0	1317.536978	0	0	0	0	0	0	1366.509104	0	0	0	1668.514887	0	0	0	1248.341907	0	0
10_AE1712_C14_N14_19_200m_v_NODE_684_length_15822_cov_20.924802	0	2026.330884	0	0	0	2083.928344	0	0	0	0	0	0	1553.013261	0	0	0	1354.6241	0	0	0	1533.365266	0	0
VIRSorter_utg001384l_segment0_LN:i:13973_RC:i:2127_XC:f:1_000000	0	1099.961862	0	0	0	1078.900466	0	1136.316891	0	0	0	0	1105.060503	0	1942.00726	0	1154.799589	0	0	0	1017.553284	0	0
12_AE1712_C16_N8_14_200m_v_NODE_799_length_12085_cov_21.035476	0	1260.925918	0	0	0	2927.05102	0	0	0	0	0	0	1492.520163	0	0	0	1330.675771	0	0	0	1515.419624	0	0
6_AE1712_C8_N19_24_200m_v_NODE_433_length_22806_cov_12.743236	0	1998.882472	0	0	0	1188.133043	0	0	0	0	0	0	1782.092407	0	0	0	1644.738539	0	0	0	1912.15387	0	0
6_AE1712_C8_N19_24_200m_v_NODE_618_length_18179_cov_15.644349	0	2015.403146	0	0	0	1777.29699	0	0	0	0	0	0	1324.654736	0	0	0	1690.795002	0	0	0	1693.947825	0	0
VIRSorter_utg000505l_segment0_LN:i:19372_RC:i:3574_XC:f:1_000000	0	1723.11429	0	0	0	1514.281188	0	454.0268719	0	0	0	0	1505.257602	0	0	0	1955.972223	0	0	0	1323.218552	0	0
VIRSorter_utg002267l_segment0_LN:i:14132_RC:i:1147_XC:f:1_000000	0	203.6623211	0	1473.7413	0	0	0	1217.686948	0	0	0	0	1025.071721	0	1058.249398	0	896.6047891	0	0	0	714.3632767	0	1852.15094
VIRSorter_utg000395l_segment0_LN:i:10538_RC:i:1304_XC:f:0_954545	0	812.7165774	0	846.1111715	0	795.9804763	0	1552.540011	0	0	0	0	855.4339591	0	1703.621646	0	936.177575	0	0	0	936.473752	0	0
VIRSorter_utg001546l_segment0_LN:i:15321_RC:i:2288_XC:f:1_000000	0	982.6359504	0	0	0	957.4448474	0	1422.361804	0	0	0	0	996.9286022	0	1737.762601	0	1287.637572	0	0	0	1027.321725	0	0
12_AE1712_C16_N8_14_200m_v_NODE_298_length_27702_cov_10.138425	289.8915183	1017.464392	0	0	308.4508886	1909.292477	0	0	188.5020668	0	0	185.1856228	1195.060055	0	0	306.9034227	1114.255112	0	0	288.9287497	1579.805878	0	0
VIRSorter_utg000329l_segment0_LN:i:19573_RC:i:2975_XC:f:1_000000	0	161.5729906	0	993.0234071	0	0	0	2125.653907	0	0	0	0	0	0	3385.484444	0	158.3255397	0	0	0	0	0	1551.06697
10_AE1712_C14_N14_19_200m_v_NODE_1088_length_10909_cov_16.518741	290.3078696	1882.814143	0	0	295.4304699	2372.325325	0	0	216.2935787	0	0	134.0043567	670.2347078	0	0	251.3176337	889.9921267	0	0	284.1312121	1077.769902	0	0
10_AE1712_C14_N14_19_200m_v_NODE_881_length_12916_cov_16.619207	0	1549.660446	0	0	0	1400.439923	0	534.8588599	0	0	0	0	1600.067777	0	0	0	1827.089799	0	0	0	1452.359403	0	0
VIRSorter_utg000350l_segment0_LN:i:11270_RC:i:1354_XC:f:1_000000	0	1108.440622	0	0	0	1435.332364	0	934.8357403	0	0	0	0	1651.640773	0	0	0	1673.51093	0	0	0	1545.800506	0	0
6_AE1712_C8_N19_24_200m_v_NODE_81_length_62971_cov_13.047524	100.98369	1578.002404	0	0	97.48047822	1981.241439	0	0	0	0	0	0	1684.224467	0	0	69.09516582	1788.695082	0	0	68.04155068	965.9116777	0	0
10_AE1712_C14_N14_19_200m_v_NODE_848_length_13455_cov_12.600613	302.1646288	1192.22877	0	0	333.2010063	2111.794206	0	0	185.8859735	0	0	166.489197	1073.762238	0	0	261.3726065	1021.222089	0	0	275.9806159	1386.617649	0	0
VIRSorter_utg001183l_segment0_LN:i:26679_RC:i:6606_XC:f:0_944444	0	1244.458194	0	0	0	1181.106464	0	1656.647863	0	0	0	0	1380.609878	0	0	0	1518.668002	0	0	0	1323.601629	0	0
VIRSorter_utg001039l_segment0_LN:i:14163_RC:i:1732_XC:f:1_000000	0	1209.047293	0	1113.562959	0	997.6272606	0	774.8033311	0	0	0	0	717.9319384	0	1532.496119	0	1093.617414	0	0	0	840.9257299	0	0
VIRSorter_utg000999c_segment0_LN:i:50456_RC:i:4332_XC:f:1_000000	0	574.3581923	0	0	0	627.2624315	0	1715.974411	0	0	1921.085569	0	1390.97122	0	0	0	1014.790006	0	0	0	1025.480013	0	0
VIRSorter_utg000468l_segment0_LN:i:29480_RC:i:4875_XC:f:1_000000	0	0	0	1206.438511	0	0	0	3137.937002	0	0	1952.644471	0	0	0	1962.563962	0	0	0	0	0	0	0	0
10_AE1712_C14_N14_19_200m_v_NODE_499_length_20929_cov_17.857184	0	1563.970421	0	0	0	1890.871085	0	420.2152523	0	0	0	0	1558.193932	0	0	0	1272.76983	0	0	0	1537.417033	0	0
VIRSorter_utg000116l_segment0_LN:i:54706_RC:i:14628_XC:f:0_972727	0	738.5853458	0	0	0	962.6813853	0	2258.36625	0	0	0	0	0	0	2858.764037	0	716.6698598	0	0	0	674.096084	0	0
VIRSorter_utg000158l_segment0_LN:i:19409_RC:i:1788_XC:f:1_000000	0	1106.726337	0	0	0	1085.379346	0	1084.610107	0	0	0	0	1262.778826	0	1270.127686	0	1260.593588	0	0	0	1115.281893	0	0
12_AE1712_C16_N8_14_200m_v_NODE_501_length_17988_cov_12.972587	0	1155.686044	0	0	0	2686.758051	0	331.4857864	0	0	0	0	1472.927099	0	0	0	1334.321764	0	0	0	1196.862371	0	0
6_AE1712_C8_N19_24_200m_v_NODE_1265_length_11363_cov_21.449141	0	1145.420192	0	0	0	2446.959348	0	0	0	0	0	0	1498.538311	0	0	0	1705.912116	0	0	0	1363.338408	0	0
VIRSorter_utg000971l_segment0_LN:i:37607_RC:i:7133_XC:f:0_986842	0	829.8726624	0	0	0	823.8997727	0	1483.788561	0	0	0	0	908.2923846	0	2313.410363	0	890.9810164	0	0	0	898.313478	0	0
6_AE1712_C8_N19_24_200m_v_NODE_1130_length_12315_cov_12.393447	0	1675.518068	0	0	0	2395.475631	0	0	0	0	0	0	1053.643317	0	0	0	1602.749423	0	0	0	1412.946764	0	0
12_AE1712_C16_N8_14_200m_v_NODE_571_length_16244_cov_10.688625	0	2185.706413	0	0	0	2236.322283	0	0	0	0	0	0	672.9224243	0	0	0	1834.51937	0	0	0	1191.307767	0	0
10_AE1712_C14_N14_19_200m_v_NODE_178_length_55606_cov_20.537899	0	1836.078373	0	0	0	1591.680424	0	0	0	0	0	0	1425.366201	0	0	0	1786.682906	0	0	0	1477.745562	0	0
6_AE1712_C8_N19_24_200m_v_NODE_462_length_22007_cov_10.264934	0	2231.76706	0	0	0	1489.233972	0	0	0	0	0	0	1572.937421	0	0	0	1192.944934	0	0	0	1630.622397	0	0
10_AE1712_C14_N14_19_200m_v_NODE_1164_length_10321_cov_9.104549	159.5828197	955.5846697	0	1021.92906	120.0425994	1327.716167	0	0	176.2100118	113.4553173	0	142.131155	1197.553009	0	0	161.8397128	1204.54504	0	0	155.4380212	1211.404529	163.8321401	0
10_AE1712_C14_N14_19_200m_v_NODE_434_length_23558_cov_28.866062	0	2275.802335	0	0	0	1766.463234	0	0	0	0	0	0	1346.370706	0	0	0	1738.975428	0	0	0	973.617401	0	0
VIRSorter_utg001508l_segment0_LN:i:11327_RC:i:1101_XC:f:1_000000	0	1393.091313	0	0	0	1253.576408	0	529.356661	0	0	0	0	1553.324881	0	0	0	1869.173505	0	0	0	1502.660243	0	0
10_AE1712_C14_N14_19_200m_v_NODE_439_length_23136_cov_22.562730	0	2179.497922	0	0	0	1942.46167	0	0	0	0	0	0	1255.903725	0	0	0	1451.578285	0	0	0	1266.876897	0	0
8_AE1712_C11_N8_14_200m_v_NODE_767_length_10899_cov_13.296433	0	1667.03269	0	0	0	1265.265109	0	521.9625389	0	0	0	0	1350.986567	0	0	0	1523.638247	0	0	0	1759.660111	0	0
4_AE1712_C6_N8_17_200m_v_NODE_245_length_16371_cov_13.616791	0	0	0	0	0	0	0	0	0	0	0	0	4097.813406	0	3989.442751	0	0	0	0	0	0	0	0
10_AE1712_C14_N14_19_200m_v_NODE_476_length_21926_cov_9.840588	0	1109.354024	0	0	87.66421472	1388.697788	0	473.744531	0	0	0	0	1253.021247	0	1528.709358	0	1046.812834	0	0	99.44661077	1082.911962	0	0
6_AE1712_C8_N19_24_200m_v_NODE_1464_length_10243_cov_14.269132	0	2241.17246	0	0	0	1402.016227	0	0	0	0	0	0	1472.089622	0	0	0	1742.234464	0	0	0	1190.99836	0	0
10_AE1712_C14_N14_19_200m_v_NODE_244_length_42491_cov_19.249635	0	1871.409848	0	0	0	1945.868091	0	0	0	0	0	0	1223.008412	0	0	0	1529.167431	0	0	0	1478.467513	0	0
6_AE1712_C8_N19_24_200m_v_NODE_75_length_65397_cov_12.289452	0	2411.561772	0	0	0	1716.836351	0	0	0	0	0	0	1092.225682	0	0	0	1602.86121	0	0	0	1217.268541	0	0
6_AE1712_C8_N19_24_200m_v_NODE_685_length_17117_cov_13.010387	0	769.6211801	0	0	0	998.909678	0	1220.394655	0	0	1099.480674	0	766.9535512	0	1292.487607	0	934.3717764	0	0	0	956.6736499	0	0
10_AE1712_C14_N14_19_200m_v_NODE_149_length_65317_cov_16.384641	0	1669.256627	0	0	0	2101.294413	0	0	0	0	0	0	1332.9516	0	0	0	1791.799336	0	0	0	1103.008724	0	0
VIRSorter_utg003164l_segment0_LN:i:12180_RC:i:1265_XC:f:1_000000	0	1212.508957	0	0	0	1078.59322	0	966.5992228	0	0	0	0	918.4394884	0	1746.658484	0	1170.716414	0	0	0	902.6746521	0	0
VIRSorter_utg000358l_segment0_LN:i:25602_RC:i:2949_XC:f:1_000000	0	0	0	911.521386	0	0	0	2424.95964	0	0	1627.537683	0	0	0	1528.769465	0	0	0	0	0	0	0	1477.79357
6_AE1712_C8_N19_24_200m_v_NODE_372_length_24969_cov_12.926241	0	1841.14842	0	0	0	2601.864688	0	0	0	0	0	0	717.9514147	0	0	0	1586.952985	0	0	0	1215.706769	0	0
VIRSorter_utg000526l_segment0_LN:i:15195_RC:i:2070_XC:f:1_000000	0	685.5351831	0	0	0	903.7302585	0	2149.676125	0	0	0	0	757.5075909	0	1873.545027	0	827.4255056	0	0	0	752.4351485	0	0
12_AE1712_C16_N8_14_200m_v_NODE_683_length_13889_cov_19.941283	0	1261.164197	0	0	0	2589.61493	0	0	0	0	0	0	1537.25701	0	0	0	1189.359134	0	0	0	1361.084153	0	0
VIRSorter_utg000847l_segment0_LN:i:28405_RC:i:1603_XC:f:1_000000	0	1807.577562	0	0	0	1511.328956	0	622.7551853	0	0	0	0	1142.065296	0	0	0	1733.93639	0	0	0	1113.042371	0	0
10_AE1712_C14_N14_19_200m_v_NODE_348_length_30149_cov_16.040137	265.410063	1775.77394	0	0	159.7124186	2683.271479	0	0	97.90042384	0	0	0	1335.639316	0	0	178.7007473	852.4315164	0	0	66.95407221	506.5150196	0	0
VIRSorter_utg002011l_segment0_LN:i:25356_RC:i:3692_XC:f:1_000000	0	1365.497286	0	0	0	1031.838418	0	956.4106084	0	0	0	0	1029.940773	0	1597.832771	0	1124.866328	0	0	0	810.1765053	0	0
8_AE1712_C11_N8_14_200m_v_NODE_9_length_260175_cov_16.937404	0	0	0	0	0	0	0	1584.199351	0	0	0	0	0	0	0	0	0	0	0	0	3833.560502	0	2491.635612
VIRSorter_utg000819l_segment0_LN:i:11302_RC:i:911_XC:f:1_000000	0	924.4495524	0	0	0	785.2535887	0	1055.79733	0	0	0	0	940.3891736	0	2213.39179	0	1008.108552	0	0	0	946.9346765	0	0
VIRSorter_utg001234l_segment0_LN:i:46757_RC:i:4003_XC:f:1_000000	0	1288.824412	0	0	0	1173.518828	0	1083.93318	0	0	0	0	1498.791501	0	0	0	1477.35821	0	0	0	1351.374647	0	0
VIRSorter_utg001225c_segment0_LN:i:50620_RC:i:5621_XC:f:1_000000	0	737.8374146	0	0	0	499.1008384	0	1445.585596	0	0	1391.883566	0	826.803935	0	1587.193776	0	754.2476682	0	0	0	606.9104278	0	0
VIRSorter_utg001030l_segment0_LN:i:41157_RC:i:3443_XC:f:1_000000	0	830.9250611	0	939.3840513	0	668.9944324	0	1108.736468	0	0	0	0	883.9081736	0	1738.724318	0	948.5257976	0	0	0	719.3285324	0	0
8_AE1712_C11_N8_14_200m_c_NODE_989_length_11741_cov_12.775206	504.8768151	970.0468787	0	0	562.8189206	1862.016692	0	0	453.3516516	0	0	378.3575412	0	0	0	468.7643933	1145.478229	0	0	585.1320712	902.4683804	0	0
12_AE1712_C16_N8_14_200m_c_NODE_140_length_42613_cov_10.241913	415.9719383	1417.051586	0	1036.481219	451.468866	935.3899391	0	508.5107908	232.0498668	108.9822643	0	138.5259859	657.4777923	0	0	335.7361813	1016.55281	0	0	224.6192274	344.8716349	0	0
VIRSorter_utg001119l_segment0_LN:i:13809_RC:i:1440_XC:f:1_000000	0	1514.878337	0	0	0	1214.916866	0	640.6677066	0	0	0	0	1144.597203	0	0	0	1545.247637	0	0	0	1731.459816	0	0
6_AE1712_C8_N19_24_200m_v_NODE_1497_length_10147_cov_11.084608	0	1047.573586	0	0	0	1862.804845	0	0	0	0	0	0	1971.44009	0	0	0	1554.672186	0	0	0	1348.752049	0	0
12_AE1712_C16_N8_14_200m_v_NODE_776_length_12504_cov_7.117003	0	1039.101445	0	0	0	1669.186528	0	0	0	0	0	0	1822.271822	0	0	0	1473.351057	0	0	0	1747.637415	0	0
VIRSorter_utg000943l_segment0_LN:i:33630_RC:i:1788_XC:f:0_985294	0	0	0	0	0	0	0	425.2314525	0	0	2548.971759	0	0	0	0	0	0	0	2529.470103	0	0	0	2231.778555
6_AE1712_C8_N19_24_200m_v_NODE_1122_length_12387_cov_17.037774	0	1877.016022	0	0	0	1571.5625	0	518.4564058	0	0	0	0	1116.084036	0	0	0	1534.73101	0	0	0	1112.290953	0	0
11_AE1712_C16_N1_7_80m_v_NODE_50_length_23327_cov_9.560860	0	0	0	3870.178852	0	0	0	1007.110681	0	0	0	0	0	0	2852.272447	0	0	0	0	0	0	0	0
VIRSorter_utg000493l_segment0_LN:i:22447_RC:i:2539_XC:f:1_000000	0	737.8903655	0	1172.168922	0	894.0987691	0	967.1546498	0	0	0	0	638.2547761	0	1782.963303	0	817.1066567	0	0	0	713.5971245	0	0
VIRSorter_utg003320l_segment0_LN:i:10331_RC:i:1319_XC:f:1_000000	0	836.7959899	0	0	0	768.0745384	0	1457.006564	0	0	0	0	954.1588518	0	1478.9405	0	1224.331433	0	0	0	1001.729294	0	0
6_AE1712_C8_N19_24_200m_v_NODE_984_length_13440_cov_13.287510	0	1909.799235	0	0	0	1718.746619	0	0	0	0	0	0	1236.953376	0	0	0	1809.51336	0	0	0	1044.589617	0	0
8_AE1712_C11_N8_14_200m_v_NODE_247_length_33944_cov_10.513479	0	141.8951199	0	3098.616452	0	414.4078531	0	655.8898783	0	0	0	0	0	0	0	0	1032.615818	0	0	0	2367.115686	0	0
VIRSorter_utg003214l_segment0_LN:i:15369_RC:i:1420_XC:f:1_000000	0	1743.579805	0	0	0	1303.590689	0	838.0005113	0	0	0	0	1043.554641	0	0	0	1760.584817	0	0	0	1019.262393	0	0
10_AE1712_C14_N14_19_200m_v_NODE_888_length_12814_cov_22.820680	0	2213.12835	0	0	0	1359.389206	0	0	0	0	0	0	1089.479537	0	0	0	1584.93221	0	0	0	1460.24193	0	0
VIRSorter_utg001312l_segment0_LN:i:11609_RC:i:993_XC:f:1_000000	0	1935.321559	0	0	0	1322.893743	0	563.1856378	0	0	0	0	1171.649654	0	0	0	1499.010594	0	0	0	1202.166502	0	0
10_AE1712_C14_N14_19_200m_v_NODE_456_length_22572_cov_18.819560	0	1862.891375	0	0	0	2020.99638	0	0	0	0	0	0	1527.986335	0	0	0	1058.963279	0	0	0	1218.948182	0	0
10_AE1712_C14_N14_19_200m_v_NODE_503_length_20780_cov_17.576873	0	1500.078566	0	0	0	1364.251705	0	0	0	0	0	0	1749.878761	0	0	0	1703.117427	0	0	0	1340.206505	0	0
VIRSorter_utg000459l_segment0_LN:i:11973_RC:i:1573_XC:f:1_000000	0	1228.771496	0	0	0	1281.642649	0	1378.743426	0	0	0	0	1230.662561	0	0	0	1443.331805	0	0	0	1064.1707	0	0
VIRSorter_utg001046l_segment0_LN:i:53800_RC:i:4742_XC:f:1_000000	0	744.1187127	0	0	0	922.9798786	0	1194.220157	0	0	0	0	1054.792413	0	1657.038476	0	1026.32132	0	0	0	1026.143029	0	0
6_AE1712_C8_N19_24_200m_v_NODE_1211_length_11791_cov_10.816203	0	1634.613514	0	0	0	1228.636061	0	0	0	0	0	0	1607.371355	0	0	0	1443.125428	0	0	0	1711.363054	0	0
4_AE1712_C6_N8_17_200m_v_NODE_234_length_16681_cov_14.236268	0	0	0	0	0	0	0	0	0	0	0	0	4175.815615	0	3448.236481	0	0	0	0	0	0	0	0
VIRSorter_utg000164l_segment0_LN:i:48027_RC:i:2225_XC:f:1_000000	0	1735.42537	0	0	0	1842.15258	0	500.1967427	0	0	0	0	966.4678146	0	0	0	1386.388957	0	0	0	1190.954159	0	0
10_AE1712_C14_N14_19_200m_v_NODE_483_length_21614_cov_17.062869	0	1797.636034	0	0	0	1637.286394	0	0	0	0	0	0	1114.331177	0	0	0	1652.847435	0	0	0	1413.963389	0	0
6_AE1712_C8_N19_24_200m_v_NODE_1507_length_10110_cov_11.742051	0	1239.884562	0	0	0	2512.269128	0	0	0	0	0	0	1107.865077	0	0	0	1589.32632	0	0	0	1164.993385	0	0
4_AE1712_C6_N8_17_200m_v_NODE_194_length_18951_cov_13.798029	0	0	0	0	0	0	0	0	0	0	0	0	4068.034286	0	3544.708723	0	0	0	0	0	0	0	0
10_AE1712_C14_N14_19_200m_v_NODE_929_length_12293_cov_12.661182	0	1357.706888	0	0	0	2403.250287	0	0	0	0	0	0	1219.132647	0	0	0	1631.229446	0	0	0	975.5327815	0	0
12_AE1712_C16_N8_14_200m_v_NODE_563_length_16409_cov_9.502143	0	1936.082728	0	0	0	1624.168332	0	0	0	0	0	0	1093.31635	0	0	0	2086.307885	0	0	0	844.4912845	0	0
12_AE1712_C16_N8_14_200m_v_NODE_688_length_13817_cov_9.461426	0	1660.016698	0	0	0	2145.791627	0	0	0	0	0	0	1040.613734	0	0	0	1388.487123	0	0	0	1344.022532	0	0
10_AE1712_C14_N14_19_200m_v_NODE_979_length_11790_cov_12.950824	0	1273.415706	0	0	53.66676927	2551.11569	0	0	0	0	0	0	1164.832982	0	0	0	1533.982893	0	0	0	999.106696	0	0
VIRSorter_utg000842l_segment0_LN:i:43879_RC:i:2705_XC:f:1_000000	0	2101.150477	0	0	0	1496.207117	0	0	0	0	0	0	1234.51885	0	0	0	1666.476914	0	0	0	1049.790612	0	0
10_AE1712_C14_N14_19_200m_v_NODE_302_length_34448_cov_26.118268	0	2564.000735	0	0	0	1144.998398	0	0	0	0	0	0	1205.499302	0	0	0	1396.234858	0	0	0	1219.007117	0	0
VIRSorter_utg000123c_segment0_LN:i:51568_RC:i:4321_XC:f:1_000000	0	525.6830961	0	1782.167596	0	501.0645401	0	1158.169472	0	0	0	0	410.5973937	0	2226.615399	0	620.6959651	0	0	0	304.6191759	0	0
VIRSorter_utg000215l_segment0_LN:i:13802_RC:i:1776_XC:f:1_000000	0	1389.371514	0	0	0	1363.356685	0	1010.373815	0	0	0	0	1171.66913	0	0	0	1493.103053	0	0	0	1040.25791	0	0
6_AE1712_C8_N19_24_200m_v_NODE_397_length_23940_cov_9.974228	0	1310.964499	0	0	0	2035.049537	0	0	0	0	0	0	1323.505639	0	0	0	1294.568399	0	0	0	1503.706335	0	0
10_AE1712_C14_N14_19_200m_v_NODE_737_length_14870_cov_10.740688	0	915.0507713	0	868.4609031	0	918.5448516	0	969.220144	0	0	0	0	743.5626267	0	1149.732733	0	1076.720298	0	0	0	822.1255332	0	0
6_AE1712_C8_N19_24_200m_v_NODE_681_length_17157_cov_9.597658	0	979.4456599	0	0	0	1284.113974	0	837.7922262	0	0	0	0	1653.60787	0	0	0	1184.775845	0	0	0	1488.589562	0	0
VIRSorter_utg000078l_segment0_LN:i:22546_RC:i:2528_XC:f:1_000000	0	313.7736755	0	1671.610924	0	0	0	1146.939432	0	0	1911.138432	0	0	0	2162.841537	0	204.2358187	0	0	0	0	0	0
10_AE1712_C14_N14_19_200m_v_NODE_552_length_18993_cov_15.958289	0	1641.086759	0	0	0	1387.575673	0	0	0	0	0	0	1263.246255	0	0	0	1689.10959	0	0	0	1420.770357	0	0
VIRSorter_utg003704l_segment0_LN:i:14945_RC:i:2154_XC:f:1_000000	0	1461.44428	0	0	0	1280.867855	0	1063.38238	0	0	0	0	945.4335112	0	0	0	1404.326556	0	0	0	1238.956542	0	0
VIRSorter_utg003583l_segment0_LN:i:10889_RC:i:1036_XC:f:1_000000	0	1137.192949	0	0	0	947.4259611	0	537.8963514	0	0	0	0	1448.445507	0	0	0	1735.716391	0	0	0	1578.553513	0	0
VIRSorter_utg001710l_segment0_LN:i:16768_RC:i:2849_XC:f:1_000000	0	0	0	1405.400788	0	0	0	1240.355314	0	0	2533.943711	0	0	0	2183.879098	0	0	0	0	0	0	0	0
10_AE1712_C14_N14_19_200m_v_NODE_572_length_18307_cov_26.595283	0	1704.905806	0	0	0	1427.624501	0	0	0	0	0	0	1195.624865	0	0	0	1780.388408	0	0	0	1233.151465	0	0
VIRSorter_utg000536l_segment0_LN:i:38062_RC:i:7736_XC:f:1_000000	0	889.9255789	0	0	0	815.2835305	0	1240.598313	0	0	0	0	871.521306	0	1601.018458	0	1148.204125	0	0	0	754.4683987	0	0
10_AE1712_C14_N14_19_200m_v_NODE_397_length_26292_cov_11.239939	0	1179.057239	0	0	0	2142.946263	0	0	0	0	0	0	1073.957	0	0	0	1617.720353	0	0	63.23852077	1219.994274	0	0
VIRSorter_utg000462l_segment0_LN:i:17173_RC:i:3091_XC:f:0_800000	0	2347.147026	0	0	0	0	0	0	0	0	0	0	0	0	0	0	2424.473764	0	0	0	2524.648369	0	0
10_AE1712_C14_N14_19_200m_v_NODE_527_length_19978_cov_10.479524	0	1012.665718	0	0	0	1094.503212	0	862.2136578	0	0	0	0	1814.091815	0	0	0	1156.304421	0	0	0	1355.190674	0	0
4_AE1712_C6_N8_17_200m_v_NODE_243_length_16462_cov_8.475191	0	1210.728484	0	0	0	1438.69871	0	472.8766763	0	0	0	0	1838.904502	0	0	0	1077.141651	0	0	0	1255.502483	0	0
VIRSorter_utg001437l_segment0_LN:i:16534_RC:i:1229_XC:f:0_970588	0	700.2356711	0	947.8769493	0	785.6409856	0	1162.803816	0	0	0	0	574.3533412	0	1954.870225	0	601.7866743	0	0	0	560.6908218	0	0
4_AE1712_C6_N8_17_200m_v_NODE_212_length_17832_cov_12.584962	0	0	0	0	0	0	0	0	0	0	0	0	3694.51959	0	3584.680088	0	0	0	0	0	0	0	0
10_AE1712_C14_N14_19_200m_v_NODE_174_length_56025_cov_20.882570	0	1849.316093	0	0	0	1359.696452	0	731.6883089	0	0	0	0	1006.880944	0	0	0	1157.542683	0	0	0	1172.920114	0	0
6_AE1712_C8_N19_24_200m_v_NODE_610_length_18284_cov_14.044159	0	1229.55914	0	0	0	1171.100937	0	0	0	0	0	0	1482.606773	0	0	0	1838.758697	0	0	47.33277506	1507.861237	0	0
VIRSorter_utg000580l_segment0_LN:i:10428_RC:i:785_XC:f:0_952381	113.6130122	1541.254494	0	0	78.7990079	1804.214398	0	0	85.70393397	0	0	85.68742782	1033.641252	0	0	123.4054825	1302.17855	0	0	79.16074343	1012.956371	0	0
12_AE1712_C16_N8_14_200m_v_NODE_426_length_20516_cov_9.540731	316.4824867	1427.436578	0	0	222.0038	2208.750308	0	0	188.5498493	0	0	132.0085811	669.0856116	0	0	235.9907089	851.2104526	0	0	213.7059965	792.8791455	0	0
1_AE1712_C3_N1_7_80m_v_NODE_470_length_12607_cov_9.816600	0	699.0508952	0	1068.764164	0	641.4758915	0	1369.787166	0	0	1287.116597	0	1029.278582	0	0	0	564.5786246	0	0	0	597.0830522	0	0
12_AE1712_C16_N8_14_200m_v_NODE_522_length_17523_cov_10.176774	0	1717.845678	0	0	0	1710.317396	0	0	0	0	0	0	1287.883657	0	0	0	1637.214379	0	0	0	900.9655433	0	0
12_AE1712_C16_N8_14_200m_v_NODE_193_length_39214_cov_13.752945	0	1414.70851	0	0	0	1904.657072	0	469.2664007	0	0	0	0	1044.119451	0	0	0	1313.340105	0	0	0	1099.914648	0	0
VIRSorter_utg003541l_segment0_LN:i:10972_RC:i:1332_XC:f:1_000000	0	251.3181129	0	1029.875631	0	0	0	1872.691615	0	0	0	0	0	0	3867.184471	0	211.7943756	0	0	0	0	0	0
6_AE1712_C8_N19_24_200m_v_NODE_765_length_15847_cov_13.764236	0	1993.501339	0	0	0	1412.235491	0	0	0	0	0	0	868.6583036	0	0	0	1877.488777	0	0	0	1072.495238	0	0
4_AE1712_C6_N8_17_200m_v_NODE_132_length_28056_cov_13.307981	0	0	0	0	0	0	0	0	0	0	0	0	3940.913084	0	3270.138505	0	0	0	0	0	0	0	0
10_AE1712_C14_N14_19_200m_v_NODE_496_length_20996_cov_21.081122	0	1436.82874	0	0	0	1892.247012	0	0	0	0	0	0	1491.66321	0	0	0	1355.69898	0	0	0	1032.876328	0	0
6_AE1712_C8_N19_24_200m_v_NODE_241_length_31490_cov_14.619202	0	1512.707351	0	0	0	1747.601011	0	0	0	0	0	0	1358.407002	0	0	0	1322.996828	0	0	0	1249.638472	0	0
VIRSorter_utg001405l_segment0_LN:i:15361_RC:i:1623_XC:f:0_967742	0	1763.356959	0	0	0	1284.68839	0	0	0	0	0	0	1117.875847	0	0	0	1575.576454	0	0	0	1425.88295	0	0
10_AE1712_C14_N14_19_200m_v_NODE_1079_length_10975_cov_10.386952	81.03121145	1204.599419	0	0	125.7970584	1592.815897	0	463.6427021	69.47280702	0	0	0	1314.760822	0	0	0	1152.581037	0	0	115.7175955	1022.223866	0	0
10_AE1712_C14_N14_19_200m_v_NODE_818_length_13803_cov_11.443975	224.478106	1271.046155	0	0	237.9792876	1167.347194	0	0	211.8288989	0	0	156.7274594	1053.643317	0	0	209.4183705	1153.036786	0	0	261.7857264	1192.471729	0	0
12_AE1712_C16_N8_14_200m_v_NODE_814_length_11848_cov_11.324866	0	1844.57037	0	0	0	1407.920691	0	0	0	0	0	0	1119.550801	0	0	0	1233.644194	0	0	0	1526.808771	0	0
VIRSorter_utg000096l_segment0_LN:i:13648_RC:i:1149_XC:f:1_000000	0	0	0	0	0	0	0	543.9366202	0	109.4062029	2782.693699	0	0	0	0	0	0	0	3650.233187	0	0	0	0
6_AE1712_C8_N19_24_200m_v_NODE_774_length_15677_cov_10.342179	107.3446124	1388.749341	0	0	67.82505935	1676.72073	0	0	0	0	0	0	1080.929482	0	0	115.3664644	1375.261798	0	0	75.68960003	1195.772077	0	0
VIRSorter_utg003823l_segment0_LN:i:13360_RC:i:4821_XC:f:1_000000	0	1653.986917	0	0	0	0	0	1845.631905	0	0	0	0	0	0	0	0	1992.604137	0	0	0	1590.605677	0	0
VIRSorter_utg003369l_segment0_LN:i:15272_RC:i:1399_XC:f:1_000000	0	576.8468837	0	1061.115589	0	545.4148099	0	945.7359955	0	0	0	0	1038.257113	0	1397.67541	0	854.2029188	0	0	0	659.2003168	0	0
10_AE1712_C14_N14_19_200m_v_NODE_1200_length_10112_cov_15.985750	0	1486.437095	0	0	0	1727.883843	0	0	0	0	0	0	1052.026791	0	0	0	1312.996143	0	0	0	1448.617044	0	0
1_AE1712_C3_N1_7_80m_v_NODE_555_length_10568_cov_5.870842	0	190.4179823	0	1506.173244	0	418.295181	0	1630.02208	0	0	1269.369187	0	378.7732716	0	1249.631091	0	381.2556732	0	0	0	0	0	0
6_AE1712_C8_N19_24_200m_v_NODE_1170_length_12030_cov_9.766837	0	971.9994424	0	0	0	1420.277317	0	0	0	0	0	0	1870.300148	0	0	0	1289.529361	0	0	0	1465.988072	0	0
VIRSorter_utg000905l_segment0_LN:i:104573_RC:i:4046_XC:f:0_976190	0	1650.862815	0	0	0	1311.392061	0	406.5205049	0	0	0	0	1038.37397	0	0	0	1421.550435	0	0	0	1177.679098	0	0
VIRSorter_utg003473l_segment0_LN:i:20114_RC:i:2728_XC:f:1_000000	0	788.4452179	0	0	0	731.0046592	0	1534.558061	0	0	0	0	766.6419319	0	1779.296756	0	801.6627793	0	0	0	600.6044057	0	0
10_AE1712_C14_N14_19_200m_v_NODE_356_length_29385_cov_9.629316	0	1030.682255	0	0	129.7173366	1460.045617	0	483.4471467	82.58911053	0	0	90.7455215	1261.688159	0	0	100.2025166	1100.591236	0	0	92.54277017	1159.703988	0	0
10_AE1712_C14_N14_19_200m_v_NODE_391_length_26792_cov_16.022384	0	1153.151021	0	0	0	980.1810399	0	622.0261873	0	0	0	0	1009.841327	0	1128.334528	0	1203.538952	0	0	0	890.6519558	0	0
VIRSorter_utg000251l_segment0_LN:i:87113_RC:i:4878_XC:f:0_982857	0	161.4075191	0	2666.074647	0	0	0	568.9829073	0	0	1403.476632	0	0	0	1928.723543	0	239.1307264	0	0	0	0	0	0
6_AE1712_C8_N19_24_200m_v_NODE_485_length_21186_cov_19.822588	97.79166356	1068.237666	0	0	62.27722877	1743.085833	0	0	0	0	0	0	1184.81557	0	0	68.66646543	1595.913185	0	0	0	1080.598772	0	0
12_AE1712_C16_N8_14_200m_v_NODE_842_length_11516_cov_11.258676	0	1209.801843	0	855.9947195	0	1929.918024	0	805.2997457	0	0	0	0	657.9452212	0	0	0	995.3303769	0	0	0	440.6553961	0	0
4_AE1712_C6_N8_17_200m_v_NODE_386_length_11367_cov_8.412666	0	1029.66295	0	0	0	1043.87444	0	664.672568	0	0	0	0	1594.653392	0	0	0	1372.776675	0	0	0	1180.552169	0	0
10_AE1712_C14_N14_19_200m_v_NODE_1191_length_10142_cov_16.178539	0	982.6160938	0	0	0	2124.71189	0	0	0	0	0	0	1392.685126	0	0	0	1355.61299	0	0	0	1016.507192	0	0
10_AE1712_C14_N14_19_200m_v_NODE_1072_length_11009_cov_15.146634	0	883.3398132	0	0	0	812.9057148	0	777.1118246	0	0	0	0	978.8546822	0	1606.187687	0	1029.313786	0	0	0	768.8632202	0	0
10_AE1712_C14_N14_19_200m_v_NODE_333_length_31278_cov_15.451844	244.0327378	1443.877826	0	0	198.920862	1848.938706	0	0	200.4058887	0	0	106.2582861	568.8220985	0	0	224.2599072	825.1553589	0	0	202.9383119	990.8263585	0	0
10_AE1712_C14_N14_19_200m_v_NODE_487_length_21399_cov_21.657302	0	2089.7528	0	0	0	1879.877027	0	0	0	0	0	0	544.3794588	0	0	0	1500.059677	0	0	0	837.4338439	0	0
1_AE1712_C3_N1_7_80m_v_NODE_448_length_13223_cov_12.032101	0	0	0	1354.989727	0	0	0	1951.874679	0	0	1545.098101	0	0	0	1983.841951	0	0	0	0	0	0	0	0
6_AE1712_C8_N19_24_200m_v_NODE_789_length_15445_cov_9.025312	0	1000.553204	0	0	0	1400.146035	0	723.0271189	0	0	0	0	1218.275693	0	0	0	1184.122318	0	0	0	1293.574355	0	0
VIRSorter_utg001092l_segment0_LN:i:38811_RC:i:4835_XC:f:1_000000	0	0	0	0	0	0	0	1439.979255	0	0	1954.648211	0	0	0	3418.783897	0	0	0	0	0	0	0	0
10_AE1712_C14_N14_19_200m_v_NODE_213_length_47530_cov_20.372579	0	1939.03474	0	0	0	1686.004898	0	0	0	0	0	0	830.6602239	0	0	0	1264.179388	0	0	0	1080.981848	0	0
VIRSorter_utg001533l_segment0_LN:i:22846_RC:i:3850_XC:f:1_000000	0	451.1878272	0	0	0	776.2900251	0	1572.79574	0	0	0	0	712.050124	0	2188.387146	0	565.7996884	0	0	0	529.6469232	0	0
10_AE1712_C14_N14_19_200m_v_NODE_910_length_12498_cov_14.241526	0	1470.757016	0	0	84.7657563	1740.520998	0	0	57.32409968	0	0	68.83669529	996.8117449	0	0	89.39288938	1240.94478	0	0	85.96023003	945.7412471	0	0
VIRSorter_utg002641l_segment0_LN:i:16964_RC:i:685_XC:f:0_941176	0	1434.022343	0	0	106.501364	1461.127656	0	0	67.83028268	0	0	58.2958069	1272.20531	0	0	0	1231.924386	0	0	139.1450673	1009.552887	0	0
10_AE1712_C14_N14_19_200m_v_NODE_313_length_32732_cov_17.414362	0	1121.943096	0	0	0	1876.417171	0	0	0	0	0	0	1304.55529	0	0	0	1193.022326	0	0	0	1284.292126	0	0
6_AE1712_C8_N19_24_200m_v_NODE_630_length_17931_cov_11.231097	292.9308826	1349.446551	0	0	259.0751965	1339.244565	0	0	158.4110208	0	0	85.54373198	665.5604181	0	0	223.5265107	1534.404246	0	0	156.5804229	711.5491406	0	0
10_AE1712_C14_N14_19_200m_c_NODE_331_length_16242_cov_9.636127	402.9216387	0	0	0	1617.515294	0	0	0	1096.501471	0	0	1040.654875	0	0	0	1190.571851	0	0	0	1418.536027	0	0	0
10_AE1712_C14_N14_19_200m_v_NODE_683_length_15829_cov_19.560310	0	1544.12046	0	0	0	1112.924604	0	345.6144611	0	0	0	0	858.3748663	0	0	0	1654.928403	0	0	0	1238.765004	0	0
VIRSorter_utg002487l_segment0_LN:i:30760_RC:i:3953_XC:f:1_000000	0	419.52982	0	1499.766321	0	354.1609503	0	900.5554791	0	0	1585.530708	0	0	0	1702.960466	0	279.3570394	0	0	0	0	0	0
10_AE1712_C14_N14_19_200m_v_NODE_366_length_28805_cov_12.925647	0	1356.18455	0	0	68.19302771	1411.233603	0	0	0	0	0	0	1021.955528	0	0	119.4302607	1496.104119	0	0	67.96191211	1196.685567	0	0
6_AE1712_C8_N19_24_200m_v_NODE_477_length_21351_cov_9.719141	227.9523261	1031.105862	0	0	148.0789575	1616.487186	0	0	100.3940744	81.96702706	0	139.5254703	741.6344822	0	0	173.8752106	1260.619385	0	0	138.3679046	1066.76383	0	0
12_AE1712_C16_N8_14_200m_v_NODE_564_length_16341_cov_17.511313	0	1139.231558	0	0	0	2662.498988	0	0	0	0	0	0	960.9755243	0	0	0	1044.233122	0	0	0	919.235327	0	0
8_AE1712_C11_N8_14_200m_v_NODE_752_length_11062_cov_13.423487	0	1065.649692	0	0	0	1832.093619	0	0	0	0	0	0	1154.393735	0	0	0	1176.254196	0	0	0	1485.466019	0	0
10_AE1712_C14_N14_19_200m_v_NODE_880_length_12929_cov_22.839791	92.2310609	1876.221759	0	0	0	1252.227198	0	0	0	0	0	0	1211.108449	0	0	0	1111.030471	0	0	0	1169.369293	0	0
11_AE1712_C16_N1_7_80m_v_NODE_72_length_17486_cov_9.893274	0	0	0	4442.878308	0	0	0	0	0	0	0	0	0	0	2259.914852	0	0	0	0	0	0	0	0
10_AE1712_C14_N14_19_200m_v_NODE_461_length_22424_cov_16.522173	136.8361614	1544.034415	0	0	120.1275152	1422.241019	0	0	118.2856442	0	0	0	1019.014621	0	0	101.6551378	928.1288728	0	0	85.7020912	1223.987106	0	0
VIRSorter_utg000864l_segment0_LN:i:13462_RC:i:2337_XC:f:1_000000	0	0	0	1028.087653	0	0	0	2141.743933	0	0	1858.683385	0	0	0	1369.364864	0	300.1065249	0	0	0	0	0	0
10_AE1712_C14_N14_19_200m_v_NODE_677_length_15872_cov_16.398417	213.5558241	1262.468112	0	0	245.3641295	1343.131893	0	0	131.748371	0	0	167.3354058	1001.719749	0	0	206.5769018	860.8929726	0	0	175.7238886	1079.950489	0	0
VIRSorter_utg001037l_segment0_LN:i:21696_RC:i:4194_XC:f:1_000000	0	1113.44448	0	0	0	1028.725884	0	1237.890606	0	0	0	0	1005.498133	0	0	0	1263.62905	0	0	0	993.2574185	0	0
12_AE1712_C16_N8_14_200m_v_NODE_730_length_13103_cov_11.888454	114.1773995	1360.493428	0	0	135.5850166	1948.352775	0	0	76.89701707	0	0	0	752.6385391	0	0	0	1091.459054	0	0	113.1307149	1024.699127	0	0
VIRSorter_utg000279l_segment0_LN:i:30117_RC:i:3327_XC:f:1_000000	0	0	0	1337.25894	0	0	374.6237469	1196.563365	0	231.2468255	1814.171736	0	0	0	1478.399535	0	0	0	0	0	0	184.9848202	0
VIRSorter_utg002415l_segment0_LN:i:15151_RC:i:524_XC:f:1_000000	0	1654.609089	0	0	0	1225.283074	0	418.5663283	0	0	0	0	941.3435077	0	0	0	1365.484688	0	0	0	997.6922611	0	0
6_AE1712_C8_N19_24_200m_v_NODE_538_length_19942_cov_8.489605	0	616.3283834	0	1044.626454	0	541.7278598	0	1079.663335	0	0	1348.51691	0	836.7952291	0	0	0	573.710806	0	0	0	551.5411962	0	0
10_AE1712_C14_N14_19_200m_v_NODE_1183_length_10187_cov_12.260040	0	1220.074314	0	0	0	1195.239773	0	613.9030672	0	0	0	0	1106.092742	0	0	0	1300.226568	0	0	0	1145.515438	0	0
VIRSorter_utg001096l_segment0_LN:i:28683_RC:i:3470_XC:f:1_000000	0	1376.464737	0	0	0	1172.770751	0	0	0	0	0	0	1244.159572	0	0	0	1524.025204	0	0	0	1260.453005	0	0
10_AE1712_C14_N14_19_200m_v_NODE_987_length_11729_cov_10.982063	0	1218.055562	0	0	0	1967.321866	0	0	0	0	0	0	865.6784439	0	0	0	1559.246875	0	0	0	949.6162093	0	0
10_AE1712_C14_N14_19_200m_v_NODE_660_length_16159_cov_27.296045	0	2072.464338	0	0	0	1839.948425	0	0	0	0	0	0	514.5029575	0	0	0	1380.163251	0	0	0	749.9451538	0	0
VIRSorter_utg003529l_segment0_LN:i:12641_RC:i:820_XC:f:1_000000	0	1435.710153	0	0	0	972.4063842	0	590.0197055	0	0	0	0	1075.982526	0	0	0	1402.959308	0	0	0	1071.021869	0	0
3_AE1712_C6_N1_7_80m_c_NODE_401_length_11720_cov_32.667783	0	0	0	0	0	0	478.6793631	0	0	1612.599028	0	0	0	0	0	0	0	0	0	0	0	4424.407322	0
VIRSorter_utg000953l_segment0_LN:i:12101_RC:i:1418_XC:f:1_000000	0	682.139708	0	0	0	756.212177	0	1144.839224	0	0	0	0	503.3236147	0	1721.172982	0	827.1761335	0	0	0	879.8521562	0	0
VIRSorter_utg000080l_segment0_LN:i:50237_RC:i:9922_XC:f:1_000000	0	557.4734805	0	1455.16619	0	399.9138643	0	1214.198173	0	0	0	0	0	0	2455.924808	0	408.9273866	0	0	0	0	0	0
10_AE1712_C14_N14_19_200m_v_NODE_321_length_32072_cov_16.248226	0	1415.118879	0	0	83.57127441	1741.055339	0	0	67.20612343	0	0	0	827.0181732	0	0	69.68684322	1205.08678	0	0	71.18590131	1011.512468	0	0
6_AE1712_C8_N19_24_200m_v_NODE_932_length_13854_cov_14.227408	0	1153.203972	0	0	0	1402.964682	0	0	0	0	0	0	1045.15169	0	0	0	1713.58246	0	0	0	1157.994879	0	0
10_AE1712_C14_N14_19_200m_v_NODE_1017_length_11415_cov_37.680632	0	1497.927436	0	0	0	980.7688146	0	0	0	0	0	0	707.3758343	0	1025.911663	64.2306564	1337.658192	0	0	0	837.0655014	0	0
6_AE1712_C8_N19_24_200m_v_NODE_1282_length_11258_cov_13.795188	152.4539606	470.0780536	0	0	175.7982967	625.953297	0	0	233.3608999	0	1315.66989	110.7352099	1042.931403	0	0	130.0485671	1238.0727	0	0	129.6296306	812.0771521	0	0
10_AE1712_C14_N14_19_200m_v_NODE_651_length_16430_cov_17.937626	0	1408.327929	0	0	0	1098.256954	0	394.023397	0	0	0	0	1070.665521	0	0	0	1081.587355	0	0	0	1380.32636	0	0
VIRSorter_utg000697l_segment0_LN:i:14550_RC:i:1749_XC:f:1_000000	0	608.5181286	0	0	0	477.8875165	0	1471.013739	0	0	0	0	681.5309078	0	1682.523978	0	777.5424698	0	0	0	724.9568045	0	0
6_AE1712_C8_N19_24_200m_v_NODE_959_length_13604_cov_11.364530	0	1068.178097	0	0	0	1192.92875	0	470.8111821	0	0	0	0	1658.905398	0	0	0	957.3484135	0	0	0	1068.045662	0	0
10_AE1712_C14_N14_19_200m_v_NODE_983_length_11770_cov_12.112204	0	1321.091355	0	0	0	1709.034978	0	0	0	0	0	0	864.840967	0	0	0	1136.13967	0	0	0	1376.81974	0	0
10_AE1712_C14_N14_19_200m_v_NODE_1158_length_10365_cov_7.579024	0	853.4953736	0	0	114.2286994	1295.241617	0	0	68.70530019	0	0	0	720.3275119	0	1425.444989	0	830.8565229	0	0	104.5324949	994.0825055	0	0
10_AE1712_C14_N14_19_200m_v_NODE_1042_length_11236_cov_10.095259	0	905.0761493	0	937.4470746	0	812.2244305	0	1070.394647	0	0	0	0	999.7721284	0	0	0	834.5541105	0	0	0	824.8217996	0	0
VIRSorter_utg000218l_segment0_LN:i:11410_RC:i:1925_XC:f:1_000000	0	912.5157479	0	0	0	955.5078627	0	1174.797569	0	0	0	0	1149.875255	0	0	0	1035.10954	0	0	0	1141.979351	0	0
VIRSorter_utg001986l_segment0_LN:i:14940_RC:i:1729_XC:f:1_000000	0	350.8657667	0	908.9387503	0	312.2686472	0	1068.780437	0	0	1631.187352	0	0	0	1860.621954	0	235.8716899	0	0	0	0	0	0
10_AE1712_C14_N14_19_200m_v_NODE_569_length_18387_cov_12.313708	0	1324.076461	0	0	0	1782.533528	0	0	0	0	0	0	1098.847593	0	0	72.31927621	1213.238671	0	0	0	876.8170147	0	0
12_AE1712_C16_N8_14_200m_c_NODE_1093_length_14263_cov_10.344777	779.5159981	424.11669	0	0	514.4707094	1079.247787	0	0	657.9086472	0	0	606.9233424	0	0	0	681.8639184	317.4077951	0	0	679.6246134	623.8394451	0	0
12_AE1712_C16_N8_14_200m_v_NODE_369_length_23185_cov_12.523455	0	886.3911076	0	0	74.13996242	1955.058749	0	0	86.6595845	0	0	69.75634869	1147.012252	0	0	90.88802629	992.5614857	0	0	106.4081207	947.1998831	0	0
6_AE1712_C8_N19_24_200m_v_NODE_842_length_14941_cov_13.298910	0	1177.819512	0	0	0	1162.538129	0	0	0	0	0	0	1286.929323	0	0	0	1421.430048	0	0	0	1298.362806	0	0
VIRSorter_utg001275l_segment0_LN:i:22112_RC:i:2635_XC:f:0_977778	0	1373.764242	0	0	0	1313.195461	0	571.9509704	0	0	0	0	927.6322581	0	0	0	1218.475486	0	0	0	939.1700185	0	0
VIRSorter_utg003531l_segment0_LN:i:11065_RC:i:952_XC:f:1_000000	0	838.5830821	0	0	0	908.646192	0	1148.102358	0	0	0	0	659.5617464	0	1519.512938	0	638.4873806	0	0	0	617.9164991	0	0
8_AE1712_C11_N8_14_200m_v_NODE_647_length_12853_cov_6.494130	122.1482135	1226.170284	0	0	0	1435.319005	0	0	0	0	0	0	1370.891251	0	0	0	973.7467844	0	0	80.63817631	1104.231621	0	0
VIRSorter_utg000891l_segment0_LN:i:46414_RC:i:2687_XC:f:1_000000	0	427.472452	0	0	0	398.4845032	0	872.367558	0	0	1943.341394	0	0	0	0	0	335.5603703	0	0	0	373.5728757	0	1955.260724
VIRSorter_utg000341l_segment0_LN:i:15457_RC:i:2015_XC:f:1_000000	0	285.3655285	0	1489.932439	0	0	0	1061.4731	0	0	1663.104065	0	0	0	1595.849229	0	199.4203559	0	0	0	0	0	0
VIRSorter_utg000764l_segment0_LN:i:39796_RC:i:9508_XC:f:1_000000	0	156.9000755	0	0	0	0	0	6131.688621	0	0	0	0	0	0	0	0	0	0	0	0	0	0	0
VIRSorter_utg001855l_segment0_LN:i:55653_RC:i:2785_XC:f:0_991071	0	1333.766472	0	0	0	850.6435197	0	968.0745758	0	0	0	0	911.720197	0	0	0	1174.577383	0	0	0	1047.462688	0	0
11_AE1712_C16_N1_7_80m_v_NODE_130_length_12668_cov_7.833929	0	0	0	6253.107234	0	0	0	0	0	0	0	0	0	0	0	0	0	0	0	0	0	0	0
10_AE1712_C14_N14_19_200m_v_NODE_443_length_23013_cov_20.948204	0	1527.474027	0	0	0	1384.596724	0	0	0	0	0	0	856.5441029	0	0	0	1225.088149	0	0	0	1253.292429	0	0
12_AE1712_C16_N8_14_200m_v_NODE_456_length_19398_cov_15.728275	0	1072.751729	0	0	0	2017.21592	0	0	0	0	0	0	792.4284298	0	0	0	1120.876373	0	0	0	1239.9437	0	0
VIRSorter_utg001805l_segment0_LN:i:14478_RC:i:830_XC:f:1_000000	0	0	0	0	0	0	0	488.4112757	0	0	2118.167694	0	0	0	906.7789632	0	0	0	0	0	0	0	2727.266545
VIRSorter_utg002326l_segment0_LN:i:11930_RC:i:295_XC:f:1_000000	0	1180.797999	0	0	0	1365.494047	0	0	0	0	0	0	1021.215432	0	0	0	1274.326257	0	0	0	1391.185095	0	0
VIRSorter_utg001656l_segment0_LN:i:28336_RC:i:830_XC:f:1_000000	0	750.7243349	0	0	0	1236.784755	0	364.7940503	0	0	0	0	1477.640341	0	0	0	1072.704546	0	0	0	1324.32358	0	0
10_AE1712_C14_N14_19_200m_v_NODE_958_length_11989_cov_14.256464	0	1495.571122	0	0	0	1529.763707	0	0	0	0	0	0	868.3077319	0	0	0	1207.073158	0	0	0	1122.943415	0	0
VIRSorter_utg002416l_segment0_LN:i:12518_RC:i:951_XC:f:1_000000	0	652.6924	0	0	0	388.0648615	0	572.7667538	0	0	1669.473095	0	446.5309954	0	1675.55153	0	470.0579679	0	0	0	347.2142926	0	0
10_AE1712_C14_N14_19_200m_v_NODE_865_length_13213_cov_12.220615	0	1312.751591	0	0	0	1483.423018	0	0	0	0	0	0	754.8588267	0	0	0	1306.787636	0	0	0	1353.908842	0	0
10_AE1712_C14_N14_19_200m_v_NODE_386_length_27157_cov_17.401108	0	1859.979076	0	0	0	1352.42942	0	0	0	0	0	0	1023.708387	0	0	0	1085.40533	0	0	0	888.3829665	0	0
VIRSorter_utg001071l_segment0_LN:i:14123_RC:i:1608_XC:f:1_000000	0	1471.504947	0	0	0	1121.888167	0	0	0	0	0	0	1087.531917	0	0	0	1465.405543	0	0	0	1063.065673	0	0
VIRSorter_utg000930l_segment0_LN:i:13481_RC:i:469_XC:f:1_000000	0	1308.383144	0	0	0	1111.575394	0	467.4265487	0	0	0	0	944.6544629	0	0	0	1126.801112	0	0	0	1249.093325	0	0
8_AE1712_C11_N8_14_200m_c_NODE_37_length_63705_cov_23.012620	1569.783112	221.2287755	0	0	1028.499857	309.7706049	0	0	627.3517216	0	0	557.871968	0	0	0	916.2142283	0	0	0	962.9512013	0	0	0
8_AE1712_C11_N8_14_200m_v_NODE_677_length_12258_cov_12.782694	0	935.1257736	0	0	0	1164.368245	0	0	0	0	0	0	1104.787836	0	0	0	1544.250148	0	0	0	1442.119484	0	0
4_AE1712_C6_N8_17_200m_v_NODE_183_length_20417_cov_8.391200	0	1400.590482	0	0	0	973.8357453	0	0	0	0	0	0	1420.010244	0	0	0	1083.728517	0	0	0	1312.271416	0	0
10_AE1712_C14_N14_19_200m_v_NODE_1170_length_10286_cov_9.027231	0	982.9933688	0	1884.430035	0	1386.279897	0	0	0	0	0	0	642.1889698	0	0	0	784.7656641	0	0	66.79479506	425.509156	0	0
10_AE1712_C14_N14_19_200m_v_NODE_973_length_11841_cov_10.606596	0	1057.561445	0	0	0	1318.378565	0	0	75.63973934	0	0	0	957.6256167	0	0	79.70284331	1305.480581	0	0	91.23834524	1280.564501	0	0
VIRSorter_utg000730l_segment0_LN:i:53876_RC:i:2173_XC:f:1_000000	0	1570.178912	0	0	0	1456.438818	0	0	0	0	0	0	883.0901729	0	0	0	1143.801416	0	0	0	1109.72729	0	0
6_AE1712_C8_N19_24_200m_v_NODE_831_length_15054_cov_9.782400	0	1840.572579	0	0	0	1160.868314	0	0	0	0	0	0	1201.175584	0	0	0	1123.017534	0	0	0	828.5936259	0	0
11_AE1712_C16_N1_7_80m_v_NODE_149_length_12167_cov_10.201820	0	0	0	3643.949903	0	0	0	0	0	0	0	0	0	0	2510.021392	0	0	0	0	0	0	0	0
VIRSorter_utg001573l_segment0_LN:i:22783_RC:i:543_XC:f:1_000000	0	1114.443928	0	0	0	1308.426471	0	0	0	0	0	0	1066.653423	0	0	0	1253.619766	0	0	0	1401.01247	0	0
VIRSorter_utg002562l_segment0_LN:i:14927_RC:i:743_XC:f:1_000000	0	1214.719656	0	0	213.8603772	1188.133043	0	0	0	0	0	122.5597811	977.1797284	0	0	141.910459	989.9559764	0	0	173.5434393	1116.563725	0	0
12_AE1712_C16_N8_14_200m_c_NODE_1207_length_13437_cov_8.138249	184.9386127	1203.560258	0	0	231.7181645	1228.716212	0	0	135.8068993	0	0	140.2535293	1000.745939	0	0	147.993753	931.9898421	0	0	191.9015039	736.8174302	0	0
VIRSorter_utg003187l_segment0_LN:i:18459_RC:i:2686_XC:f:1_000000	0	0	0	1249.449327	0	0	0	2096.754345	0	0	0	0	0	0	2740.773377	0	0	0	0	0	0	0	0
10_AE1712_C14_N14_19_200m_v_NODE_396_length_26362_cov_13.585353	0	1235.330786	0	0	0	1412.449228	0	0	0	0	0	0	1026.493484	0	0	0	1213.384854	0	0	0	1170.695326	0	0
VIRSorter_utg001036l_segment0_LN:i:12833_RC:i:2107_XC:f:1_000000	0	935.0860604	0	0	0	879.3776856	0	1378.760783	0	0	0	0	949.7572291	0	0	0	1026.433108	0	0	0	885.7309011	0	0
10_AE1712_C14_N14_19_200m_v_NODE_252_length_40600_cov_13.711818	0	1397.737753	0	0	0	1075.62763	0	0	0	0	0	0	856.7583412	0	0	0	1525.547234	0	0	0	1196.950773	0	0
6_AE1712_C8_N19_24_200m_v_NODE_888_length_14306_cov_9.950594	106.1048108	1211.059427	0	0	0	1370.904246	0	0	0	0	0	0	1271.913167	0	0	0	945.8085007	0	0	79.52323626	1065.80614	0	0
10_AE1712_C14_N14_19_200m_v_NODE_398_length_26252_cov_20.400688	0	2120.676114	0	0	0	1400.867395	0	0	0	0	0	0	464.9360109	0	0	0	1345.216749	0	0	0	702.6057868	0	0
12_AE1712_C16_N8_14_200m_v_NODE_511_length_17817_cov_15.676156	0	1180.970089	0	0	0	1657.484469	0	0	0	0	0	0	1261.824492	0	0	0	1183.365603	0	0	0	744.9209633	0	0
10_AE1712_C14_N14_19_200m_v_NODE_1046_length_11196_cov_11.773451	112.4194719	1250.428406	0	1066.330527	0	1328.183715	0	0	0	0	0	0	605.3594626	0	0	0	894.7903915	0	0	0	764.693584	0	0
8_AE1712_C11_N8_14_200m_v_NODE_439_length_19433_cov_6.029862	203.4338618	735.8583755	0	0	278.2972972	1353.311082	0	0	136.8760334	0	0	153.6843007	792.7790015	0	0	210.4033185	778.3679777	0	0	209.1446284	1169.089353	0	0
10_AE1712_C14_N14_19_200m_v_NODE_299_length_34650_cov_16.730975	0	1785.060201	0	0	0	1321.317438	0	0	0	0	0	0	654.1668371	0	0	0	1567.011809	0	0	0	672.0628339	0	0
10_AE1712_C14_N14_19_200m_v_NODE_1212_length_10039_cov_11.035134	0	1108.652425	0	0	0	737.7640678	0	603.73181	0	0	0	0	1166.274221	0	0	0	1397.326937	0	0	0	974.0741456	0	0
10_AE1712_C14_N14_19_200m_v_NODE_765_length_14584_cov_12.785483	0	1271.813942	0	0	0	1879.7568	0	0	0	0	0	0	819.4419288	0	0	0	1077.709188	0	0	0	935.7665346	0	0
6_AE1712_C8_N19_24_200m_v_NODE_737_length_16153_cov_11.203595	0	1794.776687	0	0	0	1321.103702	0	0	0	0	0	0	760.623784	0	0	0	1247.505848	0	0	0	848.6019858	0	0
6_AE1712_C8_N19_24_200m_v_NODE_752_length_16004_cov_12.692974	0	963.5934903	0	0	0	2073.401834	0	0	0	0	0	0	624.7772409	0	0	0	1059.126661	0	0	0	1251.46545	0	0
10_AE1712_C14_N14_19_200m_v_NODE_1054_length_11108_cov_15.154836	0	1325.684844	0	0	0	1134.658908	0	520.7128281	0	0	0	0	769.095934	0	0	0	1219.189207	0	0	0	988.7931084	0	0
4_AE1712_C6_N8_17_200m_v_NODE_433_length_10155_cov_5.475392	0	1122.055617	0	0	0	1137.811517	0	0	0	0	0	0	1121.40104	0	0	0	1361.546328	0	0	0	1214.631209	0	0
10_AE1712_C14_N14_19_200m_v_NODE_429_length_24184_cov_17.276185	0	1831.04804	0	0	0	1425.74095	0	0	0	0	0	0	736.2200967	0	0	0	1120.730189	0	0	0	820.3427559	0	0
VIRSorter_utg000924l_segment0_LN:i:33996_RC:i:3490_XC:f:1_000000	0	1368.422822	0	0	0	1170.326143	0	0	0	0	0	0	791.2793336	0	0	0	1449.910071	0	0	0	1149.301998	0	0
10_AE1712_C14_N14_19_200m_v_NODE_774_length_14453_cov_9.077421	0	1028.643646	0	0	120.6200267	1371.732474	0	0	0	0	0	0	1198.176248	0	0	0	1136.887787	0	0	128.3938597	943.2954535	0	0
12_AE1712_C16_N8_14_200m_v_NODE_556_length_16563_cov_9.442618	0	1569.106656	0	0	0	1642.082101	0	0	0	0	0	0	685.9714829	0	0	0	1115.957722	0	0	0	907.4778372	0	0
6_AE1712_C8_N19_24_200m_v_NODE_689_length_17035_cov_10.698313	0	1338.723998	0	0	0	1134.899361	0	0	0	0	0	0	1016.716428	0	0	0	1405.040276	0	0	0	1025.067469	0	0
VIRSorter_utg001263l_segment0_LN:i:17750_RC:i:978_XC:f:1_000000	0	1377.914267	0	0	0	1108.436143	0	926.6258347	0	0	0	0	818.5070708	0	0	0	837.4605863	0	0	0	847.0696814	0	0
10_AE1712_C14_N14_19_200m_v_NODE_686_length_15776_cov_19.841327	0	2041.435122	0	0	0	1406.691708	0	0	0	0	0	0	489.2423171	0	0	0	1198.353731	0	0	0	770.3807909	0	0
VIRSorter_utg001298l_segment0_LN:i:11075_RC:i:1068_XC:f:1_000000	0	856.36134	0	0	0	826.4111735	0	664.134498	0	0	0	0	0	0	1964.307074	0	938.3703304	0	0	0	643.5531311	0	0
VIRSorter_utg000273l_segment0_LN:i:54749_RC:i:4668_XC:f:0_981818	0	0	0	0	0	0	0	1448.571016	0	0	2737.537991	0	0	0	0	0	0	0	0	0	0	0	1698.123793
6_AE1712_C8_N19_24_200m_v_NODE_837_length_14988_cov_10.752196	0	1109.499639	0	0	0	1133.189471	0	0	0	0	0	0	1136.65091	0	0	0	1355.931154	0	0	0	1138.487465	0	0
10_AE1712_C14_N14_19_200m_v_NODE_421_length_24588_cov_12.015258	0	1034.534431	0	0	0	1037.56922	0	0	0	0	0	0	1308.275246	0	0	0	1406.252741	0	0	0	1081.600663	0	0
10_AE1712_C14_N14_19_200m_v_NODE_112_length_88333_cov_15.154698	0	1489.448677	0	0	0	1318.138112	0	502.5399504	0	0	0	0	858.1801043	0	0	0	908.7724319	0	0	0	780.8859165	0	0
6_AE1712_C8_N19_24_200m_v_NODE_560_length_19402_cov_8.584890	0	1106.249779	0	0	0	1512.143825	0	0	0	0	0	0	1235.317375	0	0	0	1217.890752	0	0	0	780.0608295	0	0
6_AE1712_C8_N19_24_200m_v_NODE_548_length_19739_cov_10.012257	554.6955589	2710.965902	0	0	0	459.5195583	0	0	0	0	0	0	517.4049123	0	0	78.20416342	1155.126353	0	0	0	373.1897996	0	0
6_AE1712_C8_N19_24_200m_v_NODE_1207_length_11803_cov_7.963756	0	906.5786305	0	0	0	683.4884212	0	1212.514534	0	0	0	0	1075.359287	0	0	0	1099.619544	0	0	0	854.3039264	0	0
6_AE1712_C8_N19_24_200m_v_NODE_833_length_15009_cov_11.338200	0	1267.352831	0	0	0	1262.580048	0	0	0	0	0	0	929.8330694	0	0	0	1314.002231	0	0	0	1054.475928	0	0
6_AE1712_C8_N19_24_200m_v_NODE_799_length_15375_cov_9.430906	0	1106.984473	0	0	0	1596.957037	0	0	0	0	0	0	1121.868469	0	0	0	1229.82622	0	0	0	764.3841764	0	0
6_AE1712_C8_N19_24_200m_v_NODE_1400_length_10507_cov_12.009875	0	1265.492931	0	0	0	1000.432549	0	0	0	0	0	0	873.7610698	0	0	0	1562.308134	0	0	0	1102.448844	0	0
VIRSorter_utg001145l_segment0_LN:i:14538_RC:i:1440_XC:f:0_900000	0	573.2991747	0	0	0	502.1332213	0	1408.753842	0	0	1546.74403	0	812.5278753	0	0	0	504.5745177	0	0	0	453.6357827	0	0
6_AE1712_C8_N19_24_200m_v_NODE_598_length_18534_cov_8.402070	0	921.1665979	0	0	48.64258597	1400.493357	0	0	91.56923909	0	0	76.24182107	1228.637036	0	0	0	1123.920433	0	0	89.29955786	809.1451465	0	0
6_AE1712_C8_N19_24_200m_v_NODE_153_length_42428_cov_8.495171	204.3822175	660.9064052	0	0	241.0447471	1188.827686	0	0	116.9775975	0	0	144.9603665	872.3977353	0	0	169.4606595	857.2641773	0	0	205.360423	1121.558448	0	0
VIRSorter_utg000733l_segment0_LN:i:43043_RC:i:2795_XC:f:0_988506	0	1482.611394	0	0	0	1140.429786	0	727.5226063	0	0	0	0	803.8999157	0	0	0	880.0344374	0	0	0	746.1438601	0	0
VIRSorter_utg001038l_segment0_LN:i:15767_RC:i:1904_XC:f:1_000000	0	661.5616724	0	0	0	660.3648317	0	823.5420518	0	0	0	0	707.3563581	0	1481.765544	0	763.9645843	0	0	0	669.6907088	0	0
6_AE1712_C8_N19_24_200m_v_NODE_1035_length_13018_cov_6.900085	0	758.8258195	0	0	89.20402076	1025.225953	0	0	0	0	0	0	964.2085746	0	1072.615047	0	936.813904	0	0	78.46321936	842.767442	0	0
12_AE1712_C16_N8_14_200m_v_NODE_144_length_47362_cov_10.955229	0	0	0	0	0	2265.310261	0	0	0	0	0	0	0	0	0	0	1027.250016	0	0	0	2469.839018	0	0
6_AE1712_C8_N19_24_200m_v_NODE_1133_length_12285_cov_10.938974	0	1160.372197	0	0	0	787.5111777	0	0	0	0	0	0	1074.346525	0	0	0	1485.398313	0	0	0	1251.200244	0	0
VIRSorter_utg000787l_segment0_LN:i:105259_RC:i:5895_XC:f:0_995261	0	494.6935938	0	0	0	404.3221743	0	744.1333455	0	0	1725.506248	0	0	0	0	0	370.1715096	0	0	0	356.3491845	0	1658.936975
VIRSorter_utg001167l_segment0_LN:i:14983_RC:i:722_XC:f:1_000000	0	736.5930689	0	0	0	843.9776207	0	486.8664943	0	0	0	0	766.1550267	0	1133.924509	0	1010.800051	0	0	0	766.82997	0	0
VIRSorter_utg000434l_segment0_LN:i:12295_RC:i:855_XC:f:1_000000	0	889.3100249	0	0	0	1023.836667	0	606.0403035	0	0	0	0	873.1378312	0	0	0	1161.489643	0	0	0	1180.257495	0	0
VIRSorter_utg000716l_segment0_LN:i:58031_RC:i:2136_XC:f:0_991453	0	1068.111908	0	0	0	1030.515925	0	464.1113437	0	0	0	0	995.7210773	0	0	0	1222.955587	0	0	0	930.5066049	0	0
10_AE1712_C14_N14_19_200m_v_NODE_301_length_34481_cov_16.508691	0	1715.304035	0	0	0	1944.732617	0	0	0	0	0	0	370.2037406	0	0	0	1199.196437	0	0	0	474.3660938	0	0
VIRSorter_utg001223l_segment0_LN:i:22517_RC:i:1465_XC:f:0_978261	0	0	0	3664.610988	0	0	0	0	0	0	0	0	0	0	2037.517784	0	0	0	0	0	0	0	0
12_AE1712_C16_N8_14_200m_v_NODE_529_length_17365_cov_8.755437	0	1102.331414	0	0	0	1856.873664	0	0	0	0	0	0	857.3621036	0	0	0	975.5009887	0	0	0	909.4521525	0	0
VIRSorter_utg002758l_segment0_LN:i:19897_RC:i:2641_XC:f:1_000000	0	1109.592303	0	0	0	932.5312168	0	1019.035005	0	0	0	0	786.5660915	0	0	0	1035.470699	0	0	0	799.8039829	0	0
VIRSorter_utg000195l_segment0_LN:i:87293_RC:i:12237_XC:f:1_000000	0	171.289477	0	0	0	0	0	2097.5007	0	0	1415.856881	0	0	0	1738.303567	0	253.8350862	0	0	0	0	0	0
10_AE1712_C14_N14_19_200m_v_NODE_799_length_14012_cov_9.961320	0	1036.447282	0	0	0	1896.321359	0	0	0	0	0	0	883.8302688	0	0	0	972.7406966	0	0	0	884.036526	0	0
10_AE1712_C14_N14_19_200m_v_NODE_1192_length_10141_cov_6.535572	1656.435065	687.3288942	0	0	546.9651456	369.4698086	0	0	343.7594408	0	0	229.8175516	0	0	0	622.6713774	412.7367617	0	0	464.7130537	335.6925419	0	0
VIRSorter_utg003333l_segment0_LN:i:22658_RC:i:1151_XC:f:1_000000	0	826.3514289	0	0	0	978.47115	0	676.0588218	0	0	0	0	1087.454012	0	0	0	957.9073512	0	0	0	1140.712253	0	0
10_AE1712_C14_N14_19_200m_v_NODE_529_length_19923_cov_11.949259	0	1236.23757	0	0	0	977.3490348	0	0	0	0	0	0	862.951775	0	0	0	1427.036623	0	0	0	1162.017179	0	0
10_AE1712_C14_N14_19_200m_v_NODE_307_length_33744_cov_23.324918	0	1794.849494	0	0	0	1240.471705	0	0	0	0	0	0	753.7097305	0	0	0	1058.567723	0	0	0	814.5524131	0	0
10_AE1712_C14_N14_19_200m_v_NODE_294_length_35486_cov_13.673755	0	1204.864174	0	0	98.32397491	1506.934004	0	0	0	0	0	0	787.0335205	0	0	0	1176.322988	0	0	60.10515477	827.7243378	0	0
10_AE1712_C14_N14_19_200m_v_NODE_999_length_11652_cov_7.492786	0	819.9774668	0	0	0	963.1088577	0	896.1988484	0	0	0	0	876.4487863	0	0	0	1148.06654	0	0	0	946.2127254	0	0
6_AE1712_C8_N19_24_200m_v_NODE_644_length_17592_cov_14.452469	0	1243.43889	0	0	0	937.8078303	0	0	0	0	0	0	862.7570129	0	0	0	1524.807717	0	0	0	1069.106488	0	0
VIRSorter_utg003689l_segment0_LN:i:10626_RC:i:1740_XC:f:1_000000	0	632.7630126	0	0	0	483.658395	0	1145.290508	0	0	0	0	534.134974	0	1516.207036	0	642.0645815	0	0	0	674.7001656	0	0
VIRSorter_utg001523l_segment0_LN:i:61663_RC:i:4642_XC:f:0_983871	0	749.254948	0	0	0	812.5583934	0	1023.513135	0	0	0	0	564.7905237	0	1307.935187	0	665.2303975	0	0	0	481.2614637	0	0
6_AE1712_C8_N19_24_200m_v_NODE_828_length_15095_cov_9.580237	0	1412.484573	0	0	0	1348.475299	0	0	0	0	0	0	774.0623667	0	0	0	1272.167897	0	0	0	792.0540585	0	0
10_AE1712_C14_N14_19_200m_v_NODE_738_length_14841_cov_16.880588	169.4364667	1906.337572	0	0	68.93179494	1295.775957	0	0	0	0	0	0	628.4777202	0	0	89.55232341	920.2779485	0	0	0	519.1417975	0	0
10_AE1712_C14_N14_19_200m_v_NODE_931_length_12279_cov_10.525570	0	1092.058943	0	0	0	1067.024746	0	0	0	0	0	0	1135.560243	0	0	0	1138.5646	0	0	0	1160.072331	0	0
10_AE1712_C14_N14_19_200m_v_NODE_644_length_16658_cov_14.674145	0	803.7414033	0	0	0	618.1786413	0	1041.390942	0	0	1129.035836	0	868.3661605	0	0	0	598.2094733	0	0	0	532.7852005	0	0
4_AE1712_C6_N8_17_200m_v_NODE_439_length_10061_cov_5.733073	0	642.7045403	0	0	0	913.962881	0	780.8435999	0	0	0	0	1735.992225	0	0	0	797.4148532	0	0	0	719.8147444	0	0
10_AE1712_C14_N14_19_200m_v_NODE_1106_length_10786_cov_9.864040	0	997.3298195	0	0	0	941.8287433	0	0	0	0	0	0	1116.707275	0	0	0	1363.033962	0	0	0	1169.266157	0	0
VIRSorter_utg002521l_segment0_LN:i:20528_RC:i:1242_XC:f:0_976190	0	1305.073714	0	0	0	1245.454431	0	420.4061803	0	0	0	0	858.063247	0	0	0	941.852942	0	0	0	816.7182665	0	0
6_AE1712_C8_N19_24_200m_v_NODE_593_length_18589_cov_7.570603	181.8391087	800.6106825	0	0	232.7654591	1224.187675	0	0	104.0016552	0	0	125.3155481	740.9333388	0	0	188.7946929	793.0293423	0	0	199.7802305	995.6000762	0	0
10_AE1712_C14_N14_19_200m_v_NODE_594_length_17800_cov_15.585341	0	1110.492468	0	0	0	1118.548539	0	0	0	0	0	0	699.7022088	0	0	0	1332.679348	0	0	0	1301.029605	0	0
VIRSorter_utg000715l_segment0_LN:i:16046_RC:i:931_XC:f:0_969697	0	1142.481419	0	0	0	1014.979972	0	0	0	0	0	0	1030.817202	0	0	0	1237.608352	0	0	0	1090.205142	0	0
10_AE1712_C14_N14_19_200m_v_NODE_402_length_25958_cov_16.457363	0	1334.494546	0	0	0	1046.078595	0	0	0	0	0	0	1047.449883	0	0	0	1089.799439	0	0	0	995.320136	0	0
12_AE1712_C16_N8_14_200m_v_NODE_306_length_27191_cov_12.271852	0	782.5544325	0	0	0	1798.577104	0	0	0	0	0	0	1115.246559	0	0	0	1106.713753	0	0	0	690.6125579	0	0
VIRSorter_utg002322l_segment0_LN:i:14798_RC:i:1123_XC:f:1_000000	0	378.4134619	0	0	0	406.0187057	0	810.4721598	0	0	1576.513879	0	0	0	1887.730354	0	429.7714616	0	0	0	0	0	0
10_AE1712_C14_N14_19_200m_v_NODE_216_length_46744_cov_16.945058	0	1719.798241	0	0	0	1143.395377	0	0	0	0	0	0	779.0482757	0	0	0	1050.114866	0	0	0	791.8477868	0	0
10_AE1712_C14_N14_19_200m_v_NODE_696_length_15597_cov_12.340206	0	1252.400826	0	0	0	1590.438082	0	349.0685229	0	0	0	0	628.7893395	0	0	0	914.4220017	0	0	0	739.2779575	0	0
VIRSorter_utg000683l_segment0_LN:i:33454_RC:i:1287_XC:f:1_000000	0	866.7860444	0	0	0	1583.919126	0	0	0	0	0	0	1060.71318	0	0	0	1004.729128	0	0	0	954.3309922	0	0
VIRSorter_utg001129l_segment0_LN:i:52837_RC:i:2655_XC:f:1_000000	0	1107.98392	0	0	0	794.4041715	0	610.9350041	0	0	0	0	1199.870678	0	0	0	885.2196591	0	0	0	867.1222424	0	0
VIRSorter_utg000812l_segment0_LN:i:181060_RC:i:10678_XC:f:1_000000	0	0	0	3310.442242	0	0	0	965.6445826	0	0	0	0	0	0	1187.480127	0	0	0	0	0	0	0	0
VIRSorter_utg000265l_segment0_LN:i:16728_RC:i:861_XC:f:0_970588	0	1402.801181	0	0	0	1097.402009	0	0	0	0	0	0	788.396855	0	0	0	1288.093321	0	0	0	886.025575	0	0
10_AE1712_C14_N14_19_200m_v_NODE_606_length_17606_cov_12.869473	0	1327.2138	0	0	0	971.1106082	0	0	0	0	0	0	918.4394884	0	0	0	1188.241259	0	0	0	1051.897531	0	0
10_AE1712_C14_N14_19_200m_v_NODE_291_length_35649_cov_14.344035	0	1414.807793	0	0	0	1225.523527	0	0	0	0	0	0	631.9250088	0	0	0	1334.0036	0	0	0	839.2902896	0	0
10_AE1712_C14_N14_19_200m_v_NODE_520_length_20253_cov_23.453013	250.1762322	1268.716316	0	0	234.7807935	747.8497466	0	0	209.4188677	0	0	193.7946004	738.5572415	0	0	335.2720511	589.2062776	0	0	240.1871957	627.4344671	0	0
VIRSorter_utg001017l_segment0_LN:i:25591_RC:i:3268_XC:f:0_980769	0	939.169897	0	0	0	1208.478062	0	724.3983293	0	0	0	0	0	0	0	0	1339.721962	0	0	0	1215.957242	0	0
VIRSorter_utg002603l_segment0_LN:i:10380_RC:i:238_XC:f:0_904762	0	570.9428606	0	0	0	927.0943012	0	0	0	0	0	0	1594.926059	0	0	0	1171.739699	0	0	0	1154.046249	0	0
VIRSorter_utg002692l_segment0_LN:i:14915_RC:i:951_XC:f:1_000000	0	961.9784884	0	0	0	785.2402302	0	394.4920386	0	0	0	0	1005.128085	0	0	0	1148.083738	0	0	0	1119.33366	0	0
VIRSorter_utg001094l_segment0_LN:i:14192_RC:i:1833_XC:f:1_000000	0	1099.756677	0	0	0	611.4726667	0	1086.883886	0	0	0	0	812.6447326	0	0	0	1001.788257	0	0	0	794.6324554	0	0
6_AE1712_C8_N19_24_200m_v_NODE_570_length_19102_cov_8.513482	0	1420.089643	0	0	0	1210.775726	0	0	0	0	0	0	925.4898753	0	0	0	1107.221096	0	0	0	735.6534682	0	0
6_AE1712_C8_N19_24_200m_v_NODE_249_length_31192_cov_10.227639	0	1080.714217	0	0	91.26464355	1407.613445	0	0	0	0	0	0	643.5717805	0	0	74.9517092	1139.304117	0	0	111.6505358	835.9310068	0	0
10_AE1712_C14_N14_19_200m_v_NODE_699_length_15471_cov_11.900351	0	1254.770378	0	0	0	969.106831	0	0	0	0	0	0	891.4259894	0	0	0	1531.205403	0	0	0	723.7633751	0	0
10_AE1712_C14_N14_19_200m_v_NODE_298_length_34978_cov_13.085413	0	1373.830431	0	0	0	1492.146128	0	0	0	0	0	0	902.6248084	0	0	0	762.4941484	0	0	0	832.0118435	0	0
VIRSorter_utg000664l_segment0_LN:i:11724_RC:i:1167_XC:f:1_000000	0	949.9321633	0	0	0	979.1791513	0	0	0	0	0	0	960.2549046	0	0	0	1334.020798	0	0	0	1108.740132	0	0
12_AE1712_C16_N8_14_200m_v_NODE_444_length_19727_cov_12.170840	0	1425.133214	0	0	0	1437.790331	0	0	0	0	0	0	821.7401212	0	0	0	866.5683395	0	0	0	780.0166284	0	0
VIRSorter_utg000927l_segment0_LN:i:31462_RC:i:3036_XC:f:0_984127	0	1233.133325	0	0	0	1148.885726	0	0	0	0	0	0	0	0	0	0	1506.586349	0	0	0	1437.065826	0	0
12_AE1712_C16_N8_14_200m_v_NODE_788_length_12232_cov_8.762320	0	1250.818918	0	0	0	1205.752925	0	0	0	0	0	0	942.317318	0	0	0	745.158482	0	0	0	1163.829423	0	0
10_AE1712_C14_N14_19_200m_v_NODE_1064_length_11065_cov_9.791136	0	1058.481467	0	0	0	1080.076015	0	0	0	0	0	0	1053.390126	0	0	0	992.4496982	0	0	0	1108.312855	0	0
12_AE1712_C16_N8_14_200m_v_NODE_592_length_15706_cov_8.690575	0	975.4346307	0	0	0	1357.331995	0	0	0	0	0	0	733.8829519	0	0	0	1239.319561	0	0	0	985.9789724	0	0
10_AE1712_C14_N14_19_200m_v_NODE_867_length_13203_cov_16.752171	0	1159.359511	0	0	0	1196.97638	0	0	0	0	0	0	924.7887318	0	0	0	1036.54558	0	0	0	963.952096	0	0
10_AE1712_C14_N14_19_200m_v_NODE_691_length_15637_cov_9.350707	0	952.7981297	0	0	85.83569505	1105.911383	0	439.5510553	0	0	0	0	868.2687794	0	0	63.23153648	766.4669052	0	0	85.30389833	908.4207938	0	0
12_AE1712_C16_N8_14_200m_v_NODE_170_length_42823_cov_10.024213	0	1887.149497	0	0	0	1465.282155	0	0	0	0	0	0	334.562282	0	0	0	916.3481869	0	0	0	671.9891654	0	0
VIRSorter_utg003293l_segment0_LN:i:11759_RC:i:822_XC:f:0_916667	0	1341.920907	0	0	0	1090.936488	0	0	0	0	0	0	735.1294291	0	0	0	1249.879183	0	0	0	855.2616167	0	0
6_AE1712_C8_N19_24_200m_v_NODE_1439_length_10319_cov_7.557704	0	1131.050647	0	0	0	774.1259457	0	0	0	0	0	0	999.830557	0	0	0	1080.56407	0	0	0	1281.536925	0	0
8_AE1712_C11_N8_14_200m_c_NODE_797_length_13133_cov_7.301930	0	278.1840655	0	0	318.966292	1044.76946	0	0	217.8524836	0	0	199.1113466	967.8701015	0	0	181.9354866	822.8422169	0	0	320.0866556	911.7358755	0	0
6_AE1712_C8_N19_24_200m_v_NODE_1204_length_11826_cov_16.700145	0	1902.869289	0	0	0	1986.424543	0	0	0	0	0	0	0	0	0	0	1367.832227	0	0	0	0	0	0
VIRSorter_utg003519l_segment0_LN:i:13116_RC:i:226_XC:f:1_000000	0	1506.915848	0	0	0	1050.299885	0	327.5804402	0	0	0	0	768.0052664	0	0	0	958.8360476	0	0	0	644.0393431	0	0
10_AE1712_C14_N14_19_200m_v_NODE_258_length_39809_cov_11.901641	486.5110975	1230.346785	0	0	188.6856807	1107.11365	0	0	87.74066416	0	0	65.61471517	568.1014788	0	0	158.6474892	756.5694092	0	0	124.0933766	470.6679359	0	0
VIRSorter_utg000792l_segment0_LN:i:87733_RC:i:3457_XC:f:0_994318	0	1206.836594	0	0	0	686.2669924	0	561.8664986	0	0	0	0	1058.395511	0	0	0	907.2675997	0	0	0	821.6393212	0	0
10_AE1712_C14_N14_19_200m_v_NODE_1097_length_10838_cov_12.228882	0	1136.828912	0	0	0	1185.541491	0	0	0	0	0	0	766.2524077	0	0	0	946.5308202	0	0	0	1204.980638	0	0
VIRSorter_utg001586l_segment0_LN:i:16631_RC:i:1074_XC:f:1_000000	0	1341.384779	0	0	0	842.5215426	0	363.3534114	0	0	0	0	815.605116	0	0	0	973.9445623	0	0	0	901.6580271	0	0
10_AE1712_C14_N14_19_200m_v_NODE_1125_length_10588_cov_14.059842	0	1128.01921	0	0	0	931.0083461	0	0	0	0	0	0	760.5458791	0	0	0	1247.686428	0	0	0	1168.514739	0	0
12_AE1712_C16_N8_14_200m_v_NODE_553_length_16671_cov_6.785404	244.8839449	626.7795632	0	0	332.7622748	1475.528136	0	0	185.7784628	0	0	225.0532361	460.9239123	0	0	225.280285	591.2786464	0	0	306.8886214	559.9688706	0	0
VIRSorter_utg001178l_segment0_LN:i:56676_RC:i:3411_XC:f:1_000000	0	1152.773746	0	0	0	812.6919786	0	982.6024637	0	0	0	0	760.9938319	0	0	0	883.5858413	0	0	0	638.4847395	0	0
8_AE1712_C11_N8_14_200m_c_NODE_260_length_22961_cov_18.324331	527.7483788	638.0779572	0	0	398.4248124	586.0781297	0	0	269.756253	0	0	256.6407757	636.4045364	0	0	372.0835973	493.9203062	0	0	631.6904298	408.8306116	0	0
10_AE1712_C14_N14_19_200m_v_NODE_698_length_15504_cov_28.638815	114.6585165	2898.325971	0	0	0	1150.395238	0	0	0	0	0	0	0	0	0	0	1049.00559	0	0	0	0	0	0
VIRSorter_utg000708l_segment0_LN:i:17072_RC:i:2300_XC:f:1_000000	0	0	0	0	0	0	0	2031.248671	0	0	0	0	0	0	3179.075922	0	0	0	0	0	0	0	0
6_AE1712_C8_N19_24_200m_v_NODE_1412_length_10445_cov_8.220197	0	609.3190106	0	0	0	725.3005733	0	444.5325413	0	0	0	0	815.4882588	0	879.6104565	0	957.4172059	0	0	0	769.8356441	0	0
10_AE1712_C14_N14_19_200m_v_NODE_370_length_28122_cov_15.573828	142.8269937	1748.54395	0	0	92.95729798	1210.29482	0	0	55.26945104	0	0	0	498.8051347	0	0	142.4985934	884.5145377	0	0	0	413.1328509	0	0
6_AE1712_C8_N19_24_200m_v_NODE_1524_length_10004_cov_7.650750	174.5205784	555.0708344	0	0	261.6396528	1247.030736	0	0	140.5343831	0	0	114.1839101	578.1317254	0	0	198.7114896	750.0341382	0	0	192.6676819	971.2894769	0	0
6_AE1712_C8_N19_24_200m_v_NODE_1319_length_11022_cov_7.414801	0	701.4733979	0	0	0	1069.589581	0	0	0	0	0	0	1284.864845	0	0	0	994.1953035	0	0	0	1133.478008	0	0
10_AE1712_C14_N14_19_200m_v_NODE_879_length_12938_cov_8.322059	0	850.4904112	0	0	0	1463.078	0	516.0437697	0	0	0	0	659.4643654	0	0	0	1032.495431	0	0	0	661.08623	0	0
12_AE1712_C16_N8_14_200m_c_NODE_800_length_17091_cov_11.815093	208.2126493	1198.165887	0	0	264.0257861	732.5141714	0	0	181.2869053	0	0	187.3953455	777.3733219	0	0	300.8484725	512.9929787	0	0	199.7967074	617.6218252	0	0
10_AE1712_C14_N14_19_200m_v_NODE_844_length_13544_cov_7.043440	0	815.9201056	0	0	0	1141.47175	0	0	0	0	0	0	1175.408562	0	0	0	911.4897288	0	0	0	1131.385824	0	0
10_AE1712_C14_N14_19_200m_v_NODE_211_length_47570_cov_19.875834	0	1892.001121	0	0	0	1099.085182	0	0	0	0	0	0	570.1075281	0	0	0	900.0788016	0	0	0	703.7992163	0	0
10_AE1712_C14_N14_19_200m_v_NODE_234_length_44324_cov_16.061066	0	1174.748361	0	0	0	1140.069106	0	0	0	0	0	0	972.622296	0	0	0	948.611788	0	0	0	926.0422948	0	0
VIRSorter_utg003330l_segment0_LN:i:26205_RC:i:2762_XC:f:1_000000	0	1098.386573	0	0	0	942.1627062	0	1188.665887	0	0	0	0	683.5564333	0	0	0	696.7458822	0	0	0	551.9095386	0	0
6_AE1712_C8_N19_24_200m_v_NODE_1253_length_11427_cov_6.415683	0	927.778839	0	0	0	1594.271976	0	0	0	0	0	0	612.546183	0	0	0	858.5798306	0	0	0	1165.258592	0	0
VIRSorter_utg000966l_segment0_LN:i:20704_RC:i:3709_XC:f:1_000000	0	952.4738055	0	0	0	902.7684454	0	1192.901018	0	0	0	0	0	0	0	0	1239.035793	0	0	0	866.945438	0	0
VIRSorter_utg001929l_segment0_LN:i:41138_RC:i:2412_XC:f:1_000000	0	991.399321	0	0	0	1077.217293	0	652.6441016	0	0	0	0	800.355246	0	0	0	854.4092958	0	0	0	775.6996554	0	0
10_AE1712_C14_N14_19_200m_v_NODE_1119_length_10646_cov_11.928943	0	1304.557443	0	0	0	1290.058513	0	0	0	0	0	0	687.2763888	0	0	0	867.8409975	0	0	0	1000.75687	0	0
VIRSorter_utg002327l_segment0_LN:i:21112_RC:i:2271_XC:f:0_976744	0	0	0	1208.872148	0	0	0	0	0	0	0	0	0	0	3914.248499	0	0	0	0	0	0	0	0
10_AE1712_C14_N14_19_200m_v_NODE_454_length_22673_cov_15.860019	208.0784917	1142.256377	0	0	114.6108204	1545.259584	0	0	101.5796784	0	0	93.21389675	382.7853703	0	0	125.4249803	728.7859083	0	0	122.5033513	558.4807673	0	0
10_AE1712_C14_N14_19_200m_v_NODE_376_length_27908_cov_18.725917	0	1892.715958	0	0	0	1240.351479	0	0	0	0	0	0	402.6705775	0	0	0	1062.910239	0	0	0	508.7103404	0	0
10_AE1712_C14_N14_19_200m_v_NODE_1215_length_10022_cov_8.019206	0	855.3354167	0	0	0	1021.485568	0	0	0	0	0	0	1218.373075	0	0	0	850.5053312	0	0	0	1160.617477	0	0
10_AE1712_C14_N14_19_200m_v_NODE_297_length_35176_cov_10.478646	0	987.143394	0	0	0	1115.182193	0	0	0	0	0	0	972.8560105	0	0	0	1063.125215	0	0	0	967.1493082	0	0
6_AE1712_C8_N19_24_200m_v_NODE_84_length_61978_cov_11.574417	134.3611844	865.389465	0	0	85.72530455	1056.057405	0	0	0	0	0	0	569.4063847	0	0	82.39196396	1540.492367	0	0	66.65199486	692.5132047	0	0
6_AE1712_C8_N19_24_200m_v_NODE_927_length_13897_cov_9.994645	0	1000.956955	0	0	0	547.8193426	0	1121.875788	0	0	1348.445348	0	0	0	0	0	732.4662978	0	0	0	336.6354985	0	0
6_AE1712_C8_N19_24_200m_v_NODE_1021_length_13164_cov_12.740582	0	809.4534794	0	0	0	1419.783052	0	0	0	0	0	0	1200.941869	0	0	0	801.6971755	0	0	0	840.9109962	0	0
10_AE1712_C14_N14_19_200m_v_NODE_634_length_16809_cov_9.388358	0	897.1732305	0	0	72.95963316	964.1374634	0	0	54.83044908	0	0	0	1426.047869	0	0	79.19619739	860.3942282	0	0	78.51814252	625.8137605	0	0
10_AE1712_C14_N14_19_200m_v_NODE_890_length_12796_cov_12.940011	0	1072.837774	0	0	0	947.6664144	0	0	0	0	0	0	842.0148526	0	0	0	1135.881699	0	0	0	1053.341433	0	0
6_AE1712_C8_N19_24_200m_v_NODE_1353_length_10775_cov_10.739110	0	694.0933691	0	0	0	768.2615576	0	712.0227211	0	0	0	0	808.262586	0	0	0	1230.393757	0	0	0	828.5788922	0	0
VIRSorter_utg000293l_segment0_LN:i:14393_RC:i:4869_XC:f:0_965517	0	1080.575221	0	0	0	1038.985223	0	1721.493967	0	0	0	0	0	0	0	0	1193.78764	0	0	0	0	0	0
6_AE1712_C8_N19_24_200m_v_NODE_273_length_29887_cov_10.375780	0	1072.189126	0	0	0	1006.430522	0	0	0	0	0	0	864.6851574	0	0	0	1038.024615	0	0	0	1025.126404	0	0
10_AE1712_C14_N14_19_200m_v_NODE_668_length_16021_cov_14.188284	0	1403.27112	0	0	0	1140.189333	0	0	0	0	0	0	1027.623104	0	0	0	865.5278556	0	0	0	557.3904738	0	0
VIRSorter_utg001453l_segment0_LN:i:18978_RC:i:2232_XC:f:1_000000	0	0	0	0	0	0	0	1884.720081	0	0	0	0	0	0	3107.007251	0	0	0	0	0	0	0	0
10_AE1712_C14_N14_19_200m_v_NODE_442_length_23086_cov_11.634578	0	1147.207285	0	0	0	1139.935521	0	0	0	0	0	0	850.525955	0	0	0	1137.257546	0	0	0	707.0553632	0	0
10_AE1712_C14_N14_19_200m_v_NODE_784_length_14276_cov_13.834918	0	1431.500558	0	0	0	1043.901157	0	0	0	0	0	0	555.5588016	0	0	0	836.772663	0	0	0	1112.747697	0	0
VIRSorter_utg001130l_segment0_LN:i:14064_RC:i:956_XC:f:1_000000	0	498.6119589	0	0	0	501.9595606	0	1030.212973	0	0	0	0	536.4526426	0	1174.376732	0	675.7384254	0	0	0	532.9178038	0	0
VIRSorter_utg000939l_segment0_LN:i:77503_RC:i:2109_XC:f:0_993590	0	1169.042904	0	0	0	880.3662157	0	383.0016422	0	0	0	0	865.6005391	0	0	0	878.6069967	0	0	0	765.179796	0	0
10_AE1712_C14_N14_19_200m_v_NODE_105_length_93582_cov_14.308711	0	1384.612554	0	0	0	833.3041672	0	0	0	0	0	0	750.5740612	0	0	0	1268.169343	0	0	0	695.6514821	0	0
VIRSorter_utg000990l_segment0_LN:i:25825_RC:i:1144_XC:f:0_980769	0	646.8082335	0	0	0	1029.554111	0	0	0	0	0	0	1375.273397	0	0	0	933.228104	0	0	0	934.4994367	0	0
12_AE1712_C16_N8_14_200m_c_NODE_1901_length_10301_cov_7.388498	197.4661601	638.8523638	0	0	323.9366953	1194.384828	0	0	191.5661213	0	0	225.0500429	411.6296327	0	0	193.375764	603.2227141	0	0	248.9337081	684.7485466	0	0
10_AE1712_C14_N14_19_200m_v_NODE_240_length_43312_cov_11.978628	0	1270.31808	0	0	0	1244.706354	0	0	0	0	0	0	903.6765236	0	0	0	728.1495793	0	0	0	760.907024	0	0
VIRSorter_utg001128l_segment0_LN:i:97426_RC:i:4200_XC:f:0_994872	0	0	0	0	0	3517.123345	0	1377.042431	0	0	0	0	0	0	0	0	0	0	0	0	0	0	0
10_AE1712_C14_N14_19_200m_v_NODE_388_length_27141_cov_14.833025	134.9070672	1644.707275	0	0	0	1163.847263	0	0	0	0	0	0	645.2272581	0	0	100.9394562	774.9283614	0	0	0	427.3508681	0	0
VIRSorter_utg001779l_segment0_LN:i:21514_RC:i:5533_XC:f:1_000000	0	0	0	0	0	0	0	1560.315989	0	0	0	0	0	0	3327.240455	0	0	0	0	0	0	0	0
6_AE1712_C8_N19_24_200m_v_NODE_1286_length_11249_cov_6.855711	0	895.26038	0	0	0	1073.770796	0	612.4103571	0	0	0	0	790.3444757	0	0	0	978.1752904	0	0	0	519.8784824	0	0
6_AE1712_C8_N19_24_200m_v_NODE_457_length_22089_cov_13.206660	0	1197.378243	0	0	0	925.7985253	0	0	0	0	0	0	852.3761946	0	0	0	1129.002467	0	0	0	761.5258393	0	0
12_AE1712_C16_N8_14_200m_v_NODE_487_length_18373_cov_10.902055	0	948.4296821	0	0	0	1666.862146	0	0	0	0	0	0	477.3813071	0	0	0	873.4561712	0	0	0	882.6368248	0	0
3_AE1712_C6_N1_7_80m_c_NODE_502_length_10556_cov_11.285142	0	0	0	0	0	0	262.3095618	0	0	566.355271	0	0	0	0	0	0	0	0	2714.253871	0	0	1298.142981	0
10_AE1712_C14_N14_19_200m_v_NODE_863_length_13257_cov_18.973065	0	783.8384913	0	0	0	1525.475623	0	0	0	0	0	0	1050.488171	0	0	0	658.5403438	0	0	0	816.1289187	0	0
10_AE1712_C14_N14_19_200m_v_NODE_856_length_13315_cov_16.279347	0	1120.308238	0	0	0	895.4079036	0	0	0	0	0	0	806.3928702	0	0	0	1303.932754	0	0	0	700.7493411	0	0
6_AE1712_C8_N19_24_200m_c_NODE_173_length_26315_cov_12.176462	549.2691138	0	0	0	1158.596484	0	0	0	890.8245723	0	0	732.8903116	0	0	0	742.1512398	0	0	0	748.2456034	0	0	0
VIRSorter_utg002423l_segment0_LN:i:14619_RC:i:674_XC:f:0_966667	0	933.0871647	0	0	0	628.7585852	0	549.976889	0	0	0	0	664.5087029	0	0	0	1157.267514	0	0	0	884.3901347	0	0
12_AE1712_C16_N8_14_200m_c_NODE_1367_length_12551_cov_8.787077	267.1494861	515.1657276	0	0	388.8010247	1098.590917	0	0	228.2451831	0	0	205.5201812	464.6828202	0	0	235.3069141	439.4883777	0	0	322.7861286	650.0212239	0	0
VIRSorter_utg001644l_segment0_LN:i:29880_RC:i:1914_XC:f:1_000000	0	1533.589854	0	0	0	1131.840261	0	0	0	0	0	0	0	0	0	0	1093.952776	0	0	0	1056.126102	0	0
6_AE1712_C8_N19_24_200m_v_NODE_1509_length_10095_cov_6.933420	185.4243559	1096.109686	0	0	123.4052641	1317.804149	0	0	74.01513344	0	0	84.4771895	427.8143606	0	0	148.2169607	728.6311256	0	0	108.1986155	512.5558352	0	0
6_AE1712_C8_N19_24_200m_v_NODE_1159_length_12130_cov_5.718161	0	917.4798929	0	0	104.0501286	920.3215341	0	0	0	0	0	83.84812103	1155.503879	0	0	101.7614272	743.3870796	0	0	72.81437286	705.8619338	0	0
10_AE1712_C14_N14_19_200m_v_NODE_755_length_14697_cov_9.125445	0	905.2482397	0	0	0	1486.027928	0	0	0	0	0	0	476.8359733	0	0	0	1168.798828	0	0	0	765.1061276	0	0
VIRSorter_utg002128l_segment0_LN:i:15289_RC:i:593_XC:f:0_967742	0	600.6681607	0	0	0	908.619475	0	0	0	0	0	0	1348.45466	0	0	0	1027.026441	0	0	0	915.7876421	0	0
VIRSorter_utg000212l_segment0_LN:i:14791_RC:i:2986_XC:f:1_000000	0	1220.722962	0	0	0	0	0	1254.95263	0	0	0	0	0	0	0	0	1269.613982	0	0	0	1052.869955	0	0
10_AE1712_C14_N14_19_200m_v_NODE_416_length_25033_cov_11.732129	0	1124.147176	0	0	0	1453.847266	0	0	0	0	0	0	569.8543374	0	0	0	769.1756031	0	0	0	877.5831669	0	0
8_AE1712_C11_N8_14_200m_v_NODE_452_length_19160_cov_7.094010	0	1095.262472	0	0	0	982.4119119	0	0	0	0	0	0	802.4197239	0	0	0	869.2942354	0	0	0	1042.291161	0	0
VIRSorter_utg001367l_segment0_LN:i:13377_RC:i:1149_XC:f:1_000000	0	733.6940083	0	0	0	768.2749161	0	0	0	0	0	0	1110.864412	0	0	0	1105.948438	0	0	0	1070.123113	0	0
6_AE1712_C8_N19_24_200m_v_NODE_734_length_16166_cov_9.733420	0	485.5463293	0	0	0	914.8846185	0	0	0	0	0	0	1267.784211	0	0	0	1136.148269	0	0	0	981.0726514	0	0
6_AE1712_C8_N19_24_200m_v_NODE_883_length_14378_cov_7.048248	0	679.6907298	0	0	0	1054.427666	0	0	0	0	0	0	1065.192707	0	0	0	969.7826266	0	0	0	999.5781743	0	0
6_AE1712_C8_N19_24_200m_v_NODE_535_length_20053_cov_10.981628	0	1030.649161	0	0	0	710.0985832	0	0	0	0	0	0	1130.554858	0	0	0	1105.355104	0	0	0	791.2437052	0	0
VIRSorter_utg001286l_segment0_LN:i:25241_RC:i:3074_XC:f:0_921569	0	0	0	0	0	0	0	1729.651801	0	0	0	0	0	0	1332.27865	0	0	0	0	0	0	0	1702.79901
10_AE1712_C14_N14_19_200m_v_NODE_1168_length_10291_cov_13.301841	0	1414.496707	0	0	0	1258.198455	0	0	0	0	0	0	424.5423578	0	0	0	1014.162276	0	0	0	640.5769244	0	0
10_AE1712_C14_N14_19_200m_v_NODE_419_length_24706_cov_15.271550	812.3938709	1466.269429	0	0	167.5020256	539.4836293	0	0	120.2954967	0	0	147.8215103	729.6760912	0	0	219.3032804	409.2885463	0	0	139.9139914	0	0	0
10_AE1712_C14_N14_19_200m_v_NODE_852_length_13388_cov_29.284952	0	1801.700014	0	0	0	1700.939718	0	0	0	0	0	0	0	0	0	0	1248.537733	0	0	0	0	0	0
6_AE1712_C8_N19_24_200m_v_NODE_525_length_20256_cov_9.771148	0	775.4193015	0	0	0	871.9503512	0	0	0	0	0	0	1218.197789	0	0	0	987.7632209	0	0	0	897.5767931	0	0
12_AE1712_C16_N8_14_200m_v_NODE_813_length_11885_cov_10.297510	0	1349.433313	0	0	0	1195.814189	0	0	0	0	0	0	590.5964978	0	0	0	800.536305	0	0	0	802.8391244	0	0
2_AE1712_C3_N8_14_200m_c_NODE_1454_length_11155_cov_7.723957	203.7946996	1015.836152	0	0	228.3300252	687.0150692	0	0	212.0319746	0	0	162.951086	744.8870088	0	0	313.5500502	492.4756673	0	0	196.2596562	478.6830668	0	0
VIRSorter_utg001106l_segment0_LN:i:18905_RC:i:2451_XC:f:1_000000	0	880.8775973	0	0	0	787.6581214	0	1152.441631	0	0	0	0	0	0	0	0	1025.16045	0	0	0	879.0418029	0	0
6_AE1712_C8_N19_24_200m_v_NODE_878_length_14423_cov_17.468354	0	721.6278265	0	0	0	911.5316312	0	0	0	0	0	0	813.345876	0	0	0	1232.990667	0	0	0	1045.002161	0	0
VIRSorter_utg003598l_segment0_LN:i:13301_RC:i:1629_XC:f:1_000000	0	920.7760852	0	0	0	838.3937615	0	0	0	0	0	0	912.3434356	0	0	0	1143.431657	0	0	0	883.7713195	0	0
10_AE1712_C14_N14_19_200m_v_NODE_864_length_13216_cov_7.435726	0	749.5792722	0	0	93.78947257	890.5186871	0	0	66.74621661	0	0	0	690.8405347	0	0	107.2459578	811.3538983	0	0	147.0649862	1136.439481	0	0
10_AE1712_C14_N14_19_200m_v_NODE_200_length_49702_cov_15.787829	0	1588.811003	0	0	0	985.6713896	0	0	0	0	0	0	634.7490588	0	0	0	819.2564169	0	0	0	662.5595996	0	0
10_AE1712_C14_N14_19_200m_v_NODE_791_length_14167_cov_11.606529	0	1258.496796	0	0	0	1119.724088	0	0	0	0	0	0	484.3927416	0	0	0	1254.565661	0	0	0	566.8789743	0	0
VIRSorter_utg001406l_segment0_LN:i:43582_RC:i:6545_XC:f:1_000000	0	0	0	0	0	0	0	1918.913557	0	0	0	0	0	0	2740.653162	0	0	0	0	0	0	0	0
1_AE1712_C3_N1_7_80m_v_NODE_236_length_27643_cov_9.023217	0	509.7250248	0	951.0555778	0	409.6388632	0	1038.544379	0	0	0	0	845.7153319	0	0	0	514.2226415	0	0	0	385.0946264	0	0
10_AE1712_C14_N14_19_200m_v_NODE_453_length_22732_cov_14.634165	0	994.894079	0	0	71.20470716	1124.225907	0	0	0	0	0	0	640.0855395	0	0	0	993.4815831	0	0	55.51632517	768.4064756	0	0
6_AE1712_C8_N19_24_200m_v_NODE_1214_length_11752_cov_6.054133	0	523.7702456	0	0	0	554.8592801	0	987.4103788	0	0	0	0	994.3577429	0	0	0	806.3836527	0	0	0	780.429172	0	0
10_AE1712_C14_N14_19_200m_v_NODE_358_length_29246_cov_17.826322	0	1828.930004	0	0	0	966.5019206	0	0	0	0	0	0	328.7194199	0	0	0	1146.18335	0	0	0	369.4916418	0	0
VIRSorter_utg002475l_segment0_LN:i:13465_RC:i:438_XC:f:1_000000	0	811.5847523	0	0	0	959.9428897	0	0	0	0	0	0	1041.840735	0	0	0	960.2634884	0	0	0	859.9174648	0	0
6_AE1712_C8_N19_24_200m_v_NODE_1296_length_11185_cov_12.087865	229.9138033	985.9056672	0	0	165.4668775	986.9805241	0	0	133.7194002	0	0	101.7749758	0	0	0	126.6721087	1330.013645	0	0	118.441784	454.3724676	0	0
10_AE1712_C14_N14_19_200m_v_NODE_694_length_15608_cov_8.775546	0	883.7435637	0	0	0	1031.076982	0	0	0	0	0	0	693.7619657	0	0	87.84106482	796.5119539	0	0	62.62612759	1077.416293	0	0
10_AE1712_C14_N14_19_200m_v_NODE_512_length_20521_cov_12.353600	0	1282.807869	0	0	0	822.403619	0	0	0	0	0	0	822.3438836	0	0	0	867.5916254	0	0	0	822.8180169	0	0
12_AE1712_C16_N8_14_200m_v_NODE_905_length_10765_cov_6.101703	230.9778121	829.7138098	0	0	180.4573422	857.8571179	0	0	157.6285819	0	0	68.81114937	405.0661509	0	0	203.6291437	1032.400842	0	0	116.8984433	525.624624	0	0
10_AE1712_C14_N14_19_200m_v_NODE_515_length_20403_cov_14.751402	0	1544.325645	0	0	0	1242.074727	0	0	0	0	0	0	410.2078696	0	0	0	808.8687755	0	0	0	601.900971	0	0
10_AE1712_C14_N14_19_200m_v_NODE_448_length_22838_cov_13.370898	0	1356.972195	0	0	0	888.675212	0	0	0	0	0	0	757.5270671	0	0	0	804.113506	0	0	0	778.2191175	0	0
10_AE1712_C14_N14_19_200m_v_NODE_1099_length_10827_cov_14.443163	183.250077	1094.276261	0	0	178.625992	561.7923494	0	0	156.0248808	0	0	159.7035599	821.720645	0	0	226.7754219	514.0334627	0	0	182.7622909	500.6068073	0	0
VIRSorter_utg003383l_segment0_LN:i:12011_RC:i:468_XC:f:1_000000	0	1066.980083	0	0	0	920.5219118	0	471.4881087	0	0	0	0	559.0060902	0	0	0	795.1189093	0	0	0	757.9160836	0	0
VIRSorter_utg002840l_segment0_LN:i:12911_RC:i:161_XC:f:0_884615	0	578.2765574	0	0	0	779.2556155	0	0	0	0	0	0	1245.367097	0	0	0	1027.353205	0	0	0	936.1938118	0	0
10_AE1712_C14_N14_19_200m_v_NODE_951_length_12035_cov_12.930172	0	1351.557967	0	0	0	1055.189102	0	0	0	0	0	0	858.7059619	0	0	0	832.6451234	0	0	0	449.2304075	0	0
12_AE1712_C16_N8_14_200m_c_NODE_1597_length_11452_cov_7.843604	311.6805686	601.0189603	0	0	352.7684311	756.8533858	0	0	252.2409706	0	0	184.0073169	480.1079761	0	0	243.707316	554.0190025	0	0	292.9161707	517.2558844	0	0
9_AE1712_C14_N3_8_80m_c_NODE_26_length_29432_cov_29.700698	0	0	0	0	0	0	547.7125293	0	0	1041.613813	0	0	0	0	0	0	0	0	0	0	0	2949.122063	0
10_AE1712_C14_N14_19_200m_v_NODE_467_length_22266_cov_13.175042	0	1038.710932	0	0	0	843.7104504	0	0	0	0	0	0	688.2307229	0	0	0	1065.188985	0	0	0	901.3633531	0	0
10_AE1712_C14_N14_19_200m_v_NODE_1075_length_10984_cov_13.539562	0	962.6403744	0	0	0	749.6798632	0	0	0	0	0	0	749.4833936	0	0	0	1091.725625	0	0	0	981.1757873	0	0
10_AE1712_C14_N14_19_200m_v_NODE_985_length_11756_cov_10.438308	0	1115.840507	0	0	0	1077.217293	0	0	0	0	0	0	558.889233	0	0	0	945.5075343	0	0	0	832.1002457	0	0
6_AE1712_C8_N19_24_200m_v_NODE_775_length_15661_cov_10.310575	0	716.4121649	0	0	0	1371.785908	0	0	81.95897846	0	0	0	779.6909905	0	0	57.15178545	823.8139085	0	0	93.63024864	602.726058	0	0
VIRSorter_utg001407l_segment0_LN:i:25607_RC:i:3481_XC:f:1_000000	0	130.8747181	0	0	0	0	0	1902.337532	0	0	0	0	0	0	2491.568446	0	0	0	0	0	0	0	0
6_AE1712_C8_N19_24_200m_v_NODE_1103_length_12464_cov_12.299588	0	668.0349174	0	0	0	806.2665328	0	0	0	0	0	0	1139.22177	0	0	0	1073.83962	0	0	0	836.1225449	0	0
8_AE1712_C11_N8_14_200m_v_NODE_610_length_13667_cov_6.950405	0	1020.886342	0	0	0	994.1807637	0	0	0	0	0	0	646.3179257	0	0	0	789.3489529	0	0	0	1072.156363	0	0
VIRSorter_utg003370l_segment0_LN:i:10589_RC:i:322_XC:f:0_954545	0	1230.187932	0	0	0	1190.85818	0	0	0	0	0	0	702.7599733	0	0	0	715.9303423	0	0	0	679.8864268	0	0
8_AE1712_C11_N8_14_200m_v_NODE_533_length_15814_cov_6.777276	0	878.0314875	0	0	0	724.9265348	0	0	0	0	0	0	891.4065132	0	0	0	1034.946158	0	0	0	975.1644391	0	0
VIRSorter_utg000552l_segment0_LN:i:27569_RC:i:2667_XC:f:1_000000	0	708.2444917	0	0	0	621.2377412	0	966.9290076	0	0	0	0	616.2856147	0	0	0	942.7730393	0	0	0	644.0098757	0	0
6_AE1712_C8_N19_24_200m_v_NODE_1398_length_10512_cov_7.412266	0	770.905239	0	0	0	1101.382847	0	0	0	0	0	0	938.266267	0	0	92.15641258	937.3384455	0	0	0	651.1262511	0	0
VIRSorter_utg000026l_segment0_LN:i:45836_RC:i:2800_XC:f:0_967391	0	540.81381	0	0	0	466.5461372	0	761.2821547	0	0	1861.760557	0	0	0	0	0	410.8105765	0	0	0	447.3444943	0	0
VIRSorter_utg001452l_segment0_LN:i:55047_RC:i:1781_XC:f:0_963964	0	916.2752604	0	0	0	1028.191543	0	0	0	0	0	0	928.9761163	0	0	0	811.3882945	0	0	0	803.7084125	0	0
10_AE1712_C14_N14_19_200m_v_NODE_267_length_38548_cov_11.460659	0	1037.281258	0	0	0	1078.9539	0	0	0	0	0	0	912.9471981	0	0	0	636.4408088	0	0	0	816.7477339	0	0
VIRSorter_utg002032l_segment0_LN:i:21262_RC:i:388_XC:f:0_976744	0	1364.365461	0	0	0	1379.360186	0	0	0	0	0	0	0	0	0	0	1073.065706	0	0	0	657.6827461	0	0
VIRSorter_utg000355l_segment1_LN:i:26867_RC:i:889_XC:f:1_000000	0	0	0	3901.915471	0	0	0	561.4672854	0	0	0	0	0	0	0	0	0	0	0	0	0	0	0
10_AE1712_C14_N14_19_200m_v_NODE_242_length_42763_cov_13.525699	171.6662591	1129.283412	0	0	128.3558537	1369.541677	0	0	85.75768931	0	0	69.71483656	0	0	0	114.8243887	718.8970114	0	0	107.9239998	564.5805177	0	0
10_AE1712_C14_N14_19_200m_v_NODE_971_length_11875_cov_21.341075	0	1270.066563	0	0	0	933.6132566	0	0	0	0	0	0	649.5314998	0	0	0	767.7137661	0	0	0	838.8630124	0	0
8_AE1712_C11_N8_14_200m_c_NODE_534_length_16245_cov_6.637865	190.4529541	655.3730383	0	0	372.2311266	1153.97532	0	0	156.7446051	0	0	161.6578234	433.5598416	0	0	200.624698	442.085288	0	0	279.0975049	411.8068183	0	0
6_AE1712_C8_N19_24_200m_v_NODE_922_length_13962_cov_11.931077	0	1428.965534	0	0	0	859.5937248	0	0	0	0	0	0	654.0305036	0	0	0	833.1438678	0	0	0	678.2804539	0	0
VIRSorter_utg001724l_segment0_LN:i:11709_RC:i:1454_XC:f:0_958333	0	0	0	0	0	0	0	2218.740003	0	0	0	0	0	0	2234.850101	0	0	0	0	0	0	0	0
10_AE1712_C14_N14_19_200m_v_NODE_924_length_12350_cov_14.808278	0	933.6365301	0	0	0	1199.581291	0	0	0	0	0	0	890.7832746	0	0	0	874.3504715	0	0	0	542.2000326	0	0
VIRSorter_utg000626l_segment0_LN:i:20593_RC:i:4478_XC:f:0_976190	0	1046.812417	0	0	0	961.4390434	0	1322.62794	0	0	0	0	0	0	0	0	1108.958102	0	0	0	0	0	0
VIRSorter_utg001835l_segment0_LN:i:16896_RC:i:741_XC:f:1_000000	0	793.9256339	0	0	0	1157.475251	0	497.9229633	0	0	0	0	665.6967516	0	0	0	769.6055551	0	0	0	555.0330823	0	0
6_AE1712_C8_N19_24_200m_v_NODE_614_length_18209_cov_11.391518	0	607.366447	0	0	0	1478.827689	0	0	0	0	0	0	871.4823536	0	0	0	895.8652716	0	0	0	578.5627957	0	0
10_AE1712_C14_N14_19_200m_v_NODE_792_length_14165_cov_16.891184	0	1146.333595	0	0	0	756.2656111	0	0	0	0	0	0	768.3558381	0	0	0	957.228027	0	0	0	802.9275266	0	0
VIRSorter_utg001616l_segment0_LN:i:14240_RC:i:1849_XC:f:1_000000	0	220.8448816	0	0	0	0	0	1960.70944	0	0	0	0	0	0	2234.549565	0	0	0	0	0	0	0	0
VIRSorter_utg001581l_segment0_LN:i:77194_RC:i:1124_XC:f:0_922581	0	996.4031791	0	0	0	1077.150501	0	0	0	0	0	0	887.2580812	0	0	0	625.8381915	0	0	0	825.484816	0	0
10_AE1712_C14_N14_19_200m_v_NODE_1203_length_10093_cov_25.489117	0	2015.475954	0	0	0	960.4772303	0	0	0	0	0	0	0	0	0	0	918.4549519	0	0	0	513.145183	0	0
10_AE1712_C14_N14_19_200m_v_NODE_322_length_32070_cov_9.676273	0	1005.232738	0	0	0	1428.372578	0	0	0	0	0	0	657.8088878	0	0	94.14048051	488.3137315	0	0	0	732.7067289	0	0
VIRSorter_utg000912l_segment0_LN:i:17762_RC:i:359_XC:f:0_972222	0	1188.363356	0	0	0	827.720308	0	0	0	0	0	0	761.4028322	0	0	0	706.5143926	0	0	0	921.8726587	0	0
VIRSorter_utg000471l_segment0_LN:i:29132_RC:i:2922_XC:f:1_000000	0	909.8284908	0	0	0	810.5679747	0	0	0	0	0	0	808.8468722	0	0	0	1052.299022	0	0	0	811.8708804	0	0
10_AE1712_C14_N14_19_200m_v_NODE_1213_length_10038_cov_11.765987	0	1230.161456	0	0	49.13509746	863.9085252	0	0	0	0	0	0	816.9879267	0	0	0	864.0402215	0	0	0	567.7629961	0	0
10_AE1712_C14_N14_19_200m_v_NODE_720_length_15206_cov_11.157380	0	961.1246555	0	0	78.83580474	962.2806298	0	0	0	0	0	57.08237533	868.3077319	0	0	63.10044627	749.6557804	0	0	85.66089884	555.4161584	0	0
12_AE1712_C16_N8_14_200m_v_NODE_798_length_12125_cov_7.532371	0	667.4789332	0	0	0	1115.382571	0	485.165499	62.0187329	0	0	0	808.5157767	0	0	0	607.8146019	0	0	0	630.6022119	0	0
10_AE1712_C14_N14_19_200m_v_NODE_1021_length_11392_cov_10.707556	0	1173.464302	0	0	0	857.6300231	0	0	0	0	0	0	453.1139533	0	0	0	1117.806515	0	0	0	762.9255405	0	0
10_AE1712_C14_N14_19_200m_v_NODE_344_length_30614_cov_14.355765	0	1457.711243	0	0	0	1594.819675	0	0	0	0	0	0	0	0	0	0	872.991823	0	0	0	430.6954172	0	0
6_AE1712_C8_N19_24_200m_v_NODE_1209_length_11802_cov_7.788913	169.2421694	960.8268068	0	0	147.7024976	1001.474513	0	0	163.8074598	0	0	106.6829871	0	0	0	122.0556078	831.9657992	0	0	164.3273339	681.5513345	0	0
10_AE1712_C14_N14_19_200m_v_NODE_190_length_52131_cov_10.792235	0	1120.189098	0	0	0	1045.450744	0	0	0	0	0	0	858.7254381	0	0	0	866.0265999	0	0	0	434.4377761	0	0
VIRSorter_utg000310l_segment0_LN:i:31103_RC:i:1632_XC:f:0_984127	0	996.787073	0	0	0	698.837355	0	0	0	0	0	0	634.4374395	0	0	0	1132.278701	0	0	0	856.1456385	0	0
10_AE1712_C14_N14_19_200m_v_NODE_564_length_18437_cov_11.892157	0	801.8815036	0	0	0	993.7666497	0	0	0	0	0	0	952.1917549	0	0	0	714.2105341	0	0	0	855.8951656	0	0
VIRSorter_utg000784l_segment0_LN:i:22499_RC:i:1535_XC:f:1_000000	0	734.6272675	0	0	0	706.879181	0	630.9130196	0	0	0	0	662.9895588	0	0	0	881.3758878	0	0	0	697.0511832	0	0
VIRSorter_utg001494l_segment0_LN:i:21138_RC:i:1410_XC:f:1_000000	0	845.062946	0	0	0	952.4621213	0	0	0	0	0	0	1047.683597	0	0	0	895.5127109	0	0	0	559.6005282	0	0
10_AE1712_C14_N14_19_200m_v_NODE_803_length_13973_cov_12.675950	0	1244.219915	0	0	0	936.6723565	0	0	0	0	0	0	573.5158643	0	0	0	822.7132313	0	0	0	704.1675587	0	0
VIRSorter_utg000535l_segment0_LN:i:18288_RC:i:2501_XC:f:1_000000	0	923.1059239	0	0	0	0	0	1313.532823	0	0	0	0	0	0	0	0	1148.651275	0	0	0	895.9855539	0	0
VIRSorter_utg000421l_segment0_LN:i:16634_RC:i:2719_XC:f:1_000000	0	1255.193985	0	0	0	854.3972625	0	0	0	0	0	0	0	0	0	0	1209.558281	0	0	0	954.9056064	0	0
10_AE1712_C14_N14_19_200m_v_NODE_505_length_20749_cov_13.132788	0	1322.997586	0	0	0	1041.416473	0	0	0	0	0	0	635.800774	0	0	0	676.6413247	0	0	0	596.1400956	0	0
10_AE1712_C14_N14_19_200m_v_NODE_277_length_37461_cov_14.009951	0	1407.983748	0	0	0	879.0837982	0	0	0	0	0	0	620.6677612	0	0	0	743.9202202	0	0	0	620.6569667	0	0
1_AE1712_C3_N1_7_80m_v_NODE_322_length_19151_cov_12.244364	0	0	0	0	0	0	910.4542895	3357.105031	0	0	0	0	0	0	0	0	0	0	0	0	0	0	0
10_AE1712_C14_N14_19_200m_v_NODE_1092_length_10887_cov_10.331730	0	1208.848727	0	0	0	1027.323239	0	0	0	0	0	0	571.9577678	0	0	0	1072.291792	0	0	0	369.5653103	0	0
6_AE1712_C8_N19_24_200m_c_NODE_836_length_10134_cov_5.096947	161.844995	434.5678699	0	0	174.4792717	1093.274228	0	0	122.0156677	0	0	96.03033528	565.1410954	0	0	199.2075066	649.752124	0	0	173.1287695	574.2163552	0	0
10_AE1712_C14_N14_19_200m_v_NODE_1178_length_10238_cov_10.634485	0	1022.104212	0	0	0	801.2971652	0	0	0	0	0	0	587.0907805	0	0	0	910.6642209	0	0	0	914.9036203	0	0
10_AE1712_C14_N14_19_200m_v_NODE_669_length_16006_cov_18.636826	0	1133.307679	0	0	0	1058.822618	0	0	0	0	0	0	603.4313181	0	0	0	696.0923551	0	0	0	743.6096643	0	0
10_AE1712_C14_N14_19_200m_v_NODE_363_length_28870_cov_9.117042	0	928.8775698	0	0	0	839.6494619	0	0	0	0	0	0	973.187106	0	0	0	905.2812213	0	0	0	585.1045569	0	0
VIRSorter_utg002237l_segment0_LN:i:13641_RC:i:2496_XC:f:1_000000	0	441.8155215	0	0	0	0	0	1165.719808	0	0	0	0	0	0	2111.449782	0	503.147077	0	0	0	0	0	0
10_AE1712_C14_N14_19_200m_v_NODE_330_length_31523_cov_12.346690	0	1276.486857	0	0	0	1159.933218	0	0	0	0	0	0	388.3360892	0	0	0	1068.680195	0	0	0	326.6902534	0	0
VIRSorter_utg000878l_segment0_LN:i:60744_RC:i:7519_XC:f:1_000000	0	680.0018162	0	0	0	683.4082701	0	922.2865611	0	0	0	0	593.8295481	0	0	0	726.3007855	0	0	0	606.7925582	0	0
10_AE1712_C14_N14_19_200m_v_NODE_479_length_21782_cov_9.997144	0	1040.782635	0	0	0	883.6657689	0	0	0	0	0	0	582.4164909	0	0	0	1033.054369	0	0	0	659.6865288	0	0
10_AE1712_C14_N14_19_200m_v_NODE_428_length_24224_cov_10.268108	0	1063.134525	0	0	0	839.8231226	0	0	0	0	0	0	844.1182829	0	0	0	792.3844143	0	0	0	655.4874253	0	0
VIRSorter_utg001033l_segment0_LN:i:15366_RC:i:7266_XC:f:1_000000	0	806.0778608	0	0	0	0	0	0	0	0	0	0	2104.832631	0	0	0	1281.953606	0	0	0	0	0	0
3_AE1712_C6_N1_7_80m_c_NODE_497_length_10635_cov_9.454158	0	0	0	0	0	0	255.0627263	0	0	473.0954541	0	0	0	0	0	0	0	0	2577.819702	0	0	877.0337026	0
VIRSorter_utg000303c_segment0_LN:i:52109_RC:i:2703_XC:f:1_000000	0	659.1855016	0	0	0	627.1021293	0	888.0757283	0	0	0	0	755.2873033	0	0	0	756.1480562	0	0	0	495.2437418	0	0
VIRSorter_utg001065l_segment0_LN:i:20140_RC:i:2545_XC:f:0_926829	0	0	0	0	0	0	0	973.2469899	0	0	3203.121254	0	0	0	0	0	0	0	0	0	0	0	0
10_AE1712_C14_N14_19_200m_v_NODE_525_length_20072_cov_11.390548	0	1158.022502	0	0	0	973.5017824	0	0	0	0	0	0	746.3672005	0	0	0	613.0084226	0	0	0	676.9691549	0	0
VIRSorter_utg000397l_segment0_LN:i:21318_RC:i:2499_XC:f:1_000000	0	730.7419967	0	0	0	577.3283023	0	632.9090854	0	0	0	0	642.0915888	0	0	0	835.6203916	0	0	0	744.8620285	0	0
VIRSorter_utg002126l_segment0_LN:i:18363_RC:i:1730_XC:f:0_972973	0	637.3697392	0	0	0	791.2114864	0	0	0	0	0	0	912.3629118	0	0	0	873.6109539	0	0	0	948.6437853	0	0
VIRSorter_utg002835l_segment0_LN:i:14382_RC:i:110_XC:f:0_758621	0	1057.098125	0	0	0	1163.660244	0	0	0	0	0	0	608.6119892	0	0	70.89145589	548.446824	0	0	0	709.5453579	0	0
6_AE1712_C8_N19_24_200m_v_NODE_1424_length_10358_cov_7.509581	0	1220.008125	0	0	0	1016.743296	0	0	0	0	0	0	431.6901258	0	0	0	1013.353966	0	0	0	467.9716695	0	0
10_AE1712_C14_N14_19_200m_v_NODE_1033_length_11272_cov_12.788924	0	1343.734475	0	0	0	855.5995288	0	0	0	0	0	0	731.2147115	0	0	0	698.7580577	0	0	0	504.2312966	0	0
VIRSorter_utg003627l_segment0_LN:i:16450_RC:i:3107_XC:f:1_000000	0	988.3215511	0	0	0	871.9637097	0	1115.818162	0	0	0	0	0	0	0	0	1156.106643	0	0	0	0	0	0
10_AE1712_C14_N14_19_200m_v_NODE_457_length_22565_cov_9.738572	0	980.7826696	0	0	0	1353.791988	0	0	0	0	0	0	696.9755398	0	0	78.95881784	398.6343347	0	0	0	610.6675204	0	0
6_AE1712_C8_N19_24_200m_v_NODE_1499_length_10139_cov_10.235242	0	974.0711456	0	0	0	715.1213848	0	0	0	0	0	0	756.202685	0	0	0	948.8009669	0	0	0	716.9564073	0	0
10_AE1712_C14_N14_19_200m_v_NODE_1078_length_10977_cov_7.438532	559.2939274	848.4253269	0	0	241.0277639	836.0827384	0	0	94.29582951	0	0	136.459959	0	0	0	206.5131282	456.0673284	0	0	190.8826794	539.6363694	0	0
10_AE1712_C14_N14_19_200m_v_NODE_772_length_14488_cov_12.787662	0	1337.386988	0	0	0	944.5672389	0	0	0	0	0	0	0	0	0	0	1056.925306	0	0	0	766.4468939	0	0
VIRSorter_utg000637l_segment0_LN:i:90675_RC:i:4619_XC:f:1_000000	162.9460128	1051.161008	0	0	124.4865249	1323.949066	0	0	0	0	0	0	0	0	0	128.4577698	669.3493381	0	0	113.5975617	528.5271622	0	0
VIRSorter_utg002258l_segment0_LN:i:10174_RC:i:333_XC:f:0_904762	0	587.08626	0	0	0	1169.217386	0	422.6626026	0	0	0	0	466.4941075	0	0	0	754.3078615	0	0	0	698.2004116	0	0
VIRSorter_utg003143l_segment0_LN:i:10562_RC:i:950_XC:f:1_000000	0	595.73711	0	0	0	666.4028805	0	784.0199482	0	0	0	0	724.8459919	0	0	0	737.7289108	0	0	0	587.6534864	0	0
10_AE1712_C14_N14_19_200m_v_NODE_868_length_13167_cov_10.380443	0	1054.252015	0	0	0	1172.036033	0	0	0	0	0	0	750.8272519	0	0	127.5153376	505.4258228	0	0	0	484.8270183	0	0
10_AE1712_C14_N14_19_200m_v_NODE_1101_length_10824_cov_11.253094	0	1190.560817	0	0	0	899.2685144	0	0	0	0	0	0	627.7181481	0	0	0	649.949902	0	0	0	723.8517772	0	0
8_AE1712_C11_N8_14_200m_v_NODE_650_length_12789_cov_6.135856	149.2619341	504.5292197	0	0	177.5192564	772.3492632	0	0	99.12186467	0	0	98.46997137	542.5876478	0	0	133.6624052	551.7832519	0	0	200.9363629	840.969931	0	0
VIRSorter_utg002859l_segment0_LN:i:13470_RC:i:119_XC:f:0_851852	0	535.6047672	0	0	0	964.5115018	0	0	0	0	0	0	858.6670094	0	0	0	851.3652353	0	0	0	858.0168179	0	0
6_AE1712_C8_N19_24_200m_v_NODE_1274_length_11325_cov_5.814100	0	885.5306558	0	0	0	924.0619183	0	0	0	0	0	0	821.5843115	0	0	0	807.7165041	0	0	0	609.8424334	0	0
10_AE1712_C14_N14_19_200m_v_NODE_663_length_16104_cov_10.424970	0	1067.066128	0	0	0	1216.359586	0	0	0	0	0	0	610.9880864	0	0	111.7597124	396.3383908	0	0	0	641.6377506	0	0
10_AE1712_C14_N14_19_200m_v_NODE_1096_length_10848_cov_7.502460	122.5645647	734.7795013	0	0	0	828.3481582	0	0	0	0	0	63.51675586	394.8606185	0	0	107.5541969	608.0639741	0	0	90.89782168	1091.987919	0	0
VIRSorter_utg001743l_segment0_LN:i:12311_RC:i:1256_XC:f:1_000000	0	0	0	1251.982297	0	0	0	0	0	0	0	0	0	0	2778.580878	0	0	0	0	0	0	0	0
10_AE1712_C14_N14_19_200m_v_NODE_559_length_18843_cov_12.304380	0	1266.273956	0	0	0	876.9330773	0	0	0	0	0	0	549.6185585	0	0	0	709.4982597	0	0	0	625.2980811	0	0
6_AE1712_C8_N19_24_200m_v_NODE_679_length_17179_cov_6.367033	0	967.5846628	0	0	0	742.9204546	0	0	0	0	0	0	744.0884843	0	0	0	902.4177407	0	0	0	655.7378981	0	0
VIRSorter_utg000788l_segment0_LN:i:140795_RC:i:11465_XC:f:0_982270	0	163.1681359	0	1000.721648	0	0	0	1456.607351	0	0	0	0	0	0	1384.511908	0	0	0	0	0	0	0	0
VIRSorter_utg000835l_segment0_LN:i:50665_RC:i:5974_XC:f:1_000000	0	0	0	0	0	0	0	1594.752464	0	0	0	0	0	0	2406.817131	0	0	0	0	0	0	0	0
10_AE1712_C14_N14_19_200m_v_NODE_622_length_17122_cov_9.390496	0	1007.244872	0	0	0	843.8707526	0	0	0	0	0	0	655.6275526	0	0	0	734.624657	0	0	0	759.9346001	0	0
10_AE1712_C14_N14_19_200m_v_NODE_1173_length_10273_cov_7.709886	0	833.910167	0	0	0	1180.799219	0	0	0	0	0	0	555.6756588	0	0	0	902.8218956	0	0	0	527.3042654	0	0
10_AE1712_C14_N14_19_200m_v_NODE_469_length_22186_cov_13.108101	0	1334.104033	0	0	0	833.1839406	0	0	0	0	0	0	580.3714892	0	0	0	704.717193	0	0	0	540.2846521	0	0
10_AE1712_C14_N14_19_200m_v_NODE_488_length_21386_cov_10.525365	0	1063.97512	0	0	0	880.1658379	0	0	0	0	0	0	806.6460608	0	0	0	652.1512564	0	0	0	585.3108287	0	0
10_AE1712_C14_N14_19_200m_v_NODE_837_length_13596_cov_10.944005	0	1072.539925	0	0	0	882.2230493	0	0	0	0	0	0	778.4639895	0	0	0	669.4611256	0	0	0	581.0085893	0	0
10_AE1712_C14_N14_19_200m_v_NODE_757_length_14682_cov_10.355084	0	1059.56696	0	0	0	1186.115908	0	0	0	0	0	0	570.3996712	0	0	0	747.884378	0	0	0	411.7036824	0	0
VIRSorter_utg001518l_segment0_LN:i:16710_RC:i:975_XC:f:1_000000	0	899.986246	0	0	0	753.2733037	0	0	0	0	0	0	686.4389119	0	0	0	1013.517348	0	0	0	616.5315317	0	0
1_AE1712_C3_N1_7_80m_v_NODE_79_length_73671_cov_29.139930	0	0	0	0	0	0	0	3959.83013	0	0	0	0	0	0	0	0	0	0	0	0	0	0	0
10_AE1712_C14_N14_19_200m_v_NODE_997_length_11658_cov_9.773595	0	1029.451147	0	0	0	817.968592	0	0	0	0	0	0	762.6882619	0	0	0	707.0045379	0	0	0	640.3853864	0	0
VIRSorter_utg001064l_segment0_LN:i:161899_RC:i:6867_XC:f:0_990741	161.8496211	950.0513028	0	0	126.5641309	1305.941787	0	0	75.82191022	0	0	0	0	0	0	117.2300711	631.3329786	0	0	101.6462831	486.5361271	0	0
10_AE1712_C14_N14_19_200m_v_NODE_241_length_43019_cov_9.532299	0	1017.106973	0	0	0	708.4154103	0	0	0	0	0	0	608.4951319	0	0	0	872.7682479	0	0	0	749.9893549	0	0
VIRSorter_utg001605l_segment0_LN:i:15290_RC:i:944_XC:f:1_000000	0	685.6543226	0	0	0	891.4537831	0	633.0479422	0	0	0	0	0	0	0	0	1012.485463	0	0	0	726.2828372	0	0
6_AE1712_C8_N19_24_200m_v_NODE_288_length_29233_cov_10.187543	0	1546.165688	0	0	0	1067.104897	0	0	0	0	0	0	0	0	0	0	818.6888802	0	0	0	514.6185527	0	0
VIRSorter_utg003171l_segment0_LN:i:12751_RC:i:896_XC:f:0_923077	0	0	0	0	0	0	0	1827.320171	0	0	0	0	0	0	2112.411499	0	0	0	0	0	0	0	0
10_AE1712_C14_N14_19_200m_v_NODE_650_length_16439_cov_11.107261	0	1181.009802	0	0	0	675.4866707	0	0	0	0	0	0	668.8129447	0	0	0	752.1924974	0	0	0	657.9626863	0	0
10_AE1712_C14_N14_19_200m_v_NODE_841_length_13580_cov_9.369029	115.190521	977.3938133	0	0	56.29632775	725.2471392	0	0	58.72771139	0	0	0	490.547223	0	0	88.90041538	678.4557223	0	0	66.13297105	677.3227636	0	0
VIRSorter_utg000627l_segment0_LN:i:22998_RC:i:1372_XC:f:0_956522	0	942.3072366	0	0	0	831.714504	0	0	0	0	0	0	560.681044	0	0	0	969.9890035	0	0	0	625.2391463	0	0
10_AE1712_C14_N14_19_200m_v_NODE_751_length_14729_cov_9.489694	0	973.6343008	0	0	0	1141.56526	0	0	0	0	0	0	472.7654461	0	0	0	848.8543154	0	0	0	488.1273663	0	0
10_AE1712_C14_N14_19_200m_v_NODE_602_length_17677_cov_8.560511	0	885.4379918	0	0	0	781.6200726	0	0	0	0	0	0	633.638915	0	0	0	903.2346496	0	0	0	718.4887117	0	0
VIRSorter_utg000019l_segment0_LN:i:14637_RC:i:1018_XC:f:1_000000	0	714.9030648	0	0	0	861.3837658	0	620.6896911	0	0	0	0	490.6640802	0	0	0	732.6726748	0	0	0	491.3245785	0	0
VIRSorter_utg002948l_segment0_LN:i:12070_RC:i:117_XC:f:0_880000	388.5251367	385.4360723	0	0	383.9693171	507.9708923	0	0	268.8065753	128.1729969	0	298.098623	342.002193	0	0	342.365094	276.6655396	0	0	391.1544721	0	197.8251887	0
10_AE1712_C14_N14_19_200m_v_NODE_10_length_431711_cov_30.724378	0	3150.027978	0	0	0	758.9773896	0	0	0	0	0	0	0	0	0	0	0	0	0	0	0	0	0
10_AE1712_C14_N14_19_200m_v_NODE_221_length_46074_cov_10.293584	0	1061.982844	0	0	0	924.4225982	0	0	0	0	0	0	773.7507474	0	0	0	608.3047473	0	0	0	526.5823143	0	0
10_AE1712_C14_N14_19_200m_v_NODE_100_length_97471_cov_30.404891	0	3111.883488	0	0	0	778.4674631	0	0	0	0	0	0	0	0	0	0	0	0	0	0	0	0	0
VIRSorter_utg001307l_segment0_LN:i:11535_RC:i:1128_XC:f:0_916667	0	0	0	0	0	0	0	2503.309564	0	0	0	0	0	0	1383.79062	0	0	0	0	0	0	0	0
10_AE1712_C14_N14_19_200m_v_NODE_810_length_13853_cov_10.249710	0	1028.200182	0	0	0	1131.252486	0	0	0	0	0	0	587.5387333	0	0	82.25024482	544.8696231	0	0	0	510.9056612	0	0
6_AE1712_C8_N19_24_200m_v_NODE_589_length_18663_cov_10.326052	156.9598067	868.2819068	0	0	108.7884288	740.9968284	0	0	67.66901665	0	0	0	368.0224054	0	0	143.8626401	882.7087391	0	0	84.88648235	452.0298098	0	0
10_AE1712_C14_N14_19_200m_v_NODE_1196_length_10119_cov_9.295658	0	940.6459028	0	0	0	812.3446572	0	0	0	0	0	0	809.1779677	0	0	0	629.8711417	0	0	0	665.6389422	0	0
12_AE1712_C16_N8_14_200m_v_NODE_32_length_99585_cov_18.151033	0	0	0	0	0	3855.761701	0	0	0	0	0	0	0	0	0	0	0	0	0	0	0	0	0
VIRSorter_utg000489l_segment0_LN:i:23396_RC:i:4296_XC:f:0_978723	0	2002.714792	0	0	0	0	0	0	0	0	0	0	0	0	0	0	1847.142762	0	0	0	0	0	0
10_AE1712_C14_N14_19_200m_v_NODE_501_length_20885_cov_29.727653	382.6360791	1846.238323	0	0	0	336.955183	0	0	0	0	0	0	330.7449454	0	0	0	672.8233506	0	0	0	275.1370492	0	0
VIRSorter_utg000467l_segment0_LN:i:76904_RC:i:5378_XC:f:1_000000	0	288.933094	0	0	0	0	0	1385.044051	0	0	1125.099919	0	365.159403	0	0	0	344.6581555	0	0	0	335.1179278	0	0
VIRSorter_utg002050l_segment0_LN:i:14521_RC:i:463_XC:f:0_966667	0	1094.977861	0	0	0	822.7509404	0	0	0	0	0	0	458.1582909	0	0	0	856.4300704	0	0	0	611.6694118	0	0
12_AE1712_C16_N8_14_200m_c_NODE_1587_length_11478_cov_10.894746	838.4805917	0	0	0	487.6967658	0	0	0	322.8665311	411.6443851	0	284.9935621	0	0	0	617.0663855	0	0	0	515.7833495	0	355.7852091	0
10_AE1712_C14_N14_19_200m_c_NODE_821_length_10114_cov_10.913420	529.529437	1177.938651	0	0	111.0160526	325.5336526	0	0	106.1458961	0	0	108.8959031	504.4921871	0	0	114.0555624	376.8959595	0	0	95.31089719	383.4591861	0	0
10_AE1712_C14_N14_19_200m_v_NODE_1149_length_10405_cov_12.142428	0	1050.552072	0	0	0	1131.279203	0	0	0	0	0	0	404.9687699	0	0	0	522.8646776	0	0	0	709.8547655	0	0
10_AE1712_C14_N14_19_200m_v_NODE_717_length_15219_cov_10.613195	0	624.9329013	0	0	0	1273.974861	0	0	0	0	0	0	501.1033271	0	0	0	708.3889835	0	0	0	707.3353034	0	0
6_AE1712_C8_N19_24_200m_v_NODE_1132_length_12288_cov_6.256081	0	636.2379141	0	0	0	992.8582707	0	0	0	0	0	0	457.0286709	0	0	0	933.219505	0	0	0	785.2618244	0	0
6_AE1712_C8_N19_24_200m_v_NODE_1194_length_11882_cov_14.837018	0	797.5991012	0	0	0	681.5647951	0	0	0	0	0	0	505.1738544	0	0	0	1225.552497	0	0	0	585.443432	0	0
2_AE1712_C3_N8_14_200m_c_NODE_1616_length_10512_cov_7.541543	457.5099177	489.8287317	0	0	301.7482035	496.7630982	0	0	268.7468471	0	0	218.293145	499.3894209	0	0	283.3001002	341.2959305	0	0	436.4880443	0	0	0
10_AE1712_C14_N14_19_200m_v_NODE_643_length_16677_cov_14.079940	150.7746771	907.2471354	0	0	113.0059123	660.0709444	0	0	71.37813527	0	0	0	407.2864385	0	0	129.7084412	823.7795123	0	0	100.5423277	426.5257811	0	0
12_AE1712_C16_N8_14_200m_v_NODE_677_length_13948_cov_9.887607	0	773.2880286	0	0	0	1236.611094	0	0	0	0	0	0	408.4160585	0	0	0	821.4405732	0	0	0	546.1781307	0	0
VIRSorter_utg002206l_segment0_LN:i:16656_RC:i:286_XC:f:0_911765	0	1007.317679	0	0	0	713.3046268	0	0	0	0	0	0	531.4862099	0	0	0	875.304965	0	0	0	656.3861808	0	0
VIRSorter_utg001883l_segment0_LN:i:11157_RC:i:408_XC:f:1_000000	0	929.9365874	0	0	0	963.0954992	0	0	0	0	0	0	417.6088282	0	0	0	763.5690285	0	0	0	707.4973741	0	0
VIRSorter_utg002167l_segment0_LN:i:15259_RC:i:976_XC:f:1_000000	0	480.0592944	0	0	0	488.3472338	0	807.556168	0	0	0	0	554.000705	0	0	0	877.3601357	0	0	0	570.2382571	0	0
10_AE1712_C14_N14_19_200m_v_NODE_599_length_17686_cov_11.630246	0	1075.18085	0	0	0	858.0574956	0	0	0	0	0	0	513.9576237	0	0	0	836.5662861	0	0	0	489.4239316	0	0
VIRSorter_utg001254l_segment0_LN:i:15838_RC:i:2186_XC:f:1_000000	0	415.1415159	0	0	0	0	0	1205.328697	0	0	0	0	0	0	1724.118241	0	428.5503978	0	0	0	0	0	0
VIRSorter_utg002399l_segment0_LN:i:17131_RC:i:1383_XC:f:0_971429	0	664.7188686	0	0	0	567.5632279	0	557.2842257	0	0	0	0	637.3978229	0	0	0	778.1014075	0	0	0	567.2178493	0	0
VIRSorter_utg002588l_segment0_LN:i:23803_RC:i:406_XC:f:0_958333	0	1014.671233	0	0	0	743.7887581	0	0	0	0	0	0	761.5196895	0	0	0	605.097305	0	0	0	640.2380494	0	0
VIRSorter_utg001718l_segment0_LN:i:27465_RC:i:4005_XC:f:0_981818	0	0	0	0	0	0	0	1435.240768	0	0	0	0	0	0	2328.377084	0	0	0	0	0	0	0	0
10_AE1712_C14_N14_19_200m_v_NODE_379_length_27762_cov_7.786708	0	826.2786214	0	0	0	1091.711282	0	0	0	0	0	0	813.248495	0	0	0	747.8671799	0	0	0	278.3195276	0	0
12_AE1712_C16_N8_14_200m_v_NODE_358_length_23922_cov_8.300356	163.6260533	390.0891309	0	0	168.7389654	895.1674503	0	0	71.45279546	0	0	84.54424756	512.6332416	0	0	137.9848389	444.2866425	0	0	148.2211186	740.2061804	0	0
VIRSorter_utg000727l_segment0_LN:i:24825_RC:i:2234_XC:f:0_980000	0	900.6415131	0	0	0	810.447748	0	0	0	0	0	0	0	0	0	0	1137.911073	0	0	0	903.0577282	0	0
10_AE1712_C14_N14_19_200m_v_NODE_23_length_289360_cov_29.479731	0	3026.546526	0	0	0	723.9513632	0	0	0	0	0	0	0	0	0	0	0	0	0	0	0	0	0
VIRSorter_utg003354l_segment0_LN:i:10440_RC:i:2199_XC:f:1_000000	0	675.9576928	0	0	0	553.7238063	0	1059.147249	0	0	0	0	0	0	0	0	638.3325978	0	0	0	822.3907397	0	0
VIRSorter_utg000965l_segment0_LN:i:49615_RC:i:4216_XC:f:0_990000	0	717.5241334	0	0	0	714.6671953	0	0	0	0	0	0	736.0642871	0	0	0	896.2522284	0	0	0	684.8516825	0	0
VIRSorter_utg000442l_segment0_LN:i:31517_RC:i:3357_XC:f:0_984375	0	0	0	0	0	0	0	1660.865636	0	0	0	0	0	0	2078.15033	0	0	0	0	0	0	0	0
12_AE1712_C16_N8_14_200m_c_NODE_209_length_35600_cov_15.709484	1010.447549	0	0	0	686.3232531	0	0	0	349.2544313	164.9688649	0	262.1459231	0	0	0	606.7386033	0	0	0	382.4848521	0	272.1075031	0
VIRSorter_utg000607l_segment2_LN:i:31338_RC:i:1099_XC:f:0_984127	0	633.0211482	0	0	0	796.0339103	0	531.9602252	0	0	0	0	550.4755116	0	0	0	791.8512737	0	0	0	420.9564438	0	0
10_AE1712_C14_N14_19_200m_v_NODE_132_length_76639_cov_10.774170	0	1004.451713	0	0	0	1000.953531	0	0	0	0	0	0	0	0	0	0	1016.570008	0	0	0	701.5449607	0	0
6_AE1712_C8_N19_24_200m_v_NODE_800_length_15368_cov_9.654633	0	994.5234229	0	0	0	917.0086224	0	0	0	0	0	0	480.0495475	0	0	0	771.7639144	0	0	0	557.3020716	0	0
12_AE1712_C16_N8_14_200m_v_NODE_441_length_19948_cov_10.032560	0	729.1269949	0	0	61.7649036	1140.175974	0	0	0	0	0	0	498.7272299	0	0	0	687.5879037	0	0	0	602.3429819	0	0
6_AE1712_C8_N19_24_200m_v_NODE_1515_length_10083_cov_6.663302	0	1517.12213	0	0	0	836.7773811	0	0	0	0	0	0	0	0	0	0	968.6217561	0	0	0	384.5200123	0	0
VIRSorter_utg000602l_segment0_LN:i:55857_RC:i:5734_XC:f:1_000000	0	0	0	0	0	0	0	1304.819562	0	0	2396.401283	0	0	0	0	0	0	0	0	0	0	0	0
6_AE1712_C8_N19_24_200m_v_NODE_801_length_15340_cov_11.700059	0	1121.857051	0	0	0	1030.622793	0	0	0	0	0	0	0	0	0	0	1006.620917	0	0	0	534.4501082	0	0
10_AE1712_C14_N14_19_200m_v_NODE_215_length_47070_cov_12.640074	0	1195.293302	0	0	0	683.3548361	0	0	0	0	0	0	534.7192602	0	0	0	988.4597432	0	0	0	291.1083762	0	0
VIRSorter_utg000458l_segment0_LN:i:62146_RC:i:1413_XC:f:0_976000	0	856.1362987	0	0	0	763.759738	0	360.2985628	54.06891507	0	0	0	653.0566933	0	0	129.8253595	378.7705504	0	0	64.54294571	430.5333466	0	0
VIRSorter_utg000483l_segment0_LN:i:12546_RC:i:1062_XC:f:0_961538	0	422.8591066	0	0	0	682.7136274	0	589.2733505	0	0	0	0	615.8766143	0	0	0	679.6079938	0	0	0	698.3477485	0	0
10_AE1712_C14_N14_19_200m_v_NODE_1194_length_10132_cov_7.869915	0	799.6774232	0	0	0	821.1612771	0	0	0	0	0	0	661.8988912	0	0	0	734.5386666	0	0	0	665.9188825	0	0
10_AE1712_C14_N14_19_200m_v_NODE_1051_length_11160_cov_9.608139	92.25419152	589.5087628	0	0	170.018363	806.6539298	0	0	118.452883	0	0	76.70484101	431.242173	0	0	103.9616168	452.2837505	0	0	152.5463171	670.9872741	0	0
10_AE1712_C14_N14_19_200m_v_NODE_1029_length_11304_cov_7.436002	0	779.9929337	0	0	0	553.7772403	0	0	0	0	0	0	1191.612766	0	0	0	478.5968154	0	0	0	658.9203766	0	0
10_AE1712_C14_N14_19_200m_v_NODE_638_length_16722_cov_7.459958	0	771.1501368	0	0	0	463.7675661	0	0	0	0	0	0	1272.497453	0	0	0	480.5487977	0	0	0	666.522964	0	0
VIRSorter_utg001172l_segment0_LN:i:11543_RC:i:789_XC:f:1_000000	0	0	0	0	0	0	0	1337.954255	0	0	2315.965441	0	0	0	0	0	0	0	0	0	0	0	0
1_AE1712_C3_N1_7_80m_v_NODE_386_length_16141_cov_6.478337	0	0	0	0	0	0	0	1382.42313	0	0	2270.952857	0	0	0	0	0	0	0	0	0	0	0	0
6_AE1712_C8_N19_24_200m_v_NODE_512_length_20456_cov_8.656705	0	707.2185684	0	0	0	596.5512055	0	0	0	0	0	0	652.3945023	0	0	0	909.640935	0	0	0	773.3275302	0	0
10_AE1712_C14_N14_19_200m_v_NODE_1152_length_10399_cov_9.218659	0	923.3971537	0	0	0	1201.184313	0	0	0	0	0	0	336.6072837	0	0	0	600.2732431	0	0	0	555.4898269	0	0
VIRSorter_utg001139l_segment0_LN:i:16449_RC:i:1615_XC:f:1_000000	0	379.7901848	0	0	0	295.5437864	0	1106.306475	0	0	0	0	0	0	1576.194137	0	257.2919006	0	0	0	0	0	0
VIRSorter_utg001677l_segment0_LN:i:15264_RC:i:582_XC:f:0_967742	0	877.5284541	0	0	0	950.5251366	0	0	0	0	0	0	505.6412833	0	0	0	728.097985	0	0	0	551.8948049	0	0
VIRSorter_utg001067l_segment0_LN:i:21659_RC:i:1557_XC:f:1_000000	0	574.325098	0	0	0	478.6355933	0	626.0877474	0	0	0	0	557.4869461	0	0	0	769.9409177	0	0	0	605.3191886	0	0
10_AE1712_C14_N14_19_200m_v_NODE_1187_length_10170_cov_7.646785	0	745.7866654	0	0	0	424.4267394	0	0	0	0	0	0	1155.698641	0	0	0	568.2934103	0	0	0	717.0006084	0	0
10_AE1712_C14_N14_19_200m_v_NODE_607_length_17527_cov_11.643266	0	1169.228232	0	0	0	1963.167368	0	0	0	0	0	0	0	0	0	0	473.9877295	0	0	0	0	0	0
10_AE1712_C14_N14_19_200m_v_NODE_306_length_33817_cov_9.155720	0	945.5703346	0	0	0	729.10775	0	0	0	0	0	0	648.8303564	0	0	0	700.2542908	0	0	0	579.2847468	0	0
10_AE1712_C14_N14_19_200m_v_NODE_184_length_53214_cov_14.861170	0	1462.642294	0	0	0	562.6606528	0	0	0	0	0	0	418.5047337	0	0	0	557.1920486	0	0	0	601.075884	0	0
10_AE1712_C14_N14_19_200m_c_NODE_549_length_12573_cov_6.650368	468.7560284	673.3035299	0	0	199.905885	616.0546374	0	0	88.99794189	0	0	120.4809813	274.3028979	0	0	190.909851	386.2431169	0	0	210.3392071	355.0968203	0	0
10_AE1712_C14_N14_19_200m_v_NODE_807_length_13899_cov_8.421791	0	801.4512777	0	0	0	737.5904071	0	0	0	0	0	0	533.7649261	0	0	0	915.0755288	0	0	0	585.2518939	0	0
8_AE1712_C11_N8_14_200m_v_NODE_102_length_75567_cov_12.801378	0	0	0	0	0	0	0	0	0	0	0	0	0	0	0	0	694.9314846	0	0	0	2873.01189	0	0
10_AE1712_C14_N14_19_200m_v_NODE_393_length_26763_cov_11.483849	0	1028.895163	0	0	0	689.1123561	0	0	0	0	0	0	577.9953919	0	0	0	571.819017	0	0	0	698.4950855	0	0
VIRSorter_utg001022l_segment0_LN:i:19597_RC:i:1528_XC:f:1_000000	0	611.6951814	0	0	0	551.2391225	0	740.7487121	0	0	0	0	0	0	0	0	827.1331383	0	0	0	835.2385231	0	0
VIRSorter_utg002070l_segment0_LN:i:42819_RC:i:1508_XC:f:1_000000	0	515.2981048	0	0	0	541.7812939	0	564.3832773	0	0	0	0	725.5860878	0	0	0	512.8897902	0	0	0	702.8857271	0	0
VIRSorter_utg000451l_segment0_LN:i:133363_RC:i:3081_XC:f:0_996255	0	765.5307247	0	0	0	830.9129931	0	379.7385084	56.99858122	0	0	0	608.027703	0	0	112.1175532	315.5761994	0	0	56.29074165	429.4577867	0	0
10_AE1712_C14_N14_19_200m_v_NODE_609_length_17490_cov_8.368920	0	870.5720323	0	0	45.11858134	824.3806792	0	0	48.46641384	0	0	0	485.0744088	0	0	113.0139267	539.6156091	0	0	75.43695352	548.8301961	0	0
10_AE1712_C14_N14_19_200m_v_NODE_849_length_13449_cov_10.739979	0	1112.941447	0	0	0	532.8310888	0	0	0	0	0	0	651.3817395	0	0	0	729.1556671	0	0	0	521.8085966	0	0
10_AE1712_C14_N14_19_200m_v_NODE_1159_length_10364_cov_13.947021	0	1389.550223	0	0	0	576.6737351	0	0	0	0	0	0	446.8036623	0	0	0	486.6541167	0	0	0	647.7227672	0	0
VIRSorter_utg002447l_segment0_LN:i:20825_RC:i:2482_XC:f:1_000000	0	897.0805665	0	0	0	919.3730795	0	0	0	0	0	0	0	0	0	0	917.2940813	0	0	0	811.9150815	0	0
6_AE1712_C8_N19_24_200m_v_NODE_1067_length_12717_cov_5.543908	0	674.3360721	0	0	0	838.7410829	0	0	0	0	0	0	629.2567685	0	0	0	743.2408959	0	0	0	649.7560174	0	0
6_AE1712_C8_N19_24_200m_v_NODE_1243_length_11475_cov_6.605369	0	769.0387205	0	0	0	614.4382571	0	0	0	0	0	0	672.143376	0	0	0	890.4220788	0	0	0	586.7252636	0	0
VIRSorter_utg000287l_segment0_LN:i:10896_RC:i:889_XC:f:1_000000	0	432.2711254	0	0	0	0	0	814.2212922	0	0	0	0	0	0	1623.979453	0	319.7467342	0	0	0	337.9320638	0	0
6_AE1712_C8_N19_24_200m_v_NODE_716_length_16446_cov_7.374672	0	725.718282	0	0	76.84028404	859.1929694	0	0	0	0	0	0	519.0798661	0	0	0	846.7045552	0	0	74.95362975	424.7282701	0	0
VIRSorter_utg000539l_segment0_LN:i:43094_RC:i:3984_XC:f:0_942529	0	0	0	0	0	0	0	1690.35534	0	0	0	0	0	0	1834.715701	0	0	0	0	0	0	0	0
6_AE1712_C8_N19_24_200m_v_NODE_980_length_13483_cov_7.403924	0	789.8947482	0	0	0	665.0803875	0	0	0	0	0	0	489.0475551	0	0	0	847.8482276	0	0	0	732.8982669	0	0
VIRSorter_utg000747l_segment0_LN:i:18159_RC:i:2368_XC:f:1_000000	0	423.2032873	0	0	0	426.337007	0	842.8084265	0	0	0	0	0	0	1303.246817	0	528.5314455	0	0	0	0	0	0
10_AE1712_C14_N14_19_200m_v_NODE_1009_length_11505_cov_10.135282	0	1053.292281	0	0	0	885.4825269	0	0	0	0	0	0	467.6432037	0	0	0	571.2256832	0	0	0	543.1282555	0	0
VIRSorter_utg001941l_segment0_LN:i:40150_RC:i:1241_XC:f:0_962963	0	706.622871	0	0	0	589.925382	0	353.4598677	0	0	0	0	596.1472168	0	0	0	675.0677002	0	0	0	592.3977367	0	0
10_AE1712_C14_N14_19_200m_v_NODE_1175_length_10262_cov_6.362396	0	684.3636449	0	0	0	1145.412512	0	0	0	0	0	0	490.5277468	0	0	0	721.554115	0	0	0	469.6660446	0	0
10_AE1712_C14_N14_19_200m_v_NODE_932_length_12278_cov_7.236866	120.4226687	711.7657252	0	0	0	935.7906945	0	0	69.46982062	0	0	0	366.6590709	0	0	0	782.3321355	0	0	85.01555177	436.6036295	0	0
1_AE1712_C3_N1_7_80m_v_NODE_570_length_10223_cov_7.068303	0	0	0	0	0	0	0	1692.316691	0	0	0	0	0	0	1798.831634	0	0	0	0	0	0	0	0
VIRSorter_utg000612l_segment0_LN:i:23782_RC:i:1354_XC:f:1_000000	0	155.7748693	0	1104.126406	0	0	0	831.8908142	0	0	1391.812003	0	0	0	0	0	0	0	0	0	0	0	0
VIRSorter_utg000922l_segment0_LN:i:32985_RC:i:3014_XC:f:0_969697	0	0	0	0	0	0	0	1455.131998	0	0	0	0	0	0	2023.813316	0	0	0	0	0	0	0	0
VIRSorter_utg002383l_segment0_LN:i:16717_RC:i:2201_XC:f:1_000000	0	822.7706257	0	0	0	0	0	0	0	0	0	0	863.3412991	0	0	0	1029.425574	0	0	0	756.0891053	0	0
12_AE1712_C16_N8_14_200m_v_NODE_402_length_21430_cov_17.069405	0	0	0	0	0	3459.267617	0	0	0	0	0	0	0	0	0	0	0	0	0	0	0	0	0
VIRSorter_utg001676l_segment0_LN:i:19238_RC:i:511_XC:f:0_974359	0	821.6917515	0	0	0	505.3392649	0	0	0	0	0	0	746.6788198	0	0	0	622.2093963	0	0	0	762.5424644	0	0
VIRSorter_utg003756l_segment0_LN:i:10453_RC:i:1635_XC:f:1_000000	0	687.3421319	0	0	0	694.8298005	0	670.9731932	0	0	0	0	0	0	0	0	845.2599163	0	0	0	557.0221313	0	0
VIRSorter_utg001243l_segment0_LN:i:21983_RC:i:1751_XC:f:1_000000	0	0	0	0	0	0	0	1355.050993	0	0	0	0	0	0	2098.466602	0	0	0	0	0	0	0	0
VIRSorter_utg003479l_segment0_LN:i:12821_RC:i:906_XC:f:1_000000	0	733.422635	0	0	0	553.0291635	0	1056.352757	0	0	0	0	364.3219261	0	0	0	342.5599895	0	0	0	401.9499753	0	0
VIRSorter_utg002437l_segment0_LN:i:12827_RC:i:450_XC:f:0_884615	0	589.9389887	0	0	0	556.2218486	0	451.3885936	0	0	0	0	569.250575	0	0	0	769.364782	0	0	0	511.8780851	0	0
VIRSorter_utg003055l_segment0_LN:i:12500_RC:i:662_XC:f:1_000000	0	919.7369241	0	0	0	1040.655037	0	0	0	0	0	0	587.7334954	0	0	0	895.3407301	0	0	0	0	0	0
12_AE1712_C16_N8_14_200m_v_NODE_983_length_10115_cov_7.114963	0	575.225263	0	0	0	1120.178277	0	0	0	0	0	0	542.139695	0	0	0	703.1779647	0	0	0	496.0393614	0	0
6_AE1712_C8_N19_24_200m_v_NODE_1105_length_12461_cov_8.044170	0	434.938526	0	0	0	509.0395735	0	1028.459907	0	0	0	0	555.1887537	0	0	0	520.6719222	0	0	0	359.6053314	0	0
10_AE1712_C14_N14_19_200m_v_NODE_768_length_14550_cov_10.112140	0	1014.254244	0	0	0	483.190847	0	0	0	0	0	0	513.0617182	0	0	0	789.6757164	0	0	0	598.9689654	0	0
VIRSorter_utg001864l_segment0_LN:i:71410_RC:i:2184_XC:f:0_986014	0	663.4811417	0	0	0	461.2294483	0	501.9324521	0	0	0	0	514.8924816	0	0	0	782.5815077	0	0	0	468.4136804	0	0
6_AE1712_C8_N19_24_200m_v_NODE_1368_length_10648_cov_5.539211	0	973.0783166	0	0	0	647.1532604	0	0	0	0	0	0	500.7332792	0	0	0	723.0589471	0	0	0	545.0878371	0	0
VIRSorter_utg002163l_segment0_LN:i:15773_RC:i:762_XC:f:1_000000	0	921.1665979	0	0	0	902.421124	0	0	0	0	0	0	0	0	0	0	787.7667293	0	0	0	774.6535629	0	0
10_AE1712_C14_N14_19_200m_v_NODE_630_length_16995_cov_13.043622	0	748.4606848	0	0	0	585.931186	0	534.1472191	0	0	0	0	480.7312147	0	0	0	557.8369766	0	0	0	473.6441426	0	0
10_AE1712_C14_N14_19_200m_v_NODE_541_length_19499_cov_8.427659	0	852.813631	0	0	0	772.4694898	0	0	0	0	0	0	527.3377778	0	0	72.52476896	462.078058	0	0	74.11055932	613.2901184	0	0
VIRSorter_utg001188l_segment0_LN:i:19002_RC:i:232_XC:f:0_897436	0	985.5548676	0	0	0	638.6839618	0	0	0	0	0	0	516.6648164	0	0	0	596.240293	0	0	0	632.1639837	0	0
VIRSorter_utg000651l_segment0_LN:i:29315_RC:i:1353_XC:f:1_000000	0	127.5454315	0	1185.777425	0	0	0	757.5330223	0	0	1281.320064	0	0	0	0	0	0	0	0	0	0	0	0
VIRSorter_utg002216l_segment0_LN:i:18830_RC:i:932_XC:f:1_000000	0	550.0338819	0	0	0	653.2447432	0	370.4003917	0	0	0	0	490.8393661	0	0	0	640.2759811	0	0	0	646.5588052	0	0
10_AE1712_C14_N14_19_200m_v_NODE_761_length_14630_cov_9.874802	0	1009.237149	0	0	0	1060.06496	0	0	0	0	0	0	0	0	0	0	788.2224785	0	0	0	487.7884913	0	0
10_AE1712_C14_N14_19_200m_v_NODE_776_length_14349_cov_6.601107	156.5989689	700.4805689	0	0	130.1588986	620.8904198	0	0	111.9634187	0	0	0	414.8042544	0	0	81.29364064	463.3765131	0	0	97.92249321	567.2767841	0	0
10_AE1712_C14_N14_19_200m_v_NODE_1085_length_10928_cov_7.570178	0	843.1037635	0	0	0	817.554478	0	0	0	0	0	0	507.8615709	0	0	0	509.2265988	0	0	0	663.2815508	0	0
6_AE1712_C8_N19_24_200m_v_NODE_1356_length_10732_cov_6.672079	0	916.1825963	0	0	0	412.4307929	0	0	0	0	0	0	535.8878326	0	0	0	925.9361174	0	0	0	548.2703156	0	0
VIRSorter_utg000114l_segment0_LN:i:23986_RC:i:1664_XC:f:1_000000	0	0	0	0	0	0	0	1408.5282	0	0	0	0	0	0	1928.843758	0	0	0	0	0	0	0	0
VIRSorter_utg003617l_segment0_LN:i:10587_RC:i:926_XC:f:1_000000	0	157.6678632	0	0	0	0	0	1744.006118	0	0	0	0	0	0	1419.013507	0	0	0	0	0	0	0	0
VIRSorter_utg002052l_segment0_LN:i:13335_RC:i:266_XC:f:1_000000	0	660.7144583	0	0	0	862.2921448	0	0	0	0	0	0	731.6626643	0	0	0	542.4532926	0	0	66.74536422	453.0611686	0	0
10_AE1712_C14_N14_19_200m_v_NODE_967_length_11889_cov_10.179394	0	1128.608288	0	0	0	594.6275793	0	0	0	0	0	0	408.8250589	0	0	0	796.0476057	0	0	0	383.9453981	0	0
10_AE1712_C14_N14_19_200m_v_NODE_553_length_18968_cov_13.183262	0	1367.251284	0	0	0	919.306287	0	0	0	0	0	0	0	0	0	0	579.609748	0	0	0	439.4767004	0	0
10_AE1712_C14_N14_19_200m_v_NODE_700_length_15463_cov_10.389445	0	937.8593627	0	0	0	593.7592758	0	0	0	0	0	0	453.5619061	0	0	0	825.3445378	0	0	0	489.7480729	0	0
10_AE1712_C14_N14_19_200m_v_NODE_957_length_11995_cov_9.396963	0	1016.689985	0	0	0	1087.383123	0	0	0	0	0	0	0	0	0	0	688.8433637	0	0	0	505.0121826	0	0
10_AE1712_C14_N14_19_200m_v_NODE_1120_length_10631_cov_9.763691	0	1011.103667	0	0	0	724.2452506	0	0	0	0	0	0	411.1232513	0	0	0	504.0155801	0	0	0	643.7152018	0	0
10_AE1712_C14_N14_19_200m_v_NODE_838_length_13593_cov_8.266203	0	851.1324406	0	0	0	708.3753347	0	0	0	0	0	0	729.3060433	0	0	0	453.3930267	0	0	0	546.9442829	0	0
10_AE1712_C14_N14_19_200m_v_NODE_583_length_18033_cov_9.498608	0	792.8930918	0	0	0	1026.481653	0	0	0	0	0	0	0	0	0	0	811.1217242	0	0	62.40094266	593.016552	0	0
10_AE1712_C14_N14_19_200m_v_NODE_1135_length_10532_cov_8.782975	0	918.6448123	0	0	0	812.4515253	0	0	0	0	0	0	476.1153537	0	0	0	555.592627	0	0	0	516.6370691	0	0
1_AE1712_C3_N1_7_80m_v_NODE_434_length_13766_cov_10.395427	0	0	0	0	0	0	0	2770.122817	0	0	0	0	0	0	0	0	508.9342314	0	0	0	0	0	0
VIRSorter_utg001353l_segment0_LN:i:24794_RC:i:882_XC:f:1_000000	0	494.7862578	0	1299.71139	0	594.9882592	0	378.0375132	0	0	0	0	0	0	0	0	508.9944247	0	0	0	0	0	0
10_AE1712_C14_N14_19_200m_v_NODE_1037_length_11265_cov_9.707812	0	1017.636482	0	0	0	610.0566641	0	0	0	0	0	0	593.1868333	0	0	0	697.2704237	0	0	0	358.3087661	0	0
12_AE1712_C16_N8_14_200m_c_NODE_1692_length_11009_cov_8.087907	759.1888034	0	0	0	369.1854808	0	0	0	276.0008319	344.4617996	0	214.0014292	0	0	0	611.7129451	0	0	0	441.1070816	0	252.1292469	0
10_AE1712_C14_N14_19_200m_v_NODE_308_length_33600_cov_9.665782	0	984.5818952	0	0	0	597.2725653	0	0	0	0	0	0	548.0604619	0	0	0	767.5073892	0	0	0	366.5154351	0	0
10_AE1712_C14_N14_19_200m_v_NODE_736_length_14878_cov_7.675698	0	808.5930276	0	0	0	857.6700986	0	0	0	0	0	0	356.1808716	0	0	0	694.9486826	0	0	0	540.2109836	0	0
6_AE1712_C8_N19_24_200m_v_NODE_999_length_13321_cov_9.644669	333.5020019	1527.103371	0	0	0	275.3724287	0	0	0	0	0	0	329.8879923	0	0	0	788.3944593	0	0	0	0	0	0
VIRSorter_utg001088l_segment0_LN:i:31973_RC:i:3582_XC:f:0_984375	0	0	0	0	0	0	0	1377.719358	0	0	0	0	0	0	1872.402988	0	0	0	0	0	0	0	0
10_AE1712_C14_N14_19_200m_v_NODE_310_length_33163_cov_6.940216	0	785.6255835	0	0	0	913.0010679	0	0	0	0	0	0	403.8975785	0	0	0	580.443855	0	0	0	559.0995826	0	0
6_AE1712_C8_N19_24_200m_v_NODE_1486_length_10194_cov_6.246516	0	624.0459741	0	0	0	550.4108946	0	0	0	0	0	0	569.1142416	0	0	0	807.7766974	0	0	0	687.7836881	0	0
10_AE1712_C14_N14_19_200m_v_NODE_580_length_18072_cov_11.682634	0	762.7177092	0	0	0	713.4248534	0	0	0	0	0	0	683.4006236	0	0	0	546.4346485	0	0	0	529.0281079	0	0
10_AE1712_C14_N14_19_200m_v_NODE_801_length_13982_cov_8.639914	0	871.3993898	0	0	0	730.1497142	0	0	0	0	0	0	500.3048026	0	0	0	680.7774634	0	0	0	452.2655489	0	0
10_AE1712_C14_N14_19_200m_v_NODE_633_length_16821_cov_8.804945	0	654.9097181	0	0	67.62692255	738.4854276	0	0	0	0	0	0	403.8001975	0	0	66.28912688	528.3680637	0	0	53.02281393	709.589559	0	0
VIRSorter_utg000800l_segment0_LN:i:58834_RC:i:2301_XC:f:1_000000	0	463.1348695	0	0	0	475.3093231	0	752.4821079	0	0	0	0	523.4620126	0	0	0	475.9655089	0	0	0	526.6854502	0	0
10_AE1712_C14_N14_19_200m_v_NODE_562_length_18531_cov_12.836675	0	705.8418455	0	0	0	544.8804693	0	0	0	0	0	0	683.2837664	0	0	0	700.2284937	0	0	0	569.8257136	0	0
10_AE1712_C14_N14_19_200m_v_NODE_296_length_35285_cov_9.247217	0	722.4750406	0	0	0	711.3409251	0	0	0	0	0	0	698.124636	0	0	0	486.8518946	0	0	0	578.5185946	0	0
VIRSorter_utg001446l_segment0_LN:i:17130_RC:i:1521_XC:f:1_000000	0	0	0	0	0	0	0	1666.003336	0	0	0	0	0	0	1530.031719	0	0	0	0	0	0	0	0
10_AE1712_C14_N14_19_200m_v_NODE_1071_length_11031_cov_7.157751	102.2049871	814.9868463	0	0	0	731.2183954	0	0	0	0	0	0	590.8691647	0	0	0	951.8020322	0	0	0	0	0	0
VIRSorter_utg001565l_segment0_LN:i:14161_RC:i:1367_XC:f:1_000000	0	886.0734024	0	0	0	595.709619	0	0	0	0	0	0	0	0	0	0	905.4875983	0	0	0	802.131907	0	0
10_AE1712_C14_N14_19_200m_v_NODE_420_length_24702_cov_10.170396	100.9559333	735.9576584	0	0	0	981.8241373	0	0	79.0263259	0	0	0	0	0	0	0	779.69223	0	0	77.50755646	433.4506185	0	0
6_AE1712_C8_N19_24_200m_c_NODE_288_length_19177_cov_11.306754	752.7584891	0	0	0	387.5612543	0	0	0	245.8918674	302.2615489	0	205.4467366	0	0	0	654.4129214	0	0	0	373.5351239	0	253.2579988	0
VIRSorter_utg002958l_segment0_LN:i:10739_RC:i:290_XC:f:1_000000	0	748.831341	0	0	0	723.0162672	0	0	0	0	0	0	463.0857713	0	0	0	554.8273123	0	0	0	674.2876221	0	0
12_AE1712_C16_N8_14_200m_v_NODE_938_length_10498_cov_8.257749	0	920.8224172	0	0	0	1166.185003	0	0	0	0	0	0	0	0	0	0	563.606933	0	0	0	508.4598675	0	0
10_AE1712_C14_N14_19_200m_v_NODE_730_length_15047_cov_9.231329	0	636.1584878	0	0	0	725.3807244	0	0	0	0	0	0	693.041346	0	0	0	458.4836589	0	0	0	641.1368049	0	0
4_AE1712_C6_N8_17_200m_v_NODE_188_length_19756_cov_9.290259	0	0	0	0	0	356.9662385	0	0	0	0	0	0	2784.123775	0	0	0	0	0	0	0	0	0	0
10_AE1712_C14_N14_19_200m_v_NODE_592_length_17821_cov_8.153911	0	844.6128635	0	0	0	797.5968566	0	0	0	0	0	0	359.4918268	0	0	0	487.8321852	0	0	87.74797873	546.3402013	0	0
10_AE1712_C14_N14_19_200m_v_NODE_588_length_17948_cov_8.764031	0	964.268614	0	0	0	613.06233	0	0	0	0	0	0	0	0	0	0	940.5114916	0	0	0	602.873395	0	0
VIRSorter_utg001403l_segment0_LN:i:19918_RC:i:4258_XC:f:1_000000	0	0	0	1734.239838	0	0	0	1384.315053	0	0	0	0	0	0	0	0	0	0	0	0	0	0	0
10_AE1712_C14_N14_19_200m_v_NODE_542_length_19435_cov_7.191549	0	719.4899348	0	0	0	678.7327899	0	0	0	0	0	0	555.0134678	0	0	0	569.6176626	0	0	0	589.2594594	0	0
VIRSorter_utg002132l_segment0_LN:i:16556_RC:i:835_XC:f:1_000000	0	312.1454359	0	0	0	371.5938124	0	627.3721724	0	133.19016	1420.15061	0	0	0	0	0	241.2202933	0	0	0	0	0	0
12_AE1712_C16_N8_14_200m_v_NODE_836_length_11565_cov_7.369951	0	805.9521025	0	0	0	1056.484878	0	0	0	0	0	0	0	0	0	0	818.8436629	0	0	0	421.722596	0	0
10_AE1712_C14_N14_19_200m_v_NODE_1112_length_10703_cov_6.164408	0	709.0586115	0	0	0	769.7176357	0	0	0	0	0	0	570.0880519	0	0	0	570.2367935	0	0	0	477.5191048	0	0
VIRSorter_utg001413l_segment0_LN:i:41625_RC:i:5676_XC:f:1_000000	0	0	0	0	0	0	0	1119.272224	0	0	0	0	0	0	1974.044459	0	0	0	0	0	0	0	0
10_AE1712_C14_N14_19_200m_v_NODE_377_length_27825_cov_11.734143	0	1202.885135	0	0	0	551.7066705	0	0	0	0	0	0	355.1291565	0	0	0	485.6308308	0	0	0	497.3506604	0	0
VIRSorter_utg002009l_segment0_LN:i:21797_RC:i:524_XC:f:0_977273	0	646.0205892	0	0	96.19825003	691.1294918	0	0	0	0	0	0	592.7583568	0	0	0	519.9066075	0	0	100.9872053	437.5465861	0	0
10_AE1712_C14_N14_19_200m_v_NODE_1025_length_11326_cov_7.397902	0	780.8401478	0	0	0	506.2342854	0	0	0	0	0	0	678.5510481	0	0	0	545.5833435	0	0	0	563.1808165	0	0
VIRSorter_utg001357l_segment0_LN:i:15687_RC:i:1572_XC:f:0_968750	0	443.3577159	0	0	0	372.8762299	0	866.4487888	0	0	0	0	674.5194733	0	0	0	418.1885536	0	0	0	296.4272407	0	0
12_AE1712_C16_N8_14_200m_v_NODE_647_length_14583_cov_8.642562	103.5373112	691.2472593	0	0	92.67141487	1045.998443	0	0	68.16774677	0	0	0	0	0	0	101.2193515	450.5381452	0	0	89.82407399	425.6122919	0	0
4_AE1712_C6_N8_17_200m_v_NODE_199_length_18426_cov_9.394081	0	0	0	0	0	325.1996898	0	0	0	0	0	0	2739.01688	0	0	0	0	0	0	0	0	0	0
VIRSorter_utg000574l_segment0_LN:i:40475_RC:i:3220_XC:f:0_962963	0	0	0	0	0	0	0	1326.047288	0	0	0	0	0	0	1737.942923	0	0	0	0	0	0	0	0
VIRSorter_utg001216l_segment0_LN:i:10969_RC:i:319_XC:f:0_954545	0	599.847422	0	0	0	869.0248364	0	0	0	0	0	0	569.4842895	0	0	0	536.5027563	0	0	0	486.5655945	0	0
VIRSorter_utg000904l_segment0_LN:i:19461_RC:i:807_XC:f:1_000000	0	0	0	1767.118777	0	0	0	0	0	0	0	0	0	0	1272.231442	0	0	0	0	0	0	0	0
VIRSorter_utg001584l_segment0_LN:i:11922_RC:i:357_XC:f:1_000000	0	605.049846	0	0	0	778.2136513	0	0	0	0	0	0	624.6214312	0	0	0	591.8117869	0	0	0	433.8042272	0	0
10_AE1712_C14_N14_19_200m_v_NODE_889_length_12799_cov_5.868653	0	650.8060249	0	0	0	635.9588248	0	0	0	0	0	0	579.8456316	0	0	0	583.6598962	0	0	0	581.509535	0	0
VIRSorter_utg002241l_segment0_LN:i:13027_RC:i:529_XC:f:1_000000	0	341.5662685	0	0	0	800.5758054	0	455.2592256	0	0	0	0	431.6316971	0	0	0	623.198286	0	0	0	378.4497293	0	0
10_AE1712_C14_N14_19_200m_v_NODE_1186_length_10176_cov_7.954352	0	745.1975869	0	0	0	459.639785	0	0	0	0	0	0	580.0014412	0	0	0	841.4849374	0	0	0	402.0531111	0	0
VIRSorter_utg002051l_segment0_LN:i:14735_RC:i:761_XC:f:1_000000	0	623.8209328	0	0	0	403.0263983	0	511.1664262	0	0	0	0	518.4955799	0	0	0	508.5472746	0	0	0	460.8847614	0	0
8_AE1712_C11_N8_14_200m_c_NODE_854_length_12725_cov_8.721300	324.57358	273.1934451	0	0	209.6966738	652.3230057	0	0	245.4677975	0	0	233.320537	0	0	0	254.2724777	212.8262605	0	0	319.8202783	299.3592463	0	0
VIRSorter_utg000746l_segment0_LN:i:48534_RC:i:2491_XC:f:0_979592	0	0	0	2460.556449	0	0	0	560.8597871	0	0	0	0	0	0	0	0	0	0	0	0	0	0	0
VIRSorter_utg000486l_segment0_LN:i:19106_RC:i:1269_XC:f:0_948718	0	545.8904756	0	0	0	630.0944367	0	0	0	0	0	0	534.3686885	0	0	0	785.2300123	0	0	0	521.9706673	0	0
VIRSorter_utg002253l_segment0_LN:i:10543_RC:i:604_XC:f:0_954545	0	0	0	707.5925018	0	0	0	1201.128281	0	0	0	0	0	0	1106.395358	0	0	0	0	0	0	0	0
6_AE1712_C8_N19_24_200m_v_NODE_777_length_15633_cov_8.144639	136.2856525	628.6063686	0	0	0	599.7973246	0	0	78.00198799	0	0	0	477.1670689	0	0	0	699.8071407	0	0	0	388.660181	0	0
10_AE1712_C14_N14_19_200m_v_NODE_1198_length_10118_cov_9.834080	82.98343634	887.3574612	0	0	76.14963575	827.9474027	0	0	68.40068659	0	0	0	430.7357916	0	0	0	634.6436093	0	0	0	0	0	0
12_AE1712_C16_N8_14_200m_c_NODE_1066_length_14408_cov_11.841602	336.9530914	388.2821821	0	0	330.701652	290.8282306	0	0	186.3518531	0	0	191.0037078	0	0	0	214.3395676	290.5099954	0	0	406.6785019	365.646147	0	0
10_AE1712_C14_N14_19_200m_v_NODE_565_length_18424_cov_9.894370	0	1002.075542	0	0	0	838.6475733	0	0	0	0	0	0	535.2451178	0	0	0	616.0610821	0	0	0	0	0	0
VIRSorter_utg001416l_segment0_LN:i:19831_RC:i:2479_XC:f:1_000000	0	1307.132179	0	0	0	1678.724508	0	0	0	0	0	0	0	0	0	0	0	0	0	0	0	0	0
10_AE1712_C14_N14_19_200m_v_NODE_436_length_23294_cov_12.025283	0	1247.0925	0	0	0	706.2513308	0	0	0	0	0	0	0	0	0	0	618.9675579	0	0	0	395.7028879	0	0
10_AE1712_C14_N14_19_200m_v_NODE_458_length_22514_cov_6.303249	0	663.2230062	0	0	0	461.9374496	0	0	0	0	0	0	418.0178285	0	0	0	804.1049069	0	0	0	610.7559226	0	0
10_AE1712_C14_N14_19_200m_v_NODE_1039_length_11257_cov_9.875134	0	1002.777141	0	0	0	688.3242037	0	0	0	0	0	0	0	0	0	0	640.7231312	0	0	33.10767789	578.4301924	0	0
VIRSorter_utg002328l_segment0_LN:i:17181_RC:i:276_XC:f:0_857143	0	856.6062378	0	0	0	715.3351211	0	0	0	0	0	0	0	0	0	0	722.8697682	0	0	0	639.1772232	0	0
VIRSorter_utg000276l_segment0_LN:i:33074_RC:i:2870_XC:f:0_940299	0	0	0	0	0	0	0	1398.339586	0	0	0	0	0	0	1534.960519	0	0	0	0	0	0	0	0
10_AE1712_C14_N14_19_200m_v_NODE_1188_length_10169_cov_8.404578	0	835.6840214	0	0	0	727.9188422	0	0	0	0	0	0	334.9518061	0	0	0	468.9142954	0	0	0	563.6522948	0	0
10_AE1712_C14_N14_19_200m_v_NODE_945_length_12132_cov_7.013687	0	631.9091797	0	0	0	670.5173032	0	0	0	0	0	0	515.3599106	0	0	0	564.3980448	0	0	0	531.54757	0	0
10_AE1712_C14_N14_19_200m_v_NODE_605_length_17633_cov_8.703919	0	813.113709	0	0	0	669.2883198	0	0	0	0	0	0	404.6181982	0	0	0	568.6717681	0	0	0	452.1624131	0	0
VIRSorter_utg001875l_segment0_LN:i:12084_RC:i:1018_XC:f:1_000000	0	0	0	0	0	0	0	1688.86263	0	0	0	0	0	0	1215.790673	0	0	0	0	0	0	0	0
10_AE1712_C14_N14_19_200m_v_NODE_235_length_44146_cov_13.093308	0	1347.546938	0	0	0	433.9380021	0	0	0	0	0	0	0	0	0	0	506.7156789	0	0	0	590.4970899	0	0
VIRSorter_utg001693l_segment0_LN:i:21882_RC:i:551_XC:f:0_886364	0	664.6659177	0	0	0	622.8274045	0	0	0	0	0	0	523.2477744	0	0	0	574.6652995	0	0	0	490.3668882	0	0
10_AE1712_C14_N14_19_200m_v_NODE_671_length_15964_cov_10.540505	0	1107.037423	0	0	0	626.394128	0	0	0	0	0	0	0	0	0	0	801.172634	0	0	0	333.261482	0	0
9_AE1712_C14_N3_8_80m_c_NODE_72_length_17888_cov_16.032059	0	0	0	0	0	0	362.8476393	0	0	589.9923517	0	0	0	403.0264418	0	0	0	0	0	0	0	1511.039944	0
6_AE1712_C8_N19_24_200m_v_NODE_751_length_16012_cov_5.380797	0	792.6283374	0	0	0	476.084117	0	0	0	0	0	0	395.191714	0	0	0	631.5909498	0	0	0	571.2254148	0	0
VIRSorter_utg000411l_segment0_LN:i:25884_RC:i:2189_XC:f:0_961538	0	1084.01041	0	0	0	0	0	640.8065633	0	0	0	0	0	0	0	0	1140.903539	0	0	0	0	0	0
VIRSorter_utg002085l_segment0_LN:i:42214_RC:i:1400_XC:f:1_000000	0	0	0	1357.72136	0	0	0	0	0	0	1496.650534	0	0	0	0	0	0	0	0	0	0	0	0
VIRSorter_utg003623l_segment0_LN:i:11302_RC:i:580_XC:f:1_000000	0	531.077467	0	0	0	0	0	596.7889723	0	0	0	0	617.5126157	0	0	0	643.431829	0	0	0	464.8333921	0	0
VIRSorter_utg001840l_segment0_LN:i:12121_RC:i:1149_XC:f:0_960000	0	1462.463585	0	0	0	0	0	653.3730996	0	0	0	0	728.6048998	0	0	0	0	0	0	0	0	0	0
10_AE1712_C14_N14_19_200m_v_NODE_790_length_14170_cov_6.078479	0	555.8717164	0	0	66.6673743	638.0961872	0	0	0	0	0	0	699.5463991	0	0	0	461.8544829	0	0	65.6221857	349.2622764	0	0
VIRSorter_utg001576l_segment0_LN:i:63727_RC:i:4468_XC:f:1_000000	0	0	0	0	0	0	0	1008.881104	0	0	0	0	0	0	1812.536102	0	0	0	0	0	0	0	0
6_AE1712_C8_N19_24_200m_c_NODE_337_length_17577_cov_10.005886	689.1538919	0	0	0	337.1382676	0	0	0	216.6459748	290.9954639	0	191.4475683	0	0	0	549.9198578	0	0	0	281.8985858	0	253.7734404	0
10_AE1712_C14_N14_19_200m_v_NODE_466_length_22297_cov_6.920342	0	710.7265642	0	0	0	754.9698351	0	0	0	0	0	0	517.5412457	0	0	0	327.3138901	0	0	0	497.0707201	0	0
VIRSorter_utg000694l_segment0_LN:i:73621_RC:i:2493_XC:f:1_000000	0	183.1968061	0	2624.255816	0	0	0	0	0	0	0	0	0	0	0	0	0	0	0	0	0	0	0
VIRSorter_utg003023l_segment0_LN:i:10074_RC:i:371_XC:f:1_000000	0	711.9311967	0	0	0	741.1437721	0	0	0	0	0	0	0	0	0	0	624.7117172	0	0	0	729.008571	0	0
VIRSorter_utg000466l_segment0_LN:i:45049_RC:i:2570_XC:f:1_000000	0	927.1566662	0	0	0	601.9881211	0	0	0	0	0	0	0	0	0	0	800.7254839	0	0	0	455.5216959	0	0
VIRSorter_utg001026l_segment0_LN:i:141639_RC:i:10164_XC:f:0_996479	0	161.2486665	0	0	0	0	0	1275.468715	0	0	0	0	0	0	1336.30584	0	0	0	0	0	0	0	0
10_AE1712_C14_N14_19_200m_v_NODE_692_length_15615_cov_5.423092	0	538.9406726	0	0	0	878.6429672	0	0	0	0	0	0	353.765822	0	0	0	454.3819164	0	0	0	533.0651408	0	0
VIRSorter_utg002337l_segment0_LN:i:21020_RC:i:582_XC:f:1_000000	0	486.2545473	0	0	0	479.5172553	0	0	0	0	0	0	640.1439681	0	0	0	661.7133898	0	0	0	485.6521053	0	0
10_AE1712_C14_N14_19_200m_v_NODE_959_length_11972_cov_5.902144	0	585.4116885	0	0	0	742.5864917	0	0	0	0	0	0	438.2730837	0	0	0	399.7264129	0	0	0	584.4415406	0	0
VIRSorter_utg003476l_segment0_LN:i:12586_RC:i:930_XC:f:1_000000	0	0	0	0	0	0	0	1493.699462	0	0	0	0	0	0	1251.67474	0	0	0	0	0	0	0	0
6_AE1712_C8_N19_24_200m_c_NODE_280_length_19926_cov_8.511109	1395.604866	0	0	0	289.8345204	0	0	0	205.5604287	0	0	151.5831482	0	0	0	457.8626486	0	0	0	236.0185282	0	0	0
VIRSorter_utg000616c_segment0_LN:i:55110_RC:i:2538_XC:f:1_000000	0	323.1592189	0	0	0	299.9788134	0	957.1222493	0	0	0	0	412.6229192	0	0	0	449.1021054	0	0	0	288.5741804	0	0
10_AE1712_C14_N14_19_200m_v_NODE_636_length_16785_cov_5.948288	0	613.601413	0	0	0	470.5536917	0	0	0	0	0	0	634.671154	0	0	0	378.0052358	0	0	0	625.8726953	0	0
12_AE1712_C16_N8_14_200m_c_NODE_1640_length_11271_cov_11.636412	456.4967963	0	0	0	504.4166817	0	0	0	402.815657	0	0	409.0062679	0	0	0	469.7422554	0	0	0	472.5615726	0	0	0
VIRSorter_utg002452l_segment0_LN:i:11840_RC:i:1042_XC:f:1_000000	0	0	0	0	0	0	0	0	0	0	2714.781231	0	0	0	0	0	0	0	0	0	0	0	0
8_AE1712_C11_N8_14_200m_c_NODE_1251_length_10310_cov_9.577739	179.0958164	443.7813229	0	0	107.0193502	480.2920492	0	0	184.7959346	0	0	236.0347918	0	0	0	268.6002826	397.3186815	0	0	410.5258689	0	0	0
10_AE1712_C14_N14_19_200m_v_NODE_1084_length_10933_cov_5.055545	0	511.3069323	0	0	0	329.1270932	0	335.0439907	0	0	0	0	515.0677675	0	0	0	445.3529236	0	0	0	567.4683222	0	0
VIRSorter_utg000420l_segment0_LN:i:17593_RC:i:1452_XC:f:1_000000	0	750.3536788	0	0	0	0	0	1079.316193	0	0	0	0	0	0	0	0	873.6109539	0	0	0	0	0	0
VIRSorter_utg001563l_segment0_LN:i:20826_RC:i:1777_XC:f:1_000000	0	0	0	0	0	0	0	621.9220448	0	0	0	0	0	0	2058.254808	0	0	0	0	0	0	0	0
10_AE1712_C14_N14_19_200m_c_NODE_248_length_19120_cov_9.589455	682.4737669	0	0	0	376.3636943	0	0	0	223.060779	234.8085774	0	171.857035	0	0	0	324.1045831	0	0	0	290.5984136	0	375.319794	0
VIRSorter_utg001809l_segment0_LN:i:64793_RC:i:1022_XC:f:0_938462	0	543.1965996	0	0	0	487.1182504	0	0	0	0	0	0	560.2525675	0	0	0	613.6705487	0	0	0	473.4231372	0	0
VIRSorter_utg002787l_segment0_LN:i:21299_RC:i:2975_XC:f:1_000000	0	0	0	0	0	338.4379782	0	0	0	0	0	0	0	0	2334.688353	0	0	0	0	0	0	0	0
VIRSorter_utg002451l_segment0_LN:i:17022_RC:i:1196_XC:f:1_000000	0	0	0	0	0	0	0	1101.029918	0	0	0	0	0	0	1567.779113	0	0	0	0	0	0	0	0
10_AE1712_C14_N14_19_200m_v_NODE_482_length_21641_cov_8.772306	0	935.4633354	0	0	0	734.1839858	0	0	0	0	0	0	0	0	0	0	583.8920703	0	0	0	408.6390735	0	0
6_AE1712_C8_N19_24_200m_v_NODE_1414_length_10437_cov_5.383880	0	481.0587422	0	0	0	471.9830529	0	299.1321626	0	0	0	0	363.1923061	0	0	0	597.1947865	0	0	0	444.7660974	0	0
10_AE1712_C14_N14_19_200m_v_NODE_920_length_12378_cov_5.513048	0	575.1325989	0	0	0	593.8127099	0	0	0	0	0	0	572.4641492	0	0	0	515.9682468	0	0	0	371.71643	0	0
10_AE1712_C14_N14_19_200m_v_NODE_555_length_18934_cov_7.931484	0	821.8704607	0	0	0	383.7634196	0	0	0	0	0	0	347.1633878	0	0	0	598.140681	0	0	0	477.3128331	0	0
VIRSorter_utg003472l_segment0_LN:i:10198_RC:i:700_XC:f:1_000000	0	1019.026442	0	0	0	962.2271957	0	0	0	0	0	0	0	0	0	0	641.8582046	0	0	0	0	0	0
VIRSorter_utg000059l_segment0_LN:i:27673_RC:i:1921_XC:f:0_982143	0	0	0	0	0	0	0	1248.929718	0	0	0	0	0	0	1365.998854	0	0	0	0	0	0	0	0
VIRSorter_utg002087l_segment0_LN:i:16254_RC:i:1759_XC:f:0_969697	0	479.2584123	0	0	0	469.7254638	0	634.85308	0	0	0	0	0	0	0	0	536.855317	0	0	0	488.3778392	0	0
VIRSorter_utg000910l_segment0_LN:i:98367_RC:i:2788_XC:f:0_974619	0	487.7437908	0	0	0	524.2949977	0	432.0875047	0	0	0	0	498.2598009	0	0	0	315.0516579	0	0	0	346.8754176	0	0
10_AE1712_C14_N14_19_200m_v_NODE_400_length_26118_cov_7.948696	0	698.96485	0	0	0	406.8335751	0	0	0	0	0	0	552.773704	0	0	0	653.6044943	0	0	0	291.9776643	0	0
VIRSorter_utg000649l_segment0_LN:i:74332_RC:i:5162_XC:f:1_000000	0	0	0	0	0	0	0	1403.321072	0	0	0	0	0	0	1192.288712	0	0	0	0	0	0	0	0
VIRSorter_utg000339l_segment0_LN:i:12807_RC:i:1629_XC:f:0_961538	0	428.3527603	0	0	0	506.1274173	0	1253.685562	0	0	0	0	0	0	0	0	392.5978081	0	0	0	0	0	0
VIRSorter_utg001228l_segment0_LN:i:37249_RC:i:3443_XC:f:1_000000	0	0	0	0	0	0	0	923.9354851	0	0	0	0	0	0	1656.677833	0	0	0	0	0	0	0	0
VIRSorter_utg001162l_segment0_LN:i:16371_RC:i:1399_XC:f:1_000000	0	1337.406845	0	0	0	0	0	1242.924164	0	0	0	0	0	0	0	0	0	0	0	0	0	0	0
VIRSorter_utg001609l_segment0_LN:i:14282_RC:i:206_XC:f:1_000000	0	561.5837926	0	0	0	529.3445164	0	0	0	0	0	0	574.9376274	0	0	0	449.4030718	0	0	0	461.2089027	0	0
10_AE1712_C14_N14_19_200m_c_NODE_408_length_14633_cov_8.256183	601.8589067	0	0	0	340.800968	0	0	0	254.8660232	241.6316522	0	145.0976758	0	0	0	330.5811477	0	0	0	311.1149582	0	341.5224827	0
VIRSorter_utg001517l_segment0_LN:i:53013_RC:i:2682_XC:f:0_962617	0	333.6898251	0	0	0	408.3698043	0	429.9352251	0	0	0	0	495.9226561	0	0	0	467.8566134	0	0	0	431.6825749	0	0
VIRSorter_utg003232l_segment0_LN:i:14500_RC:i:941_XC:f:1_000000	0	784.2753361	0	0	0	0	0	0	0	0	0	0	0	0	0	0	858.8292028	0	0	0	917.585153	0	0
VIRSorter_utg000921l_segment0_LN:i:40005_RC:i:2557_XC:f:0_987654	0	454.5303515	0	0	0	376.2559342	0	844.7003497	0	0	0	0	536.491595	0	0	0	346.4037607	0	0	0	0	0	0
VIRSorter_utg002636l_segment0_LN:i:13923_RC:i:765_XC:f:1_000000	0	0	0	0	0	0	0	513.4922769	0	0	0	0	645.7531157	0	0	0	706.8669532	0	0	0	687.5921501	0	0
VIRSorter_utg000964l_segment0_LN:i:39506_RC:i:2310_XC:f:0_987500	0	0	0	0	0	0	0	774.8033311	0	0	0	0	0	0	1773.706776	0	0	0	0	0	0	0	0
VIRSorter_utg002123l_segment0_LN:i:34718_RC:i:2574_XC:f:1_000000	0	0	0	0	0	0	0	1237.803821	0	0	0	0	0	0	1310.33948	0	0	0	0	0	0	0	0
VIRSorter_utg000634l_segment0_LN:i:32602_RC:i:1568_XC:f:1_000000	0	301.886203	0	0	0	0	0	749.6702586	0	0	0	0	627.4844336	0	0	0	390.482444	0	0	0	476.5319471	0	0
VIRSorter_utg001086l_segment0_LN:i:92737_RC:i:2763_XC:f:0_989247	0	424.0438825	0	0	0	477.0726471	0	471.6790368	0	0	0	0	544.398935	0	0	0	295.9875844	0	0	0	311.8239535	0	0
VIRSorter_utg001501l_segment0_LN:i:16312_RC:i:635_XC:f:0_969697	0	535.5849106	0	0	0	505.8068129	0	0	0	0	0	0	508.6795716	0	0	0	574.1665552	0	0	0	396.4395728	0	0
10_AE1712_C14_N14_19_200m_v_NODE_690_length_15653_cov_7.480868	0	765.6233887	0	0	0	644.9357469	0	0	0	0	0	0	0	0	0	0	557.2522419	0	0	0	543.4818642	0	0
VIRSorter_utg001201l_segment0_LN:i:52601_RC:i:3853_XC:f:0_990566	0	0	0	0	0	0	0	936.0333798	0	0	0	0	0	0	1569.942976	0	0	0	0	0	0	0	0
VIRSorter_utg000515l_segment0_LN:i:34051_RC:i:2492_XC:f:0_985507	0	0	0	1374.359494	0	0	0	1116.061162	0	0	0	0	0	0	0	0	0	0	0	0	0	0	0
2_AE1712_C3_N8_14_200m_c_NODE_1570_length_10710_cov_4.732719	759.5265105	0	0	0	459.1141162	0	0	0	244.8735023	77.18686893	0	206.551598	0	0	0	415.9952722	0	0	0	325.5322864	0	0	0
6_AE1712_C8_N19_24_200m_c_NODE_819_length_10335_cov_8.289628	515.1977007	0	0	0	287.4285735	0	0	0	271.3300899	260.5486607	0	185.8625899	0	0	0	461.4623148	0	0	0	300.6932895	0	205.6742554	0
VIRSorter_utg003513l_segment0_LN:i:12502_RC:i:877_XC:f:0_961538	0	598.3317031	0	0	0	566.0002816	0	0	0	0	0	0	0	0	0	0	737.8406983	0	0	0	581.7747415	0	0
10_AE1712_C14_N14_19_200m_v_NODE_573_length_18295_cov_8.932320	0	992.061207	0	0	0	688.591374	0	0	0	0	0	0	0	0	0	0	298.859664	0	0	0	501.6676334	0	0
VIRSorter_utg000567l_segment0_LN:i:19694_RC:i:2329_XC:f:1_000000	0	854.1903539	0	0	0	703.9135907	0	0	0	0	0	0	0	0	0	0	920.372538	0	0	0	0	0	0
VIRSorter_utg000918l_segment0_LN:i:97343_RC:i:2236_XC:f:0_984615	0	505.8463728	0	0	0	608.1731135	0	324.2825922	0	0	0	0	388.8229944	0	0	0	285.3591699	0	0	0	356.1576464	0	0
10_AE1712_C14_N14_19_200m_v_NODE_1146_length_10451_cov_8.192211	0	855.3354167	0	0	0	366.8381811	0	0	0	0	0	0	356.0834906	0	0	0	559.384804	0	0	0	322.7858238	0	0
VIRSorter_utg000932l_segment0_LN:i:12096_RC:i:374_XC:f:1_000000	0	655.6973624	0	0	0	461.897374	0	0	0	0	0	0	0	0	0	0	694.1231747	0	0	0	648.0616423	0	0
12_AE1712_C16_N8_14_200m_c_NODE_1380_length_12499_cov_7.644904	652.9683394	0	0	0	350.4926884	0	0	0	214.9586544	231.3903637	0	156.510319	0	0	0	336.5368945	0	0	0	273.0284963	0	235.7329838	0
VIRSorter_utg000729l_segment0_LN:i:24875_RC:i:1033_XC:f:0_980000	0	418.1861914	0	0	0	429.5163336	0	0	0	0	0	0	636.5603461	0	0	0	508.9084343	0	0	0	457.2308047	0	0
10_AE1712_C14_N14_19_200m_v_NODE_753_length_14718_cov_10.029779	0	923.7280967	0	0	0	534.1936573	0	0	0	0	0	0	0	0	0	0	672.066635	0	0	0	314.8001602	0	0
VIRSorter_utg000973l_segment0_LN:i:14281_RC:i:98_XC:f:0_724138	0	520.771902	0	0	0	493.2898843	0	0	0	0	0	0	549.7159395	0	0	0	429.5736836	0	0	0	447.6539019	0	0
VIRSorter_utg001125l_segment0_LN:i:55746_RC:i:3934_XC:f:0_964286	0	0	0	0	0	0	0	2437.283177	0	0	0	0	0	0	0	0	0	0	0	0	0	0	0
6_AE1712_C8_N19_24_200m_v_NODE_1357_length_10729_cov_6.432876	0	482.6869818	0	0	0	485.2346998	0	0	48.15881383	0	0	0	419.7901633	0	0	0	450.9852953	0	0	0	545.1320382	0	0
12_AE1712_C16_N8_14_200m_v_NODE_143_length_47365_cov_11.810163	0	0	0	0	0	2431.570339	0	0	0	0	0	0	0	0	0	0	0	0	0	0	0	0	0
VIRSorter_utg000826l_segment0_LN:i:77053_RC:i:1435_XC:f:0_987097	0	527.8276068	0	0	0	527.2873051	0	0	0	0	0	0	538.4586919	0	0	0	425.1107814	0	0	0	410.9964649	0	0
10_AE1712_C14_N14_19_200m_v_NODE_914_length_12441_cov_6.912731	122.1759702	757.621187	0	0	144.6993097	487.5857984	0	0	63.31483393	0	0	0	0	0	0	100.5320136	641.101489	0	0	105.7682659	0	0	0
12_AE1712_C16_N8_14_200m_v_NODE_777_length_12437_cov_12.295307	0	0	0	0	0	2414.711893	0	0	0	0	0	0	0	0	0	0	0	0	0	0	0	0	0
10_AE1712_C14_N14_19_200m_v_NODE_1089_length_10901_cov_4.914911	0	519.1569002	0	0	68.99689704	898.1597577	0	0	0	0	0	0	0	0	0	0	562.342874	0	0	51.61952731	308.0226598	0	0
9_AE1712_C14_N3_8_80m_c_NODE_154_length_12682_cov_14.065133	0	0	0	0	0	0	346.3305013	0	0	596.7319741	0	0	0	0	0	0	0	0	0	0	0	1461.831581	0
VIRSorter_utg000909l_segment0_LN:i:80783_RC:i:14591_XC:f:0_993827	0	0	0	0	0	0	0	0	0	0	2399.335331	0	0	0	0	0	0	0	0	0	0	0	0
VIRSorter_utg000331l_segment0_LN:i:13996_RC:i:1856_XC:f:1_000000	0	498.4928194	0	0	0	539.8977432	0	701.2786798	0	0	0	0	0	0	0	0	641.6346295	0	0	0	0	0	0
10_AE1712_C14_N14_19_200m_v_NODE_510_length_20574_cov_8.972679	0	866.7066181	0	0	0	414.5815138	0	0	0	0	0	0	0	0	0	0	750.9972308	0	0	0	345.4609827	0	0
10_AE1712_C14_N14_19_200m_v_NODE_1061_length_11072_cov_8.985903	0	923.1125427	0	0	0	468.563273	0	0	0	0	0	0	431.2032206	0	0	0	213.8409473	0	0	0	336.1787539	0	0
10_AE1712_C14_N14_19_200m_v_NODE_1141_length_10501_cov_9.215081	0	544.0371948	0	0	0	462.0843932	0	0	0	0	0	0	465.4034399	0	0	0	451.8795955	0	0	0	447.5507661	0	0
10_AE1712_C14_N14_19_200m_v_NODE_430_length_24039_cov_8.880978	0	726.4860697	0	0	0	616.2817322	0	0	0	0	0	0	0	0	0	0	682.9100255	0	0	0	343.7224065	0	0
3_AE1712_C6_N1_7_80m_c_NODE_180_length_16944_cov_17.099247	0	0	0	0	0	0	642.0155049	0	0	947.1289142	0	0	0	0	0	0	0	0	0	0	0	780.0850061	0
10_AE1712_C14_N14_19_200m_v_NODE_381_length_27663_cov_8.930653	0	901.1313088	0	0	0	340.3749628	0	0	0	0	0	0	441.6229913	0	0	0	414.6801449	0	0	0	266.7241084	0	0
VIRSorter_utg001666l_segment0_LN:i:11851_RC:i:186_XC:f:1_000000	0	538.8877218	0	0	0	543.0637113	0	0	0	0	0	0	451.1858089	0	0	0	443.5127288	0	0	0	387.2457461	0	0
VIRSorter_utg000436l_segment0_LN:i:17197_RC:i:804_XC:f:0_971429	0	0	0	0	0	0	0	1168.982942	0	0	0	0	0	0	1181.048644	0	0	0	0	0	0	0	0
10_AE1712_C14_N14_19_200m_v_NODE_1095_length_10867_cov_7.022799	0	724.0106161	0	0	0	567.3227746	0	0	0	0	0	0	0	0	0	0	479.6974926	0	0	0	578.7396	0	0
VIRSorter_utg000609l_segment0_LN:i:174960_RC:i:10736_XC:f:0_991453	0	0	0	0	0	0	0	1071.141002	0	73.47490257	0	0	0	0	1195.835044	0	0	0	0	0	0	0	0
10_AE1712_C14_N14_19_200m_v_NODE_1050_length_11162_cov_9.644475	0	1044.780427	0	0	0	629.947493	0	0	0	0	0	0	0	0	0	0	352.7412538	0	0	0	311.6029481	0	0
VIRSorter_utg000890c_segment0_LN:i:51934_RC:i:1551_XC:f:0_980769	0	394.1795864	0	0	0	484.4732644	0	0	0	0	0	0	485.8924095	0	0	0	541.4214077	0	0	0	422.1204058	0	0
3_AE1712_C6_N1_7_80m_c_NODE_320_length_13165_cov_17.017726	0	0	0	0	0	0	690.2610767	0	0	921.0650353	0	0	0	0	0	0	0	0	0	0	0	714.8196577	0
8_AE1712_C11_N8_14_200m_c_NODE_252_length_23349_cov_9.326358	534.3082245	0	0	0	387.5527628	0	0	0	300.3131786	0	0	289.4002346	0	0	0	425.5471422	0	0	0	388.194114	0	0	0
10_AE1712_C14_N14_19_200m_v_NODE_906_length_12552_cov_10.619639	0	1075.716978	0	0	0	526.3655675	0	0	0	0	0	0	0	0	0	0	296.3745412	0	0	0	423.3875037	0	0
VIRSorter_utg003678l_segment0_LN:i:11416_RC:i:156_XC:f:0_782609	0	635.1788965	0	0	0	602.9766512	0	0	0	0	0	0	0	0	0	0	510.4390636	0	0	0	569.368969	0	0
VIRSorter_utg002121l_segment0_LN:i:27128_RC:i:988_XC:f:0_981818	0	0	0	1058.334289	0	0	0	0	0	0	0	0	0	0	1232.139863	0	0	0	0	0	0	0	0
VIRSorter_utg000997l_segment0_LN:i:81793_RC:i:1590_XC:f:0_945122	0	557.1954884	0	0	0	594.2936164	0	0	0	0	0	0	439.2274178	0	0	0	333.4708033	0	0	0	365.2778046	0	0
10_AE1712_C14_N14_19_200m_c_NODE_153_length_23702_cov_16.526265	1187.470861	0	0	0	200.896569	0	0	0	162.9294559	0	0	147.2116013	0	0	0	373.5397614	0	0	0	216.9574472	0	0	0
VIRSorter_utg003102l_segment0_LN:i:18651_RC:i:290_XC:f:0_947368	0	495.4084307	0	0	0	572.3589347	0	0	0	0	0	0	388.6477085	0	0	0	405.7113453	0	0	0	419.8219492	0	0
12_AE1712_C16_N8_14_200m_c_NODE_186_length_37288_cov_11.288033	522.5208571	0	0	0	501.7474959	0	0	0	250.7925628	0	0	208.4388034	0	0	0	420.3354209	0	0	0	360.7517596	0	0	0
VIRSorter_utg000750l_segment0_LN:i:14373_RC:i:131_XC:f:0_827586	0	1008.085467	0	0	0	0	0	0	0	0	0	0	0	0	0	0	730.6862963	0	0	0	524.0333848	0	0
9_AE1712_C14_N3_8_80m_c_NODE_58_length_20574_cov_13.049568	0	0	0	0	0	0	415.6813049	0	0	616.8573745	0	0	0	0	0	0	0	0	0	0	0	1206.400898	0
6_AE1712_C8_N19_24_200m_v_NODE_627_length_17995_cov_7.800759	0	523.28045	0	0	0	698.8507135	0	0	58.31260069	0	0	0	0	0	0	0	559.9179445	0	0	57.6336128	340.0389824	0	0
12_AE1712_C16_N8_14_200m_c_NODE_416_length_25596_cov_13.438693	525.5093341	0	0	0	609.6018512	0	0	0	229.2097929	0	0	181.7720482	0	0	0	399.6231688	0	0	0	277.1202713	0	0	0
12_AE1712_C16_N8_14_200m_c_NODE_897_length_16078_cov_12.878820	309.6913347	278.6606234	0	0	403.1800957	0	0	0	194.946735	78.07814143	0	197.0932183	0	0	0	318.3224422	0	0	0	283.8538501	0	150.8678047	0
VIRSorter_utg000758l_segment0_LN:i:17991_RC:i:962_XC:f:1_000000	0	0	0	0	0	0	0	772.5121947	0	0	0	0	0	0	1441.734072	0	0	0	0	0	0	0	0
VIRSorter_utg002563l_segment0_LN:i:15444_RC:i:422_XC:f:0_967742	0	591.15024	0	0	0	0	0	0	0	0	0	0	527.454635	0	0	0	593.9959433	0	0	0	496.8055136	0	0
6_AE1712_C8_N19_24_200m_v_NODE_1409_length_10453_cov_6.017926	111.3369586	281.4273068	0	0	82.53530196	446.0274582	0	0	87.11053209	0	0	0	0	0	0	96.18477908	725.8278383	0	0	75.17332237	294.3497894	0	0
10_AE1712_C14_N14_19_200m_v_NODE_451_length_22747_cov_8.162903	0	818.4220347	0	0	0	377.885673	0	0	0	0	0	0	0	0	0	0	615.5709368	0	0	0	380.261974	0	0
10_AE1712_C14_N14_19_200m_c_NODE_675_length_11417_cov_7.423633	504.0117296	0	0	0	289.687333	0	0	0	147.3672843	202.7327817	0	97.88880151	0	0	0	310.5562334	0	0	0	300.3939583	0	326.8878555	0
VIRSorter_utg001788l_segment0_LN:i:20809_RC:i:629_XC:f:1_000000	0	590.349358	0	0	0	573.4008989	0	0	0	0	0	0	0	0	0	0	532.6933812	0	0	0	473.2610665	0	0
10_AE1712_C14_N14_19_200m_v_NODE_773_length_14462_cov_7.748001	0	867.1765572	0	0	67.09761422	784.6791726	0	0	0	0	0	0	0	0	0	60.68413497	385.1424397	0	0	0	0	0	0
6_AE1712_C8_N19_24_200m_c_NODE_412_length_15329_cov_6.633687	342.6848607	0	0	0	362.7771704	0	0	0	347.9971536	0	0	347.8812495	0	0	0	372.3741215	0	0	0	390.613479	0	0	0
VIRSorter_utg001450l_segment0_LN:i:25921_RC:i:1729_XC:f:0_980769	0	600.416644	0	0	0	694.2821014	0	0	0	0	0	0	0	0	0	0	480.1704399	0	0	0	385.4924362	0	0
3_AE1712_C6_N1_7_80m_c_NODE_338_length_12710_cov_18.722869	0	0	0	0	0	0	366.9886881	0	0	700.5935942	0	0	0	0	0	0	0	0	0	0	0	1092.710135	0
10_AE1712_C14_N14_19_200m_v_NODE_560_length_18737_cov_9.481726	0	989.2614292	0	0	0	559.8152891	0	0	0	0	0	0	0	0	0	0	610.7382758	0	0	0	0	0	0
VIRSorter_utg001851l_segment0_LN:i:16141_RC:i:159_XC:f:0_848485	0	357.0610197	0	0	0	457.7161588	0	0	0	0	0	0	401.872053	0	0	0	580.3062703	0	0	0	359.5463966	0	0
VIRSorter_utg001239l_segment0_LN:i:12433_RC:i:1179_XC:f:1_000000	0	545.4999629	0	0	0	0	0	680.884094	0	0	0	0	0	0	0	0	544.9470144	0	0	0	369.3443048	0	0
VIRSorter_utg003218l_segment0_LN:i:12966_RC:i:3102_XC:f:1_000000	0	522.9296504	0	0	0	0	0	1026.238199	0	0	0	0	0	0	0	0	581.6563197	0	0	0	0	0	0
VIRSorter_utg003042l_segment0_LN:i:15307_RC:i:564_XC:f:1_000000	0	617.7249628	0	0	0	474.2005663	0	0	0	0	0	0	0	0	0	0	619.1137416	0	0	0	417.5676936	0	0
3_AE1712_C6_N1_7_80m_c_NODE_381_length_11960_cov_7.038122	0	0	0	0	0	0	626.9689099	0	0	368.8466146	0	0	0	1128.576028	0	0	0	0	0	0	0	0	0
VIRSorter_utg000127l_segment0_LN:i:24337_RC:i:7233_XC:f:0_938776	0	1013.089325	0	0	0	0	0	0	0	0	0	0	0	0	0	0	1108.089599	0	0	0	0	0	0
VIRSorter_utg003202l_segment0_LN:i:15246_RC:i:424_XC:f:1_000000	0	435.3886085	0	0	0	358.0616367	0	380.4501493	0	0	0	0	0	0	0	0	391.746503	0	0	0	553.4418431	0	0
VIRSorter_utg003159l_segment0_LN:i:11510_RC:i:790_XC:f:0_958333	0	0	0	0	0	0	0	736.8954372	0	0	0	0	0	0	1370.867547	0	0	0	0	0	0	0	0
VIRSorter_utg000325l_segment0_LN:i:23532_RC:i:1662_XC:f:0_979167	0	500.6174734	0	0	0	330.5564543	0	797.2634111	0	0	0	0	0	0	0	0	473.3342024	0	0	0	0	0	0
10_AE1712_C14_N14_19_200m_v_NODE_1038_length_11261_cov_6.022800	0	594.5523341	0	0	0	550.6647063	0	0	0	0	0	0	0	0	0	0	630.5934611	0	0	0	325.8946337	0	0
6_AE1712_C8_N19_24_200m_c_NODE_852_length_10040_cov_7.483890	409.134525	0	0	0	72.50108798	0	0	0	193.5401369	354.3358972	0	98.69030499	0	0	0	458.3976384	0	0	0	191.6021727	0	319.4563618	0
VIRSorter_utg001412l_segment0_LN:i:21582_RC:i:769_XC:f:1_000000	0	235.8498371	0	1567.113512	0	0	0	0	0	0	0	0	0	0	0	0	290.1402366	0	0	0	0	0	0
12_AE1712_C16_N8_14_200m_v_NODE_705_length_13576_cov_10.448033	0	0	0	0	0	2091.34232	0	0	0	0	0	0	0	0	0	0	0	0	0	0	0	0	0
2_AE1712_C3_N8_14_200m_c_NODE_758_length_16221_cov_7.566836	282.0779926	287.7681747	0	0	337.5883213	0	0	0	256.1442058	87.61509099	0	195.5444964	0	0	0	332.4766411	0	0	0	304.8290031	0	0	0
2_AE1712_C3_N8_14_200m_c_NODE_1071_length_13409_cov_8.661191	331.3462275	0	0	0	353.1760269	0	0	0	378.9512715	0	0	291.3065995	0	0	0	332.0550267	0	0	0	393.2799982	0	0	0
VIRSorter_utg000882l_segment0_LN:i:19480_RC:i:928_XC:f:1_000000	0	561.0939969	0	0	0	411.8964523	0	0	0	0	0	0	0	0	0	0	619.3115195	0	0	0	480.7015833	0	0
12_AE1712_C16_N8_14_200m_c_NODE_389_length_26652_cov_9.157705	100.3452847	141.6038901	0	0	404.354764	0	244.4983461	0	228.7379404	126.8544477	0	186.0286384	0	0	0	195.6255554	0	0	0	277.2603254	0	166.8464949	0
VIRSorter_utg001102l_segment0_LN:i:16744_RC:i:307_XC:f:0_970588	0	628.4806102	0	0	0	408.0892755	0	0	0	0	0	0	0	0	0	0	541.5847895	0	0	0	488.3631055	0	0
VIRSorter_utg002168l_segment0_LN:i:13451_RC:i:466_XC:f:0_962963	0	509.2286103	0	0	0	858.6051947	0	0	0	0	0	0	0	0	0	0	691.225298	0	0	0	0	0	0
3_AE1712_C6_N1_7_80m_c_NODE_19_length_41768_cov_15.297978	0	0	0	0	0	0	391.1055918	0	0	662.0318716	0	0	0	0	0	0	0	0	0	0	0	1003.754046	0
10_AE1712_C14_N14_19_200m_v_NODE_608_length_17498_cov_11.902015	0	694.5566893	0	0	0	403.2935686	0	0	0	0	0	0	0	0	0	0	507.3262108	0	0	0	448.862065	0	0
VIRSorter_utg001819l_segment0_LN:i:29628_RC:i:614_XC:f:0_966667	0	693.1601098	0	0	0	472.6509786	0	0	0	0	0	0	0	0	0	0	443.7363039	0	0	0	435.6754066	0	0
VIRSorter_utg000775l_segment0_LN:i:67262_RC:i:3740_XC:f:0_992593	0	0	0	1075.51875	0	0	0	956.5321081	0	0	0	0	0	0	0	0	0	0	0	0	0	0	0
VIRSorter_utg000898l_segment0_LN:i:19695_RC:i:516_XC:f:0_900000	0	585.6102543	0	0	0	512.2990512	0	0	0	0	0	0	0	0	0	0	481.8558519	0	0	0	433.715825	0	0
10_AE1712_C14_N14_19_200m_v_NODE_814_length_13829_cov_7.779014	0	872.2598416	0	0	0	451.1036939	0	0	0	0	0	0	0	0	0	0	469.043281	0	0	0	219.2816056	0	0
VIRSorter_utg001227l_segment0_LN:i:13568_RC:i:3712_XC:f:1_000000	0	452.9749194	0	0	0	0	0	968.7515025	0	0	0	0	0	0	0	0	589.1288862	0	0	0	0	0	0
VIRSorter_utg000404l_segment0_LN:i:98815_RC:i:2893_XC:f:0_989899	0	475.115006	0	0	0	443.7297936	0	0	0	0	0	0	414.5315875	0	0	0	376.7239787	0	0	0	295.4548167	0	0
3_AE1712_C6_N1_7_80m_c_NODE_122_length_20198_cov_15.335620	0	0	0	0	0	0	502.4551008	0	0	824.1967331	0	0	0	0	0	0	0	0	0	0	0	677.8122544	0
VIRSorter_utg003234l_segment0_LN:i:13340_RC:i:261_XC:f:1_000000	0	380.3726445	0	0	0	453.468151	0	363.5096253	0	0	0	0	0	0	0	0	442.5754334	0	0	0	362.9646142	0	0
10_AE1712_C14_N14_19_200m_v_NODE_1156_length_10369_cov_11.790420	0	621.2461963	0	0	90.98442149	768.6756716	0	0	0	0	0	0	0	0	0	75.2316045	353.1024135	0	0	90.01355888	0	0	0
10_AE1712_C14_N14_19_200m_v_NODE_916_length_12424_cov_6.977079	0	782.249965	0	0	0	466.4125521	0	0	0	0	0	0	0	0	0	0	735.880117	0	0	0	0	0	0
3_AE1712_C6_N1_7_80m_c_NODE_444_length_11259_cov_7.275532	0	0	0	0	0	0	533.1129793	0	0	397.1637105	0	0	0	684.1737193	0	0	0	0	0	0	0	365.6634194	0
VIRSorter_utg000652l_segment0_LN:i:52946_RC:i:2069_XC:f:1_000000	0	627.9113883	0	0	0	885.4424514	0	0	0	0	0	0	0	0	0	0	464.4513932	0	0	0	0	0	0
VIRSorter_utg001303l_segment1_LN:i:22283_RC:i:1532_XC:f:0_977778	0	0	0	1563.98455	0	0	0	411.1895632	0	0	0	0	0	0	0	0	0	0	0	0	0	0	0
VIRSorter_utg003226l_segment0_LN:i:18760_RC:i:181_XC:f:0_868421	0	396.8271303	0	0	0	432.8158868	0	0	0	0	0	0	457.7687668	0	0	0	332.2841357	0	0	0	348.1867166	0	0
VIRSorter_utg002796l_segment0_LN:i:13497_RC:i:614_XC:f:1_000000	0	386.3163807	0	0	0	476.0974755	0	0	0	0	0	0	0	0	0	0	623.5938418	0	0	0	479.3755506	0	0
6_AE1712_C8_N19_24_200m_c_NODE_612_length_12089_cov_5.194139	211.0299596	0	0	0	400.2335184	0	0	0	397.0817539	0	0	340.2589833	0	0	0	285.7057826	0	0	0	327.284335	0	0	0
VIRSorter_utg002898l_segment0_LN:i:19466_RC:i:385_XC:f:0_974359	0	485.0763902	0	0	0	435.2604951	0	0	0	0	0	0	0	0	0	0	537.1046892	0	0	0	494.9343341	0	0
10_AE1712_C14_N14_19_200m_c_NODE_705_length_11084_cov_7.051967	494.3523799	0	0	0	284.0998751	0	0	0	161.1764345	150.645081	0	137.4945691	0	0	0	286.1982566	0	0	0	182.1608823	0	255.0131102	0
10_AE1712_C14_N14_19_200m_v_NODE_1181_length_10207_cov_10.114413	0	780.3304956	0	0	0	364.8344038	0	0	0	0	0	0	0	0	0	0	553.5718524	0	0	0	245.772792	0	0
VIRSorter_utg000687l_segment0_LN:i:10997_RC:i:1002_XC:f:1_000000	0	356.9551179	0	0	0	339.4532253	0	559.8704328	0	0	0	0	0	0	0	0	374.2474549	0	0	0	307.1681054	0	0
9_AE1712_C14_N3_8_80m_c_NODE_177_length_12023_cov_11.021597	0	0	0	0	0	0	366.847516	0	0	601.3752702	0	0	0	0	0	0	0	0	0	0	0	966.1333325	0
10_AE1712_C14_N14_19_200m_v_NODE_970_length_11877_cov_11.886864	0	730.5103366	0	0	0	401.2229988	0	0	0	0	0	0	290.3123399	0	0	0	509.0976132	0	0	0	0	0	0
12_AE1712_C16_N8_14_200m_v_NODE_557_length_16550_cov_6.001943	79.25477932	569.8441298	0	0	0	737.9110115	0	0	0	0	0	0	0	0	0	0	541.3698134	0	0	0	0	0	0
VIRSorter_utg001857l_segment0_LN:i:13028_RC:i:612_XC:f:1_000000	0	449.1227429	0	0	0	0	0	542.1314824	0	0	0	0	0	0	0	0	575.7143825	0	0	0	350.8829831	0	0
VIRSorter_utg002285l_segment0_LN:i:21006_RC:i:836_XC:f:0_976744	0	188.2469963	0	0	0	0	0	589.8982058	0	0	0	0	466.9615364	0	0	0	302.0069129	0	0	0	370.5524679	0	0
VIRSorter_utg003013l_segment0_LN:i:13024_RC:i:830_XC:f:0_962963	0	853.5350868	0	0	0	0	0	576.0298875	0	0	0	0	0	0	0	0	487.5914121	0	0	0	0	0	0
12_AE1712_C16_N8_14_200m_c_NODE_1481_length_11949_cov_7.269794	128.5461448	240.297711	0	0	329.7137985	0	0	0	242.1319799	148.5787976	0	176.7395004	0	0	0	190.8354485	0	0	0	264.9959848	0	194.2627694	0
VIRSorter_utg002460l_segment0_LN:i:29040_RC:i:510_XC:f:0_983051	0	602.9847617	0	0	0	467.5213088	0	0	0	0	0	0	0	0	0	0	474.7530441	0	0	0	361.3881087	0	0
VIRSorter_utg002094l_segment0_LN:i:17480_RC:i:259_XC:f:0_942857	0	579.4944276	0	0	0	616.7759972	0	0	0	0	0	0	0	0	0	0	265.2374144	0	0	0	441.6425537	0	0
VIRSorter_utg001471l_segment0_LN:i:52614_RC:i:1071_XC:f:0_971698	0	406.1332474	0	0	0	325.2664823	0	0	0	0	0	0	356.9599199	0	0	0	400.4917276	0	0	0	407.6077147	0	0
6_AE1712_C8_N19_24_200m_v_NODE_1104_length_12464_cov_6.734480	0	492.5887963	0	0	0	436.0753645	0	0	0	0	0	0	390.4005671	0	0	0	570.4947647	0	0	0	0	0	0
12_AE1712_C16_N8_14_200m_c_NODE_490_length_22806_cov_8.829601	554.6955589	0	0	0	389.0359583	0	0	0	204.9750928	0	0	170.8479709	0	0	0	326.1949403	0	0	0	236.4112288	0	0	0
10_AE1712_C14_N14_19_200m_v_NODE_1014_length_11454_cov_7.826668	0	812.736434	0	0	0	454.6704174	0	0	0	0	0	0	0	0	0	0	608.8550859	0	0	0	0	0	0
10_AE1712_C14_N14_19_200m_v_NODE_628_length_17014_cov_8.337014	0	827.1589298	0	0	0	464.0480949	0	0	0	0	0	0	0	0	0	0	584.8121677	0	0	0	0	0	0
8_AE1712_C11_N8_14_200m_c_NODE_1029_length_11435_cov_8.309297	302.4699531	0	0	0	300.7575195	0	0	0	297.5447785	0	0	254.1883666	0	0	0	358.8434868	0	0	0	358.3543639	0	0	0
VIRSorter_utg003191l_segment0_LN:i:10841_RC:i:136_XC:f:0_954545	0	328.7653933	0	0	0	389.6812418	0	0	0	0	0	0	333.4131858	0	0	0	414.5339612	0	0	0	405.2208559	0	0
VIRSorter_utg002643l_segment0_LN:i:27894_RC:i:1140_XC:f:1_000000	0	479.4238838	0	0	0	340.561982	0	669.7581966	0	0	0	0	0	0	0	0	367.8927638	0	0	0	0	0	0
10_AE1712_C14_N14_19_200m_c_NODE_589_length_12055_cov_7.205460	622.759741	0	0	0	202.7930213	0	0	0	262.4216352	119.8844964	0	166.5083564	0	0	0	259.6684339	0	0	0	219.7145896	0	0	0
10_AE1712_C14_N14_19_200m_v_NODE_359_length_29004_cov_18.232378	0	1849.838983	0	0	0	0	0	0	0	0	0	0	0	0	0	0	0	0	0	0	0	0	0
8_AE1712_C11_N8_14_200m_c_NODE_632_length_14653_cov_6.940862	355.9895971	228.767657	0	0	297.9779431	0	0	0	209.2486425	0	0	176.3179926	0	0	0	276.8695943	0	0	0	300.7811665	0	0	0
VIRSorter_utg002345l_segment0_LN:i:19321_RC:i:3834_XC:f:1_000000	0	932.0215282	0	0	0	0	0	0	0	0	0	0	0	0	0	0	913.2869283	0	0	0	0	0	0
10_AE1712_C14_N14_19_200m_v_NODE_1068_length_11050_cov_7.456120	0	780.9460495	0	0	0	583.5533703	0	0	0	0	0	0	0	0	0	0	477.1521765	0	0	0	0	0	0
10_AE1712_C14_N14_19_200m_v_NODE_563_length_18469_cov_7.307525	0	620.6835932	0	0	0	548.6475706	0	0	0	0	0	0	0	0	0	0	239.1479245	0	0	0	424.4483299	0	0
10_AE1712_C14_N14_19_200m_c_NODE_454_length_13696_cov_6.200308	457.0843142	0	0	0	503.2703188	0	0	0	180.6567732	0	0	131.516822	0	0	0	323.4881048	0	0	0	236.6254291	0	0	0
10_AE1712_C14_N14_19_200m_v_NODE_1004_length_11598_cov_8.247288	0	862.1329859	0	0	0	567.4162842	0	0	0	0	0	0	0	0	0	0	400.6895055	0	0	0	0	0	0
12_AE1712_C16_N8_14_200m_v_NODE_991_length_10030_cov_5.752537	0	478.8281864	0	0	0	589.7917969	0	0	0	0	0	0	0	0	0	0	359.5344961	0	0	0	393.6401704	0	0
10_AE1712_C14_N14_19_200m_v_NODE_886_length_12846_cov_6.122093	0	642.5920197	0	0	0	349.3118094	0	0	0	0	0	0	0	0	0	0	481.3055133	0	0	0	340.8788031	0	0
VIRSorter_utg002040l_segment0_LN:i:37839_RC:i:1661_XC:f:0_973684	0	379.7372339	0	0	0	0	0	820.6954884	0	0	0	0	380.4677016	0	0	0	224.3317771	0	0	0	0	0	0
VIRSorter_utg001729l_segment0_LN:i:37904_RC:i:723_XC:f:0_973684	0	586.5964644	0	0	0	589.8853065	0	0	0	0	0	0	0	0	0	0	608.8034916	0	0	0	0	0	0
VIRSorter_utg002031l_segment0_LN:i:10815_RC:i:1036_XC:f:1_000000	0	331.4791259	0	0	0	0	0	620.116907	0	0	0	0	0	0	0	0	440.1677019	0	0	0	391.0765072	0	0
VIRSorter_utg001597l_segment0_LN:i:23976_RC:i:1160_XC:f:1_000000	0	0	0	0	0	0	0	761.4557256	0	0	0	0	0	0	1021.103077	0	0	0	0	0	0	0	0
VIRSorter_utg002059l_segment0_LN:i:13811_RC:i:207_XC:f:0_964286	0	425.2418962	0	0	0	346.4530872	0	0	0	0	0	0	386.8753737	0	0	0	302.8410199	0	0	0	307.919524	0	0
VIRSorter_utg003742l_segment0_LN:i:11782_RC:i:315_XC:f:1_000000	0	332.4388606	0	0	0	420.4726189	0	0	0	0	0	0	339.5092385	0	0	0	311.3626694	0	0	0	363.2150871	0	0
VIRSorter_utg003788l_segment0_LN:i:13295_RC:i:3146_XC:f:1_000000	0	442.3979812	0	0	0	0	0	896.8237038	0	0	0	0	0	0	0	0	426.8477877	0	0	0	0	0	0
VIRSorter_utg002053l_segment0_LN:i:13899_RC:i:281_XC:f:0_964286	0	487.7901228	0	0	0	489.0953106	0	0	0	0	0	0	0	0	0	0	381.2298761	0	0	0	399.5778501	0	0
10_AE1712_C14_N14_19_200m_v_NODE_185_length_53146_cov_17.322618	0	1749.622824	0	0	0	0	0	0	0	0	0	0	0	0	0	0	0	0	0	0	0	0	0
VIRSorter_utg000635l_segment0_LN:i:13919_RC:i:203_XC:f:0_964286	0	506.0647952	0	0	0	422.342811	0	0	0	0	0	0	0	0	0	0	465.0017318	0	0	0	340.4515259	0	0
VIRSorter_utg000684l_segment0_LN:i:76731_RC:i:2964_XC:f:0_993506	0	0	0	1730.961878	0	0	0	0	0	0	0	0	0	0	0	0	0	0	0	0	0	0	0
8_AE1712_C11_N8_14_200m_c_NODE_1177_length_10621_cov_7.272477	158.7593694	0	0	0	353.3798247	0	0	0	307.8926819	0	0	336.1556687	0	0	0	240.5186354	0	0	0	322.9536443	0	0	0
10_AE1712_C14_N14_19_200m_v_NODE_357_length_29271_cov_16.695211	0	1709.373537	0	0	0	0	0	0	0	0	0	0	0	0	0	0	0	0	0	0	0	0	0
9_AE1712_C14_N3_8_80m_c_NODE_22_length_31270_cov_13.890424	0	0	0	0	0	0	300.7789642	0	0	495.6710194	0	0	0	0	0	0	0	0	0	0	0	910.459113	0
10_AE1712_C14_N14_19_200m_c_NODE_211_length_20540_cov_11.841470	601.1094744	0	0	0	300.0895154	0	0	0	161.6811374	0	0	128.2661027	0	0	0	300.2851389	0	0	0	208.0022268	0	0	0
VIRSorter_utg003100l_segment0_LN:i:10531_RC:i:347_XC:f:1_000000	0	598.6427895	0	0	0	563.3686541	0	0	0	0	0	0	0	0	0	0	278.2821593	0	0	0	257.5008144	0	0
VIRSorter_utg002632l_segment0_LN:i:12491_RC:i:498_XC:f:1_000000	0	242.8923041	0	0	0	0	0	436.5309209	0	0	0	0	0	0	0	0	599.9378805	0	0	0	418.1865089	0	0
VIRSorter_utg001338l_segment0_LN:i:18292_RC:i:242_XC:f:0_891892	0	421.1646784	0	0	0	443.689718	0	0	0	0	0	0	0	0	0	0	323.2035486	0	0	0	508.2093947	0	0
VIRSorter_utg003310l_segment0_LN:i:15669_RC:i:199_XC:f:0_968750	0	328.26236	0	0	0	0	0	0	0	0	0	0	477.9266409	0	0	0	421.5679766	0	0	0	464.2587779	0	0
10_AE1712_C14_N14_19_200m_v_NODE_704_length_15390_cov_6.192059	0	621.7624674	0	0	0	275.3991457	0	0	0	0	0	0	0	0	0	0	330.2203659	0	0	0	461.0173647	0	0
3_AE1712_C6_N1_7_80m_c_NODE_1552_length_6041_cov_19.246814	0	0	0	0	0	0	226.2047923	0	0	985.3434744	0	0	0	0	0	0	0	0	0	0	0	474.3237324	0
VIRSorter_utg002980l_segment0_LN:i:14248_RC:i:3154_XC:f:1_000000	0	0	0	0	0	0	0	1682.683504	0	0	0	0	0	0	0	0	0	0	0	0	0	0	0
6_AE1712_C8_N19_24_200m_c_NODE_571_length_12589_cov_6.160246	455.7751207	0	0	0	373.1057591	0	0	0	189.1232396	0	0	123.0100281	0	0	0	346.6024962	0	0	0	183.5614228	0	0	0
10_AE1712_C14_N14_19_200m_v_NODE_507_length_20707_cov_7.795686	0	788.392267	0	0	0	522.9057121	0	0	0	0	0	0	0	0	0	0	354.5126562	0	0	0	0	0	0
VIRSorter_utg000588l_segment0_LN:i:16214_RC:i:1654_XC:f:1_000000	0	380.5712103	0	0	0	348.4835814	0	591.8769146	0	0	0	0	0	0	0	0	343.3682993	0	0	0	0	0	0
3_AE1712_C6_N1_7_80m_c_NODE_507_length_10512_cov_10.549209	0	0	0	0	0	0	0	0	0	529.9265939	0	0	0	0	0	0	0	0	0	0	0	1128.673606	0
10_AE1712_C14_N14_19_200m_v_NODE_842_length_13568_cov_7.966126	0	816.6746556	0	0	0	365.7694999	0	0	0	0	0	0	0	0	0	0	474.3402902	0	0	0	0	0	0
VIRSorter_utg001276l_segment0_LN:i:13071_RC:i:649_XC:f:0_962963	0	426.7509962	0	0	0	442.313791	0	0	0	0	0	0	0	0	0	0	373.1209806	0	0	0	400.7418122	0	0
VIRSorter_utg000577l_segment0_LN:i:16239_RC:i:1534_XC:f:1_000000	0	554.4618993	0	0	0	600.8259303	0	0	0	0	0	0	0	0	0	0	473.3170043	0	0	0	0	0	0
VIRSorter_utg002057l_segment0_LN:i:19956_RC:i:449_XC:f:1_000000	0	442.8546825	0	0	0	373.8514015	0	0	0	0	0	0	0	0	0	0	430.1670175	0	0	0	373.2782018	0	0
VIRSorter_utg000449l_segment0_LN:i:48350_RC:i:1162_XC:f:0_979381	0	0	0	1597.310483	0	0	0	0	0	0	0	0	0	0	0	0	0	0	0	0	0	0	0
10_AE1712_C14_N14_19_200m_c_NODE_171_length_22661_cov_7.222237	440.6430647	0	0	0	295.5323688	0	0	0	186.9760123	0	0	145.98859	0	0	0	296.3914056	0	0	0	220.975076	0	0	0
10_AE1712_C14_N14_19_200m_v_NODE_936_length_12245_cov_15.469428	0	1570.278195	0	0	0	0	0	0	0	0	0	0	0	0	0	0	0	0	0	0	0	0	0
VIRSorter_utg001602l_segment0_LN:i:10665_RC:i:80_XC:f:0_863636	0	450.8105522	0	0	0	399.1123534	0	0	0	0	0	0	0	0	0	0	353.1798049	0	0	0	361.9479892	0	0
2_AE1712_C3_N8_14_200m_c_NODE_1548_length_10773_cov_7.837416	155.9559375	0	0	0	343.8324612	0	0	0	364.5299077	0	0	204.7506101	0	0	0	236.791422	0	0	0	252.3361976	0	0	0
VIRSorter_utg000524l_segment0_LN:i:13171_RC:i:1001_XC:f:0_962963	0	711.1435524	0	0	0	0	0	0	0	0	0	0	0	0	0	0	840.8228113	0	0	0	0	0	0
VIRSorter_utg000454l_segment0_LN:i:47576_RC:i:13805_XC:f:0_989583	0	406.437715	0	0	0	0	0	1143.988726	0	0	0	0	0	0	0	0	0	0	0	0	0	0	0
VIRSorter_utg003255l_segment0_LN:i:14043_RC:i:1182_XC:f:0_931034	0	522.7046091	0	0	0	465.6511167	0	0	0	0	0	0	0	0	0	0	561.5603613	0	0	0	0	0	0
VIRSorter_utg001326l_segment0_LN:i:14866_RC:i:352_XC:f:1_000000	0	373.541981	0	0	0	552.0005579	0	328.9516506	0	0	0	0	0	0	0	0	289.5297047	0	0	0	0	0	0
10_AE1712_C14_N14_19_200m_v_NODE_782_length_14301_cov_7.511670	0	770.5875337	0	0	0	415.1158544	0	0	0	0	0	0	0	0	0	0	351.5889824	0	0	0	0	0	0
VIRSorter_utg003040l_segment0_LN:i:18150_RC:i:787_XC:f:1_000000	0	438.0692468	0	0	0	467.7751206	0	0	0	0	0	0	0	0	0	0	618.4946106	0	0	0	0	0	0
VIRSorter_utg001674l_segment0_LN:i:14534_RC:i:597_XC:f:1_000000	0	459.2032666	0	0	0	0	0	0	0	0	0	0	0	0	0	0	494.8146064	0	0	0	567.3062515	0	0
12_AE1712_C16_N8_14_200m_c_NODE_1689_length_11012_cov_11.297851	496.2953526	0	0	0	329.2127954	0	0	0	163.1265588	0	0	161.2714413	0	0	0	201.1348869	0	0	0	165.5631049	0	0	0
VIRSorter_utg002014l_segment0_LN:i:23939_RC:i:1569_XC:f:1_000000	0	513.0543113	0	0	0	463.4736788	0	0	0	0	0	0	0	0	0	0	529.4085477	0	0	0	0	0	0
VIRSorter_utg001363l_segment0_LN:i:38732_RC:i:2462_XC:f:1_000000	0	365.5199227	0	0	0	0	0	912.1500181	0	0	0	0	0	0	0	0	221.5542869	0	0	0	0	0	0
VIRSorter_utg001105l_segment0_LN:i:16867_RC:i:3205_XC:f:0_970588	0	779.4832815	0	0	0	0	0	0	0	0	0	0	0	0	0	0	710.2119801	0	0	0	0	0	0
VIRSorter_utg001146l_segment0_LN:i:46852_RC:i:1717_XC:f:0_968085	0	656.2996787	0	0	0	0	0	399.1090256	0	0	0	0	0	0	0	0	428.4300112	0	0	0	0	0	0
10_AE1712_C14_N14_19_200m_v_NODE_714_length_15246_cov_7.698332	0	762.7508035	0	0	0	376.7368407	0	0	0	0	0	0	0	0	0	0	340.6510024	0	0	0	0	0	0
12_AE1712_C16_N8_14_200m_c_NODE_721_length_18012_cov_10.805353	434.638354	0	0	0	320.0985023	0	0	0	149.6459136	0	0	107.9059984	0	0	0	270.1060484	0	0	0	187.9442906	0	0	0
10_AE1712_C14_N14_19_200m_v_NODE_789_length_14183_cov_7.283284	0	734.3029434	0	0	0	410.7876955	0	0	0	0	0	0	0	0	0	0	310.3307845	0	0	0	0	0	0
VIRSorter_utg002931l_segment0_LN:i:20370_RC:i:331_XC:f:0_951220	0	371.7681265	0	0	0	396.3070652	0	0	0	0	0	0	0	0	0	0	378.7619514	0	0	0	305.3558608	0	0
VIRSorter_utg001324l_segment0_LN:i:65445_RC:i:934_XC:f:0_931298	0	0	0	1445.828969	0	0	0	0	0	0	0	0	0	0	0	0	0	0	0	0	0	0	0
VIRSorter_utg002652l_segment0_LN:i:30587_RC:i:2340_XC:f:1_000000	0	494.6671183	0	0	0	419.9783539	0	0	0	0	0	0	0	0	0	0	530.8187903	0	0	0	0	0	0
VIRSorter_utg000495l_segment0_LN:i:17366_RC:i:806_XC:f:0_914286	0	366.2810916	0	0	0	482.4160531	0	0	0	0	0	0	0	0	0	0	584.5885927	0	0	0	0	0	0
10_AE1712_C14_N14_19_200m_v_NODE_926_length_12345_cov_6.122269	0	635.1656588	0	0	0	424.2530787	0	0	0	0	0	0	0	0	0	0	373.7659087	0	0	0	0	0	0
6_AE1712_C8_N19_24_200m_v_NODE_772_length_15695_cov_7.997439	0	621.4116678	0	0	0	287.1947145	0	0	0	0	0	0	0	0	0	0	524.2577222	0	0	0	0	0	0
VIRSorter_utg003677l_segment0_LN:i:12338_RC:i:652_XC:f:1_000000	0	0	0	0	0	0	0	1430.085711	0	0	0	0	0	0	0	0	0	0	0	0	0	0	0
VIRSorter_utg001392l_segment0_LN:i:11932_RC:i:174_XC:f:1_000000	0	0	0	0	0	0	162.9714472	0	0	0	0	0	0	1266.101529	0	0	0	0	0	0	0	0	0
VIRSorter_utg003790l_segment0_LN:i:10997_RC:i:584_XC:f:1_000000	0	0	0	0	0	0	0	0	0	0	0	0	0	0	1425.024238	0	0	0	0	0	0	0	0
VIRSorter_utg003138l_segment0_LN:i:15920_RC:i:505_XC:f:1_000000	0	306.0362282	0	0	0	321.0451916	0	442.1199052	0	0	0	0	0	0	0	0	335.078824	0	0	0	0	0	0
VIRSorter_utg000785l_segment0_LN:i:29689_RC:i:2676_XC:f:0_983333	0	209.6192951	0	0	0	0	0	942.7332182	0	0	0	0	0	0	0	0	249.9397207	0	0	0	0	0	0
VIRSorter_utg002372l_segment0_LN:i:16590_RC:i:246_XC:f:0_882353	0	445.1646647	0	0	0	294.4216711	0	0	0	0	0	0	0	0	0	0	317.6399692	0	0	0	342.6468467	0	0
VIRSorter_utg001027l_segment0_LN:i:106336_RC:i:1537_XC:f:0_953052	0	0	0	1399.341527	0	0	0	0	0	0	0	0	0	0	0	0	0	0	0	0	0	0	0
10_AE1712_C14_N14_19_200m_v_NODE_1082_length_10933_cov_8.649410	0	922.6624602	0	0	0	0	0	0	0	0	0	0	0	0	0	0	468.60473	0	0	0	0	0	0
VIRSorter_utg001652l_segment0_LN:i:27107_RC:i:983_XC:f:1_000000	0	438.5987556	0	0	0	491.3929752	0	0	0	0	0	0	0	0	0	0	455.9899371	0	0	0	0	0	0
VIRSorter_utg003359l_segment0_LN:i:10174_RC:i:432_XC:f:1_000000	0	651.6863333	0	0	0	0	0	0	0	0	0	0	0	0	0	0	730.7464896	0	0	0	0	0	0
VIRSorter_utg001927l_segment0_LN:i:18051_RC:i:2847_XC:f:1_000000	0	0	0	0	0	0	0	1376.938288	0	0	0	0	0	0	0	0	0	0	0	0	0	0	0
10_AE1712_C14_N14_19_200m_v_NODE_787_length_14246_cov_6.356553	0	638.892077	0	0	0	513.1139206	0	0	0	0	0	0	0	0	0	0	222.9387325	0	0	0	0	0	0
VIRSorter_utg002453l_segment0_LN:i:11722_RC:i:258_XC:f:0_958333	0	393.299278	0	0	72.09915332	569.5002125	0	0	0	0	0	0	0	0	0	0	339.3353492	0	0	0	0	0	0
VIRSorter_utg000379l_segment0_LN:i:12433_RC:i:452_XC:f:1_000000	0	428.2998095	0	0	0	315.634993	0	406.4510765	0	0	0	0	0	0	0	0	218.5360236	0	0	0	0	0	0
VIRSorter_utg003115l_segment0_LN:i:10445_RC:i:207_XC:f:0_952381	0	345.8155766	0	0	0	284.3092753	0	0	0	0	0	0	0	0	0	0	341.2615343	0	0	0	395.9533608	0	0
3_AE1712_C6_N1_7_80m_c_NODE_25_length_36430_cov_13.631062	0	0	0	0	0	0	388.4586146	0	0	716.2592939	0	0	0	0	0	0	0	0	0	0	0	257.4076301	0
VIRSorter_utg001862l_segment0_LN:i:33543_RC:i:1207_XC:f:0_970588	0	0	0	0	0	0	0	0	0	513.5231742	0	0	0	0	0	0	0	0	0	0	0	845.9049436	0
VIRSorter_utg000717l_segment0_LN:i:19422_RC:i:1498_XC:f:1_000000	0	239.212218	0	0	0	0	0	1105.31712	0	0	0	0	0	0	0	0	0	0	0	0	0	0	0
6_AE1712_C8_N19_24_200m_v_NODE_1344_length_10810_cov_6.437902	0	347.4239596	0	0	0	314.0319712	0	0	0	0	0	0	0	0	0	0	339.50733	0	0	0	330.7714873	0	0
VIRSorter_utg000219l_segment0_LN:i:17349_RC:i:2330_XC:f:1_000000	0	601.9588384	0	0	0	0	0	0	0	0	0	0	0	0	0	0	729.4136383	0	0	0	0	0	0
VIRSorter_utg000162l_segment0_LN:i:63495_RC:i:3348_XC:f:0_992188	0	320.9485197	0	0	0	0	0	646.1525484	0	0	0	0	0	0	0	0	355.7595172	0	0	0	0	0	0
VIRSorter_utg002091l_segment0_LN:i:24531_RC:i:1596_XC:f:0_980000	0	516.092368	0	0	0	0	0	801.2208286	0	0	0	0	0	0	0	0	0	0	0	0	0	0	0
VIRSorter_utg000556l_segment0_LN:i:26692_RC:i:877_XC:f:1_000000	0	561.6764566	0	0	0	301.2077968	0	0	0	0	0	0	0	0	0	0	452.386939	0	0	0	0	0	0
VIRSorter_utg000944l_segment0_LN:i:22277_RC:i:793_XC:f:1_000000	0	382.8083849	0	0	0	0	0	0	0	0	0	0	0	0	0	0	538.755705	0	0	0	385.4777025	0	0
VIRSorter_utg001778l_segment0_LN:i:18017_RC:i:439_XC:f:0_945946	0	320.035117	0	0	0	0	0	391.7322606	0	0	0	0	387.1675168	0	0	0	197.4855717	0	0	0	0	0	0
VIRSorter_utg002262l_segment0_LN:i:37066_RC:i:2910_XC:f:0_986667	0	304.4344641	0	0	0	0	0	633.4645125	0	0	0	0	0	0	0	0	354.8050236	0	0	0	0	0	0
10_AE1712_C14_N14_19_200m_c_NODE_751_length_10707_cov_6.530762	468.5663573	0	0	0	178.5439068	0	0	0	140.4089539	64.15159137	0	71.54775687	0	0	0	146.6580501	0	0	0	205.6570081	0	0	0
6_AE1712_C8_N19_24_200m_v_NODE_1451_length_10283_cov_6.452087	0	402.4399236	0	0	0	314.8468406	0	0	0	0	0	0	0	0	0	0	544.9040192	0	0	0	0	0	0
VIRSorter_utg001630l_segment0_LN:i:55369_RC:i:1821_XC:f:1_000000	0	473.6323814	0	0	0	0	0	560.8771442	0	0	0	0	0	0	0	0	211.4934092	0	0	0	0	0	0
VIRSorter_utg000045l_segment0_LN:i:13527_RC:i:1744_XC:f:0_964286	0	437.162463	0	0	0	0	0	778.465678	0	0	0	0	0	0	0	0	0	0	0	0	0	0	0
VIRSorter_utg001194l_segment0_LN:i:44375_RC:i:6204_XC:f:0_988764	0	0	0	0	0	0	0	1208.800116	0	0	0	0	0	0	0	0	0	0	0	0	0	0	0
VIRSorter_utg000229l_segment0_LN:i:42008_RC:i:1593_XC:f:0_988235	0	291.5210683	0	0	0	0	0	623.3106123	0	0	0	0	0	0	0	0	292.1782093	0	0	0	0	0	0
VIRSorter_utg003344l_segment0_LN:i:11202_RC:i:1414_XC:f:1_000000	0	393.7758359	0	0	0	0	0	813.2145807	0	0	0	0	0	0	0	0	0	0	0	0	0	0	0
VIRSorter_utg002703l_segment0_LN:i:37879_RC:i:1300_XC:f:1_000000	0	236.7036701	0	0	0	306.5512028	0	649.9016807	0	0	0	0	0	0	0	0	0	0	0	0	0	0	0
VIRSorter_utg000532l_segment0_LN:i:18157_RC:i:1294_XC:f:0_972973	0	0	0	0	0	0	0	1190.054454	0	0	0	0	0	0	0	0	0	0	0	0	0	0	0
VIRSorter_utg000892l_segment0_LN:i:19782_RC:i:1898_XC:f:1_000000	0	221.6457636	0	0	0	0	0	748.5246904	0	0	0	0	0	0	0	0	215.7327363	0	0	0	0	0	0
6_AE1712_C8_N19_24_200m_c_NODE_855_length_10028_cov_6.238368	401.8807605	0	0	0	209.8495222	0	0	0	104.2525135	0	0	93.29053454	0	0	0	205.6202976	0	0	0	160.8973828	0	0	0
VIRSorter_utg000586l_segment0_LN:i:18855_RC:i:1337_XC:f:1_000000	0	266.9320035	0	0	0	0	0	567.7331965	0	0	0	0	0	0	0	0	339.6449146	0	0	0	0	0	0
VIRSorter_utg000644l_segment0_LN:i:39365_RC:i:3045_XC:f:1_000000	0	290.1046323	0	0	0	0	0	881.3411757	0	0	0	0	0	0	0	0	0	0	0	0	0	0	0
VIRSorter_utg001208l_segment0_LN:i:29830_RC:i:1086_XC:f:0_983333	0	389.420626	0	0	0	359.8249607	0	0	0	0	0	0	0	0	0	0	421.5593776	0	0	0	0	0	0
VIRSorter_utg003311l_segment0_LN:i:13492_RC:i:704_XC:f:1_000000	0	196.4940958	0	0	0	0	0	971.1988528	0	0	0	0	0	0	0	0	0	0	0	0	0	0	0
VIRSorter_utg000224l_segment0_LN:i:12175_RC:i:718_XC:f:1_000000	0	251.5034409	0	0	0	0	0	912.4624458	0	0	0	0	0	0	0	0	0	0	0	0	0	0	0
VIRSorter_utg000366l_segment0_LN:i:1536848_RC:i:32795_XC:f:0_986012	0	0	0	0	0	0	0	0	0	0	0	0	0	0	1149.612518	0	0	0	0	0	0	0	0
VIRSorter_utg000942l_segment0_LN:i:14129_RC:i:3598_XC:f:1_000000	0	485.3345258	0	0	0	0	0	0	0	0	0	0	0	0	0	0	661.8595735	0	0	0	0	0	0
VIRSorter_utg001795l_segment0_LN:i:22256_RC:i:541_XC:f:1_000000	0	454.4840195	0	0	0	349.7526404	0	0	0	0	0	0	0	0	0	0	342.9297482	0	0	0	0	0	0
10_AE1712_C14_N14_19_200m_v_NODE_876_length_12969_cov_7.059805	0	718.4309172	0	0	0	240.8673844	0	0	0	0	0	0	0	0	0	0	185.8166733	0	0	0	0	0	0
VIRSorter_utg001497l_segment0_LN:i:11360_RC:i:651_XC:f:1_000000	0	241.1581628	0	0	0	0	0	569.5036201	0	0	0	0	0	0	0	0	333.4192091	0	0	0	0	0	0
VIRSorter_utg000583l_segment0_LN:i:352324_RC:i:7119_XC:f:0_981560	0	0	0	0	0	0	0	0	0	0	0	0	0	0	1134.826119	0	0	0	0	0	0	0	0
VIRSorter_utg002557l_segment0_LN:i:11508_RC:i:434_XC:f:0_958333	0	346.1001876	0	0	0	0	0	535.6920004	0	0	0	0	0	0	0	0	232.4148755	0	0	0	0	0	0
3_AE1712_C6_N1_7_80m_c_NODE_406_length_11684_cov_7.217197	0	0	0	0	79.79535298	0	226.3342001	0	0	378.0731209	0	0	0	0	0	60.63807625	0	0	0	85.48239858	0	283.4602679	0
VIRSorter_utg003431l_segment0_LN:i:21134_RC:i:1445_XC:f:0_976744	0	0	0	0	0	0	0	1112.850099	0	0	0	0	0	0	0	0	0	0	0	0	0	0	0
VIRSorter_utg001301l_segment0_LN:i:25046_RC:i:529_XC:f:1_000000	0	360.4167817	0	0	0	359.5711489	0	0	0	0	0	0	0	0	0	0	391.2305606	0	0	0	0	0	0
VIRSorter_utg001973l_segment0_LN:i:81765_RC:i:1973_XC:f:0_981707	0	396.3373347	0	0	0	0	0	364.2039091	0	0	0	0	0	0	0	0	344.6925516	0	0	0	0	0	0
VIRSorter_utg001549l_segment0_LN:i:50998_RC:i:2649_XC:f:0_990291	0	147.0710684	0	0	0	0	0	946.3087796	0	0	0	0	0	0	0	0	0	0	0	0	0	0	0
VIRSorter_utg001198l_segment0_LN:i:55437_RC:i:2092_XC:f:1_000000	0	163.6115995	0	0	0	0	0	684.7894402	0	0	0	0	0	0	0	0	237.6430923	0	0	0	0	0	0
VIRSorter_utg000831l_segment0_LN:i:30079_RC:i:2104_XC:f:0_950820	0	413.7383175	0	0	0	0	0	669.9144104	0	0	0	0	0	0	0	0	0	0	0	0	0	0	0
10_AE1712_C14_N14_19_200m_c_NODE_634_length_11734_cov_4.609762	241.3403328	0	0	0	161.2239194	0	0	0	197.2940516	0	0	143.7309687	0	0	0	149.648324	0	0	0	186.3268036	0	0	0
VIRSorter_utg000419l_segment0_LN:i:10838_RC:i:502_XC:f:1_000000	0	251.1195471	0	0	0	0	0	478.8648738	0	0	0	0	0	0	0	0	346.1027943	0	0	0	0	0	0
VIRSorter_utg001930l_segment0_LN:i:39473_RC:i:4040_XC:f:1_000000	0	0	0	0	0	0	0	1070.602932	0	0	0	0	0	0	0	0	0	0	0	0	0	0	0
VIRSorter_utg002077l_segment0_LN:i:30980_RC:i:554_XC:f:0_935484	0	0	0	0	0	0	0	0	0	71.86927683	0	0	0	989.0107088	0	0	0	0	0	0	0	0	0
VIRSorter_utg000393l_segment0_LN:i:12221_RC:i:2196_XC:f:1_000000	0	484.0835613	0	0	0	0	0	0	0	0	0	0	0	0	0	0	576.7634655	0	0	0	0	0	0
VIRSorter_utg003432l_segment0_LN:i:21083_RC:i:1234_XC:f:0_953488	0	0	0	0	0	0	0	1059.876247	0	0	0	0	0	0	0	0	0	0	0	0	0	0	0
3_AE1712_C6_N1_7_80m_c_NODE_521_length_10339_cov_7.326447	0	0	0	0	0	0	0	0	0	380.9205196	0	0	0	0	0	0	0	0	0	0	0	676.5530109	0
VIRSorter_utg002598l_segment0_LN:i:14144_RC:i:178_XC:f:0_965517	0	0	0	0	0	0	0	0	0	0	0	0	0	1057.298274	0	0	0	0	0	0	0	0	0
VIRSorter_utg002584l_segment0_LN:i:10687_RC:i:1060_XC:f:0_954545	0	0	0	0	0	0	0	0	0	0	0	0	0	0	0	0	1056.331973	0	0	0	0	0	0
VIRSorter_utg002080l_segment0_LN:i:33723_RC:i:636_XC:f:0_985294	0	243.0511568	0	0	0	259.609381	0	320.8979589	0	0	0	0	0	0	0	0	231.9935225	0	0	0	0	0	0
VIRSorter_utg001748l_segment0_LN:i:15132_RC:i:93_XC:f:0_645161	0	0	0	1054.41067	0	0	0	0	0	0	0	0	0	0	0	0	0	0	0	0	0	0	0
VIRSorter_utg002111l_segment0_LN:i:13111_RC:i:294_XC:f:1_000000	0	210.5657921	0	0	0	298.9902833	0	0	0	0	0	0	0	0	0	0	214.4170831	0	0	0	327.9426176	0	0
VIRSorter_utg001699l_segment0_LN:i:40623_RC:i:694_XC:f:0_951220	0	361.1911883	0	0	0	413.9803806	0	0	0	0	0	0	0	0	0	0	273.4237012	0	0	0	0	0	0
VIRSorter_utg003001l_segment0_LN:i:13202_RC:i:693_XC:f:0_925926	0	211.4593382	0	0	0	0	0	577.1580987	0	0	0	0	0	0	0	0	257.3176978	0	0	0	0	0	0
VIRSorter_utg002208l_segment0_LN:i:31772_RC:i:451_XC:f:0_953125	0	366.1884276	0	0	0	443.7832276	0	0	0	0	0	0	0	0	0	0	234.7968098	0	0	0	0	0	0
8_AE1712_C11_N8_14_200m_c_NODE_920_length_12188_cov_6.520271	174.1967497	0	0	0	157.8216273	0	0	0	183.5625481	0	0	127.4135074	0	0	0	210.2580564	0	0	0	190.336194	0	0	0
VIRSorter_utg002449l_segment0_LN:i:22360_RC:i:382_XC:f:0_977778	0	316.3748875	0	0	0	0	0	0	0	0	0	0	492.6506533	0	0	0	229.2074333	0	0	0	0	0	0
VIRSorter_utg001271l_segment0_LN:i:11267_RC:i:1952_XC:f:0_956522	0	0	0	0	0	0	0	1029.449261	0	0	0	0	0	0	0	0	0	0	0	0	0	0	0
VIRSorter_utg000958l_segment0_LN:i:248856_RC:i:5097_XC:f:0_987952	0	0	0	0	0	0	0	0	0	0	0	0	0	0	1027.955311	0	0	0	0	0	0	0	0
VIRSorter_utg000225l_segment0_LN:i:15875_RC:i:908_XC:f:0_968750	0	254.7334446	0	0	0	0	0	772.2518382	0	0	0	0	0	0	0	0	0	0	0	0	0	0	0
VIRSorter_utg001104l_segment0_LN:i:34098_RC:i:1796_XC:f:0_985507	0	0	0	0	0	0	0	1026.741554	0	0	0	0	0	0	0	0	0	0	0	0	0	0	0
VIRSorter_utg001029l_segment0_LN:i:11861_RC:i:595_XC:f:1_000000	0	0	0	0	0	0	0	1018.219221	0	0	0	0	0	0	0	0	0	0	0	0	0	0	0
VIRSorter_utg003428l_segment0_LN:i:12207_RC:i:982_XC:f:1_000000	0	0	0	0	0	0	0	1018.097721	0	0	0	0	0	0	0	0	0	0	0	0	0	0	0
VIRSorter_utg001684l_segment0_LN:i:27026_RC:i:452_XC:f:0_945455	0	347.7549026	0	0	0	420.9268084	0	0	0	0	0	0	0	0	0	0	247.7727624	0	0	0	0	0	0
10_AE1712_C14_N14_19_200m_v_NODE_760_length_14631_cov_10.543356	0	1016.325948	0	0	0	0	0	0	0	0	0	0	0	0	0	0	0	0	0	0	0	0	0
VIRSorter_utg001240l_segment0_LN:i:38726_RC:i:2759_XC:f:0_961538	0	0	0	0	0	0	0	1005.392328	0	0	0	0	0	0	0	0	0	0	0	0	0	0	0
VIRSorter_utg003081l_segment0_LN:i:13250_RC:i:121_XC:f:0_777778	0	503.2914929	0	0	0	500.3164632	0	0	0	0	0	0	0	0	0	0	0	0	0	0	0	0	0
VIRSorter_utg003649l_segment0_LN:i:11366_RC:i:884_XC:f:1_000000	0	402.6980591	0	0	0	0	0	599.9653205	0	0	0	0	0	0	0	0	0	0	0	0	0	0	0
6_AE1712_C8_N19_24_200m_v_NODE_1382_length_10611_cov_7.452725	0	0	0	0	0	0	0	0	0	0	0	0	0	0	0	0	988.2189701	0	0	0	0	0	0
VIRSorter_utg003388l_segment0_LN:i:14354_RC:i:3861_XC:f:1_000000	0	987.0639677	0	0	0	0	0	0	0	0	0	0	0	0	0	0	0	0	0	0	0	0	0
3_AE1712_C6_N1_7_80m_c_NODE_237_length_15031_cov_8.880634	0	0	0	0	0	0	0	0	0	323.992575	0	0	0	0	0	0	0	0	0	0	0	651.0875851	0
VIRSorter_utg002860l_segment0_LN:i:20227_RC:i:289_XC:f:0_853659	0	386.9319347	0	0	0	317.839148	0	0	0	0	0	0	0	0	0	0	261.4022421	0	0	0	0	0	0
VIRSorter_utg002095l_segment0_LN:i:15516_RC:i:352_XC:f:0_968750	0	285.6964715	0	0	0	0	0	0	0	0	0	0	0	0	0	0	279.7353972	0	0	0	400.4913393	0	0
VIRSorter_utg001007l_segment0_LN:i:23890_RC:i:1323_XC:f:1_000000	0	148.9773001	0	0	0	0	0	816.2694293	0	0	0	0	0	0	0	0	0	0	0	0	0	0	0
VIRSorter_utg001323l_segment0_LN:i:20509_RC:i:277_XC:f:0_904762	0	215.7351217	0	0	0	0	0	0	0	0	0	0	451.4195233	0	0	0	297.5698079	0	0	0	0	0	0
VIRSorter_utg001028l_segment0_LN:i:26573_RC:i:1308_XC:f:0_962963	0	0	0	0	0	0	0	957.5908909	0	0	0	0	0	0	0	0	0	0	0	0	0	0	0
VIRSorter_utg001535l_segment0_LN:i:14950_RC:i:1731_XC:f:0_966667	0	0	0	0	0	0	0	0	0	0	0	0	0	0	0	0	947.6314974	0	0	0	0	0	0
VIRSorter_utg001932l_segment0_LN:i:17102_RC:i:1862_XC:f:1_000000	0	0	0	0	0	0	0	680.6063805	0	0	0	0	0	0	0	0	265.4351923	0	0	0	0	0	0
12_AE1712_C16_N8_14_200m_c_NODE_1883_length_10366_cov_7.723880	228.1003621	0	0	0	228.9782156	0	0	0	100.7614026	0	0	62.61626191	0	0	0	201.3510085	0	0	0	121.7618887	0	0	0
VIRSorter_utg001725l_segment0_LN:i:28451_RC:i:434_XC:f:1_000000	0	325.8200006	0	0	0	291.5629489	0	0	0	0	0	0	0	0	0	0	322.868186	0	0	0	0	0	0
VIRSorter_utg000476l_segment0_LN:i:48595_RC:i:2268_XC:f:0_989796	0	0	0	0	0	0	0	657.122232	0	69.96322216	0	0	0	0	0	0	0	0	0	0	0	212.5642092	0
10_AE1712_C14_N14_19_200m_v_NODE_947_length_12124_cov_6.580809	0	715.6774714	0	0	0	0	0	0	0	0	0	0	0	0	0	0	221.5456879	0	0	0	0	0	0
VIRSorter_utg001435l_segment0_LN:i:10313_RC:i:294_XC:f:0_857143	0	420.2578946	0	0	0	516.7607952	0	0	0	0	0	0	0	0	0	0	0	0	0	0	0	0	0
VIRSorter_utg003337l_segment0_LN:i:10404_RC:i:91_XC:f:0_809524	0	292.7985083	0	0	0	304.6943692	0	0	0	0	0	0	0	0	0	0	327.8212335	0	0	0	0	0	0
VIRSorter_utg000967l_segment0_LN:i:26885_RC:i:2325_XC:f:1_000000	0	307.1283401	0	0	0	0	0	613.8162818	0	0	0	0	0	0	0	0	0	0	0	0	0	0	0
10_AE1712_C14_N14_19_200m_v_NODE_1214_length_10028_cov_5.549091	0	562.7685685	0	0	0	0	0	0	0	0	0	0	0	0	0	0	354.4008687	0	0	0	0	0	0
VIRSorter_utg001813l_segment0_LN:i:18691_RC:i:380_XC:f:0_973684	0	553.7801567	0	0	0	0	0	0	0	0	0	0	0	0	0	0	354.3836706	0	0	0	0	0	0
VIRSorter_utg001479l_segment0_LN:i:42808_RC:i:2452_XC:f:1_000000	0	155.9204842	0	0	0	0	0	581.8618712	0	0	0	0	0	0	0	0	167.6812962	0	0	0	0	0	0
10_AE1712_C14_N14_19_200m_v_NODE_1081_length_10957_cov_5.511581	0	600.7542059	0	0	0	0	0	0	0	0	0	0	0	0	0	0	301.1556079	0	0	0	0	0	0
VIRSorter_utg001171l_segment0_LN:i:192212_RC:i:6080_XC:f:1_000000	0	241.81343	0	0	0	265.0195796	0	387.4624154	0	0	0	0	0	0	0	0	0	0	0	0	0	0	0
VIRSorter_utg002324l_segment0_LN:i:15214_RC:i:317_XC:f:0_967742	0	216.5889546	0	0	0	303.8260657	0	361.7218446	0	0	0	0	0	0	0	0	0	0	0	0	0	0	0
VIRSorter_utg002173l_segment0_LN:i:10032_RC:i:335_XC:f:0_952381	0	430.450939	0	0	0	0	0	0	0	0	0	0	0	0	0	0	449.6954392	0	0	0	0	0	0
VIRSorter_utg000735l_segment0_LN:i:56077_RC:i:1462_XC:f:0_920354	0	0	0	0	0	0	0	0	0	0	0	0	0	873.1814611	0	0	0	0	0	0	0	0	0
8_AE1712_C11_N8_14_200m_c_NODE_913_length_12243_cov_5.179352	131.6317704	0	0	0	103.9114328	0	0	0	162.8249316	0	0	101.500357	0	0	0	163.5226276	0	0	0	208.8727588	0	0	0
VIRSorter_utg000416c_segment0_LN:i:77214_RC:i:4847_XC:f:0_948387	0	0	0	0	0	0	0	870.1805641	0	0	0	0	0	0	0	0	0	0	0	0	0	0	0
VIRSorter_utg001258l_segment0_LN:i:20514_RC:i:758_XC:f:0_976190	0	457.8927324	0	0	0	0	0	0	0	0	0	0	0	0	0	0	410.053861	0	0	0	0	0	0
VIRSorter_utg000177l_segment0_LN:i:36696_RC:i:1527_XC:f:0_972973	0	0	0	0	0	0	0	678.9400995	0	0	0	0	0	0	0	0	179.2900013	0	0	0	0	0	0
VIRSorter_utg002816l_segment0_LN:i:18741_RC:i:300_XC:f:0_973684	0	0	0	0	0	0	0	0	0	0	0	0	0	857.9291807	0	0	0	0	0	0	0	0	0
VIRSorter_utg001004l_segment0_LN:i:14065_RC:i:2220_XC:f:1_000000	0	429.1404047	0	0	0	428.4075768	0	0	0	0	0	0	0	0	0	0	0	0	0	0	0	0	0
6_AE1712_C8_N19_24_200m_v_NODE_261_length_30496_cov_6.567376	0	0	0	0	0	0	0	0	0	0	0	0	0	0	0	0	857.3845639	0	0	0	0	0	0
10_AE1712_C14_N14_19_200m_v_NODE_823_length_13756_cov_8.050735	0	849.7755743	0	0	0	0	0	0	0	0	0	0	0	0	0	0	0	0	0	0	0	0	0
6_AE1712_C8_N19_24_200m_v_NODE_629_length_17940_cov_6.579578	0	0	0	0	0	0	0	0	0	0	0	0	0	0	0	0	843.497113	0	0	0	0	0	0
VIRSorter_utg003060l_segment0_LN:i:17456_RC:i:315_XC:f:1_000000	0	321.4581719	0	0	0	208.6867217	0	0	0	0	0	0	0	0	0	0	306.4010228	0	0	0	0	0	0
VIRSorter_utg000975l_segment0_LN:i:173696_RC:i:21823_XC:f:0_997126	0	0	0	0	0	0	0	831.682529	0	0	0	0	0	0	0	0	0	0	0	0	0	0	0
VIRSorter_utg000913l_segment0_LN:i:14013_RC:i:870_XC:f:0_965517	0	0	0	0	0	0	0	824.2363356	0	0	0	0	0	0	0	0	0	0	0	0	0	0	0
VIRSorter_utg002316l_segment0_LN:i:15540_RC:i:1293_XC:f:0_968750	0	400.3682204	0	0	0	0	0	0	0	0	0	0	0	0	0	0	419.2892308	0	0	0	0	0	0
VIRSorter_utg000779l_segment0_LN:i:11124_RC:i:714_XC:f:1_000000	0	221.5266242	0	0	0	0	0	594.7755493	0	0	0	0	0	0	0	0	0	0	0	0	0	0	0
3_AE1712_C6_N1_7_80m_c_NODE_500_length_10594_cov_7.508320	98.45319948	0	0	0	0	0	0	0	0	412.786015	0	0	0	0	0	0	0	0	0	70.02427658	0	233.5342011	0
6_AE1712_C8_N19_24_200m_v_NODE_977_length_13495_cov_6.035251	0	0	0	0	0	0	0	0	0	0	0	0	0	0	0	0	809.1955391	0	0	0	0	0	0
VIRSorter_utg003499l_segment0_LN:i:16903_RC:i:2322_XC:f:1_000000	0	381.9214577	0	0	0	0	0	0	0	0	0	0	0	0	0	0	424.2938726	0	0	0	0	0	0
9_AE1712_C14_N3_8_80m_c_NODE_148_length_12859_cov_9.605774	0	0	0	0	0	0	0	0	0	213.7284806	0	0	0	0	0	0	0	0	0	0	0	590.8657351	0
VIRSorter_utg001792l_segment0_LN:i:42717_RC:i:1859_XC:f:1_000000	0	0	0	0	0	0	0	546.6963982	0	69.39240719	0	0	0	0	0	0	0	0	0	0	0	183.0470207	0
VIRSorter_utg001569l_segment0_LN:i:45522_RC:i:3263_XC:f:0_989130	0	225.7031248	0	0	0	0	0	571.8468278	0	0	0	0	0	0	0	0	0	0	0	0	0	0	0
VIRSorter_utg001269l_segment0_LN:i:13231_RC:i:1414_XC:f:1_000000	0	347.496767	0	0	0	0	0	0	0	0	0	0	0	0	0	0	448.9559217	0	0	0	0	0	0
VIRSorter_utg000243l_segment0_LN:i:48763_RC:i:3314_XC:f:1_000000	0	195.4152216	0	0	0	0	0	598.0733973	0	0	0	0	0	0	0	0	0	0	0	0	0	0	0
10_AE1712_C14_N14_19_200m_v_NODE_550_length_19157_cov_7.954717	0	783.0111338	0	0	0	0	0	0	0	0	0	0	0	0	0	0	0	0	0	0	0	0	0
VIRSorter_utg001691l_segment0_LN:i:48862_RC:i:891_XC:f:0_918367	0	0	0	0	0	0	0	0	0	0	0	0	497.2665144	0	0	0	277.3362648	0	0	0	0	0	0
VIRSorter_utg001572l_segment0_LN:i:53330_RC:i:2029_XC:f:1_000000	0	0	0	0	0	0	0	764.2155036	0	0	0	0	0	0	0	0	0	0	0	0	0	0	0
VIRSorter_utg001839l_segment0_LN:i:17902_RC:i:285_XC:f:0_972222	0	272.6639363	0	0	0	0	0	0	0	0	0	0	0	0	0	0	483.4638725	0	0	0	0	0	0
VIRSorter_utg001480l_segment0_LN:i:11334_RC:i:765_XC:f:0_913043	0	755.1920654	0	0	0	0	0	0	0	0	0	0	0	0	0	0	0	0	0	0	0	0	0
VIRSorter_utg001169l_segment0_LN:i:26479_RC:i:881_XC:f:1_000000	0	0	0	0	0	0	0	753.3673197	0	0	0	0	0	0	0	0	0	0	0	0	0	0	0
VIRSorter_utg002551l_segment0_LN:i:12990_RC:i:149_XC:f:0_923077	0	193.7472689	0	0	0	0	0	0	0	0	0	0	351.4871058	0	0	0	207.0821012	0	0	0	0	0	0
VIRSorter_utg003300l_segment0_LN:i:10983_RC:i:580_XC:f:0_954545	0	0	0	0	0	0	0	751.8919667	0	0	0	0	0	0	0	0	0	0	0	0	0	0	0
VIRSorter_utg002733l_segment0_LN:i:11018_RC:i:87_XC:f:0_695652	0	325.7405743	0	0	0	250.4320812	0	0	0	0	0	0	0	0	0	0	175.2742492	0	0	0	0	0	0
VIRSorter_utg001380l_segment0_LN:i:10508_RC:i:526_XC:f:0_952381	0	0	0	0	0	0	0	0	0	267.8724504	0	0	0	0	0	0	0	0	0	0	0	481.0766701	0
VIRSorter_utg000923l_segment0_LN:i:21914_RC:i:1669_XC:f:1_000000	0	0	0	0	0	0	0	739.3427875	0	0	0	0	0	0	0	0	0	0	0	0	0	0	0
VIRSorter_utg003256l_segment0_LN:i:15137_RC:i:913_XC:f:0_935484	0	0	0	0	0	0	0	733.8232315	0	0	0	0	0	0	0	0	0	0	0	0	0	0	0
VIRSorter_utg000490l_segment0_LN:i:62333_RC:i:2578_XC:f:0_984000	0	0	0	0	0	0	0	732.7470917	0	0	0	0	0	0	0	0	0	0	0	0	0	0	0
VIRSorter_utg002458l_segment0_LN:i:25416_RC:i:1202_XC:f:0_960784	0	0	0	0	0	0	0	726.8456796	0	0	0	0	0	0	0	0	0	0	0	0	0	0	0
VIRSorter_utg001834l_segment0_LN:i:21084_RC:i:1162_XC:f:0_906977	0	261.8685757	0	0	0	0	0	0	0	0	0	0	0	0	0	0	460.2206651	0	0	0	0	0	0
VIRSorter_utg002648l_segment0_LN:i:23224_RC:i:1351_XC:f:0_936170	0	296.0020365	0	0	0	0	0	0	0	0	0	0	0	0	0	0	418.2573459	0	0	0	0	0	0
VIRSorter_utg003485l_segment0_LN:i:16764_RC:i:569_XC:f:0_970588	0	144.2580529	0	0	0	0	0	567.5943397	0	0	0	0	0	0	0	0	0	0	0	0	0	0	0
VIRSorter_utg003209l_segment0_LN:i:10848_RC:i:470_XC:f:0_954545	0	0	0	0	0	0	0	710.8250816	0	0	0	0	0	0	0	0	0	0	0	0	0	0	0
VIRSorter_utg001427l_segment0_LN:i:25092_RC:i:1128_XC:f:0_960784	0	0	0	0	0	0	0	705.9477381	0	0	0	0	0	0	0	0	0	0	0	0	0	0	0
VIRSorter_utg001671l_segment0_LN:i:23493_RC:i:1669_XC:f:1_000000	0	0	0	0	0	0	0	705.3228827	0	0	0	0	0	0	0	0	0	0	0	0	0	0	0
VIRSorter_utg001620l_segment0_LN:i:36682_RC:i:1770_XC:f:1_000000	0	0	0	0	0	0	0	704.5418135	0	0	0	0	0	0	0	0	0	0	0	0	0	0	0
VIRSorter_utg002605l_segment0_LN:i:17418_RC:i:1014_XC:f:0_971429	0	0	0	0	0	0	0	702.3027483	0	0	0	0	0	0	0	0	0	0	0	0	0	0	0
VIRSorter_utg003263l_segment0_LN:i:23011_RC:i:1348_XC:f:0_978723	0	308.3793046	0	0	0	0	0	0	0	0	0	0	0	0	0	0	385.3402176	0	0	0	0	0	0
VIRSorter_utg001229l_segment0_LN:i:11395_RC:i:657_XC:f:0_956522	0	0	0	0	0	0	0	689.6841408	0	0	0	0	0	0	0	0	0	0	0	0	0	0	0
VIRSorter_utg001202l_segment0_LN:i:38245_RC:i:2100_XC:f:1_000000	0	0	0	0	0	0	0	686.8896486	0	0	0	0	0	0	0	0	0	0	0	0	0	0	0
VIRSorter_utg001872c_segment0_LN:i:70297_RC:i:2500_XC:f:1_000000	0	0	0	0	0	0	0	681.4742352	0	0	0	0	0	0	0	0	0	0	0	0	0	0	0
10_AE1712_C14_N14_19_200m_v_NODE_836_length_13597_cov_6.440163	0	680.769604	0	0	0	0	0	0	0	0	0	0	0	0	0	0	0	0	0	0	0	0	0
VIRSorter_utg002925l_segment0_LN:i:17114_RC:i:520_XC:f:0_971429	0	356.0748095	0	0	0	0	0	0	0	0	0	0	0	0	0	0	323.8140805	0	0	0	0	0	0
VIRSorter_utg001009l_segment0_LN:i:42836_RC:i:1883_XC:f:0_976744	0	0	0	0	0	0	0	678.297887	0	0	0	0	0	0	0	0	0	0	0	0	0	0	0
VIRSorter_utg001336l_segment0_LN:i:14652_RC:i:816_XC:f:0_966667	0	0	0	0	0	0	0	673.3858293	0	0	0	0	0	0	0	0	0	0	0	0	0	0	0
VIRSorter_utg000774l_segment0_LN:i:75231_RC:i:3767_XC:f:0_993377	0	0	0	0	0	0	0	668.5258429	0	0	0	0	0	0	0	0	0	0	0	0	0	0	0
3_AE1712_C6_N1_7_80m_c_NODE_530_length_10267_cov_8.749362	0	0	0	0	0	0	0	0	0	478.7468562	0	0	0	0	0	0	0	0	0	0	0	188.5602887	0
VIRSorter_utg001680l_segment0_LN:i:47634_RC:i:2202_XC:f:1_000000	0	0	0	0	0	0	0	660.7325076	0	0	0	0	0	0	0	0	0	0	0	0	0	0	0
VIRSorter_utg002429l_segment0_LN:i:12911_RC:i:698_XC:f:0_961538	0	0	0	0	0	0	0	656.6015191	0	0	0	0	0	0	0	0	0	0	0	0	0	0	0
VIRSorter_utg002007l_segment0_LN:i:15040_RC:i:103_XC:f:0_774194	0	313.2441667	0	0	0	0	0	0	0	0	0	0	0	0	0	0	341.6312931	0	0	0	0	0	0
VIRSorter_utg001472l_segment0_LN:i:33124_RC:i:1460_XC:f:0_970149	0	271.2673568	0	0	0	0	0	0	0	0	0	0	0	0	0	0	383.0270756	0	0	0	0	0	0
VIRSorter_utg003061l_segment0_LN:i:10828_RC:i:407_XC:f:0_909091	0	0	0	0	0	0	0	646.08312	0	0	0	0	0	0	0	0	0	0	0	0	0	0	0
VIRSorter_utg001595l_segment0_LN:i:16096_RC:i:457_XC:f:0_939394	0	391.0157713	0	0	0	245.6630913	0	0	0	0	0	0	0	0	0	0	0	0	0	0	0	0	0
VIRSorter_utg000916l_segment0_LN:i:26750_RC:i:1446_XC:f:1_000000	0	0	0	0	0	0	0	0	0	216.8796463	0	0	0	0	0	0	0	0	0	0	0	417.1227618	0
VIRSorter_utg001053l_segment0_LN:i:11191_RC:i:824_XC:f:1_000000	0	258.8768509	0	0	0	0	0	0	0	0	0	0	0	0	0	0	375.0729629	0	0	0	0	0	0
VIRSorter_utg001551l_segment0_LN:i:17522_RC:i:603_XC:f:1_000000	0	322.1068202	0	0	0	0	0	0	0	0	0	0	0	0	0	0	308.6797686	0	0	0	0	0	0
VIRSorter_utg001948l_segment0_LN:i:25004_RC:i:843_XC:f:0_941176	0	628.8181721	0	0	0	0	0	0	0	0	0	0	0	0	0	0	0	0	0	0	0	0	0
VIRSorter_utg003416l_segment0_LN:i:10494_RC:i:676_XC:f:1_000000	0	0	0	0	0	0	0	627.3201011	0	0	0	0	0	0	0	0	0	0	0	0	0	0	0
VIRSorter_utg002861l_segment0_LN:i:15954_RC:i:407_XC:f:1_000000	0	175.6248303	0	0	0	0	0	441.6339066	0	0	0	0	0	0	0	0	0	0	0	0	0	0	0
VIRSorter_utg001066l_segment0_LN:i:24995_RC:i:1136_XC:f:0_980000	0	0	0	0	0	0	0	614.0245669	0	0	0	0	0	0	0	0	0	0	0	0	0	0	0
VIRSorter_utg003132l_segment0_LN:i:17116_RC:i:616_XC:f:0_914286	0	0	0	0	0	0	0	612.7401419	0	0	0	0	0	0	0	0	0	0	0	0	0	0	0
VIRSorter_utg000969l_segment0_LN:i:42951_RC:i:1539_XC:f:1_000000	0	0	0	0	0	0	0	610.8482186	0	0	0	0	0	0	0	0	0	0	0	0	0	0	0
VIRSorter_utg001672c_segment0_LN:i:100927_RC:i:4299_XC:f:0_985149	0	0	0	0	0	0	0	608.0016552	0	0	0	0	0	0	0	0	0	0	0	0	0	0	0
VIRSorter_utg002003l_segment0_LN:i:22155_RC:i:538_XC:f:0_888889	0	250.9209813	0	0	0	0	0	0	0	0	0	0	0	0	0	0	352.990626	0	0	0	0	0	0
VIRSorter_utg003398l_segment0_LN:i:10336_RC:i:134_XC:f:0_904762	0	329.5993697	0	0	0	0	0	0	0	0	0	0	0	0	0	0	273.9826389	0	0	0	0	0	0
VIRSorter_utg001791l_segment0_LN:i:13655_RC:i:557_XC:f:0_964286	0	130.2790207	0	0	0	0	0	472.8419621	0	0	0	0	0	0	0	0	0	0	0	0	0	0	0
VIRSorter_utg001985l_segment0_LN:i:11555_RC:i:294_XC:f:0_916667	0	334.0340058	0	0	0	0	0	0	0	0	0	0	0	0	0	0	268.1782863	0	0	0	0	0	0
VIRSorter_utg000721l_segment1_LN:i:15942_RC:i:1425_XC:f:1_000000	0	0	0	0	0	0	0	601.4406735	0	0	0	0	0	0	0	0	0	0	0	0	0	0	0
VIRSorter_utg001277l_segment0_LN:i:38454_RC:i:7555_XC:f:0_974026	0	585.1270775	0	0	0	0	0	0	0	0	0	0	0	0	0	0	0	0	0	0	0	0	0
VIRSorter_utg000849l_segment0_LN:i:57248_RC:i:2094_XC:f:1_000000	0	0	0	0	0	0	0	582.8338685	0	0	0	0	0	0	0	0	0	0	0	0	0	0	0
VIRSorter_utg001913l_segment0_LN:i:16255_RC:i:441_XC:f:1_000000	0	0	0	0	0	0	0	580.3865182	0	0	0	0	0	0	0	0	0	0	0	0	0	0	0
VIRSorter_utg000685l_segment0_LN:i:24633_RC:i:914_XC:f:1_000000	0	0	0	0	0	0	0	577.4705264	0	0	0	0	0	0	0	0	0	0	0	0	0	0	0
VIRSorter_utg000130l_segment0_LN:i:12250_RC:i:806_XC:f:1_000000	0	229.1714074	0	0	0	0	0	0	0	0	0	0	0	0	0	0	343.9874303	0	0	0	0	0	0
VIRSorter_utg000143l_segment0_LN:i:186483_RC:i:3967_XC:f:0_986595	0	329.6854149	0	0	0	0	0	0	0	0	0	0	0	0	0	0	242.3725648	0	0	0	0	0	0
VIRSorter_utg000824l_segment0_LN:i:21427_RC:i:1344_XC:f:1_000000	0	0	0	0	0	0	0	571.5517572	0	0	0	0	0	0	0	0	0	0	0	0	0	0	0
3_AE1712_C6_N1_7_80m_c_NODE_436_length_11333_cov_7.349680	0	0	0	0	0	0	0	0	0	394.2762547	0	0	0	0	0	0	0	0	0	0	0	169.717309	0
VIRSorter_utg002329l_segment0_LN:i:21621_RC:i:738_XC:f:1_000000	0	0	0	0	0	0	0	563.4286371	0	0	0	0	0	0	0	0	0	0	0	0	0	0	0
VIRSorter_utg001592l_segment0_LN:i:26881_RC:i:410_XC:f:0_962963	0	218.9187933	0	0	0	0	0	0	0	0	0	0	0	0	0	0	344.0132274	0	0	0	0	0	0
VIRSorter_utg001992l_segment0_LN:i:47372_RC:i:1433_XC:f:0_989474	0	270.7047537	0	0	0	0	0	0	0	0	0	0	0	0	0	0	286.8382049	0	0	0	0	0	0
VIRSorter_utg000470l_segment0_LN:i:11925_RC:i:1262_XC:f:1_000000	0	276.4035921	0	0	0	0	0	0	0	0	0	0	0	0	0	0	272.0478547	0	0	0	0	0	0
VIRSorter_utg001012l_segment0_LN:i:13881_RC:i:527_XC:f:1_000000	0	0	0	0	0	0	0	542.4612672	0	0	0	0	0	0	0	0	0	0	0	0	0	0	0
VIRSorter_utg001008l_segment0_LN:i:15053_RC:i:716_XC:f:1_000000	0	0	0	0	0	0	0	540.8297003	0	0	0	0	0	0	0	0	0	0	0	0	0	0	0
VIRSorter_utg001460l_segment0_LN:i:32021_RC:i:1189_XC:f:0_938462	0	0	0	0	0	0	0	534.7373603	0	0	0	0	0	0	0	0	0	0	0	0	0	0	0
VIRSorter_utg002358l_segment0_LN:i:17368_RC:i:565_XC:f:0_971429	0	222.9960111	0	0	0	0	0	0	0	0	0	0	0	0	0	0	308.1724252	0	0	0	0	0	0
VIRSorter_utg000578l_segment0_LN:i:59803_RC:i:1943_XC:f:1_000000	0	0	0	0	0	0	0	523.9238905	0	0	0	0	0	0	0	0	0	0	0	0	0	0	0
VIRSorter_utg003133l_segment0_LN:i:15031_RC:i:325_XC:f:0_935484	0	0	0	0	0	0	0	522.7088939	0	0	0	0	0	0	0	0	0	0	0	0	0	0	0
VIRSorter_utg000704l_segment0_LN:i:36795_RC:i:1456_XC:f:1_000000	0	0	0	0	0	0	0	520.1574011	0	0	0	0	0	0	0	0	0	0	0	0	0	0	0
VIRSorter_utg000017l_segment0_LN:i:104588_RC:i:5622_XC:f:0_995238	0	0	0	0	0	0	0	516.8074819	0	0	0	0	0	0	0	0	0	0	0	0	0	0	0
VIRSorter_utg001304l_segment0_LN:i:20812_RC:i:862_XC:f:1_000000	0	0	0	0	0	0	0	513.2839917	0	0	0	0	0	0	0	0	0	0	0	0	0	0	0
VIRSorter_utg001816l_segment0_LN:i:58779_RC:i:1716_XC:f:0_991525	0	0	0	0	0	0	0	502.5399504	0	0	0	0	0	0	0	0	0	0	0	0	0	0	0
VIRSorter_utg003565l_segment0_LN:i:11018_RC:i:733_XC:f:1_000000	0	0	0	0	0	0	0	498.7561038	0	0	0	0	0	0	0	0	0	0	0	0	0	0	0
VIRSorter_utg000160l_segment0_LN:i:61316_RC:i:2666_XC:f:0_991870	0	0	0	0	0	0	0	497.5237501	0	0	0	0	0	0	0	0	0	0	0	0	0	0	0
VIRSorter_utg002083l_segment0_LN:i:14144_RC:i:376_XC:f:0_965517	0	266.6407737	0	0	0	0	0	0	0	0	0	0	0	0	0	0	226.5503297	0	0	0	0	0	0
VIRSorter_utg001577l_segment0_LN:i:12129_RC:i:1798_XC:f:1_000000	0	488.6174803	0	0	0	0	0	0	0	0	0	0	0	0	0	0	0	0	0	0	0	0	0
VIRSorter_utg002333l_segment0_LN:i:10287_RC:i:216_XC:f:1_000000	0	149.0236321	0	0	0	0	0	336.6408434	0	0	0	0	0	0	0	0	0	0	0	0	0	0	0
VIRSorter_utg002456l_segment0_LN:i:17308_RC:i:710_XC:f:1_000000	0	0	0	0	0	0	0	480.9477251	0	0	0	0	0	0	0	0	0	0	0	0	0	0	0
VIRSorter_utg002375l_segment0_LN:i:14100_RC:i:388_XC:f:0_931034	0	476.107835	0	0	0	0	0	0	0	0	0	0	0	0	0	0	0	0	0	0	0	0	0
VIRSorter_utg002182l_segment0_LN:i:15674_RC:i:284_XC:f:1_000000	0	180.1852248	0	0	0	0	0	0	0	0	0	0	0	0	0	0	290.0800433	0	0	0	0	0	0
VIRSorter_utg002786l_segment0_LN:i:16368_RC:i:568_XC:f:1_000000	0	0	0	0	0	0	0	469.7176851	0	0	0	0	0	0	0	0	0	0	0	0	0	0	0
VIRSorter_utg001737l_segment0_LN:i:38291_RC:i:1270_XC:f:0_948052	0	0	0	0	0	0	0	463.4517741	0	0	0	0	0	0	0	0	0	0	0	0	0	0	0
VIRSorter_utg002279l_segment0_LN:i:11612_RC:i:192_XC:f:0_958333	0	195.1967992	0	0	0	267.2905271	0	0	0	0	0	0	0	0	0	0	0	0	0	0	0	0	0
VIRSorter_utg001187l_segment0_LN:i:117528_RC:i:4214_XC:f:1_000000	0	0	0	0	0	0	0	456.630436	0	0	0	0	0	0	0	0	0	0	0	0	0	0	0
VIRSorter_utg001473l_segment0_LN:i:42127_RC:i:1676_XC:f:0_988235	0	209.8178609	0	0	0	0	0	0	0	0	0	0	0	0	0	0	245.2188473	0	0	0	0	0	0
VIRSorter_utg001422l_segment0_LN:i:13757_RC:i:242_XC:f:0_964286	0	199.320349	0	0	0	0	0	0	0	0	0	0	0	0	0	0	253.998468	0	0	0	0	0	0
VIRSorter_utg000455l_segment0_LN:i:59759_RC:i:2355_XC:f:0_983333	0	451.8232378	0	0	0	0	0	0	0	0	0	0	0	0	0	0	0	0	0	0	0	0	0
VIRSorter_utg001432l_segment0_LN:i:66316_RC:i:2129_XC:f:1_000000	0	0	0	0	0	0	0	451.8051638	0	0	0	0	0	0	0	0	0	0	0	0	0	0	0
VIRSorter_utg000902l_segment0_LN:i:16697_RC:i:1010_XC:f:1_000000	0	0	0	0	0	0	0	450.8331666	0	0	0	0	0	0	0	0	0	0	0	0	0	0	0
VIRSorter_utg001914l_segment0_LN:i:24559_RC:i:556_XC:f:0_980000	0	0	0	0	0	0	0	449.809098	0	0	0	0	0	0	0	0	0	0	0	0	0	0	0
VIRSorter_utg002656l_segment0_LN:i:18926_RC:i:554_XC:f:1_000000	0	0	0	0	0	0	0	449.0627429	0	0	0	0	0	0	0	0	0	0	0	0	0	0	0
VIRSorter_utg001629l_segment0_LN:i:11393_RC:i:715_XC:f:1_000000	0	200.1477065	0	0	0	0	0	0	0	0	0	0	0	0	0	0	246.3281236	0	0	0	0	0	0
VIRSorter_utg000989l_segment0_LN:i:17397_RC:i:511_XC:f:1_000000	0	0	0	0	0	0	0	443.2654735	0	0	0	0	0	0	0	0	0	0	0	0	0	0	0
VIRSorter_utg000284l_segment0_LN:i:19229_RC:i:760_XC:f:1_000000	0	0	0	0	0	0	0	442.5711897	0	0	0	0	0	0	0	0	0	0	0	0	0	0	0
VIRSorter_utg002780l_segment0_LN:i:12867_RC:i:328_XC:f:1_000000	0	0	0	0	0	0	0	442.3976187	0	0	0	0	0	0	0	0	0	0	0	0	0	0	0
VIRSorter_utg000610l_segment0_LN:i:14216_RC:i:337_XC:f:0_965517	0	218.0781981	0	0	0	0	0	0	0	0	0	0	0	0	0	0	215.6295478	0	0	0	0	0	0
VIRSorter_utg001529l_segment0_LN:i:36747_RC:i:2690_XC:f:1_000000	0	185.897301	0	0	0	0	0	0	0	0	0	0	0	0	0	0	243.5678315	0	0	0	0	0	0
VIRSorter_utg002720l_segment0_LN:i:23827_RC:i:743_XC:f:1_000000	0	0	0	0	0	0	0	428.3383724	0	0	0	0	0	0	0	0	0	0	0	0	0	0	0
VIRSorter_utg002462l_segment0_LN:i:11028_RC:i:172_XC:f:0_869565	0	0	0	0	0	0	0	426.9498048	0	0	0	0	0	0	0	0	0	0	0	0	0	0	0
VIRSorter_utg000763l_segment0_LN:i:78160_RC:i:2395_XC:f:0_974522	0	0	0	0	0	0	0	421.8468191	0	0	0	0	0	0	0	0	0	0	0	0	0	0	0
VIRSorter_utg001590l_segment0_LN:i:37484_RC:i:1322_XC:f:0_960526	0	0	0	0	0	0	0	421.2046066	0	0	0	0	0	0	0	0	0	0	0	0	0	0	0
VIRSorter_utg000178l_segment0_LN:i:17046_RC:i:4788_XC:f:1_000000	0	409.8133336	0	0	0	0	0	0	0	0	0	0	0	0	0	0	0	0	0	0	0	0	0
VIRSorter_utg002488l_segment0_LN:i:13863_RC:i:375_XC:f:1_000000	0	0	0	0	0	0	0	390.7255491	0	0	0	0	0	0	0	0	0	0	0	0	0	0	0
VIRSorter_utg001757l_segment0_LN:i:42096_RC:i:1275_XC:f:0_964706	0	0	0	0	0	0	0	389.1807677	0	0	0	0	0	0	0	0	0	0	0	0	0	0	0
VIRSorter_utg000749l_segment0_LN:i:148460_RC:i:3115_XC:f:0_973064	0	0	0	0	0	0	0	388.3996985	0	0	0	0	0	0	0	0	0	0	0	0	0	0	0
VIRSorter_utg000589l_segment0_LN:i:46897_RC:i:1483_XC:f:0_989362	0	0	0	0	0	0	0	379.2351527	0	0	0	0	0	0	0	0	0	0	0	0	0	0	0
VIRSorter_utg002650l_segment0_LN:i:21055_RC:i:540_XC:f:0_953488	0	375.666635	0	0	0	0	0	0	0	0	0	0	0	0	0	0	0	0	0	0	0	0	0
VIRSorter_utg001664l_segment0_LN:i:11423_RC:i:262_XC:f:0_956522	0	0	0	0	0	0	0	372.483243	0	0	0	0	0	0	0	0	0	0	0	0	0	0	0
VIRSorter_utg001244l_segment0_LN:i:67054_RC:i:1626_XC:f:0_977778	0	0	0	0	0	0	0	372.2055295	0	0	0	0	0	0	0	0	0	0	0	0	0	0	0
VIRSorter_utg001278l_segment0_LN:i:22409_RC:i:244_XC:f:0_733333	0	370.9672445	0	0	0	0	0	0	0	0	0	0	0	0	0	0	0	0	0	0	0	0	0
VIRSorter_utg002295l_segment0_LN:i:11513_RC:i:160_XC:f:0_916667	0	367.8563803	0	0	0	0	0	0	0	0	0	0	0	0	0	0	0	0	0	0	0	0	0
VIRSorter_utg001623l_segment0_LN:i:18271_RC:i:1150_XC:f:1_000000	0	0	0	0	0	0	0	0	0	0	0	0	0	0	0	0	366.6717	0	0	0	0	0	0
VIRSorter_utg001252l_segment0_LN:i:10208_RC:i:1255_XC:f:1_000000	0	366.4267065	0	0	0	0	0	0	0	0	0	0	0	0	0	0	0	0	0	0	0	0	0
VIRSorter_utg003243l_segment0_LN:i:13495_RC:i:386_XC:f:0_962963	0	0	0	0	0	0	0	0	0	0	0	0	0	0	0	0	366.3019412	0	0	0	0	0	0
VIRSorter_utg000745l_segment0_LN:i:79347_RC:i:2861_XC:f:0_918239	0	357.7692377	0	0	0	0	0	0	0	0	0	0	0	0	0	0	0	0	0	0	0	0	0
VIRSorter_utg003257l_segment0_LN:i:15982_RC:i:341_XC:f:1_000000	0	0	0	0	0	0	0	353.2515826	0	0	0	0	0	0	0	0	0	0	0	0	0	0	0
VIRSorter_utg002865l_segment0_LN:i:18751_RC:i:526_XC:f:1_000000	0	0	0	0	0	0	0	352.8870836	0	0	0	0	0	0	0	0	0	0	0	0	0	0	0
VIRSorter_utg002251l_segment0_LN:i:11145_RC:i:1156_XC:f:1_000000	0	0	0	0	0	0	0	0	0	0	0	0	0	0	0	0	352.4832826	0	0	0	0	0	0
VIRSorter_utg002585l_segment0_LN:i:19708_RC:i:535_XC:f:1_000000	0	0	0	0	0	0	0	352.4531562	0	0	0	0	0	0	0	0	0	0	0	0	0	0	0
VIRSorter_utg001890l_segment0_LN:i:18342_RC:i:463_XC:f:1_000000	0	351.9578786	0	0	0	0	0	0	0	0	0	0	0	0	0	0	0	0	0	0	0	0	0
VIRSorter_utg000437l_segment0_LN:i:14125_RC:i:283_XC:f:0_965517	0	345.9479538	0	0	0	0	0	0	0	0	0	0	0	0	0	0	0	0	0	0	0	0	0
VIRSorter_utg002639l_segment0_LN:i:12158_RC:i:328_XC:f:1_000000	0	126.0164749	0	0	0	0	0	0	0	0	0	0	0	0	0	0	218.3898399	0	0	0	0	0	0
VIRSorter_utg000564l_segment0_LN:i:50985_RC:i:4788_XC:f:1_000000	0	337.1779643	0	0	0	0	0	0	0	0	0	0	0	0	0	0	0	0	0	0	0	0	0
VIRSorter_utg003053l_segment0_LN:i:14798_RC:i:254_XC:f:0_966667	0	0	0	0	0	0	0	336.0507022	0	0	0	0	0	0	0	0	0	0	0	0	0	0	0
VIRSorter_utg000731l_segment0_LN:i:10282_RC:i:737_XC:f:1_000000	0	0	0	0	0	0	0	0	0	0	0	0	0	0	0	0	334.5284854	0	0	0	0	0	0
VIRSorter_utg003035l_segment0_LN:i:13040_RC:i:239_XC:f:0_925926	0	162.9563323	0	0	0	0	0	0	0	0	0	0	0	0	0	0	169.6246794	0	0	0	0	0	0
VIRSorter_utg001417l_segment0_LN:i:21922_RC:i:654_XC:f:0_977273	0	0	0	0	0	0	0	331.8676424	0	0	0	0	0	0	0	0	0	0	0	0	0	0	0
VIRSorter_utg001711l_segment0_LN:i:17581_RC:i:492_XC:f:1_000000	0	0	0	0	0	0	0	328.6739371	0	0	0	0	0	0	0	0	0	0	0	0	0	0	0
VIRSorter_utg002654l_segment0_LN:i:13510_RC:i:259_XC:f:0_964286	0	0	0	0	0	0	0	321.5054572	0	0	0	0	0	0	0	0	0	0	0	0	0	0	0
VIRSorter_utg003099l_segment0_LN:i:14221_RC:i:207_XC:f:0_965517	0	160.2823129	0	0	0	0	0	0	0	0	0	0	0	0	0	0	157.7752011	0	0	0	0	0	0
VIRSorter_utg001302l_segment0_LN:i:42324_RC:i:986_XC:f:0_988235	0	308.1939765	0	0	0	0	0	0	0	0	0	0	0	0	0	0	0	0	0	0	0	0	0
VIRSorter_utg001020l_segment0_LN:i:57639_RC:i:2445_XC:f:0_931034	0	304.2094228	0	0	0	0	0	0	0	0	0	0	0	0	0	0	0	0	0	0	0	0	0
VIRSorter_utg001006l_segment0_LN:i:10199_RC:i:307_XC:f:1_000000	0	0	0	0	0	0	0	300.0173745	0	0	0	0	0	0	0	0	0	0	0	0	0	0	0
VIRSorter_utg001919l_segment0_LN:i:19376_RC:i:305_XC:f:0_923077	0	286.4377838	0	0	0	0	0	0	0	0	0	0	0	0	0	0	0	0	0	0	0	0	0
VIRSorter_utg001587l_segment0_LN:i:26695_RC:i:857_XC:f:0_981481	0	203.3512347	0	0	72.70205532	0	0	0	0	0	0	0	0	0	0	0	0	0	0	0	0	0	0
VIRSorter_utg000283l_segment0_LN:i:18454_RC:i:1080_XC:f:1_000000	0	251.688769	0	0	0	0	0	0	0	0	0	0	0	0	0	0	0	0	0	0	0	0	0
VIRSorter_utg002887l_segment0_LN:i:11092_RC:i:163_XC:f:0_826087	0	0	0	0	0	0	0	0	0	0	0	0	0	0	0	0	246.4915054	0	0	0	0	0	0
VIRSorter_utg001654l_segment0_LN:i:11828_RC:i:525_XC:f:1_000000	0	241.8001922	0	0	0	0	0	0	0	0	0	0	0	0	0	0	0	0	0	0	0	0	0
VIRSorter_utg003409l_segment0_LN:i:15565_RC:i:535_XC:f:0_968750	0	228.9860793	0	0	0	0	0	0	0	0	0	0	0	0	0	0	0	0	0	0	0	0	0
VIRSorter_utg001600l_segment0_LN:i:20678_RC:i:618_XC:f:1_000000	0	228.7478004	0	0	0	0	0	0	0	0	0	0	0	0	0	0	0	0	0	0	0	0	0
VIRSorter_utg001852l_segment0_LN:i:12247_RC:i:323_XC:f:0_960000	0	223.3203352	0	0	0	0	0	0	0	0	0	0	0	0	0	0	0	0	0	0	0	0	0
VIRSorter_utg002090l_segment0_LN:i:13837_RC:i:248_XC:f:0_964286	0	223.1217694	0	0	0	0	0	0	0	0	0	0	0	0	0	0	0	0	0	0	0	0	0
VIRSorter_utg003429l_segment0_LN:i:17180_RC:i:158_XC:f:0_885714	0	0	0	0	0	0	0	0	0	0	0	0	0	0	0	0	216.7560222	0	0	0	0	0	0
VIRSorter_utg002609l_segment0_LN:i:10756_RC:i:432_XC:f:0_954545	0	206.2966274	0	0	0	0	0	0	0	0	0	0	0	0	0	0	0	0	0	0	0	0	0
VIRSorter_utg002937l_segment0_LN:i:11983_RC:i:231_XC:f:0_958333	0	186.2547194	0	0	0	0	0	0	0	0	0	0	0	0	0	0	0	0	0	0	0	0	0
VIRSorter_utg001487l_segment0_LN:i:35767_RC:i:839_XC:f:0_888889	0	184.3286312	0	0	0	0	0	0	0	0	0	0	0	0	0	0	0	0	0	0	0	0	0
VIRSorter_utg002961l_segment0_LN:i:13835_RC:i:443_XC:f:1_000000	0	182.872482	0	0	0	0	0	0	0	0	0	0	0	0	0	0	0	0	0	0	0	0	0
VIRSorter_utg001492l_segment0_LN:i:27248_RC:i:512_XC:f:0_818182	0	181.6810872	0	0	0	0	0	0	0	0	0	0	0	0	0	0	0	0	0	0	0	0	0
VIRSorter_utg002529l_segment0_LN:i:16618_RC:i:309_XC:f:0_970588	0	0	0	0	0	0	0	0	0	0	0	0	0	0	0	0	179.0492281	0	0	0	0	0	0
VIRSorter_utg003468l_segment0_LN:i:15094_RC:i:637_XC:f:1_000000	0	178.001001	0	0	0	0	0	0	0	0	0	0	0	0	0	0	0	0	0	0	0	0	0
VIRSorter_utg002066l_segment0_LN:i:10168_RC:i:183_XC:f:0_952381	0	175.0489895	0	0	0	0	0	0	0	0	0	0	0	0	0	0	0	0	0	0	0	0	0
VIRSorter_utg003071l_segment0_LN:i:15302_RC:i:283_XC:f:0_935484	0	173.9899719	0	0	0	0	0	0	0	0	0	0	0	0	0	0	0	0	0	0	0	0	0
VIRSorter_utg001404l_segment0_LN:i:17235_RC:i:377_XC:f:1_000000	0	173.3280859	0	0	0	0	0	0	0	0	0	0	0	0	0	0	0	0	0	0	0	0	0
VIRSorter_utg002872l_segment0_LN:i:11396_RC:i:100_XC:f:0_739130	0	170.4025498	0	0	0	0	0	0	0	0	0	0	0	0	0	0	0	0	0	0	0	0	0
VIRSorter_utg001830l_segment0_LN:i:23245_RC:i:741_XC:f:1_000000	0	167.8675264	0	0	0	0	0	0	0	0	0	0	0	0	0	0	0	0	0	0	0	0	0
VIRSorter_utg001531l_segment0_LN:i:27853_RC:i:451_XC:f:0_892857	0	166.8614597	0	0	0	0	0	0	0	0	0	0	0	0	0	0	0	0	0	0	0	0	0
VIRSorter_utg002929l_segment0_LN:i:10181_RC:i:105_XC:f:0_619048	0	157.1648299	0	0	0	0	0	0	0	0	0	0	0	0	0	0	0	0	0	0	0	0	0
VIRSorter_utg001438l_segment0_LN:i:20560_RC:i:294_XC:f:0_904762	0	142.173112	0	0	0	0	0	0	0	0	0	0	0	0	0	0	0	0	0	0	0	0	0
VIRSorter_utg002593l_segment0_LN:i:10975_RC:i:177_XC:f:0_954545	0	141.464894	0	0	0	0	0	0	0	0	0	0	0	0	0	0	0	0	0	0	0	0	0
VIRSorter_utg002983l_segment0_LN:i:13118_RC:i:149_XC:f:0_814815	0	138.0429434	0	0	0	0	0	0	0	0	0	0	0	0	0	0	0	0	0	0	0	0	0
VIRSorter_utg001896l_segment0_LN:i:11989_RC:i:186_XC:f:0_916667	0	136.9706881	0	0	0	0	0	0	0	0	0	0	0	0	0	0	0	0	0	0	0	0	0
VIRSorter_utg002854l_segment0_LN:i:15793_RC:i:209_XC:f:0_843750	0	135.7792933	0	0	0	0	0	0	0	0	0	0	0	0	0	0	0	0	0	0	0	0	0
VIRSorter_utg003381l_segment0_LN:i:10777_RC:i:121_XC:f:0_909091	0	131.0335707	0	0	0	0	0	0	0	0	0	0	0	0	0	0	0	0	0	0	0	0	0
VIRSorter_utg001559l_segment0_LN:i:17262_RC:i:224_XC:f:1_000000	0	124.9508384	0	0	0	0	0	0	0	0	0	0	0	0	0	0	0	0	0	0	0	0	0
VIRSorter_utg002873l_segment0_LN:i:13744_RC:i:107_XC:f:0_785714	0	124.7721292	0	0	0	0	0	0	0	0	0	0	0	0	0	0	0	0	0	0	0	0	0
VIRSorter_utg001940l_segment0_LN:i:16287_RC:i:128_XC:f:0_818182	0	103.1483137	0	0	0	0	0	0	0	0	0	0	0	0	0	0	0	0	0	0	0	0	0
VIRSorter_utg001107l_segment0_LN:i:13645_RC:i:922_XC:f:0_964286	0	0	0	0	0	0	0	0	0	69.55263595	0	0	0	0	0	0	0	0	0	0	0	0	0
