# Supplementary material for: Long-read powered viral metagenomics in the oligotrophic Sargasso Sea
Source: Nat Commun. 2024 May 14;15:4089. doi: 10.1038/s41467-024-48300-6 (PMC11094077; doi:10.1038/s41467-024-48300-6)
Supplement: Supplementary file 6 — Source Data file [file 41467_2024_48300_MOESM6_ESM.zip › source_data/breakages_all_LRR_contigs_gr_1kb.csv]

target_id	start	end	breakage_length	target_length
VIRSorter_utg000003l_segment0_LN:i:62365_RC:i:3705_XC:f:1_000000	0	6	7	62365
VIRSorter_utg000003l_segment0_LN:i:62365_RC:i:3705_XC:f:1_000000	13330	13515	186	62365
VIRSorter_utg000003l_segment0_LN:i:62365_RC:i:3705_XC:f:1_000000	24673	24678	6	62365
VIRSorter_utg000003l_segment0_LN:i:62365_RC:i:3705_XC:f:1_000000	39183	39258	76	62365
VIRSorter_utg000003l_segment0_LN:i:62365_RC:i:3705_XC:f:1_000000	62040	62364	325	62365
VIRSorter_utg000004l_segment0_LN:i:137001_RC:i:2374_XC:f:0_883636	0	791	792	137001
VIRSorter_utg000004l_segment0_LN:i:137001_RC:i:2374_XC:f:0_883636	1637	4428	2792	137001
VIRSorter_utg000004l_segment0_LN:i:137001_RC:i:2374_XC:f:0_883636	9634	9646	13	137001
VIRSorter_utg000004l_segment0_LN:i:137001_RC:i:2374_XC:f:0_883636	10793	11463	671	137001
VIRSorter_utg000004l_segment0_LN:i:137001_RC:i:2374_XC:f:0_883636	14901	21325	6425	137001
VIRSorter_utg000004l_segment0_LN:i:137001_RC:i:2374_XC:f:0_883636	22661	32614	9954	137001
VIRSorter_utg000004l_segment0_LN:i:137001_RC:i:2374_XC:f:0_883636	33610	47250	13641	137001
VIRSorter_utg000004l_segment0_LN:i:137001_RC:i:2374_XC:f:0_883636	48524	56319	7796	137001
VIRSorter_utg000004l_segment0_LN:i:137001_RC:i:2374_XC:f:0_883636	57404	105649	48246	137001
VIRSorter_utg000004l_segment0_LN:i:137001_RC:i:2374_XC:f:0_883636	107160	107177	18	137001
VIRSorter_utg000004l_segment0_LN:i:137001_RC:i:2374_XC:f:0_883636	108162	119846	11685	137001
VIRSorter_utg000004l_segment0_LN:i:137001_RC:i:2374_XC:f:0_883636	120904	133678	12775	137001
VIRSorter_utg000004l_segment0_LN:i:137001_RC:i:2374_XC:f:0_883636	135266	137000	1735	137001
VIRSorter_utg000007l_segment0_LN:i:3333025_RC:i:1176860_XC:f:0_999850	0	3	4	3333025
VIRSorter_utg000007l_segment0_LN:i:3333025_RC:i:1176860_XC:f:0_999850	14246	14272	27	3333025
VIRSorter_utg000007l_segment0_LN:i:3333025_RC:i:1176860_XC:f:0_999850	903367	908081	4715	3333025
VIRSorter_utg000007l_segment0_LN:i:3333025_RC:i:1176860_XC:f:0_999850	1224368	1224854	487	3333025
VIRSorter_utg000007l_segment0_LN:i:3333025_RC:i:1176860_XC:f:0_999850	1226567	1226571	5	3333025
VIRSorter_utg000007l_segment0_LN:i:3333025_RC:i:1176860_XC:f:0_999850	1227952	1227981	30	3333025
VIRSorter_utg000007l_segment0_LN:i:3333025_RC:i:1176860_XC:f:0_999850	1771055	1771126	72	3333025
VIRSorter_utg000007l_segment0_LN:i:3333025_RC:i:1176860_XC:f:0_999850	1994736	1995270	535	3333025
VIRSorter_utg000007l_segment0_LN:i:3333025_RC:i:1176860_XC:f:0_999850	2662907	2662921	15	3333025
VIRSorter_utg000007l_segment0_LN:i:3333025_RC:i:1176860_XC:f:0_999850	2723866	2724204	339	3333025
VIRSorter_utg000007l_segment0_LN:i:3333025_RC:i:1176860_XC:f:0_999850	3332972	3333024	53	3333025
VIRSorter_utg000009l_segment0_LN:i:201339_RC:i:24383_XC:f:0_990074	0	13	14	201339
VIRSorter_utg000009l_segment0_LN:i:201339_RC:i:24383_XC:f:0_990074	52743	52744	2	201339
VIRSorter_utg000009l_segment0_LN:i:201339_RC:i:24383_XC:f:0_990074	201327	201338	12	201339
VIRSorter_utg000012c_segment0_LN:i:58120_RC:i:15097_XC:f:0_974359	0	15	16	58120
VIRSorter_utg000012c_segment0_LN:i:58120_RC:i:15097_XC:f:0_974359	15799	15801	3	58120
VIRSorter_utg000012c_segment0_LN:i:58120_RC:i:15097_XC:f:0_974359	58111	58119	9	58120
VIRSorter_utg000015l_segment0_LN:i:26219_RC:i:14221_XC:f:1_000000	0	3	4	26219
VIRSorter_utg000015l_segment0_LN:i:26219_RC:i:14221_XC:f:1_000000	26200	26218	19	26219
VIRSorter_utg000016l_segment0_LN:i:22114_RC:i:5820_XC:f:0_977778	0	3218	3219	22114
VIRSorter_utg000016l_segment0_LN:i:22114_RC:i:5820_XC:f:0_977778	22081	22113	33	22114
VIRSorter_utg000017l_segment0_LN:i:104588_RC:i:5622_XC:f:0_995238	0	19	20	104588
VIRSorter_utg000017l_segment0_LN:i:104588_RC:i:5622_XC:f:0_995238	2014	15429	13416	104588
VIRSorter_utg000017l_segment0_LN:i:104588_RC:i:5622_XC:f:0_995238	16638	50126	33489	104588
VIRSorter_utg000017l_segment0_LN:i:104588_RC:i:5622_XC:f:0_995238	51963	55898	3936	104588
VIRSorter_utg000017l_segment0_LN:i:104588_RC:i:5622_XC:f:0_995238	59011	59996	986	104588
VIRSorter_utg000017l_segment0_LN:i:104588_RC:i:5622_XC:f:0_995238	62770	64119	1350	104588
VIRSorter_utg000017l_segment0_LN:i:104588_RC:i:5622_XC:f:0_995238	65028	66270	1243	104588
VIRSorter_utg000017l_segment0_LN:i:104588_RC:i:5622_XC:f:0_995238	68099	71553	3455	104588
VIRSorter_utg000017l_segment0_LN:i:104588_RC:i:5622_XC:f:0_995238	73726	81428	7703	104588
VIRSorter_utg000017l_segment0_LN:i:104588_RC:i:5622_XC:f:0_995238	82644	84930	2287	104588
VIRSorter_utg000017l_segment0_LN:i:104588_RC:i:5622_XC:f:0_995238	86499	90632	4134	104588
VIRSorter_utg000017l_segment0_LN:i:104588_RC:i:5622_XC:f:0_995238	91443	97281	5839	104588
VIRSorter_utg000017l_segment0_LN:i:104588_RC:i:5622_XC:f:0_995238	99270	99632	363	104588
VIRSorter_utg000017l_segment0_LN:i:104588_RC:i:5622_XC:f:0_995238	102137	104587	2451	104588
VIRSorter_utg000019l_segment0_LN:i:14637_RC:i:1018_XC:f:1_000000	0	1720	1721	14637
VIRSorter_utg000019l_segment0_LN:i:14637_RC:i:1018_XC:f:1_000000	2974	3624	651	14637
VIRSorter_utg000019l_segment0_LN:i:14637_RC:i:1018_XC:f:1_000000	4702	5351	650	14637
VIRSorter_utg000019l_segment0_LN:i:14637_RC:i:1018_XC:f:1_000000	11286	12294	1009	14637
VIRSorter_utg000019l_segment0_LN:i:14637_RC:i:1018_XC:f:1_000000	14614	14636	23	14637
VIRSorter_utg000020l_segment0_LN:i:163209_RC:i:21964_XC:f:0_993884	103656	103657	2	163209
VIRSorter_utg000020l_segment0_LN:i:163209_RC:i:21964_XC:f:0_993884	108150	110309	2160	163209
VIRSorter_utg000020l_segment0_LN:i:163209_RC:i:21964_XC:f:0_993884	163201	163208	8	163209
VIRSorter_utg000024l_segment0_LN:i:91025_RC:i:11815_XC:f:0_994536	0	634	635	91025
VIRSorter_utg000024l_segment0_LN:i:91025_RC:i:11815_XC:f:0_994536	91011	91024	14	91025
VIRSorter_utg000025l_segment0_LN:i:57515_RC:i:71522_XC:f:0_991379	0	105	106	57515
VIRSorter_utg000025l_segment0_LN:i:57515_RC:i:71522_XC:f:0_991379	31389	31409	21	57515
VIRSorter_utg000025l_segment0_LN:i:57515_RC:i:71522_XC:f:0_991379	40959	43692	2734	57515
VIRSorter_utg000025l_segment0_LN:i:57515_RC:i:71522_XC:f:0_991379	57505	57514	10	57515
VIRSorter_utg000026l_segment0_LN:i:45836_RC:i:2800_XC:f:0_967391	0	1353	1354	45836
VIRSorter_utg000026l_segment0_LN:i:45836_RC:i:2800_XC:f:0_967391	2380	2395	16	45836
VIRSorter_utg000026l_segment0_LN:i:45836_RC:i:2800_XC:f:0_967391	15544	17654	2111	45836
VIRSorter_utg000026l_segment0_LN:i:45836_RC:i:2800_XC:f:0_967391	21591	22161	571	45836
VIRSorter_utg000026l_segment0_LN:i:45836_RC:i:2800_XC:f:0_967391	45831	45835	5	45836
VIRSorter_utg000027l_segment0_LN:i:10612_RC:i:475_XC:f:0_909091	0	15	16	10612
VIRSorter_utg000027l_segment0_LN:i:10612_RC:i:475_XC:f:0_909091	3810	8266	4457	10612
VIRSorter_utg000027l_segment0_LN:i:10612_RC:i:475_XC:f:0_909091	9400	10611	1212	10612
VIRSorter_utg000028l_segment0_LN:i:54036_RC:i:8264_XC:f:0_990826	0	30	31	54036
VIRSorter_utg000028l_segment0_LN:i:54036_RC:i:8264_XC:f:0_990826	54019	54035	17	54036
VIRSorter_utg000036l_segment0_LN:i:41487_RC:i:5755_XC:f:1_000000	0	23	24	41487
VIRSorter_utg000036l_segment0_LN:i:41487_RC:i:5755_XC:f:1_000000	39173	39897	725	41487
VIRSorter_utg000036l_segment0_LN:i:41487_RC:i:5755_XC:f:1_000000	41256	41486	231	41487
VIRSorter_utg000041l_segment0_LN:i:24720_RC:i:7307_XC:f:1_000000	0	8	9	24720
VIRSorter_utg000041l_segment0_LN:i:24720_RC:i:7307_XC:f:1_000000	24717	24719	3	24720
VIRSorter_utg000042l_segment0_LN:i:16665_RC:i:4782_XC:f:1_000000	0	52	53	16665
VIRSorter_utg000042l_segment0_LN:i:16665_RC:i:4782_XC:f:1_000000	12260	12266	7	16665
VIRSorter_utg000042l_segment0_LN:i:16665_RC:i:4782_XC:f:1_000000	16610	16664	55	16665
VIRSorter_utg000043l_segment0_LN:i:11254_RC:i:4622_XC:f:1_000000	0	341	342	11254
VIRSorter_utg000043l_segment0_LN:i:11254_RC:i:4622_XC:f:1_000000	11242	11253	12	11254
VIRSorter_utg000044l_segment0_LN:i:10992_RC:i:2021_XC:f:1_000000	0	13	14	10992
VIRSorter_utg000044l_segment0_LN:i:10992_RC:i:2021_XC:f:1_000000	10963	10991	29	10992
VIRSorter_utg000045l_segment0_LN:i:13527_RC:i:1744_XC:f:0_964286	0	4	5	13527
VIRSorter_utg000045l_segment0_LN:i:13527_RC:i:1744_XC:f:0_964286	6428	6812	385	13527
VIRSorter_utg000045l_segment0_LN:i:13527_RC:i:1744_XC:f:0_964286	8226	9181	956	13527
VIRSorter_utg000045l_segment0_LN:i:13527_RC:i:1744_XC:f:0_964286	10993	11943	951	13527
VIRSorter_utg000045l_segment0_LN:i:13527_RC:i:1744_XC:f:0_964286	13174	13526	353	13527
VIRSorter_utg000052l_segment0_LN:i:36580_RC:i:53988_XC:f:1_000000	0	15	16	36580
VIRSorter_utg000052l_segment0_LN:i:36580_RC:i:53988_XC:f:1_000000	18895	21002	2108	36580
VIRSorter_utg000052l_segment0_LN:i:36580_RC:i:53988_XC:f:1_000000	36200	36579	380	36580
VIRSorter_utg000055l_segment0_LN:i:14767_RC:i:708_XC:f:0_966667	0	37	38	14767
VIRSorter_utg000055l_segment0_LN:i:14767_RC:i:708_XC:f:0_966667	1068	1139	72	14767
VIRSorter_utg000055l_segment0_LN:i:14767_RC:i:708_XC:f:0_966667	4694	14766	10073	14767
VIRSorter_utg000059l_segment0_LN:i:27673_RC:i:1921_XC:f:0_982143	0	9	10	27673
VIRSorter_utg000059l_segment0_LN:i:27673_RC:i:1921_XC:f:0_982143	3507	4788	1282	27673
VIRSorter_utg000059l_segment0_LN:i:27673_RC:i:1921_XC:f:0_982143	8793	10171	1379	27673
VIRSorter_utg000059l_segment0_LN:i:27673_RC:i:1921_XC:f:0_982143	17259	19058	1800	27673
VIRSorter_utg000059l_segment0_LN:i:27673_RC:i:1921_XC:f:0_982143	25043	25644	602	27673
VIRSorter_utg000059l_segment0_LN:i:27673_RC:i:1921_XC:f:0_982143	27339	27672	334	27673
VIRSorter_utg000060l_segment0_LN:i:22055_RC:i:2108_XC:f:0_977778	0	1	2	22055
VIRSorter_utg000060l_segment0_LN:i:22055_RC:i:2108_XC:f:0_977778	16961	17455	495	22055
VIRSorter_utg000060l_segment0_LN:i:22055_RC:i:2108_XC:f:0_977778	20222	22054	1833	22055
VIRSorter_utg000061l_segment0_LN:i:11319_RC:i:2200_XC:f:1_000000	0	322	323	11319
VIRSorter_utg000061l_segment0_LN:i:11319_RC:i:2200_XC:f:1_000000	4331	4850	520	11319
VIRSorter_utg000061l_segment0_LN:i:11319_RC:i:2200_XC:f:1_000000	11282	11318	37	11319
VIRSorter_utg000063l_segment0_LN:i:11985_RC:i:964_XC:f:1_000000	0	514	515	11985
VIRSorter_utg000063l_segment0_LN:i:11985_RC:i:964_XC:f:1_000000	1840	2855	1016	11985
VIRSorter_utg000063l_segment0_LN:i:11985_RC:i:964_XC:f:1_000000	7118	7737	620	11985
VIRSorter_utg000063l_segment0_LN:i:11985_RC:i:964_XC:f:1_000000	11968	11984	17	11985
VIRSorter_utg000064l_segment0_LN:i:58502_RC:i:1811_XC:f:1_000000	0	2	3	58502
VIRSorter_utg000064l_segment0_LN:i:58502_RC:i:1811_XC:f:1_000000	2065	2338	274	58502
VIRSorter_utg000064l_segment0_LN:i:58502_RC:i:1811_XC:f:1_000000	4459	4515	57	58502
VIRSorter_utg000064l_segment0_LN:i:58502_RC:i:1811_XC:f:1_000000	53366	53992	627	58502
VIRSorter_utg000064l_segment0_LN:i:58502_RC:i:1811_XC:f:1_000000	55464	55507	44	58502
VIRSorter_utg000064l_segment0_LN:i:58502_RC:i:1811_XC:f:1_000000	58499	58501	3	58502
VIRSorter_utg000068l_segment0_LN:i:31218_RC:i:3747_XC:f:1_000000	0	491	492	31218
VIRSorter_utg000068l_segment0_LN:i:31218_RC:i:3747_XC:f:1_000000	31209	31217	9	31218
VIRSorter_utg000073l_segment0_LN:i:11419_RC:i:7051_XC:f:1_000000	0	81	82	11419
VIRSorter_utg000073l_segment0_LN:i:11419_RC:i:7051_XC:f:1_000000	11407	11418	12	11419
VIRSorter_utg000075l_segment0_LN:i:16769_RC:i:3614_XC:f:1_000000	0	3	4	16769
VIRSorter_utg000075l_segment0_LN:i:16769_RC:i:3614_XC:f:1_000000	7914	8388	475	16769
VIRSorter_utg000075l_segment0_LN:i:16769_RC:i:3614_XC:f:1_000000	9770	9921	152	16769
VIRSorter_utg000075l_segment0_LN:i:16769_RC:i:3614_XC:f:1_000000	16572	16768	197	16769
VIRSorter_utg000078l_segment0_LN:i:22546_RC:i:2528_XC:f:1_000000	0	50	51	22546
VIRSorter_utg000078l_segment0_LN:i:22546_RC:i:2528_XC:f:1_000000	4160	8947	4788	22546
VIRSorter_utg000078l_segment0_LN:i:22546_RC:i:2528_XC:f:1_000000	22543	22545	3	22546
VIRSorter_utg000080l_segment0_LN:i:50237_RC:i:9922_XC:f:1_000000	0	1005	1006	50237
VIRSorter_utg000080l_segment0_LN:i:50237_RC:i:9922_XC:f:1_000000	4589	5411	823	50237
VIRSorter_utg000080l_segment0_LN:i:50237_RC:i:9922_XC:f:1_000000	7645	8857	1213	50237
VIRSorter_utg000080l_segment0_LN:i:50237_RC:i:9922_XC:f:1_000000	26622	26678	57	50237
VIRSorter_utg000080l_segment0_LN:i:50237_RC:i:9922_XC:f:1_000000	49630	50236	607	50237
VIRSorter_utg000081l_segment0_LN:i:10297_RC:i:1484_XC:f:1_000000	0	5	6	10297
VIRSorter_utg000081l_segment0_LN:i:10297_RC:i:1484_XC:f:1_000000	9266	10296	1031	10297
VIRSorter_utg000082l_segment0_LN:i:17284_RC:i:10673_XC:f:1_000000	0	16	17	17284
VIRSorter_utg000082l_segment0_LN:i:17284_RC:i:10673_XC:f:1_000000	16923	17283	361	17284
VIRSorter_utg000084l_segment0_LN:i:1368798_RC:i:27352_XC:f:0_989774	0	8	9	1368798
VIRSorter_utg000084l_segment0_LN:i:1368798_RC:i:27352_XC:f:0_989774	5220	5394	175	1368798
VIRSorter_utg000084l_segment0_LN:i:1368798_RC:i:27352_XC:f:0_989774	69506	69539	34	1368798
VIRSorter_utg000084l_segment0_LN:i:1368798_RC:i:27352_XC:f:0_989774	1363691	1363830	140	1368798
VIRSorter_utg000084l_segment0_LN:i:1368798_RC:i:27352_XC:f:0_989774	1368794	1368797	4	1368798
VIRSorter_utg000085l_segment0_LN:i:23981_RC:i:756_XC:f:0_854167	0	8259	8260	23981
VIRSorter_utg000085l_segment0_LN:i:23981_RC:i:756_XC:f:0_854167	10468	14917	4450	23981
VIRSorter_utg000085l_segment0_LN:i:23981_RC:i:756_XC:f:0_854167	15976	23980	8005	23981
VIRSorter_utg000087l_segment0_LN:i:333144_RC:i:14291_XC:f:0_994003	0	8	9	333144
VIRSorter_utg000087l_segment0_LN:i:333144_RC:i:14291_XC:f:0_994003	91003	91391	389	333144
VIRSorter_utg000087l_segment0_LN:i:333144_RC:i:14291_XC:f:0_994003	143872	143936	65	333144
VIRSorter_utg000087l_segment0_LN:i:333144_RC:i:14291_XC:f:0_994003	333026	333143	118	333144
VIRSorter_utg000088l_segment0_LN:i:20329_RC:i:6192_XC:f:0_975610	0	220	221	20329
VIRSorter_utg000088l_segment0_LN:i:20329_RC:i:6192_XC:f:0_975610	20314	20328	15	20329
VIRSorter_utg000095l_segment0_LN:i:57752_RC:i:5941_XC:f:0_991379	0	1243	1244	57752
VIRSorter_utg000095l_segment0_LN:i:57752_RC:i:5941_XC:f:0_991379	9418	9665	248	57752
VIRSorter_utg000095l_segment0_LN:i:57752_RC:i:5941_XC:f:0_991379	11896	12419	524	57752
VIRSorter_utg000095l_segment0_LN:i:57752_RC:i:5941_XC:f:0_991379	17476	19049	1574	57752
VIRSorter_utg000095l_segment0_LN:i:57752_RC:i:5941_XC:f:0_991379	21614	22016	403	57752
VIRSorter_utg000095l_segment0_LN:i:57752_RC:i:5941_XC:f:0_991379	30654	31320	667	57752
VIRSorter_utg000095l_segment0_LN:i:57752_RC:i:5941_XC:f:0_991379	33448	34103	656	57752
VIRSorter_utg000095l_segment0_LN:i:57752_RC:i:5941_XC:f:0_991379	39859	39963	105	57752
VIRSorter_utg000095l_segment0_LN:i:57752_RC:i:5941_XC:f:0_991379	47498	47587	90	57752
VIRSorter_utg000095l_segment0_LN:i:57752_RC:i:5941_XC:f:0_991379	57744	57751	8	57752
VIRSorter_utg000096l_segment0_LN:i:13648_RC:i:1149_XC:f:1_000000	0	925	926	13648
VIRSorter_utg000096l_segment0_LN:i:13648_RC:i:1149_XC:f:1_000000	11046	11557	512	13648
VIRSorter_utg000096l_segment0_LN:i:13648_RC:i:1149_XC:f:1_000000	12744	13647	904	13648
VIRSorter_utg000098l_segment0_LN:i:13430_RC:i:2475_XC:f:1_000000	0	10	11	13430
VIRSorter_utg000098l_segment0_LN:i:13430_RC:i:2475_XC:f:1_000000	13339	13429	91	13430
VIRSorter_utg000102l_segment0_LN:i:19427_RC:i:2891_XC:f:1_000000	0	6404	6405	19427
VIRSorter_utg000102l_segment0_LN:i:19427_RC:i:2891_XC:f:1_000000	16556	16719	164	19427
VIRSorter_utg000102l_segment0_LN:i:19427_RC:i:2891_XC:f:1_000000	18594	19426	833	19427
VIRSorter_utg000107l_segment0_LN:i:12545_RC:i:6222_XC:f:1_000000	0	157	158	12545
VIRSorter_utg000107l_segment0_LN:i:12545_RC:i:6222_XC:f:1_000000	1302	2338	1037	12545
VIRSorter_utg000107l_segment0_LN:i:12545_RC:i:6222_XC:f:1_000000	12529	12544	16	12545
VIRSorter_utg000112l_segment0_LN:i:102934_RC:i:8547_XC:f:1_000000	0	14	15	102934
VIRSorter_utg000112l_segment0_LN:i:102934_RC:i:8547_XC:f:1_000000	102920	102933	14	102934
VIRSorter_utg000113l_segment0_LN:i:63360_RC:i:5677_XC:f:1_000000	0	250	251	63360
VIRSorter_utg000113l_segment0_LN:i:63360_RC:i:5677_XC:f:1_000000	1379	2407	1029	63360
VIRSorter_utg000113l_segment0_LN:i:63360_RC:i:5677_XC:f:1_000000	3411	3515	105	63360
VIRSorter_utg000113l_segment0_LN:i:63360_RC:i:5677_XC:f:1_000000	62614	63359	746	63360
VIRSorter_utg000114l_segment0_LN:i:23986_RC:i:1664_XC:f:1_000000	0	1024	1025	23986
VIRSorter_utg000114l_segment0_LN:i:23986_RC:i:1664_XC:f:1_000000	3374	5378	2005	23986
VIRSorter_utg000114l_segment0_LN:i:23986_RC:i:1664_XC:f:1_000000	11317	12941	1625	23986
VIRSorter_utg000114l_segment0_LN:i:23986_RC:i:1664_XC:f:1_000000	17776	17904	129	23986
VIRSorter_utg000114l_segment0_LN:i:23986_RC:i:1664_XC:f:1_000000	21284	21410	127	23986
VIRSorter_utg000114l_segment0_LN:i:23986_RC:i:1664_XC:f:1_000000	22954	23985	1032	23986
VIRSorter_utg000116l_segment0_LN:i:54706_RC:i:14628_XC:f:0_972727	0	791	792	54706
VIRSorter_utg000116l_segment0_LN:i:54706_RC:i:14628_XC:f:0_972727	8147	10030	1884	54706
VIRSorter_utg000116l_segment0_LN:i:54706_RC:i:14628_XC:f:0_972727	18832	19036	205	54706
VIRSorter_utg000116l_segment0_LN:i:54706_RC:i:14628_XC:f:0_972727	34869	39353	4485	54706
VIRSorter_utg000116l_segment0_LN:i:54706_RC:i:14628_XC:f:0_972727	40355	42435	2081	54706
VIRSorter_utg000116l_segment0_LN:i:54706_RC:i:14628_XC:f:0_972727	54703	54705	3	54706
VIRSorter_utg000122l_segment0_LN:i:19512_RC:i:5195_XC:f:1_000000	0	13	14	19512
VIRSorter_utg000122l_segment0_LN:i:19512_RC:i:5195_XC:f:1_000000	19474	19511	38	19512
VIRSorter_utg000123c_segment0_LN:i:51568_RC:i:4321_XC:f:1_000000	0	8	9	51568
VIRSorter_utg000123c_segment0_LN:i:51568_RC:i:4321_XC:f:1_000000	41749	42201	453	51568
VIRSorter_utg000123c_segment0_LN:i:51568_RC:i:4321_XC:f:1_000000	45013	45135	123	51568
VIRSorter_utg000123c_segment0_LN:i:51568_RC:i:4321_XC:f:1_000000	47201	47254	54	51568
VIRSorter_utg000123c_segment0_LN:i:51568_RC:i:4321_XC:f:1_000000	51562	51567	6	51568
VIRSorter_utg000124l_segment0_LN:i:30446_RC:i:32558_XC:f:0_951613	0	49	50	30446
VIRSorter_utg000124l_segment0_LN:i:30446_RC:i:32558_XC:f:0_951613	14408	14418	11	30446
VIRSorter_utg000124l_segment0_LN:i:30446_RC:i:32558_XC:f:0_951613	30408	30445	38	30446
VIRSorter_utg000127l_segment0_LN:i:24337_RC:i:7233_XC:f:0_938776	0	155	156	24337
VIRSorter_utg000127l_segment0_LN:i:24337_RC:i:7233_XC:f:0_938776	5412	5747	336	24337
VIRSorter_utg000127l_segment0_LN:i:24337_RC:i:7233_XC:f:0_938776	7602	9979	2378	24337
VIRSorter_utg000127l_segment0_LN:i:24337_RC:i:7233_XC:f:0_938776	18186	18246	61	24337
VIRSorter_utg000127l_segment0_LN:i:24337_RC:i:7233_XC:f:0_938776	19155	19426	272	24337
VIRSorter_utg000127l_segment0_LN:i:24337_RC:i:7233_XC:f:0_938776	24330	24336	7	24337
VIRSorter_utg000129l_segment0_LN:i:28662_RC:i:5548_XC:f:0_982759	0	50	51	28662
VIRSorter_utg000129l_segment0_LN:i:28662_RC:i:5548_XC:f:0_982759	28630	28661	32	28662
VIRSorter_utg000130l_segment0_LN:i:12250_RC:i:806_XC:f:1_000000	0	445	446	12250
VIRSorter_utg000130l_segment0_LN:i:12250_RC:i:806_XC:f:1_000000	5532	5908	377	12250
VIRSorter_utg000130l_segment0_LN:i:12250_RC:i:806_XC:f:1_000000	8681	8848	168	12250
VIRSorter_utg000130l_segment0_LN:i:12250_RC:i:806_XC:f:1_000000	10897	12249	1353	12250
VIRSorter_utg000135l_segment0_LN:i:22338_RC:i:6034_XC:f:1_000000	0	5	6	22338
VIRSorter_utg000135l_segment0_LN:i:22338_RC:i:6034_XC:f:1_000000	22320	22337	18	22338
VIRSorter_utg000138l_segment0_LN:i:34090_RC:i:6393_XC:f:1_000000	0	14	15	34090
VIRSorter_utg000138l_segment0_LN:i:34090_RC:i:6393_XC:f:1_000000	34084	34089	6	34090
VIRSorter_utg000140l_segment0_LN:i:30640_RC:i:2151_XC:f:1_000000	0	14	15	30640
VIRSorter_utg000140l_segment0_LN:i:30640_RC:i:2151_XC:f:1_000000	30249	30639	391	30640
VIRSorter_utg000142l_segment0_LN:i:10992_RC:i:1868_XC:f:1_000000	0	8	9	10992
VIRSorter_utg000142l_segment0_LN:i:10992_RC:i:1868_XC:f:1_000000	1455	2130	676	10992
VIRSorter_utg000142l_segment0_LN:i:10992_RC:i:1868_XC:f:1_000000	10979	10991	13	10992
VIRSorter_utg000143l_segment0_LN:i:186483_RC:i:3967_XC:f:0_986595	0	13	14	186483
VIRSorter_utg000143l_segment0_LN:i:186483_RC:i:3967_XC:f:0_986595	2480	5760	3281	186483
VIRSorter_utg000143l_segment0_LN:i:186483_RC:i:3967_XC:f:0_986595	6901	8423	1523	186483
VIRSorter_utg000143l_segment0_LN:i:186483_RC:i:3967_XC:f:0_986595	10141	11475	1335	186483
VIRSorter_utg000143l_segment0_LN:i:186483_RC:i:3967_XC:f:0_986595	14896	15707	812	186483
VIRSorter_utg000143l_segment0_LN:i:186483_RC:i:3967_XC:f:0_986595	18535	18812	278	186483
VIRSorter_utg000143l_segment0_LN:i:186483_RC:i:3967_XC:f:0_986595	20571	21907	1337	186483
VIRSorter_utg000143l_segment0_LN:i:186483_RC:i:3967_XC:f:0_986595	23272	24450	1179	186483
VIRSorter_utg000143l_segment0_LN:i:186483_RC:i:3967_XC:f:0_986595	25421	26219	799	186483
VIRSorter_utg000143l_segment0_LN:i:186483_RC:i:3967_XC:f:0_986595	27373	27419	47	186483
VIRSorter_utg000143l_segment0_LN:i:186483_RC:i:3967_XC:f:0_986595	32554	36543	3990	186483
VIRSorter_utg000143l_segment0_LN:i:186483_RC:i:3967_XC:f:0_986595	38431	39469	1039	186483
VIRSorter_utg000143l_segment0_LN:i:186483_RC:i:3967_XC:f:0_986595	41330	41347	18	186483
VIRSorter_utg000143l_segment0_LN:i:186483_RC:i:3967_XC:f:0_986595	44586	45401	816	186483
VIRSorter_utg000143l_segment0_LN:i:186483_RC:i:3967_XC:f:0_986595	48163	48246	84	186483
VIRSorter_utg000143l_segment0_LN:i:186483_RC:i:3967_XC:f:0_986595	50222	50635	414	186483
VIRSorter_utg000143l_segment0_LN:i:186483_RC:i:3967_XC:f:0_986595	51944	53886	1943	186483
VIRSorter_utg000143l_segment0_LN:i:186483_RC:i:3967_XC:f:0_986595	54907	58023	3117	186483
VIRSorter_utg000143l_segment0_LN:i:186483_RC:i:3967_XC:f:0_986595	59416	62143	2728	186483
VIRSorter_utg000143l_segment0_LN:i:186483_RC:i:3967_XC:f:0_986595	63189	63771	583	186483
VIRSorter_utg000143l_segment0_LN:i:186483_RC:i:3967_XC:f:0_986595	68417	69435	1019	186483
VIRSorter_utg000143l_segment0_LN:i:186483_RC:i:3967_XC:f:0_986595	71104	72177	1074	186483
VIRSorter_utg000143l_segment0_LN:i:186483_RC:i:3967_XC:f:0_986595	75661	75866	206	186483
VIRSorter_utg000143l_segment0_LN:i:186483_RC:i:3967_XC:f:0_986595	83794	84951	1158	186483
VIRSorter_utg000143l_segment0_LN:i:186483_RC:i:3967_XC:f:0_986595	86122	86279	158	186483
VIRSorter_utg000143l_segment0_LN:i:186483_RC:i:3967_XC:f:0_986595	89977	90766	790	186483
VIRSorter_utg000143l_segment0_LN:i:186483_RC:i:3967_XC:f:0_986595	95554	97352	1799	186483
VIRSorter_utg000143l_segment0_LN:i:186483_RC:i:3967_XC:f:0_986595	99099	99298	200	186483
VIRSorter_utg000143l_segment0_LN:i:186483_RC:i:3967_XC:f:0_986595	100552	101354	803	186483
VIRSorter_utg000143l_segment0_LN:i:186483_RC:i:3967_XC:f:0_986595	105873	109320	3448	186483
VIRSorter_utg000143l_segment0_LN:i:186483_RC:i:3967_XC:f:0_986595	111703	114239	2537	186483
VIRSorter_utg000143l_segment0_LN:i:186483_RC:i:3967_XC:f:0_986595	115938	115970	33	186483
VIRSorter_utg000143l_segment0_LN:i:186483_RC:i:3967_XC:f:0_986595	117707	118774	1068	186483
VIRSorter_utg000143l_segment0_LN:i:186483_RC:i:3967_XC:f:0_986595	120457	122253	1797	186483
VIRSorter_utg000143l_segment0_LN:i:186483_RC:i:3967_XC:f:0_986595	126306	127982	1677	186483
VIRSorter_utg000143l_segment0_LN:i:186483_RC:i:3967_XC:f:0_986595	129107	129831	725	186483
VIRSorter_utg000143l_segment0_LN:i:186483_RC:i:3967_XC:f:0_986595	134013	135586	1574	186483
VIRSorter_utg000143l_segment0_LN:i:186483_RC:i:3967_XC:f:0_986595	138779	139845	1067	186483
VIRSorter_utg000143l_segment0_LN:i:186483_RC:i:3967_XC:f:0_986595	141563	143034	1472	186483
VIRSorter_utg000143l_segment0_LN:i:186483_RC:i:3967_XC:f:0_986595	143830	145099	1270	186483
VIRSorter_utg000143l_segment0_LN:i:186483_RC:i:3967_XC:f:0_986595	148938	149182	245	186483
VIRSorter_utg000143l_segment0_LN:i:186483_RC:i:3967_XC:f:0_986595	154008	154392	385	186483
VIRSorter_utg000143l_segment0_LN:i:186483_RC:i:3967_XC:f:0_986595	157774	161009	3236	186483
VIRSorter_utg000143l_segment0_LN:i:186483_RC:i:3967_XC:f:0_986595	161936	163839	1904	186483
VIRSorter_utg000143l_segment0_LN:i:186483_RC:i:3967_XC:f:0_986595	165710	166169	460	186483
VIRSorter_utg000143l_segment0_LN:i:186483_RC:i:3967_XC:f:0_986595	169491	170153	663	186483
VIRSorter_utg000143l_segment0_LN:i:186483_RC:i:3967_XC:f:0_986595	172571	175209	2639	186483
VIRSorter_utg000143l_segment0_LN:i:186483_RC:i:3967_XC:f:0_986595	179788	179887	100	186483
VIRSorter_utg000143l_segment0_LN:i:186483_RC:i:3967_XC:f:0_986595	184362	186482	2121	186483
VIRSorter_utg000144l_segment0_LN:i:75126_RC:i:85053_XC:f:1_000000	74941	75124	184	75126
VIRSorter_utg000147l_segment0_LN:i:11948_RC:i:7170_XC:f:1_000000	0	11	12	11948
VIRSorter_utg000147l_segment0_LN:i:11948_RC:i:7170_XC:f:1_000000	11941	11947	7	11948
VIRSorter_utg000148l_segment0_LN:i:17200_RC:i:2144_XC:f:1_000000	0	17	18	17200
VIRSorter_utg000148l_segment0_LN:i:17200_RC:i:2144_XC:f:1_000000	17190	17199	10	17200
VIRSorter_utg000150l_segment0_LN:i:10436_RC:i:2091_XC:f:1_000000	0	5	6	10436
VIRSorter_utg000150l_segment0_LN:i:10436_RC:i:2091_XC:f:1_000000	10408	10435	28	10436
VIRSorter_utg000151l_segment0_LN:i:20904_RC:i:8641_XC:f:1_000000	0	16	17	20904
VIRSorter_utg000151l_segment0_LN:i:20904_RC:i:8641_XC:f:1_000000	8097	8196	100	20904
VIRSorter_utg000151l_segment0_LN:i:20904_RC:i:8641_XC:f:1_000000	20887	20903	17	20904
VIRSorter_utg000153l_segment0_LN:i:11994_RC:i:1694_XC:f:1_000000	0	1031	1032	11994
VIRSorter_utg000153l_segment0_LN:i:11994_RC:i:1694_XC:f:1_000000	6754	8551	1798	11994
VIRSorter_utg000153l_segment0_LN:i:11994_RC:i:1694_XC:f:1_000000	9551	9830	280	11994
VIRSorter_utg000153l_segment0_LN:i:11994_RC:i:1694_XC:f:1_000000	11651	11993	343	11994
VIRSorter_utg000156l_segment0_LN:i:110956_RC:i:7730_XC:f:1_000000	0	131	132	110956
VIRSorter_utg000156l_segment0_LN:i:110956_RC:i:7730_XC:f:1_000000	75753	76602	850	110956
VIRSorter_utg000156l_segment0_LN:i:110956_RC:i:7730_XC:f:1_000000	79287	79295	9	110956
VIRSorter_utg000156l_segment0_LN:i:110956_RC:i:7730_XC:f:1_000000	98925	98986	62	110956
VIRSorter_utg000156l_segment0_LN:i:110956_RC:i:7730_XC:f:1_000000	101453	101750	298	110956
VIRSorter_utg000156l_segment0_LN:i:110956_RC:i:7730_XC:f:1_000000	106134	106396	263	110956
VIRSorter_utg000156l_segment0_LN:i:110956_RC:i:7730_XC:f:1_000000	107372	108477	1106	110956
VIRSorter_utg000156l_segment0_LN:i:110956_RC:i:7730_XC:f:1_000000	110938	110955	18	110956
VIRSorter_utg000158l_segment0_LN:i:19409_RC:i:1788_XC:f:1_000000	0	9	10	19409
VIRSorter_utg000158l_segment0_LN:i:19409_RC:i:1788_XC:f:1_000000	1194	1228	35	19409
VIRSorter_utg000158l_segment0_LN:i:19409_RC:i:1788_XC:f:1_000000	13938	14685	748	19409
VIRSorter_utg000158l_segment0_LN:i:19409_RC:i:1788_XC:f:1_000000	19399	19408	10	19409
VIRSorter_utg000159l_segment0_LN:i:45105_RC:i:14162_XC:f:1_000000	0	95	96	45105
VIRSorter_utg000159l_segment0_LN:i:45105_RC:i:14162_XC:f:1_000000	1119	3862	2744	45105
VIRSorter_utg000159l_segment0_LN:i:45105_RC:i:14162_XC:f:1_000000	6776	7010	235	45105
VIRSorter_utg000159l_segment0_LN:i:45105_RC:i:14162_XC:f:1_000000	16552	16720	169	45105
VIRSorter_utg000159l_segment0_LN:i:45105_RC:i:14162_XC:f:1_000000	23745	23860	116	45105
VIRSorter_utg000159l_segment0_LN:i:45105_RC:i:14162_XC:f:1_000000	32343	33053	711	45105
VIRSorter_utg000159l_segment0_LN:i:45105_RC:i:14162_XC:f:1_000000	41788	41862	75	45105
VIRSorter_utg000159l_segment0_LN:i:45105_RC:i:14162_XC:f:1_000000	45068	45104	37	45105
VIRSorter_utg000160l_segment0_LN:i:61316_RC:i:2666_XC:f:0_991870	0	277	278	61316
VIRSorter_utg000160l_segment0_LN:i:61316_RC:i:2666_XC:f:0_991870	2811	7666	4856	61316
VIRSorter_utg000160l_segment0_LN:i:61316_RC:i:2666_XC:f:0_991870	8709	9245	537	61316
VIRSorter_utg000160l_segment0_LN:i:61316_RC:i:2666_XC:f:0_991870	10795	11460	666	61316
VIRSorter_utg000160l_segment0_LN:i:61316_RC:i:2666_XC:f:0_991870	13264	24339	11076	61316
VIRSorter_utg000160l_segment0_LN:i:61316_RC:i:2666_XC:f:0_991870	25436	27405	1970	61316
VIRSorter_utg000160l_segment0_LN:i:61316_RC:i:2666_XC:f:0_991870	28715	29304	590	61316
VIRSorter_utg000160l_segment0_LN:i:61316_RC:i:2666_XC:f:0_991870	30306	30793	488	61316
VIRSorter_utg000160l_segment0_LN:i:61316_RC:i:2666_XC:f:0_991870	31748	35266	3519	61316
VIRSorter_utg000160l_segment0_LN:i:61316_RC:i:2666_XC:f:0_991870	36257	37456	1200	61316
VIRSorter_utg000160l_segment0_LN:i:61316_RC:i:2666_XC:f:0_991870	38503	45167	6665	61316
VIRSorter_utg000160l_segment0_LN:i:61316_RC:i:2666_XC:f:0_991870	46221	61315	15095	61316
VIRSorter_utg000161l_segment0_LN:i:11892_RC:i:558_XC:f:1_000000	0	694	695	11892
VIRSorter_utg000161l_segment0_LN:i:11892_RC:i:558_XC:f:1_000000	3523	4431	909	11892
VIRSorter_utg000161l_segment0_LN:i:11892_RC:i:558_XC:f:1_000000	6513	7157	645	11892
VIRSorter_utg000161l_segment0_LN:i:11892_RC:i:558_XC:f:1_000000	11422	11891	470	11892
VIRSorter_utg000162l_segment0_LN:i:63495_RC:i:3348_XC:f:0_992188	0	315	316	63495
VIRSorter_utg000162l_segment0_LN:i:63495_RC:i:3348_XC:f:0_992188	5840	8247	2408	63495
VIRSorter_utg000162l_segment0_LN:i:63495_RC:i:3348_XC:f:0_992188	9493	10292	800	63495
VIRSorter_utg000162l_segment0_LN:i:63495_RC:i:3348_XC:f:0_992188	12105	13597	1493	63495
VIRSorter_utg000162l_segment0_LN:i:63495_RC:i:3348_XC:f:0_992188	18887	19237	351	63495
VIRSorter_utg000162l_segment0_LN:i:63495_RC:i:3348_XC:f:0_992188	23885	24239	355	63495
VIRSorter_utg000162l_segment0_LN:i:63495_RC:i:3348_XC:f:0_992188	25312	25419	108	63495
VIRSorter_utg000162l_segment0_LN:i:63495_RC:i:3348_XC:f:0_992188	29142	29516	375	63495
VIRSorter_utg000162l_segment0_LN:i:63495_RC:i:3348_XC:f:0_992188	32671	33826	1156	63495
VIRSorter_utg000162l_segment0_LN:i:63495_RC:i:3348_XC:f:0_992188	34878	35543	666	63495
VIRSorter_utg000162l_segment0_LN:i:63495_RC:i:3348_XC:f:0_992188	37669	38640	972	63495
VIRSorter_utg000162l_segment0_LN:i:63495_RC:i:3348_XC:f:0_992188	41526	43954	2429	63495
VIRSorter_utg000162l_segment0_LN:i:63495_RC:i:3348_XC:f:0_992188	47362	48500	1139	63495
VIRSorter_utg000162l_segment0_LN:i:63495_RC:i:3348_XC:f:0_992188	51352	52233	882	63495
VIRSorter_utg000162l_segment0_LN:i:63495_RC:i:3348_XC:f:0_992188	53782	55215	1434	63495
VIRSorter_utg000162l_segment0_LN:i:63495_RC:i:3348_XC:f:0_992188	56113	56529	417	63495
VIRSorter_utg000162l_segment0_LN:i:63495_RC:i:3348_XC:f:0_992188	58488	59037	550	63495
VIRSorter_utg000162l_segment0_LN:i:63495_RC:i:3348_XC:f:0_992188	60087	60278	192	63495
VIRSorter_utg000162l_segment0_LN:i:63495_RC:i:3348_XC:f:0_992188	63442	63494	53	63495
VIRSorter_utg000163l_segment0_LN:i:54139_RC:i:827_XC:f:0_954128	0	23831	23832	54139
VIRSorter_utg000163l_segment0_LN:i:54139_RC:i:827_XC:f:0_954128	25084	54138	29055	54139
VIRSorter_utg000164l_segment0_LN:i:48027_RC:i:2225_XC:f:1_000000	0	171	172	48027
VIRSorter_utg000164l_segment0_LN:i:48027_RC:i:2225_XC:f:1_000000	48010	48026	17	48027
VIRSorter_utg000165l_segment0_LN:i:17976_RC:i:6152_XC:f:1_000000	0	50	51	17976
VIRSorter_utg000165l_segment0_LN:i:17976_RC:i:6152_XC:f:1_000000	17961	17975	15	17976
VIRSorter_utg000167l_segment0_LN:i:12790_RC:i:5369_XC:f:1_000000	0	15	16	12790
VIRSorter_utg000167l_segment0_LN:i:12790_RC:i:5369_XC:f:1_000000	12763	12789	27	12790
VIRSorter_utg000171l_segment0_LN:i:12798_RC:i:2318_XC:f:0_923077	0	147	148	12798
VIRSorter_utg000171l_segment0_LN:i:12798_RC:i:2318_XC:f:0_923077	12454	12797	344	12798
VIRSorter_utg000172l_segment0_LN:i:13014_RC:i:5656_XC:f:1_000000	0	7	8	13014
VIRSorter_utg000172l_segment0_LN:i:13014_RC:i:5656_XC:f:1_000000	13013	13013	1	13014
VIRSorter_utg000173l_segment0_LN:i:20898_RC:i:2594_XC:f:1_000000	0	14	15	20898
VIRSorter_utg000173l_segment0_LN:i:20898_RC:i:2594_XC:f:1_000000	20481	20897	417	20898
VIRSorter_utg000174l_segment0_LN:i:15810_RC:i:872_XC:f:0_968750	0	767	768	15810
VIRSorter_utg000174l_segment0_LN:i:15810_RC:i:872_XC:f:0_968750	3924	4416	493	15810
VIRSorter_utg000174l_segment0_LN:i:15810_RC:i:872_XC:f:0_968750	5919	7113	1195	15810
VIRSorter_utg000174l_segment0_LN:i:15810_RC:i:872_XC:f:0_968750	13293	14817	1525	15810
VIRSorter_utg000174l_segment0_LN:i:15810_RC:i:872_XC:f:0_968750	15734	15809	76	15810
VIRSorter_utg000177l_segment0_LN:i:36696_RC:i:1527_XC:f:0_972973	0	1495	1496	36696
VIRSorter_utg000177l_segment0_LN:i:36696_RC:i:1527_XC:f:0_972973	2351	5632	3282	36696
VIRSorter_utg000177l_segment0_LN:i:36696_RC:i:1527_XC:f:0_972973	7929	11535	3607	36696
VIRSorter_utg000177l_segment0_LN:i:36696_RC:i:1527_XC:f:0_972973	15136	16471	1336	36696
VIRSorter_utg000177l_segment0_LN:i:36696_RC:i:1527_XC:f:0_972973	17617	21170	3554	36696
VIRSorter_utg000177l_segment0_LN:i:36696_RC:i:1527_XC:f:0_972973	22284	22517	234	36696
VIRSorter_utg000177l_segment0_LN:i:36696_RC:i:1527_XC:f:0_972973	23938	36695	12758	36696
VIRSorter_utg000178l_segment0_LN:i:17046_RC:i:4788_XC:f:1_000000	0	391	392	17046
VIRSorter_utg000178l_segment0_LN:i:17046_RC:i:4788_XC:f:1_000000	2048	3335	1288	17046
VIRSorter_utg000178l_segment0_LN:i:17046_RC:i:4788_XC:f:1_000000	5364	5455	92	17046
VIRSorter_utg000178l_segment0_LN:i:17046_RC:i:4788_XC:f:1_000000	13279	17045	3767	17046
VIRSorter_utg000180l_segment0_LN:i:10919_RC:i:2452_XC:f:1_000000	0	0	1	10919
VIRSorter_utg000180l_segment0_LN:i:10919_RC:i:2452_XC:f:1_000000	10865	10918	54	10919
VIRSorter_utg000187l_segment0_LN:i:16294_RC:i:2486_XC:f:1_000000	0	0	1	16294
VIRSorter_utg000187l_segment0_LN:i:16294_RC:i:2486_XC:f:1_000000	15650	16293	644	16294
VIRSorter_utg000188l_segment0_LN:i:43995_RC:i:7125_XC:f:1_000000	0	405	406	43995
VIRSorter_utg000188l_segment0_LN:i:43995_RC:i:7125_XC:f:1_000000	25269	25272	4	43995
VIRSorter_utg000188l_segment0_LN:i:43995_RC:i:7125_XC:f:1_000000	26248	27550	1303	43995
VIRSorter_utg000188l_segment0_LN:i:43995_RC:i:7125_XC:f:1_000000	43948	43994	47	43995
VIRSorter_utg000194l_segment0_LN:i:16495_RC:i:1535_XC:f:1_000000	0	12	13	16495
VIRSorter_utg000194l_segment0_LN:i:16495_RC:i:1535_XC:f:1_000000	16493	16494	2	16495
VIRSorter_utg000195l_segment0_LN:i:87293_RC:i:12237_XC:f:1_000000	0	313	314	87293
VIRSorter_utg000195l_segment0_LN:i:87293_RC:i:12237_XC:f:1_000000	5551	5606	56	87293
VIRSorter_utg000195l_segment0_LN:i:87293_RC:i:12237_XC:f:1_000000	12181	13156	976	87293
VIRSorter_utg000195l_segment0_LN:i:87293_RC:i:12237_XC:f:1_000000	14048	14288	241	87293
VIRSorter_utg000195l_segment0_LN:i:87293_RC:i:12237_XC:f:1_000000	38041	38489	449	87293
VIRSorter_utg000195l_segment0_LN:i:87293_RC:i:12237_XC:f:1_000000	39952	40136	185	87293
VIRSorter_utg000195l_segment0_LN:i:87293_RC:i:12237_XC:f:1_000000	46317	46498	182	87293
VIRSorter_utg000195l_segment0_LN:i:87293_RC:i:12237_XC:f:1_000000	54088	54220	133	87293
VIRSorter_utg000195l_segment0_LN:i:87293_RC:i:12237_XC:f:1_000000	56769	57355	587	87293
VIRSorter_utg000195l_segment0_LN:i:87293_RC:i:12237_XC:f:1_000000	71147	72325	1179	87293
VIRSorter_utg000195l_segment0_LN:i:87293_RC:i:12237_XC:f:1_000000	81042	81540	499	87293
VIRSorter_utg000195l_segment0_LN:i:87293_RC:i:12237_XC:f:1_000000	87161	87292	132	87293
VIRSorter_utg000199l_segment0_LN:i:52449_RC:i:1398_XC:f:0_990476	0	1297	1298	52449
VIRSorter_utg000199l_segment0_LN:i:52449_RC:i:1398_XC:f:0_990476	5658	5813	156	52449
VIRSorter_utg000199l_segment0_LN:i:52449_RC:i:1398_XC:f:0_990476	52444	52448	5	52449
VIRSorter_utg000209l_segment0_LN:i:16536_RC:i:4686_XC:f:1_000000	0	1	2	16536
VIRSorter_utg000209l_segment0_LN:i:16536_RC:i:4686_XC:f:1_000000	16403	16535	133	16536
VIRSorter_utg000212l_segment0_LN:i:14791_RC:i:2986_XC:f:1_000000	0	1504	1505	14791
VIRSorter_utg000212l_segment0_LN:i:14791_RC:i:2986_XC:f:1_000000	3554	3770	217	14791
VIRSorter_utg000212l_segment0_LN:i:14791_RC:i:2986_XC:f:1_000000	14789	14790	2	14791
VIRSorter_utg000213l_segment0_LN:i:84883_RC:i:9032_XC:f:1_000000	0	1035	1036	84883
VIRSorter_utg000213l_segment0_LN:i:84883_RC:i:9032_XC:f:1_000000	84855	84882	28	84883
VIRSorter_utg000215l_segment0_LN:i:13802_RC:i:1776_XC:f:1_000000	0	134	135	13802
VIRSorter_utg000215l_segment0_LN:i:13802_RC:i:1776_XC:f:1_000000	12844	13801	958	13802
VIRSorter_utg000216l_segment0_LN:i:178810_RC:i:20173_XC:f:1_000000	0	9	10	178810
VIRSorter_utg000216l_segment0_LN:i:178810_RC:i:20173_XC:f:1_000000	8090	9417	1328	178810
VIRSorter_utg000216l_segment0_LN:i:178810_RC:i:20173_XC:f:1_000000	122936	123007	72	178810
VIRSorter_utg000216l_segment0_LN:i:178810_RC:i:20173_XC:f:1_000000	124304	125701	1398	178810
VIRSorter_utg000216l_segment0_LN:i:178810_RC:i:20173_XC:f:1_000000	127804	129165	1362	178810
VIRSorter_utg000216l_segment0_LN:i:178810_RC:i:20173_XC:f:1_000000	130612	131245	634	178810
VIRSorter_utg000216l_segment0_LN:i:178810_RC:i:20173_XC:f:1_000000	132880	133631	752	178810
VIRSorter_utg000216l_segment0_LN:i:178810_RC:i:20173_XC:f:1_000000	134954	135210	257	178810
VIRSorter_utg000216l_segment0_LN:i:178810_RC:i:20173_XC:f:1_000000	136043	136182	140	178810
VIRSorter_utg000216l_segment0_LN:i:178810_RC:i:20173_XC:f:1_000000	137252	138979	1728	178810
VIRSorter_utg000216l_segment0_LN:i:178810_RC:i:20173_XC:f:1_000000	140902	142614	1713	178810
VIRSorter_utg000216l_segment0_LN:i:178810_RC:i:20173_XC:f:1_000000	143966	144136	171	178810
VIRSorter_utg000216l_segment0_LN:i:178810_RC:i:20173_XC:f:1_000000	146219	146447	229	178810
VIRSorter_utg000216l_segment0_LN:i:178810_RC:i:20173_XC:f:1_000000	178798	178809	12	178810
VIRSorter_utg000217l_segment0_LN:i:60261_RC:i:4795_XC:f:0_925620	0	52	53	60261
VIRSorter_utg000217l_segment0_LN:i:60261_RC:i:4795_XC:f:0_925620	28352	29513	1162	60261
VIRSorter_utg000217l_segment0_LN:i:60261_RC:i:4795_XC:f:0_925620	51710	51856	147	60261
VIRSorter_utg000217l_segment0_LN:i:60261_RC:i:4795_XC:f:0_925620	53399	53837	439	60261
VIRSorter_utg000217l_segment0_LN:i:60261_RC:i:4795_XC:f:0_925620	56603	57539	937	60261
VIRSorter_utg000217l_segment0_LN:i:60261_RC:i:4795_XC:f:0_925620	59111	60260	1150	60261
VIRSorter_utg000218l_segment0_LN:i:11410_RC:i:1925_XC:f:1_000000	0	425	426	11410
VIRSorter_utg000218l_segment0_LN:i:11410_RC:i:1925_XC:f:1_000000	3877	4235	359	11410
VIRSorter_utg000218l_segment0_LN:i:11410_RC:i:1925_XC:f:1_000000	11379	11409	31	11410
VIRSorter_utg000219l_segment0_LN:i:17349_RC:i:2330_XC:f:1_000000	0	721	722	17349
VIRSorter_utg000219l_segment0_LN:i:17349_RC:i:2330_XC:f:1_000000	7409	7825	417	17349
VIRSorter_utg000219l_segment0_LN:i:17349_RC:i:2330_XC:f:1_000000	11857	12130	274	17349
VIRSorter_utg000219l_segment0_LN:i:17349_RC:i:2330_XC:f:1_000000	16674	17348	675	17349
VIRSorter_utg000220l_segment0_LN:i:14118_RC:i:2422_XC:f:1_000000	0	1005	1006	14118
VIRSorter_utg000220l_segment0_LN:i:14118_RC:i:2422_XC:f:1_000000	7219	8965	1747	14118
VIRSorter_utg000220l_segment0_LN:i:14118_RC:i:2422_XC:f:1_000000	11728	11833	106	14118
VIRSorter_utg000220l_segment0_LN:i:14118_RC:i:2422_XC:f:1_000000	14092	14117	26	14118
VIRSorter_utg000223l_segment0_LN:i:13217_RC:i:488_XC:f:0_962963	0	5816	5817	13217
VIRSorter_utg000223l_segment0_LN:i:13217_RC:i:488_XC:f:0_962963	6998	11053	4056	13217
VIRSorter_utg000223l_segment0_LN:i:13217_RC:i:488_XC:f:0_962963	12317	13216	900	13217
VIRSorter_utg000224l_segment0_LN:i:12175_RC:i:718_XC:f:1_000000	0	8	9	12175
VIRSorter_utg000224l_segment0_LN:i:12175_RC:i:718_XC:f:1_000000	2564	3275	712	12175
VIRSorter_utg000224l_segment0_LN:i:12175_RC:i:718_XC:f:1_000000	4826	6529	1704	12175
VIRSorter_utg000224l_segment0_LN:i:12175_RC:i:718_XC:f:1_000000	7655	7795	141	12175
VIRSorter_utg000224l_segment0_LN:i:12175_RC:i:718_XC:f:1_000000	9161	12174	3014	12175
VIRSorter_utg000225l_segment0_LN:i:15875_RC:i:908_XC:f:0_968750	0	2619	2620	15875
VIRSorter_utg000225l_segment0_LN:i:15875_RC:i:908_XC:f:0_968750	7738	11567	3830	15875
VIRSorter_utg000225l_segment0_LN:i:15875_RC:i:908_XC:f:0_968750	12739	13463	725	15875
VIRSorter_utg000225l_segment0_LN:i:15875_RC:i:908_XC:f:0_968750	14626	15874	1249	15875
VIRSorter_utg000229l_segment0_LN:i:42008_RC:i:1593_XC:f:0_988235	0	48	49	42008
VIRSorter_utg000229l_segment0_LN:i:42008_RC:i:1593_XC:f:0_988235	6729	7985	1257	42008
VIRSorter_utg000229l_segment0_LN:i:42008_RC:i:1593_XC:f:0_988235	10582	11038	457	42008
VIRSorter_utg000229l_segment0_LN:i:42008_RC:i:1593_XC:f:0_988235	12619	14663	2045	42008
VIRSorter_utg000229l_segment0_LN:i:42008_RC:i:1593_XC:f:0_988235	16883	16914	32	42008
VIRSorter_utg000229l_segment0_LN:i:42008_RC:i:1593_XC:f:0_988235	17679	21906	4228	42008
VIRSorter_utg000229l_segment0_LN:i:42008_RC:i:1593_XC:f:0_988235	22867	23061	195	42008
VIRSorter_utg000229l_segment0_LN:i:42008_RC:i:1593_XC:f:0_988235	26252	27353	1102	42008
VIRSorter_utg000229l_segment0_LN:i:42008_RC:i:1593_XC:f:0_988235	32556	32917	362	42008
VIRSorter_utg000229l_segment0_LN:i:42008_RC:i:1593_XC:f:0_988235	34962	34973	12	42008
VIRSorter_utg000229l_segment0_LN:i:42008_RC:i:1593_XC:f:0_988235	37883	39113	1231	42008
VIRSorter_utg000229l_segment0_LN:i:42008_RC:i:1593_XC:f:0_988235	40189	42007	1819	42008
VIRSorter_utg000236l_segment0_LN:i:39687_RC:i:4042_XC:f:1_000000	0	81	82	39687
VIRSorter_utg000236l_segment0_LN:i:39687_RC:i:4042_XC:f:1_000000	39678	39686	9	39687
VIRSorter_utg000237l_segment0_LN:i:16216_RC:i:2810_XC:f:1_000000	0	261	262	16216
VIRSorter_utg000237l_segment0_LN:i:16216_RC:i:2810_XC:f:1_000000	16148	16215	68	16216
VIRSorter_utg000239l_segment0_LN:i:47082_RC:i:7708_XC:f:1_000000	0	46	47	47082
VIRSorter_utg000239l_segment0_LN:i:47082_RC:i:7708_XC:f:1_000000	2968	3048	81	47082
VIRSorter_utg000239l_segment0_LN:i:47082_RC:i:7708_XC:f:1_000000	22453	23037	585	47082
VIRSorter_utg000240l_segment0_LN:i:23540_RC:i:6085_XC:f:1_000000	0	12	13	23540
VIRSorter_utg000240l_segment0_LN:i:23540_RC:i:6085_XC:f:1_000000	17116	17134	19	23540
VIRSorter_utg000240l_segment0_LN:i:23540_RC:i:6085_XC:f:1_000000	23530	23539	10	23540
VIRSorter_utg000241l_segment0_LN:i:49737_RC:i:15278_XC:f:1_000000	0	997	998	49737
VIRSorter_utg000241l_segment0_LN:i:49737_RC:i:15278_XC:f:1_000000	9861	10125	265	49737
VIRSorter_utg000241l_segment0_LN:i:49737_RC:i:15278_XC:f:1_000000	39926	39972	47	49737
VIRSorter_utg000241l_segment0_LN:i:49737_RC:i:15278_XC:f:1_000000	44421	44937	517	49737
VIRSorter_utg000241l_segment0_LN:i:49737_RC:i:15278_XC:f:1_000000	47886	47950	65	49737
VIRSorter_utg000241l_segment0_LN:i:49737_RC:i:15278_XC:f:1_000000	49214	49736	523	49737
VIRSorter_utg000242l_segment0_LN:i:47218_RC:i:9763_XC:f:1_000000	0	2	3	47218
VIRSorter_utg000242l_segment0_LN:i:47218_RC:i:9763_XC:f:1_000000	11306	11737	432	47218
VIRSorter_utg000242l_segment0_LN:i:47218_RC:i:9763_XC:f:1_000000	47215	47217	3	47218
VIRSorter_utg000243l_segment0_LN:i:48763_RC:i:3314_XC:f:1_000000	0	438	439	48763
VIRSorter_utg000243l_segment0_LN:i:48763_RC:i:3314_XC:f:1_000000	4566	11243	6678	48763
VIRSorter_utg000243l_segment0_LN:i:48763_RC:i:3314_XC:f:1_000000	12277	13370	1094	48763
VIRSorter_utg000243l_segment0_LN:i:48763_RC:i:3314_XC:f:1_000000	16708	18601	1894	48763
VIRSorter_utg000243l_segment0_LN:i:48763_RC:i:3314_XC:f:1_000000	19473	21660	2188	48763
VIRSorter_utg000243l_segment0_LN:i:48763_RC:i:3314_XC:f:1_000000	23150	27474	4325	48763
VIRSorter_utg000243l_segment0_LN:i:48763_RC:i:3314_XC:f:1_000000	30943	42087	11145	48763
VIRSorter_utg000243l_segment0_LN:i:48763_RC:i:3314_XC:f:1_000000	43205	44340	1136	48763
VIRSorter_utg000243l_segment0_LN:i:48763_RC:i:3314_XC:f:1_000000	45768	48762	2995	48763
VIRSorter_utg000244l_segment0_LN:i:103813_RC:i:8602_XC:f:0_961538	0	4601	4602	103813
VIRSorter_utg000244l_segment0_LN:i:103813_RC:i:8602_XC:f:0_961538	5636	16415	10780	103813
VIRSorter_utg000244l_segment0_LN:i:103813_RC:i:8602_XC:f:0_961538	17535	19714	2180	103813
VIRSorter_utg000244l_segment0_LN:i:103813_RC:i:8602_XC:f:0_961538	21526	29697	8172	103813
VIRSorter_utg000244l_segment0_LN:i:103813_RC:i:8602_XC:f:0_961538	30696	36816	6121	103813
VIRSorter_utg000244l_segment0_LN:i:103813_RC:i:8602_XC:f:0_961538	37628	45760	8133	103813
VIRSorter_utg000244l_segment0_LN:i:103813_RC:i:8602_XC:f:0_961538	46601	68083	21483	103813
VIRSorter_utg000244l_segment0_LN:i:103813_RC:i:8602_XC:f:0_961538	69152	69253	102	103813
VIRSorter_utg000244l_segment0_LN:i:103813_RC:i:8602_XC:f:0_961538	70341	71630	1290	103813
VIRSorter_utg000244l_segment0_LN:i:103813_RC:i:8602_XC:f:0_961538	73832	74887	1056	103813
VIRSorter_utg000244l_segment0_LN:i:103813_RC:i:8602_XC:f:0_961538	76035	80437	4403	103813
VIRSorter_utg000244l_segment0_LN:i:103813_RC:i:8602_XC:f:0_961538	81495	86889	5395	103813
VIRSorter_utg000244l_segment0_LN:i:103813_RC:i:8602_XC:f:0_961538	88290	90288	1999	103813
VIRSorter_utg000244l_segment0_LN:i:103813_RC:i:8602_XC:f:0_961538	91278	92025	748	103813
VIRSorter_utg000244l_segment0_LN:i:103813_RC:i:8602_XC:f:0_961538	93031	98108	5078	103813
VIRSorter_utg000244l_segment0_LN:i:103813_RC:i:8602_XC:f:0_961538	103486	103812	327	103813
VIRSorter_utg000248l_segment0_LN:i:15481_RC:i:650_XC:f:1_000000	0	1258	1259	15481
VIRSorter_utg000248l_segment0_LN:i:15481_RC:i:650_XC:f:1_000000	2469	4058	1590	15481
VIRSorter_utg000248l_segment0_LN:i:15481_RC:i:650_XC:f:1_000000	5088	7699	2612	15481
VIRSorter_utg000248l_segment0_LN:i:15481_RC:i:650_XC:f:1_000000	8609	13840	5232	15481
VIRSorter_utg000248l_segment0_LN:i:15481_RC:i:650_XC:f:1_000000	14917	15480	564	15481
VIRSorter_utg000251l_segment0_LN:i:87113_RC:i:4878_XC:f:0_982857	0	13	14	87113
VIRSorter_utg000251l_segment0_LN:i:87113_RC:i:4878_XC:f:0_982857	1969	2934	966	87113
VIRSorter_utg000251l_segment0_LN:i:87113_RC:i:4878_XC:f:0_982857	4181	4267	87	87113
VIRSorter_utg000251l_segment0_LN:i:87113_RC:i:4878_XC:f:0_982857	10846	11057	212	87113
VIRSorter_utg000251l_segment0_LN:i:87113_RC:i:4878_XC:f:0_982857	12279	12617	339	87113
VIRSorter_utg000251l_segment0_LN:i:87113_RC:i:4878_XC:f:0_982857	22236	22463	228	87113
VIRSorter_utg000251l_segment0_LN:i:87113_RC:i:4878_XC:f:0_982857	28137	28146	10	87113
VIRSorter_utg000251l_segment0_LN:i:87113_RC:i:4878_XC:f:0_982857	29190	29798	609	87113
VIRSorter_utg000251l_segment0_LN:i:87113_RC:i:4878_XC:f:0_982857	37069	37203	135	87113
VIRSorter_utg000251l_segment0_LN:i:87113_RC:i:4878_XC:f:0_982857	44334	44483	150	87113
VIRSorter_utg000251l_segment0_LN:i:87113_RC:i:4878_XC:f:0_982857	47778	47928	151	87113
VIRSorter_utg000251l_segment0_LN:i:87113_RC:i:4878_XC:f:0_982857	50155	50227	73	87113
VIRSorter_utg000251l_segment0_LN:i:87113_RC:i:4878_XC:f:0_982857	51510	53008	1499	87113
VIRSorter_utg000251l_segment0_LN:i:87113_RC:i:4878_XC:f:0_982857	54904	55132	229	87113
VIRSorter_utg000251l_segment0_LN:i:87113_RC:i:4878_XC:f:0_982857	60862	61616	755	87113
VIRSorter_utg000251l_segment0_LN:i:87113_RC:i:4878_XC:f:0_982857	63107	64275	1169	87113
VIRSorter_utg000251l_segment0_LN:i:87113_RC:i:4878_XC:f:0_982857	65902	66568	667	87113
VIRSorter_utg000251l_segment0_LN:i:87113_RC:i:4878_XC:f:0_982857	74719	74983	265	87113
VIRSorter_utg000251l_segment0_LN:i:87113_RC:i:4878_XC:f:0_982857	79358	80674	1317	87113
VIRSorter_utg000251l_segment0_LN:i:87113_RC:i:4878_XC:f:0_982857	87086	87112	27	87113
VIRSorter_utg000253l_segment0_LN:i:14515_RC:i:4668_XC:f:0_966667	0	202	203	14515
VIRSorter_utg000253l_segment0_LN:i:14515_RC:i:4668_XC:f:0_966667	14501	14514	14	14515
VIRSorter_utg000256l_segment0_LN:i:10580_RC:i:2644_XC:f:0_954545	0	0	1	10580
VIRSorter_utg000256l_segment0_LN:i:10580_RC:i:2644_XC:f:0_954545	10449	10579	131	10580
VIRSorter_utg000260l_segment0_LN:i:68499_RC:i:806_XC:f:0_919708	0	17981	17982	68499
VIRSorter_utg000260l_segment0_LN:i:68499_RC:i:806_XC:f:0_919708	19308	36772	17465	68499
VIRSorter_utg000260l_segment0_LN:i:68499_RC:i:806_XC:f:0_919708	37971	38505	535	68499
VIRSorter_utg000260l_segment0_LN:i:68499_RC:i:806_XC:f:0_919708	40052	45622	5571	68499
VIRSorter_utg000260l_segment0_LN:i:68499_RC:i:806_XC:f:0_919708	47474	49274	1801	68499
VIRSorter_utg000260l_segment0_LN:i:68499_RC:i:806_XC:f:0_919708	50467	68498	18032	68499
VIRSorter_utg000261l_segment0_LN:i:10072_RC:i:333_XC:f:0_952381	0	633	634	10072
VIRSorter_utg000261l_segment0_LN:i:10072_RC:i:333_XC:f:0_952381	2031	5290	3260	10072
VIRSorter_utg000261l_segment0_LN:i:10072_RC:i:333_XC:f:0_952381	6060	6760	701	10072
VIRSorter_utg000261l_segment0_LN:i:10072_RC:i:333_XC:f:0_952381	8115	10071	1957	10072
VIRSorter_utg000264l_segment0_LN:i:12016_RC:i:4296_XC:f:0_960000	0	322	323	12016
VIRSorter_utg000264l_segment0_LN:i:12016_RC:i:4296_XC:f:0_960000	11316	12015	700	12016
VIRSorter_utg000265l_segment0_LN:i:16728_RC:i:861_XC:f:0_970588	0	2	3	16728
VIRSorter_utg000265l_segment0_LN:i:16728_RC:i:861_XC:f:0_970588	16628	16727	100	16728
VIRSorter_utg000266l_segment0_LN:i:11420_RC:i:667_XC:f:0_956522	0	3030	3031	11420
VIRSorter_utg000266l_segment0_LN:i:11420_RC:i:667_XC:f:0_956522	8493	8759	267	11420
VIRSorter_utg000266l_segment0_LN:i:11420_RC:i:667_XC:f:0_956522	11402	11419	18	11420
VIRSorter_utg000270l_segment0_LN:i:10751_RC:i:6771_XC:f:1_000000	0	5	6	10751
VIRSorter_utg000270l_segment0_LN:i:10751_RC:i:6771_XC:f:1_000000	9416	10750	1335	10751
VIRSorter_utg000271l_segment0_LN:i:33169_RC:i:974_XC:f:1_000000	0	240	241	33169
VIRSorter_utg000271l_segment0_LN:i:33169_RC:i:974_XC:f:1_000000	1078	2151	1074	33169
VIRSorter_utg000271l_segment0_LN:i:33169_RC:i:974_XC:f:1_000000	4309	15601	11293	33169
VIRSorter_utg000271l_segment0_LN:i:33169_RC:i:974_XC:f:1_000000	18756	25237	6482	33169
VIRSorter_utg000271l_segment0_LN:i:33169_RC:i:974_XC:f:1_000000	27795	29521	1727	33169
VIRSorter_utg000271l_segment0_LN:i:33169_RC:i:974_XC:f:1_000000	30816	33168	2353	33169
VIRSorter_utg000273l_segment0_LN:i:54749_RC:i:4668_XC:f:0_981818	0	1445	1446	54749
VIRSorter_utg000273l_segment0_LN:i:54749_RC:i:4668_XC:f:0_981818	2668	2735	68	54749
VIRSorter_utg000273l_segment0_LN:i:54749_RC:i:4668_XC:f:0_981818	12745	12768	24	54749
VIRSorter_utg000273l_segment0_LN:i:54749_RC:i:4668_XC:f:0_981818	32393	32702	310	54749
VIRSorter_utg000273l_segment0_LN:i:54749_RC:i:4668_XC:f:0_981818	45542	52386	6845	54749
VIRSorter_utg000273l_segment0_LN:i:54749_RC:i:4668_XC:f:0_981818	53385	54748	1364	54749
VIRSorter_utg000276l_segment0_LN:i:33074_RC:i:2870_XC:f:0_940299	0	1197	1198	33074
VIRSorter_utg000276l_segment0_LN:i:33074_RC:i:2870_XC:f:0_940299	2014	3709	1696	33074
VIRSorter_utg000276l_segment0_LN:i:33074_RC:i:2870_XC:f:0_940299	4676	5447	772	33074
VIRSorter_utg000276l_segment0_LN:i:33074_RC:i:2870_XC:f:0_940299	14754	15127	374	33074
VIRSorter_utg000276l_segment0_LN:i:33074_RC:i:2870_XC:f:0_940299	18080	18267	188	33074
VIRSorter_utg000276l_segment0_LN:i:33074_RC:i:2870_XC:f:0_940299	20273	20297	25	33074
VIRSorter_utg000276l_segment0_LN:i:33074_RC:i:2870_XC:f:0_940299	28898	33073	4176	33074
VIRSorter_utg000279l_segment0_LN:i:30117_RC:i:3327_XC:f:1_000000	0	14	15	30117
VIRSorter_utg000279l_segment0_LN:i:30117_RC:i:3327_XC:f:1_000000	1171	2760	1590	30117
VIRSorter_utg000279l_segment0_LN:i:30117_RC:i:3327_XC:f:1_000000	8864	9963	1100	30117
VIRSorter_utg000280l_segment0_LN:i:12131_RC:i:1941_XC:f:1_000000	0	2	3	12131
VIRSorter_utg000280l_segment0_LN:i:12131_RC:i:1941_XC:f:1_000000	12103	12130	28	12131
VIRSorter_utg000283l_segment0_LN:i:18454_RC:i:1080_XC:f:1_000000	0	108	109	18454
VIRSorter_utg000283l_segment0_LN:i:18454_RC:i:1080_XC:f:1_000000	4716	5778	1063	18454
VIRSorter_utg000283l_segment0_LN:i:18454_RC:i:1080_XC:f:1_000000	7179	13145	5967	18454
VIRSorter_utg000283l_segment0_LN:i:18454_RC:i:1080_XC:f:1_000000	14419	17062	2644	18454
VIRSorter_utg000283l_segment0_LN:i:18454_RC:i:1080_XC:f:1_000000	18195	18453	259	18454
VIRSorter_utg000284l_segment0_LN:i:19229_RC:i:760_XC:f:1_000000	0	35	36	19229
VIRSorter_utg000284l_segment0_LN:i:19229_RC:i:760_XC:f:1_000000	3576	4553	978	19229
VIRSorter_utg000284l_segment0_LN:i:19229_RC:i:760_XC:f:1_000000	5605	5860	256	19229
VIRSorter_utg000284l_segment0_LN:i:19229_RC:i:760_XC:f:1_000000	7481	13411	5931	19229
VIRSorter_utg000284l_segment0_LN:i:19229_RC:i:760_XC:f:1_000000	14251	16499	2249	19229
VIRSorter_utg000284l_segment0_LN:i:19229_RC:i:760_XC:f:1_000000	19153	19228	76	19229
VIRSorter_utg000285l_segment0_LN:i:13938_RC:i:937_XC:f:0_964286	0	4637	4638	13938
VIRSorter_utg000285l_segment0_LN:i:13938_RC:i:937_XC:f:0_964286	5479	5883	405	13938
VIRSorter_utg000285l_segment0_LN:i:13938_RC:i:937_XC:f:0_964286	6785	8197	1413	13938
VIRSorter_utg000285l_segment0_LN:i:13938_RC:i:937_XC:f:0_964286	11609	11627	19	13938
VIRSorter_utg000285l_segment0_LN:i:13938_RC:i:937_XC:f:0_964286	12712	12824	113	13938
VIRSorter_utg000285l_segment0_LN:i:13938_RC:i:937_XC:f:0_964286	13883	13937	55	13938
VIRSorter_utg000287l_segment0_LN:i:10896_RC:i:889_XC:f:1_000000	0	1509	1510	10896
VIRSorter_utg000287l_segment0_LN:i:10896_RC:i:889_XC:f:1_000000	4586	4619	34	10896
VIRSorter_utg000287l_segment0_LN:i:10896_RC:i:889_XC:f:1_000000	9684	10895	1212	10896
VIRSorter_utg000289l_segment0_LN:i:14052_RC:i:2268_XC:f:1_000000	14036	14051	16	14052
VIRSorter_utg000293l_segment0_LN:i:14393_RC:i:4869_XC:f:0_965517	0	370	371	14393
VIRSorter_utg000293l_segment0_LN:i:14393_RC:i:4869_XC:f:0_965517	2714	3744	1031	14393
VIRSorter_utg000293l_segment0_LN:i:14393_RC:i:4869_XC:f:0_965517	14111	14392	282	14393
VIRSorter_utg000297l_segment0_LN:i:40227_RC:i:8491_XC:f:0_975309	0	304	305	40227
VIRSorter_utg000297l_segment0_LN:i:40227_RC:i:8491_XC:f:0_975309	6650	6745	96	40227
VIRSorter_utg000297l_segment0_LN:i:40227_RC:i:8491_XC:f:0_975309	40212	40226	15	40227
VIRSorter_utg000300l_segment0_LN:i:315371_RC:i:81882_XC:f:1_000000	0	3411	3412	315371
VIRSorter_utg000300l_segment0_LN:i:315371_RC:i:81882_XC:f:1_000000	62604	62967	364	315371
VIRSorter_utg000300l_segment0_LN:i:315371_RC:i:81882_XC:f:1_000000	127337	127348	12	315371
VIRSorter_utg000300l_segment0_LN:i:315371_RC:i:81882_XC:f:1_000000	315356	315370	15	315371
VIRSorter_utg000302l_segment0_LN:i:66531_RC:i:9288_XC:f:0_992537	0	16	17	66531
VIRSorter_utg000302l_segment0_LN:i:66531_RC:i:9288_XC:f:0_992537	66423	66530	108	66531
VIRSorter_utg000303c_segment0_LN:i:52109_RC:i:2703_XC:f:1_000000	0	470	471	52109
VIRSorter_utg000303c_segment0_LN:i:52109_RC:i:2703_XC:f:1_000000	23987	24272	286	52109
VIRSorter_utg000303c_segment0_LN:i:52109_RC:i:2703_XC:f:1_000000	42685	42987	303	52109
VIRSorter_utg000305l_segment0_LN:i:135605_RC:i:5422_XC:f:1_000000	0	2400	2401	135605
VIRSorter_utg000305l_segment0_LN:i:135605_RC:i:5422_XC:f:1_000000	88176	90129	1954	135605
VIRSorter_utg000305l_segment0_LN:i:135605_RC:i:5422_XC:f:1_000000	91240	91928	689	135605
VIRSorter_utg000305l_segment0_LN:i:135605_RC:i:5422_XC:f:1_000000	94531	94593	63	135605
VIRSorter_utg000305l_segment0_LN:i:135605_RC:i:5422_XC:f:1_000000	100016	100086	71	135605
VIRSorter_utg000305l_segment0_LN:i:135605_RC:i:5422_XC:f:1_000000	101769	102981	1213	135605
VIRSorter_utg000305l_segment0_LN:i:135605_RC:i:5422_XC:f:1_000000	104507	104727	221	135605
VIRSorter_utg000305l_segment0_LN:i:135605_RC:i:5422_XC:f:1_000000	106061	109313	3253	135605
VIRSorter_utg000305l_segment0_LN:i:135605_RC:i:5422_XC:f:1_000000	130828	130841	14	135605
VIRSorter_utg000305l_segment0_LN:i:135605_RC:i:5422_XC:f:1_000000	135496	135604	109	135605
VIRSorter_utg000309l_segment0_LN:i:26966_RC:i:5774_XC:f:1_000000	0	926	927	26966
VIRSorter_utg000309l_segment0_LN:i:26966_RC:i:5774_XC:f:1_000000	6951	7185	235	26966
VIRSorter_utg000309l_segment0_LN:i:26966_RC:i:5774_XC:f:1_000000	10868	11606	739	26966
VIRSorter_utg000309l_segment0_LN:i:26966_RC:i:5774_XC:f:1_000000	14534	14909	376	26966
VIRSorter_utg000309l_segment0_LN:i:26966_RC:i:5774_XC:f:1_000000	26965	26965	1	26966
VIRSorter_utg000310l_segment0_LN:i:31103_RC:i:1632_XC:f:0_984127	31090	31101	12	31103
VIRSorter_utg000312l_segment0_LN:i:13783_RC:i:1549_XC:f:1_000000	0	155	156	13783
VIRSorter_utg000312l_segment0_LN:i:13783_RC:i:1549_XC:f:1_000000	13770	13782	13	13783
VIRSorter_utg000313l_segment0_LN:i:23414_RC:i:4872_XC:f:1_000000	0	677	678	23414
VIRSorter_utg000313l_segment0_LN:i:23414_RC:i:4872_XC:f:1_000000	23405	23413	9	23414
VIRSorter_utg000314l_segment0_LN:i:62529_RC:i:13225_XC:f:1_000000	0	16	17	62529
VIRSorter_utg000314l_segment0_LN:i:62529_RC:i:13225_XC:f:1_000000	62517	62528	12	62529
VIRSorter_utg000315l_segment0_LN:i:40305_RC:i:821_XC:f:0_975309	0	4161	4162	40305
VIRSorter_utg000315l_segment0_LN:i:40305_RC:i:821_XC:f:0_975309	5264	16978	11715	40305
VIRSorter_utg000315l_segment0_LN:i:40305_RC:i:821_XC:f:0_975309	18076	26377	8302	40305
VIRSorter_utg000315l_segment0_LN:i:40305_RC:i:821_XC:f:0_975309	27631	36025	8395	40305
VIRSorter_utg000315l_segment0_LN:i:40305_RC:i:821_XC:f:0_975309	36960	40304	3345	40305
VIRSorter_utg000316c_segment0_LN:i:57964_RC:i:3083_XC:f:0_991379	0	756	757	57964
VIRSorter_utg000316c_segment0_LN:i:57964_RC:i:3083_XC:f:0_991379	9734	10269	536	57964
VIRSorter_utg000316c_segment0_LN:i:57964_RC:i:3083_XC:f:0_991379	11665	13482	1818	57964
VIRSorter_utg000316c_segment0_LN:i:57964_RC:i:3083_XC:f:0_991379	17465	17536	72	57964
VIRSorter_utg000316c_segment0_LN:i:57964_RC:i:3083_XC:f:0_991379	18568	19766	1199	57964
VIRSorter_utg000316c_segment0_LN:i:57964_RC:i:3083_XC:f:0_991379	20839	22596	1758	57964
VIRSorter_utg000316c_segment0_LN:i:57964_RC:i:3083_XC:f:0_991379	25148	25905	758	57964
VIRSorter_utg000316c_segment0_LN:i:57964_RC:i:3083_XC:f:0_991379	29821	30912	1092	57964
VIRSorter_utg000316c_segment0_LN:i:57964_RC:i:3083_XC:f:0_991379	32876	33481	606	57964
VIRSorter_utg000316c_segment0_LN:i:57964_RC:i:3083_XC:f:0_991379	37900	38905	1006	57964
VIRSorter_utg000316c_segment0_LN:i:57964_RC:i:3083_XC:f:0_991379	39839	41504	1666	57964
VIRSorter_utg000316c_segment0_LN:i:57964_RC:i:3083_XC:f:0_991379	42702	45192	2491	57964
VIRSorter_utg000316c_segment0_LN:i:57964_RC:i:3083_XC:f:0_991379	46893	47005	113	57964
VIRSorter_utg000316c_segment0_LN:i:57964_RC:i:3083_XC:f:0_991379	47883	48094	212	57964
VIRSorter_utg000316c_segment0_LN:i:57964_RC:i:3083_XC:f:0_991379	50278	50506	229	57964
VIRSorter_utg000316c_segment0_LN:i:57964_RC:i:3083_XC:f:0_991379	52050	52842	793	57964
VIRSorter_utg000316c_segment0_LN:i:57964_RC:i:3083_XC:f:0_991379	56069	57963	1895	57964
VIRSorter_utg000317l_segment0_LN:i:10292_RC:i:2070_XC:f:1_000000	0	10	11	10292
VIRSorter_utg000317l_segment0_LN:i:10292_RC:i:2070_XC:f:1_000000	10288	10291	4	10292
VIRSorter_utg000318l_segment0_LN:i:22053_RC:i:1711_XC:f:0_955556	0	567	568	22053
VIRSorter_utg000318l_segment0_LN:i:22053_RC:i:1711_XC:f:0_955556	3086	3306	221	22053
VIRSorter_utg000318l_segment0_LN:i:22053_RC:i:1711_XC:f:0_955556	18249	19867	1619	22053
VIRSorter_utg000318l_segment0_LN:i:22053_RC:i:1711_XC:f:0_955556	21463	22052	590	22053
VIRSorter_utg000325l_segment0_LN:i:23532_RC:i:1662_XC:f:0_979167	0	881	882	23532
VIRSorter_utg000325l_segment0_LN:i:23532_RC:i:1662_XC:f:0_979167	2788	3807	1020	23532
VIRSorter_utg000325l_segment0_LN:i:23532_RC:i:1662_XC:f:0_979167	5561	7612	2052	23532
VIRSorter_utg000325l_segment0_LN:i:23532_RC:i:1662_XC:f:0_979167	23064	23531	468	23532
VIRSorter_utg000326l_segment0_LN:i:21750_RC:i:7458_XC:f:1_000000	0	287	288	21750
VIRSorter_utg000326l_segment0_LN:i:21750_RC:i:7458_XC:f:1_000000	20954	20961	8	21750
VIRSorter_utg000326l_segment0_LN:i:21750_RC:i:7458_XC:f:1_000000	21727	21749	23	21750
VIRSorter_utg000327l_segment0_LN:i:11858_RC:i:3252_XC:f:1_000000	11367	11856	490	11858
VIRSorter_utg000328l_segment0_LN:i:12093_RC:i:2120_XC:f:1_000000	0	33	34	12093
VIRSorter_utg000328l_segment0_LN:i:12093_RC:i:2120_XC:f:1_000000	935	2324	1390	12093
VIRSorter_utg000328l_segment0_LN:i:12093_RC:i:2120_XC:f:1_000000	11983	12092	110	12093
VIRSorter_utg000329l_segment0_LN:i:19573_RC:i:2975_XC:f:1_000000	0	4	5	19573
VIRSorter_utg000329l_segment0_LN:i:19573_RC:i:2975_XC:f:1_000000	11217	11329	113	19573
VIRSorter_utg000329l_segment0_LN:i:19573_RC:i:2975_XC:f:1_000000	15524	18090	2567	19573
VIRSorter_utg000329l_segment0_LN:i:19573_RC:i:2975_XC:f:1_000000	19038	19572	535	19573
VIRSorter_utg000331l_segment0_LN:i:13996_RC:i:1856_XC:f:1_000000	0	13	14	13996
VIRSorter_utg000331l_segment0_LN:i:13996_RC:i:1856_XC:f:1_000000	7818	8241	424	13996
VIRSorter_utg000331l_segment0_LN:i:13996_RC:i:1856_XC:f:1_000000	10850	10875	26	13996
VIRSorter_utg000331l_segment0_LN:i:13996_RC:i:1856_XC:f:1_000000	13842	13995	154	13996
VIRSorter_utg000338l_segment0_LN:i:14723_RC:i:7455_XC:f:1_000000	0	34	35	14723
VIRSorter_utg000338l_segment0_LN:i:14723_RC:i:7455_XC:f:1_000000	14717	14722	6	14723
VIRSorter_utg000339l_segment0_LN:i:12807_RC:i:1629_XC:f:0_961538	0	11	12	12807
VIRSorter_utg000339l_segment0_LN:i:12807_RC:i:1629_XC:f:0_961538	2477	2515	39	12807
VIRSorter_utg000339l_segment0_LN:i:12807_RC:i:1629_XC:f:0_961538	4313	5779	1467	12807
VIRSorter_utg000339l_segment0_LN:i:12807_RC:i:1629_XC:f:0_961538	9404	11415	2012	12807
VIRSorter_utg000339l_segment0_LN:i:12807_RC:i:1629_XC:f:0_961538	12482	12806	325	12807
VIRSorter_utg000340l_segment0_LN:i:38166_RC:i:7707_XC:f:1_000000	0	730	731	38166
VIRSorter_utg000340l_segment0_LN:i:38166_RC:i:7707_XC:f:1_000000	4650	4784	135	38166
VIRSorter_utg000340l_segment0_LN:i:38166_RC:i:7707_XC:f:1_000000	14960	15317	358	38166
VIRSorter_utg000340l_segment0_LN:i:38166_RC:i:7707_XC:f:1_000000	18343	18869	527	38166
VIRSorter_utg000340l_segment0_LN:i:38166_RC:i:7707_XC:f:1_000000	32108	33414	1307	38166
VIRSorter_utg000340l_segment0_LN:i:38166_RC:i:7707_XC:f:1_000000	38139	38165	27	38166
VIRSorter_utg000341l_segment0_LN:i:15457_RC:i:2015_XC:f:1_000000	0	14	15	15457
VIRSorter_utg000341l_segment0_LN:i:15457_RC:i:2015_XC:f:1_000000	3705	4012	308	15457
VIRSorter_utg000341l_segment0_LN:i:15457_RC:i:2015_XC:f:1_000000	9256	13975	4720	15457
VIRSorter_utg000341l_segment0_LN:i:15457_RC:i:2015_XC:f:1_000000	15445	15456	12	15457
VIRSorter_utg000346l_segment0_LN:i:10261_RC:i:1680_XC:f:0_952381	0	2	3	10261
VIRSorter_utg000346l_segment0_LN:i:10261_RC:i:1680_XC:f:0_952381	8961	10260	1300	10261
VIRSorter_utg000347l_segment0_LN:i:50023_RC:i:6306_XC:f:0_940594	0	296	297	50023
VIRSorter_utg000347l_segment0_LN:i:50023_RC:i:6306_XC:f:0_940594	1301	2662	1362	50023
VIRSorter_utg000347l_segment0_LN:i:50023_RC:i:6306_XC:f:0_940594	5899	6247	349	50023
VIRSorter_utg000347l_segment0_LN:i:50023_RC:i:6306_XC:f:0_940594	7841	8279	439	50023
VIRSorter_utg000347l_segment0_LN:i:50023_RC:i:6306_XC:f:0_940594	9117	10278	1162	50023
VIRSorter_utg000347l_segment0_LN:i:50023_RC:i:6306_XC:f:0_940594	12106	16346	4241	50023
VIRSorter_utg000347l_segment0_LN:i:50023_RC:i:6306_XC:f:0_940594	24311	24469	159	50023
VIRSorter_utg000347l_segment0_LN:i:50023_RC:i:6306_XC:f:0_940594	36902	37051	150	50023
VIRSorter_utg000347l_segment0_LN:i:50023_RC:i:6306_XC:f:0_940594	39478	40154	677	50023
VIRSorter_utg000347l_segment0_LN:i:50023_RC:i:6306_XC:f:0_940594	41231	43399	2169	50023
VIRSorter_utg000347l_segment0_LN:i:50023_RC:i:6306_XC:f:0_940594	44953	46231	1279	50023
VIRSorter_utg000347l_segment0_LN:i:50023_RC:i:6306_XC:f:0_940594	47084	50022	2939	50023
VIRSorter_utg000350l_segment0_LN:i:11270_RC:i:1354_XC:f:1_000000	0	20	21	11270
VIRSorter_utg000350l_segment0_LN:i:11270_RC:i:1354_XC:f:1_000000	3467	3693	227	11270
VIRSorter_utg000350l_segment0_LN:i:11270_RC:i:1354_XC:f:1_000000	11174	11269	96	11270
VIRSorter_utg000353l_segment0_LN:i:21327_RC:i:5680_XC:f:1_000000	0	96	97	21327
VIRSorter_utg000353l_segment0_LN:i:21327_RC:i:5680_XC:f:1_000000	21321	21326	6	21327
VIRSorter_utg000355l_segment1_LN:i:26867_RC:i:889_XC:f:1_000000	0	71	72	26867
VIRSorter_utg000355l_segment1_LN:i:26867_RC:i:889_XC:f:1_000000	4682	4689	8	26867
VIRSorter_utg000355l_segment1_LN:i:26867_RC:i:889_XC:f:1_000000	12448	12751	304	26867
VIRSorter_utg000355l_segment1_LN:i:26867_RC:i:889_XC:f:1_000000	21459	21747	289	26867
VIRSorter_utg000355l_segment1_LN:i:26867_RC:i:889_XC:f:1_000000	25257	25403	147	26867
VIRSorter_utg000355l_segment1_LN:i:26867_RC:i:889_XC:f:1_000000	26687	26866	180	26867
VIRSorter_utg000356l_segment0_LN:i:20346_RC:i:358_XC:f:0_926829	0	1094	1095	20346
VIRSorter_utg000356l_segment0_LN:i:20346_RC:i:358_XC:f:0_926829	2247	6520	4274	20346
VIRSorter_utg000356l_segment0_LN:i:20346_RC:i:358_XC:f:0_926829	7531	14637	7107	20346
VIRSorter_utg000356l_segment0_LN:i:20346_RC:i:358_XC:f:0_926829	15508	16135	628	20346
VIRSorter_utg000356l_segment0_LN:i:20346_RC:i:358_XC:f:0_926829	17193	20345	3153	20346
VIRSorter_utg000357l_segment0_LN:i:25956_RC:i:4840_XC:f:1_000000	0	206	207	25956
VIRSorter_utg000357l_segment0_LN:i:25956_RC:i:4840_XC:f:1_000000	16598	16614	17	25956
VIRSorter_utg000357l_segment0_LN:i:25956_RC:i:4840_XC:f:1_000000	25861	25955	95	25956
VIRSorter_utg000358l_segment0_LN:i:25602_RC:i:2949_XC:f:1_000000	0	785	786	25602
VIRSorter_utg000358l_segment0_LN:i:25602_RC:i:2949_XC:f:1_000000	10236	12290	2055	25602
VIRSorter_utg000358l_segment0_LN:i:25602_RC:i:2949_XC:f:1_000000	14404	14510	107	25602
VIRSorter_utg000358l_segment0_LN:i:25602_RC:i:2949_XC:f:1_000000	19953	19980	28	25602
VIRSorter_utg000358l_segment0_LN:i:25602_RC:i:2949_XC:f:1_000000	25588	25601	14	25602
VIRSorter_utg000359l_segment0_LN:i:19963_RC:i:7979_XC:f:1_000000	0	3	4	19963
VIRSorter_utg000359l_segment0_LN:i:19963_RC:i:7979_XC:f:1_000000	18806	18867	62	19963
VIRSorter_utg000359l_segment0_LN:i:19963_RC:i:7979_XC:f:1_000000	19955	19962	8	19963
VIRSorter_utg000364l_segment0_LN:i:11302_RC:i:1450_XC:f:1_000000	0	1767	1768	11302
VIRSorter_utg000364l_segment0_LN:i:11302_RC:i:1450_XC:f:1_000000	3046	3884	839	11302
VIRSorter_utg000364l_segment0_LN:i:11302_RC:i:1450_XC:f:1_000000	5704	6068	365	11302
VIRSorter_utg000364l_segment0_LN:i:11302_RC:i:1450_XC:f:1_000000	11279	11301	23	11302
VIRSorter_utg000366l_segment0_LN:i:1536848_RC:i:32795_XC:f:0_986012	0	10639	10640	1536848
VIRSorter_utg000366l_segment0_LN:i:1536848_RC:i:32795_XC:f:0_986012	11777	13335	1559	1536848
VIRSorter_utg000366l_segment0_LN:i:1536848_RC:i:32795_XC:f:0_986012	14628	37416	22789	1536848
VIRSorter_utg000366l_segment0_LN:i:1536848_RC:i:32795_XC:f:0_986012	38782	48761	9980	1536848
VIRSorter_utg000366l_segment0_LN:i:1536848_RC:i:32795_XC:f:0_986012	49944	61947	12004	1536848
VIRSorter_utg000366l_segment0_LN:i:1536848_RC:i:32795_XC:f:0_986012	63098	67007	3910	1536848
VIRSorter_utg000366l_segment0_LN:i:1536848_RC:i:32795_XC:f:0_986012	68499	70441	1943	1536848
VIRSorter_utg000366l_segment0_LN:i:1536848_RC:i:32795_XC:f:0_986012	71464	79799	8336	1536848
VIRSorter_utg000366l_segment0_LN:i:1536848_RC:i:32795_XC:f:0_986012	80861	87132	6272	1536848
VIRSorter_utg000366l_segment0_LN:i:1536848_RC:i:32795_XC:f:0_986012	88503	95415	6913	1536848
VIRSorter_utg000366l_segment0_LN:i:1536848_RC:i:32795_XC:f:0_986012	96563	102932	6370	1536848
VIRSorter_utg000366l_segment0_LN:i:1536848_RC:i:32795_XC:f:0_986012	103933	123179	19247	1536848
VIRSorter_utg000366l_segment0_LN:i:1536848_RC:i:32795_XC:f:0_986012	124527	125295	769	1536848
VIRSorter_utg000366l_segment0_LN:i:1536848_RC:i:32795_XC:f:0_986012	126323	130475	4153	1536848
VIRSorter_utg000366l_segment0_LN:i:1536848_RC:i:32795_XC:f:0_986012	132695	136364	3670	1536848
VIRSorter_utg000366l_segment0_LN:i:1536848_RC:i:32795_XC:f:0_986012	137448	143281	5834	1536848
VIRSorter_utg000366l_segment0_LN:i:1536848_RC:i:32795_XC:f:0_986012	144364	148928	4565	1536848
VIRSorter_utg000366l_segment0_LN:i:1536848_RC:i:32795_XC:f:0_986012	150195	152948	2754	1536848
VIRSorter_utg000366l_segment0_LN:i:1536848_RC:i:32795_XC:f:0_986012	154199	160446	6248	1536848
VIRSorter_utg000366l_segment0_LN:i:1536848_RC:i:32795_XC:f:0_986012	161647	164361	2715	1536848
VIRSorter_utg000366l_segment0_LN:i:1536848_RC:i:32795_XC:f:0_986012	165597	167129	1533	1536848
VIRSorter_utg000366l_segment0_LN:i:1536848_RC:i:32795_XC:f:0_986012	168195	174041	5847	1536848
VIRSorter_utg000366l_segment0_LN:i:1536848_RC:i:32795_XC:f:0_986012	175077	181256	6180	1536848
VIRSorter_utg000366l_segment0_LN:i:1536848_RC:i:32795_XC:f:0_986012	182680	187261	4582	1536848
VIRSorter_utg000366l_segment0_LN:i:1536848_RC:i:32795_XC:f:0_986012	188395	191948	3554	1536848
VIRSorter_utg000366l_segment0_LN:i:1536848_RC:i:32795_XC:f:0_986012	193152	193788	637	1536848
VIRSorter_utg000366l_segment0_LN:i:1536848_RC:i:32795_XC:f:0_986012	195026	198817	3792	1536848
VIRSorter_utg000366l_segment0_LN:i:1536848_RC:i:32795_XC:f:0_986012	199927	204223	4297	1536848
VIRSorter_utg000366l_segment0_LN:i:1536848_RC:i:32795_XC:f:0_986012	205208	210140	4933	1536848
VIRSorter_utg000366l_segment0_LN:i:1536848_RC:i:32795_XC:f:0_986012	211809	215104	3296	1536848
VIRSorter_utg000366l_segment0_LN:i:1536848_RC:i:32795_XC:f:0_986012	216430	216825	396	1536848
VIRSorter_utg000366l_segment0_LN:i:1536848_RC:i:32795_XC:f:0_986012	217823	223805	5983	1536848
VIRSorter_utg000366l_segment0_LN:i:1536848_RC:i:32795_XC:f:0_986012	224886	232161	7276	1536848
VIRSorter_utg000366l_segment0_LN:i:1536848_RC:i:32795_XC:f:0_986012	233277	235956	2680	1536848
VIRSorter_utg000366l_segment0_LN:i:1536848_RC:i:32795_XC:f:0_986012	237064	243874	6811	1536848
VIRSorter_utg000366l_segment0_LN:i:1536848_RC:i:32795_XC:f:0_986012	245373	249835	4463	1536848
VIRSorter_utg000366l_segment0_LN:i:1536848_RC:i:32795_XC:f:0_986012	250854	259645	8792	1536848
VIRSorter_utg000366l_segment0_LN:i:1536848_RC:i:32795_XC:f:0_986012	261765	261830	66	1536848
VIRSorter_utg000366l_segment0_LN:i:1536848_RC:i:32795_XC:f:0_986012	262995	263464	470	1536848
VIRSorter_utg000366l_segment0_LN:i:1536848_RC:i:32795_XC:f:0_986012	264567	277823	13257	1536848
VIRSorter_utg000366l_segment0_LN:i:1536848_RC:i:32795_XC:f:0_986012	278929	284075	5147	1536848
VIRSorter_utg000366l_segment0_LN:i:1536848_RC:i:32795_XC:f:0_986012	285432	298364	12933	1536848
VIRSorter_utg000366l_segment0_LN:i:1536848_RC:i:32795_XC:f:0_986012	299930	311569	11640	1536848
VIRSorter_utg000366l_segment0_LN:i:1536848_RC:i:32795_XC:f:0_986012	312933	327127	14195	1536848
VIRSorter_utg000366l_segment0_LN:i:1536848_RC:i:32795_XC:f:0_986012	328287	337559	9273	1536848
VIRSorter_utg000366l_segment0_LN:i:1536848_RC:i:32795_XC:f:0_986012	338629	341351	2723	1536848
VIRSorter_utg000366l_segment0_LN:i:1536848_RC:i:32795_XC:f:0_986012	342465	345023	2559	1536848
VIRSorter_utg000366l_segment0_LN:i:1536848_RC:i:32795_XC:f:0_986012	346745	348953	2209	1536848
VIRSorter_utg000366l_segment0_LN:i:1536848_RC:i:32795_XC:f:0_986012	349959	356102	6144	1536848
VIRSorter_utg000366l_segment0_LN:i:1536848_RC:i:32795_XC:f:0_986012	357139	373098	15960	1536848
VIRSorter_utg000366l_segment0_LN:i:1536848_RC:i:32795_XC:f:0_986012	375305	381679	6375	1536848
VIRSorter_utg000366l_segment0_LN:i:1536848_RC:i:32795_XC:f:0_986012	383276	388312	5037	1536848
VIRSorter_utg000366l_segment0_LN:i:1536848_RC:i:32795_XC:f:0_986012	389863	393239	3377	1536848
VIRSorter_utg000366l_segment0_LN:i:1536848_RC:i:32795_XC:f:0_986012	394547	397419	2873	1536848
VIRSorter_utg000366l_segment0_LN:i:1536848_RC:i:32795_XC:f:0_986012	398559	401826	3268	1536848
VIRSorter_utg000366l_segment0_LN:i:1536848_RC:i:32795_XC:f:0_986012	402953	424049	21097	1536848
VIRSorter_utg000366l_segment0_LN:i:1536848_RC:i:32795_XC:f:0_986012	425440	427908	2469	1536848
VIRSorter_utg000366l_segment0_LN:i:1536848_RC:i:32795_XC:f:0_986012	429369	436912	7544	1536848
VIRSorter_utg000366l_segment0_LN:i:1536848_RC:i:32795_XC:f:0_986012	437898	440440	2543	1536848
VIRSorter_utg000366l_segment0_LN:i:1536848_RC:i:32795_XC:f:0_986012	441475	449220	7746	1536848
VIRSorter_utg000366l_segment0_LN:i:1536848_RC:i:32795_XC:f:0_986012	450345	453306	2962	1536848
VIRSorter_utg000366l_segment0_LN:i:1536848_RC:i:32795_XC:f:0_986012	454617	463474	8858	1536848
VIRSorter_utg000366l_segment0_LN:i:1536848_RC:i:32795_XC:f:0_986012	464662	464768	107	1536848
VIRSorter_utg000366l_segment0_LN:i:1536848_RC:i:32795_XC:f:0_986012	465930	469056	3127	1536848
VIRSorter_utg000366l_segment0_LN:i:1536848_RC:i:32795_XC:f:0_986012	470120	471352	1233	1536848
VIRSorter_utg000366l_segment0_LN:i:1536848_RC:i:32795_XC:f:0_986012	473186	474544	1359	1536848
VIRSorter_utg000366l_segment0_LN:i:1536848_RC:i:32795_XC:f:0_986012	476442	476829	388	1536848
VIRSorter_utg000366l_segment0_LN:i:1536848_RC:i:32795_XC:f:0_986012	478182	500902	22721	1536848
VIRSorter_utg000366l_segment0_LN:i:1536848_RC:i:32795_XC:f:0_986012	501947	507796	5850	1536848
VIRSorter_utg000366l_segment0_LN:i:1536848_RC:i:32795_XC:f:0_986012	509313	517881	8569	1536848
VIRSorter_utg000366l_segment0_LN:i:1536848_RC:i:32795_XC:f:0_986012	518974	523366	4393	1536848
VIRSorter_utg000366l_segment0_LN:i:1536848_RC:i:32795_XC:f:0_986012	524470	526253	1784	1536848
VIRSorter_utg000366l_segment0_LN:i:1536848_RC:i:32795_XC:f:0_986012	527939	527981	43	1536848
VIRSorter_utg000366l_segment0_LN:i:1536848_RC:i:32795_XC:f:0_986012	529434	539957	10524	1536848
VIRSorter_utg000366l_segment0_LN:i:1536848_RC:i:32795_XC:f:0_986012	540945	542309	1365	1536848
VIRSorter_utg000366l_segment0_LN:i:1536848_RC:i:32795_XC:f:0_986012	543690	557855	14166	1536848
VIRSorter_utg000366l_segment0_LN:i:1536848_RC:i:32795_XC:f:0_986012	558925	566718	7794	1536848
VIRSorter_utg000366l_segment0_LN:i:1536848_RC:i:32795_XC:f:0_986012	568013	582328	14316	1536848
VIRSorter_utg000366l_segment0_LN:i:1536848_RC:i:32795_XC:f:0_986012	583383	584785	1403	1536848
VIRSorter_utg000366l_segment0_LN:i:1536848_RC:i:32795_XC:f:0_986012	585788	586568	781	1536848
VIRSorter_utg000366l_segment0_LN:i:1536848_RC:i:32795_XC:f:0_986012	588306	593422	5117	1536848
VIRSorter_utg000366l_segment0_LN:i:1536848_RC:i:32795_XC:f:0_986012	594500	602712	8213	1536848
VIRSorter_utg000366l_segment0_LN:i:1536848_RC:i:32795_XC:f:0_986012	604470	608526	4057	1536848
VIRSorter_utg000366l_segment0_LN:i:1536848_RC:i:32795_XC:f:0_986012	609746	621563	11818	1536848
VIRSorter_utg000366l_segment0_LN:i:1536848_RC:i:32795_XC:f:0_986012	622915	624762	1848	1536848
VIRSorter_utg000366l_segment0_LN:i:1536848_RC:i:32795_XC:f:0_986012	626420	635739	9320	1536848
VIRSorter_utg000366l_segment0_LN:i:1536848_RC:i:32795_XC:f:0_986012	636978	646138	9161	1536848
VIRSorter_utg000366l_segment0_LN:i:1536848_RC:i:32795_XC:f:0_986012	647326	651571	4246	1536848
VIRSorter_utg000366l_segment0_LN:i:1536848_RC:i:32795_XC:f:0_986012	652971	659708	6738	1536848
VIRSorter_utg000366l_segment0_LN:i:1536848_RC:i:32795_XC:f:0_986012	660829	663436	2608	1536848
VIRSorter_utg000366l_segment0_LN:i:1536848_RC:i:32795_XC:f:0_986012	664955	666240	1286	1536848
VIRSorter_utg000366l_segment0_LN:i:1536848_RC:i:32795_XC:f:0_986012	667619	680181	12563	1536848
VIRSorter_utg000366l_segment0_LN:i:1536848_RC:i:32795_XC:f:0_986012	681959	697573	15615	1536848
VIRSorter_utg000366l_segment0_LN:i:1536848_RC:i:32795_XC:f:0_986012	698921	701820	2900	1536848
VIRSorter_utg000366l_segment0_LN:i:1536848_RC:i:32795_XC:f:0_986012	702913	704786	1874	1536848
VIRSorter_utg000366l_segment0_LN:i:1536848_RC:i:32795_XC:f:0_986012	705885	707609	1725	1536848
VIRSorter_utg000366l_segment0_LN:i:1536848_RC:i:32795_XC:f:0_986012	708610	710358	1749	1536848
VIRSorter_utg000366l_segment0_LN:i:1536848_RC:i:32795_XC:f:0_986012	711436	718039	6604	1536848
VIRSorter_utg000366l_segment0_LN:i:1536848_RC:i:32795_XC:f:0_986012	719211	723927	4717	1536848
VIRSorter_utg000366l_segment0_LN:i:1536848_RC:i:32795_XC:f:0_986012	725318	727035	1718	1536848
VIRSorter_utg000366l_segment0_LN:i:1536848_RC:i:32795_XC:f:0_986012	728056	729520	1465	1536848
VIRSorter_utg000366l_segment0_LN:i:1536848_RC:i:32795_XC:f:0_986012	730578	747987	17410	1536848
VIRSorter_utg000366l_segment0_LN:i:1536848_RC:i:32795_XC:f:0_986012	749401	754894	5494	1536848
VIRSorter_utg000366l_segment0_LN:i:1536848_RC:i:32795_XC:f:0_986012	755889	778261	22373	1536848
VIRSorter_utg000366l_segment0_LN:i:1536848_RC:i:32795_XC:f:0_986012	780332	784947	4616	1536848
VIRSorter_utg000366l_segment0_LN:i:1536848_RC:i:32795_XC:f:0_986012	786124	811153	25030	1536848
VIRSorter_utg000366l_segment0_LN:i:1536848_RC:i:32795_XC:f:0_986012	812291	815647	3357	1536848
VIRSorter_utg000366l_segment0_LN:i:1536848_RC:i:32795_XC:f:0_986012	816550	817217	668	1536848
VIRSorter_utg000366l_segment0_LN:i:1536848_RC:i:32795_XC:f:0_986012	818737	820194	1458	1536848
VIRSorter_utg000366l_segment0_LN:i:1536848_RC:i:32795_XC:f:0_986012	821267	827222	5956	1536848
VIRSorter_utg000366l_segment0_LN:i:1536848_RC:i:32795_XC:f:0_986012	828235	846392	18158	1536848
VIRSorter_utg000366l_segment0_LN:i:1536848_RC:i:32795_XC:f:0_986012	847689	849220	1532	1536848
VIRSorter_utg000366l_segment0_LN:i:1536848_RC:i:32795_XC:f:0_986012	850657	855658	5002	1536848
VIRSorter_utg000366l_segment0_LN:i:1536848_RC:i:32795_XC:f:0_986012	856700	859726	3027	1536848
VIRSorter_utg000366l_segment0_LN:i:1536848_RC:i:32795_XC:f:0_986012	860719	862102	1384	1536848
VIRSorter_utg000366l_segment0_LN:i:1536848_RC:i:32795_XC:f:0_986012	863208	873853	10646	1536848
VIRSorter_utg000366l_segment0_LN:i:1536848_RC:i:32795_XC:f:0_986012	875014	881383	6370	1536848
VIRSorter_utg000366l_segment0_LN:i:1536848_RC:i:32795_XC:f:0_986012	882496	883302	807	1536848
VIRSorter_utg000366l_segment0_LN:i:1536848_RC:i:32795_XC:f:0_986012	884347	886367	2021	1536848
VIRSorter_utg000366l_segment0_LN:i:1536848_RC:i:32795_XC:f:0_986012	887320	894627	7308	1536848
VIRSorter_utg000366l_segment0_LN:i:1536848_RC:i:32795_XC:f:0_986012	895610	897410	1801	1536848
VIRSorter_utg000366l_segment0_LN:i:1536848_RC:i:32795_XC:f:0_986012	898917	908556	9640	1536848
VIRSorter_utg000366l_segment0_LN:i:1536848_RC:i:32795_XC:f:0_986012	910550	913980	3431	1536848
VIRSorter_utg000366l_segment0_LN:i:1536848_RC:i:32795_XC:f:0_986012	915121	920566	5446	1536848
VIRSorter_utg000366l_segment0_LN:i:1536848_RC:i:32795_XC:f:0_986012	921602	924982	3381	1536848
VIRSorter_utg000366l_segment0_LN:i:1536848_RC:i:32795_XC:f:0_986012	926422	930651	4230	1536848
VIRSorter_utg000366l_segment0_LN:i:1536848_RC:i:32795_XC:f:0_986012	932730	934049	1320	1536848
VIRSorter_utg000366l_segment0_LN:i:1536848_RC:i:32795_XC:f:0_986012	935183	936005	823	1536848
VIRSorter_utg000366l_segment0_LN:i:1536848_RC:i:32795_XC:f:0_986012	937116	959941	22826	1536848
VIRSorter_utg000366l_segment0_LN:i:1536848_RC:i:32795_XC:f:0_986012	961198	961387	190	1536848
VIRSorter_utg000366l_segment0_LN:i:1536848_RC:i:32795_XC:f:0_986012	962836	964570	1735	1536848
VIRSorter_utg000366l_segment0_LN:i:1536848_RC:i:32795_XC:f:0_986012	965657	967826	2170	1536848
VIRSorter_utg000366l_segment0_LN:i:1536848_RC:i:32795_XC:f:0_986012	969196	970888	1693	1536848
VIRSorter_utg000366l_segment0_LN:i:1536848_RC:i:32795_XC:f:0_986012	972515	980305	7791	1536848
VIRSorter_utg000366l_segment0_LN:i:1536848_RC:i:32795_XC:f:0_986012	982147	986383	4237	1536848
VIRSorter_utg000366l_segment0_LN:i:1536848_RC:i:32795_XC:f:0_986012	988358	994675	6318	1536848
VIRSorter_utg000366l_segment0_LN:i:1536848_RC:i:32795_XC:f:0_986012	995823	998108	2286	1536848
VIRSorter_utg000366l_segment0_LN:i:1536848_RC:i:32795_XC:f:0_986012	999181	1006783	7603	1536848
VIRSorter_utg000366l_segment0_LN:i:1536848_RC:i:32795_XC:f:0_986012	1008280	1011128	2849	1536848
VIRSorter_utg000366l_segment0_LN:i:1536848_RC:i:32795_XC:f:0_986012	1012115	1020306	8192	1536848
VIRSorter_utg000366l_segment0_LN:i:1536848_RC:i:32795_XC:f:0_986012	1021732	1027930	6199	1536848
VIRSorter_utg000366l_segment0_LN:i:1536848_RC:i:32795_XC:f:0_986012	1029176	1031011	1836	1536848
VIRSorter_utg000366l_segment0_LN:i:1536848_RC:i:32795_XC:f:0_986012	1032031	1037248	5218	1536848
VIRSorter_utg000366l_segment0_LN:i:1536848_RC:i:32795_XC:f:0_986012	1038604	1043071	4468	1536848
VIRSorter_utg000366l_segment0_LN:i:1536848_RC:i:32795_XC:f:0_986012	1044118	1052883	8766	1536848
VIRSorter_utg000366l_segment0_LN:i:1536848_RC:i:32795_XC:f:0_986012	1054689	1055148	460	1536848
VIRSorter_utg000366l_segment0_LN:i:1536848_RC:i:32795_XC:f:0_986012	1056137	1061019	4883	1536848
VIRSorter_utg000366l_segment0_LN:i:1536848_RC:i:32795_XC:f:0_986012	1061887	1063906	2020	1536848
VIRSorter_utg000366l_segment0_LN:i:1536848_RC:i:32795_XC:f:0_986012	1064932	1067220	2289	1536848
VIRSorter_utg000366l_segment0_LN:i:1536848_RC:i:32795_XC:f:0_986012	1068222	1078859	10638	1536848
VIRSorter_utg000366l_segment0_LN:i:1536848_RC:i:32795_XC:f:0_986012	1080845	1081966	1122	1536848
VIRSorter_utg000366l_segment0_LN:i:1536848_RC:i:32795_XC:f:0_986012	1082897	1083554	658	1536848
VIRSorter_utg000366l_segment0_LN:i:1536848_RC:i:32795_XC:f:0_986012	1084575	1095750	11176	1536848
VIRSorter_utg000366l_segment0_LN:i:1536848_RC:i:32795_XC:f:0_986012	1097087	1104457	7371	1536848
VIRSorter_utg000366l_segment0_LN:i:1536848_RC:i:32795_XC:f:0_986012	1105622	1108437	2816	1536848
VIRSorter_utg000366l_segment0_LN:i:1536848_RC:i:32795_XC:f:0_986012	1109637	1111408	1772	1536848
VIRSorter_utg000366l_segment0_LN:i:1536848_RC:i:32795_XC:f:0_986012	1112377	1112525	149	1536848
VIRSorter_utg000366l_segment0_LN:i:1536848_RC:i:32795_XC:f:0_986012	1113590	1117741	4152	1536848
VIRSorter_utg000366l_segment0_LN:i:1536848_RC:i:32795_XC:f:0_986012	1120266	1124145	3880	1536848
VIRSorter_utg000366l_segment0_LN:i:1536848_RC:i:32795_XC:f:0_986012	1125990	1136586	10597	1536848
VIRSorter_utg000366l_segment0_LN:i:1536848_RC:i:32795_XC:f:0_986012	1137713	1145231	7519	1536848
VIRSorter_utg000366l_segment0_LN:i:1536848_RC:i:32795_XC:f:0_986012	1146254	1148034	1781	1536848
VIRSorter_utg000366l_segment0_LN:i:1536848_RC:i:32795_XC:f:0_986012	1149413	1161828	12416	1536848
VIRSorter_utg000366l_segment0_LN:i:1536848_RC:i:32795_XC:f:0_986012	1163111	1177626	14516	1536848
VIRSorter_utg000366l_segment0_LN:i:1536848_RC:i:32795_XC:f:0_986012	1179116	1189987	10872	1536848
VIRSorter_utg000366l_segment0_LN:i:1536848_RC:i:32795_XC:f:0_986012	1191246	1195830	4585	1536848
VIRSorter_utg000366l_segment0_LN:i:1536848_RC:i:32795_XC:f:0_986012	1197455	1199214	1760	1536848
VIRSorter_utg000366l_segment0_LN:i:1536848_RC:i:32795_XC:f:0_986012	1200818	1208744	7927	1536848
VIRSorter_utg000366l_segment0_LN:i:1536848_RC:i:32795_XC:f:0_986012	1209858	1210948	1091	1536848
VIRSorter_utg000366l_segment0_LN:i:1536848_RC:i:32795_XC:f:0_986012	1212243	1237347	25105	1536848
VIRSorter_utg000366l_segment0_LN:i:1536848_RC:i:32795_XC:f:0_986012	1238511	1239247	737	1536848
VIRSorter_utg000366l_segment0_LN:i:1536848_RC:i:32795_XC:f:0_986012	1241705	1241996	292	1536848
VIRSorter_utg000366l_segment0_LN:i:1536848_RC:i:32795_XC:f:0_986012	1242771	1250691	7921	1536848
VIRSorter_utg000366l_segment0_LN:i:1536848_RC:i:32795_XC:f:0_986012	1251782	1263336	11555	1536848
VIRSorter_utg000366l_segment0_LN:i:1536848_RC:i:32795_XC:f:0_986012	1264326	1273172	8847	1536848
VIRSorter_utg000366l_segment0_LN:i:1536848_RC:i:32795_XC:f:0_986012	1274505	1275968	1464	1536848
VIRSorter_utg000366l_segment0_LN:i:1536848_RC:i:32795_XC:f:0_986012	1276947	1278526	1580	1536848
VIRSorter_utg000366l_segment0_LN:i:1536848_RC:i:32795_XC:f:0_986012	1279539	1288584	9046	1536848
VIRSorter_utg000366l_segment0_LN:i:1536848_RC:i:32795_XC:f:0_986012	1289962	1305990	16029	1536848
VIRSorter_utg000366l_segment0_LN:i:1536848_RC:i:32795_XC:f:0_986012	1307305	1311907	4603	1536848
VIRSorter_utg000366l_segment0_LN:i:1536848_RC:i:32795_XC:f:0_986012	1313138	1318959	5822	1536848
VIRSorter_utg000366l_segment0_LN:i:1536848_RC:i:32795_XC:f:0_986012	1320043	1322706	2664	1536848
VIRSorter_utg000366l_segment0_LN:i:1536848_RC:i:32795_XC:f:0_986012	1324210	1348111	23902	1536848
VIRSorter_utg000366l_segment0_LN:i:1536848_RC:i:32795_XC:f:0_986012	1349485	1349548	64	1536848
VIRSorter_utg000366l_segment0_LN:i:1536848_RC:i:32795_XC:f:0_986012	1351584	1351908	325	1536848
VIRSorter_utg000366l_segment0_LN:i:1536848_RC:i:32795_XC:f:0_986012	1353200	1360279	7080	1536848
VIRSorter_utg000366l_segment0_LN:i:1536848_RC:i:32795_XC:f:0_986012	1361894	1372099	10206	1536848
VIRSorter_utg000366l_segment0_LN:i:1536848_RC:i:32795_XC:f:0_986012	1374330	1377626	3297	1536848
VIRSorter_utg000366l_segment0_LN:i:1536848_RC:i:32795_XC:f:0_986012	1379960	1382058	2099	1536848
VIRSorter_utg000366l_segment0_LN:i:1536848_RC:i:32795_XC:f:0_986012	1383178	1384045	868	1536848
VIRSorter_utg000366l_segment0_LN:i:1536848_RC:i:32795_XC:f:0_986012	1385118	1393929	8812	1536848
VIRSorter_utg000366l_segment0_LN:i:1536848_RC:i:32795_XC:f:0_986012	1395386	1399668	4283	1536848
VIRSorter_utg000366l_segment0_LN:i:1536848_RC:i:32795_XC:f:0_986012	1400663	1401767	1105	1536848
VIRSorter_utg000366l_segment0_LN:i:1536848_RC:i:32795_XC:f:0_986012	1402736	1411765	9030	1536848
VIRSorter_utg000366l_segment0_LN:i:1536848_RC:i:32795_XC:f:0_986012	1412939	1428289	15351	1536848
VIRSorter_utg000366l_segment0_LN:i:1536848_RC:i:32795_XC:f:0_986012	1429527	1438190	8664	1536848
VIRSorter_utg000366l_segment0_LN:i:1536848_RC:i:32795_XC:f:0_986012	1439229	1444770	5542	1536848
VIRSorter_utg000366l_segment0_LN:i:1536848_RC:i:32795_XC:f:0_986012	1446739	1460260	13522	1536848
VIRSorter_utg000366l_segment0_LN:i:1536848_RC:i:32795_XC:f:0_986012	1461275	1463264	1990	1536848
VIRSorter_utg000366l_segment0_LN:i:1536848_RC:i:32795_XC:f:0_986012	1464623	1488980	24358	1536848
VIRSorter_utg000366l_segment0_LN:i:1536848_RC:i:32795_XC:f:0_986012	1490105	1495526	5422	1536848
VIRSorter_utg000366l_segment0_LN:i:1536848_RC:i:32795_XC:f:0_986012	1496341	1497380	1040	1536848
VIRSorter_utg000366l_segment0_LN:i:1536848_RC:i:32795_XC:f:0_986012	1498725	1503649	4925	1536848
VIRSorter_utg000366l_segment0_LN:i:1536848_RC:i:32795_XC:f:0_986012	1531085	1536847	5763	1536848
VIRSorter_utg000368l_segment0_LN:i:12106_RC:i:1143_XC:f:1_000000	0	16	17	12106
VIRSorter_utg000368l_segment0_LN:i:12106_RC:i:1143_XC:f:1_000000	12066	12105	40	12106
VIRSorter_utg000370l_segment0_LN:i:33343_RC:i:1035_XC:f:0_985075	0	7452	7453	33343
VIRSorter_utg000370l_segment0_LN:i:33343_RC:i:1035_XC:f:0_985075	11228	19107	7880	33343
VIRSorter_utg000370l_segment0_LN:i:33343_RC:i:1035_XC:f:0_985075	20261	20763	503	33343
VIRSorter_utg000370l_segment0_LN:i:33343_RC:i:1035_XC:f:0_985075	21884	27263	5380	33343
VIRSorter_utg000370l_segment0_LN:i:33343_RC:i:1035_XC:f:0_985075	28310	33342	5033	33343
VIRSorter_utg000371l_segment0_LN:i:35835_RC:i:3386_XC:f:0_944444	0	39	40	35835
VIRSorter_utg000371l_segment0_LN:i:35835_RC:i:3386_XC:f:0_944444	1138	5017	3880	35835
VIRSorter_utg000371l_segment0_LN:i:35835_RC:i:3386_XC:f:0_944444	6482	7725	1244	35835
VIRSorter_utg000371l_segment0_LN:i:35835_RC:i:3386_XC:f:0_944444	8735	17862	9128	35835
VIRSorter_utg000371l_segment0_LN:i:35835_RC:i:3386_XC:f:0_944444	19282	19684	403	35835
VIRSorter_utg000371l_segment0_LN:i:35835_RC:i:3386_XC:f:0_944444	21001	21540	540	35835
VIRSorter_utg000371l_segment0_LN:i:35835_RC:i:3386_XC:f:0_944444	25483	26758	1276	35835
VIRSorter_utg000371l_segment0_LN:i:35835_RC:i:3386_XC:f:0_944444	28483	28788	306	35835
VIRSorter_utg000371l_segment0_LN:i:35835_RC:i:3386_XC:f:0_944444	29654	30992	1339	35835
VIRSorter_utg000371l_segment0_LN:i:35835_RC:i:3386_XC:f:0_944444	34251	35834	1584	35835
VIRSorter_utg000374l_segment0_LN:i:12243_RC:i:7102_XC:f:1_000000	0	25	26	12243
VIRSorter_utg000374l_segment0_LN:i:12243_RC:i:7102_XC:f:1_000000	12237	12242	6	12243
VIRSorter_utg000379l_segment0_LN:i:12433_RC:i:452_XC:f:1_000000	0	207	208	12433
VIRSorter_utg000379l_segment0_LN:i:12433_RC:i:452_XC:f:1_000000	6643	6946	304	12433
VIRSorter_utg000379l_segment0_LN:i:12433_RC:i:452_XC:f:1_000000	10078	12432	2355	12433
VIRSorter_utg000380l_segment0_LN:i:12754_RC:i:322_XC:f:0_923077	0	784	785	12754
VIRSorter_utg000380l_segment0_LN:i:12754_RC:i:322_XC:f:0_923077	1790	1948	159	12754
VIRSorter_utg000380l_segment0_LN:i:12754_RC:i:322_XC:f:0_923077	3903	3969	67	12754
VIRSorter_utg000380l_segment0_LN:i:12754_RC:i:322_XC:f:0_923077	5235	5967	733	12754
VIRSorter_utg000380l_segment0_LN:i:12754_RC:i:322_XC:f:0_923077	6913	12753	5841	12754
VIRSorter_utg000384l_segment0_LN:i:30440_RC:i:6454_XC:f:1_000000	0	128	129	30440
VIRSorter_utg000384l_segment0_LN:i:30440_RC:i:6454_XC:f:1_000000	11484	11676	193	30440
VIRSorter_utg000384l_segment0_LN:i:30440_RC:i:6454_XC:f:1_000000	13890	14684	795	30440
VIRSorter_utg000384l_segment0_LN:i:30440_RC:i:6454_XC:f:1_000000	30100	30439	340	30440
VIRSorter_utg000387l_segment0_LN:i:44257_RC:i:27647_XC:f:1_000000	0	2	3	44257
VIRSorter_utg000387l_segment0_LN:i:44257_RC:i:27647_XC:f:1_000000	43549	44256	708	44257
VIRSorter_utg000391l_segment0_LN:i:88027_RC:i:4978_XC:f:0_994350	0	11	12	88027
VIRSorter_utg000391l_segment0_LN:i:88027_RC:i:4978_XC:f:0_994350	87995	88026	32	88027
VIRSorter_utg000392l_segment0_LN:i:18467_RC:i:3073_XC:f:1_000000	0	0	1	18467
VIRSorter_utg000392l_segment0_LN:i:18467_RC:i:3073_XC:f:1_000000	18144	18466	323	18467
VIRSorter_utg000393l_segment0_LN:i:12221_RC:i:2196_XC:f:1_000000	0	143	144	12221
VIRSorter_utg000393l_segment0_LN:i:12221_RC:i:2196_XC:f:1_000000	11943	12220	278	12221
VIRSorter_utg000395l_segment0_LN:i:10538_RC:i:1304_XC:f:0_954545	0	15	16	10538
VIRSorter_utg000395l_segment0_LN:i:10538_RC:i:1304_XC:f:0_954545	10453	10537	85	10538
VIRSorter_utg000397l_segment0_LN:i:21318_RC:i:2499_XC:f:1_000000	0	3	4	21318
VIRSorter_utg000397l_segment0_LN:i:21318_RC:i:2499_XC:f:1_000000	7068	7226	159	21318
VIRSorter_utg000397l_segment0_LN:i:21318_RC:i:2499_XC:f:1_000000	14896	15185	290	21318
VIRSorter_utg000397l_segment0_LN:i:21318_RC:i:2499_XC:f:1_000000	21309	21317	9	21318
VIRSorter_utg000398l_segment0_LN:i:11228_RC:i:2070_XC:f:1_000000	0	1	2	11228
VIRSorter_utg000398l_segment0_LN:i:11228_RC:i:2070_XC:f:1_000000	10968	11227	260	11228
VIRSorter_utg000400l_segment0_LN:i:19159_RC:i:3833_XC:f:0_974359	0	3	4	19159
VIRSorter_utg000400l_segment0_LN:i:19159_RC:i:3833_XC:f:0_974359	18450	19158	709	19159
VIRSorter_utg000402l_segment0_LN:i:43222_RC:i:10207_XC:f:1_000000	38817	39278	462	43222
VIRSorter_utg000402l_segment0_LN:i:43222_RC:i:10207_XC:f:1_000000	43155	43221	67	43222
VIRSorter_utg000403l_segment0_LN:i:12392_RC:i:2623_XC:f:1_000000	0	322	323	12392
VIRSorter_utg000403l_segment0_LN:i:12392_RC:i:2623_XC:f:1_000000	12116	12391	276	12392
VIRSorter_utg000404l_segment0_LN:i:98815_RC:i:2893_XC:f:0_989899	0	900	901	98815
VIRSorter_utg000404l_segment0_LN:i:98815_RC:i:2893_XC:f:0_989899	6415	7017	603	98815
VIRSorter_utg000404l_segment0_LN:i:98815_RC:i:2893_XC:f:0_989899	9168	12861	3694	98815
VIRSorter_utg000404l_segment0_LN:i:98815_RC:i:2893_XC:f:0_989899	18137	18519	383	98815
VIRSorter_utg000404l_segment0_LN:i:98815_RC:i:2893_XC:f:0_989899	33834	34497	664	98815
VIRSorter_utg000404l_segment0_LN:i:98815_RC:i:2893_XC:f:0_989899	40689	41291	603	98815
VIRSorter_utg000404l_segment0_LN:i:98815_RC:i:2893_XC:f:0_989899	63206	63213	8	98815
VIRSorter_utg000404l_segment0_LN:i:98815_RC:i:2893_XC:f:0_989899	65810	65825	16	98815
VIRSorter_utg000404l_segment0_LN:i:98815_RC:i:2893_XC:f:0_989899	80947	81957	1011	98815
VIRSorter_utg000404l_segment0_LN:i:98815_RC:i:2893_XC:f:0_989899	86078	86175	98	98815
VIRSorter_utg000404l_segment0_LN:i:98815_RC:i:2893_XC:f:0_989899	91652	92138	487	98815
VIRSorter_utg000404l_segment0_LN:i:98815_RC:i:2893_XC:f:0_989899	94533	95508	976	98815
VIRSorter_utg000404l_segment0_LN:i:98815_RC:i:2893_XC:f:0_989899	96648	96921	274	98815
VIRSorter_utg000404l_segment0_LN:i:98815_RC:i:2893_XC:f:0_989899	97902	98814	913	98815
VIRSorter_utg000410l_segment0_LN:i:30268_RC:i:8393_XC:f:0_983607	0	18	19	30268
VIRSorter_utg000410l_segment0_LN:i:30268_RC:i:8393_XC:f:0_983607	30240	30267	28	30268
VIRSorter_utg000411l_segment0_LN:i:25884_RC:i:2189_XC:f:0_961538	0	6011	6012	25884
VIRSorter_utg000411l_segment0_LN:i:25884_RC:i:2189_XC:f:0_961538	10407	10548	142	25884
VIRSorter_utg000411l_segment0_LN:i:25884_RC:i:2189_XC:f:0_961538	17047	21265	4219	25884
VIRSorter_utg000411l_segment0_LN:i:25884_RC:i:2189_XC:f:0_961538	22452	22964	513	25884
VIRSorter_utg000411l_segment0_LN:i:25884_RC:i:2189_XC:f:0_961538	25092	25883	792	25884
VIRSorter_utg000413l_segment0_LN:i:49665_RC:i:1349_XC:f:0_920000	0	1964	1965	49665
VIRSorter_utg000413l_segment0_LN:i:49665_RC:i:1349_XC:f:0_920000	4483	8175	3693	49665
VIRSorter_utg000413l_segment0_LN:i:49665_RC:i:1349_XC:f:0_920000	9487	9810	324	49665
VIRSorter_utg000413l_segment0_LN:i:49665_RC:i:1349_XC:f:0_920000	11013	22350	11338	49665
VIRSorter_utg000413l_segment0_LN:i:49665_RC:i:1349_XC:f:0_920000	23521	23744	224	49665
VIRSorter_utg000413l_segment0_LN:i:49665_RC:i:1349_XC:f:0_920000	25732	36902	11171	49665
VIRSorter_utg000413l_segment0_LN:i:49665_RC:i:1349_XC:f:0_920000	38074	39119	1046	49665
VIRSorter_utg000413l_segment0_LN:i:49665_RC:i:1349_XC:f:0_920000	40099	45452	5354	49665
VIRSorter_utg000413l_segment0_LN:i:49665_RC:i:1349_XC:f:0_920000	46908	49664	2757	49665
VIRSorter_utg000416c_segment0_LN:i:77214_RC:i:4847_XC:f:0_948387	0	2861	2862	77214
VIRSorter_utg000416c_segment0_LN:i:77214_RC:i:4847_XC:f:0_948387	6956	7291	336	77214
VIRSorter_utg000416c_segment0_LN:i:77214_RC:i:4847_XC:f:0_948387	11406	12103	698	77214
VIRSorter_utg000416c_segment0_LN:i:77214_RC:i:4847_XC:f:0_948387	14206	15400	1195	77214
VIRSorter_utg000416c_segment0_LN:i:77214_RC:i:4847_XC:f:0_948387	18475	19110	636	77214
VIRSorter_utg000416c_segment0_LN:i:77214_RC:i:4847_XC:f:0_948387	22274	24302	2029	77214
VIRSorter_utg000416c_segment0_LN:i:77214_RC:i:4847_XC:f:0_948387	26021	26350	330	77214
VIRSorter_utg000416c_segment0_LN:i:77214_RC:i:4847_XC:f:0_948387	27526	27721	196	77214
VIRSorter_utg000416c_segment0_LN:i:77214_RC:i:4847_XC:f:0_948387	32679	32952	274	77214
VIRSorter_utg000416c_segment0_LN:i:77214_RC:i:4847_XC:f:0_948387	34493	35072	580	77214
VIRSorter_utg000416c_segment0_LN:i:77214_RC:i:4847_XC:f:0_948387	40236	45992	5757	77214
VIRSorter_utg000416c_segment0_LN:i:77214_RC:i:4847_XC:f:0_948387	48221	55166	6946	77214
VIRSorter_utg000416c_segment0_LN:i:77214_RC:i:4847_XC:f:0_948387	59608	61190	1583	77214
VIRSorter_utg000416c_segment0_LN:i:77214_RC:i:4847_XC:f:0_948387	63277	66049	2773	77214
VIRSorter_utg000416c_segment0_LN:i:77214_RC:i:4847_XC:f:0_948387	68549	68973	425	77214
VIRSorter_utg000416c_segment0_LN:i:77214_RC:i:4847_XC:f:0_948387	70313	71404	1092	77214
VIRSorter_utg000416c_segment0_LN:i:77214_RC:i:4847_XC:f:0_948387	72906	73520	615	77214
VIRSorter_utg000416c_segment0_LN:i:77214_RC:i:4847_XC:f:0_948387	75071	77213	2143	77214
VIRSorter_utg000418l_segment0_LN:i:19366_RC:i:2186_XC:f:1_000000	0	89	90	19366
VIRSorter_utg000418l_segment0_LN:i:19366_RC:i:2186_XC:f:1_000000	18819	19365	547	19366
VIRSorter_utg000419l_segment0_LN:i:10838_RC:i:502_XC:f:1_000000	0	639	640	10838
VIRSorter_utg000419l_segment0_LN:i:10838_RC:i:502_XC:f:1_000000	1689	3450	1762	10838
VIRSorter_utg000419l_segment0_LN:i:10838_RC:i:502_XC:f:1_000000	4460	5207	748	10838
VIRSorter_utg000419l_segment0_LN:i:10838_RC:i:502_XC:f:1_000000	6513	8854	2342	10838
VIRSorter_utg000419l_segment0_LN:i:10838_RC:i:502_XC:f:1_000000	10159	10837	679	10838
VIRSorter_utg000420l_segment0_LN:i:17593_RC:i:1452_XC:f:1_000000	0	2	3	17593
VIRSorter_utg000420l_segment0_LN:i:17593_RC:i:1452_XC:f:1_000000	2435	7735	5301	17593
VIRSorter_utg000420l_segment0_LN:i:17593_RC:i:1452_XC:f:1_000000	14114	14318	205	17593
VIRSorter_utg000420l_segment0_LN:i:17593_RC:i:1452_XC:f:1_000000	17581	17592	12	17593
VIRSorter_utg000421l_segment0_LN:i:16634_RC:i:2719_XC:f:1_000000	0	157	158	16634
VIRSorter_utg000421l_segment0_LN:i:16634_RC:i:2719_XC:f:1_000000	16617	16633	17	16634
VIRSorter_utg000423l_segment0_LN:i:17424_RC:i:2334_XC:f:0_885714	0	841	842	17424
VIRSorter_utg000423l_segment0_LN:i:17424_RC:i:2334_XC:f:0_885714	1795	2575	781	17424
VIRSorter_utg000423l_segment0_LN:i:17424_RC:i:2334_XC:f:0_885714	3980	4192	213	17424
VIRSorter_utg000423l_segment0_LN:i:17424_RC:i:2334_XC:f:0_885714	7197	7394	198	17424
VIRSorter_utg000423l_segment0_LN:i:17424_RC:i:2334_XC:f:0_885714	8441	8607	167	17424
VIRSorter_utg000423l_segment0_LN:i:17424_RC:i:2334_XC:f:0_885714	10931	14373	3443	17424
VIRSorter_utg000423l_segment0_LN:i:17424_RC:i:2334_XC:f:0_885714	15571	15860	290	17424
VIRSorter_utg000423l_segment0_LN:i:17424_RC:i:2334_XC:f:0_885714	17349	17423	75	17424
VIRSorter_utg000428l_segment0_LN:i:76780_RC:i:2415_XC:f:0_974026	0	4	5	76780
VIRSorter_utg000428l_segment0_LN:i:76780_RC:i:2415_XC:f:0_974026	75872	76779	908	76780
VIRSorter_utg000434l_segment0_LN:i:12295_RC:i:855_XC:f:1_000000	0	106	107	12295
VIRSorter_utg000434l_segment0_LN:i:12295_RC:i:855_XC:f:1_000000	5383	5458	76	12295
VIRSorter_utg000434l_segment0_LN:i:12295_RC:i:855_XC:f:1_000000	12081	12294	214	12295
VIRSorter_utg000436l_segment0_LN:i:17197_RC:i:804_XC:f:0_971429	0	1328	1329	17197
VIRSorter_utg000436l_segment0_LN:i:17197_RC:i:804_XC:f:0_971429	3510	4124	615	17197
VIRSorter_utg000436l_segment0_LN:i:17197_RC:i:804_XC:f:0_971429	11233	11265	33	17197
VIRSorter_utg000436l_segment0_LN:i:17197_RC:i:804_XC:f:0_971429	12806	12852	47	17197
VIRSorter_utg000436l_segment0_LN:i:17197_RC:i:804_XC:f:0_971429	17182	17196	15	17197
VIRSorter_utg000437l_segment0_LN:i:14125_RC:i:283_XC:f:0_965517	0	1361	1362	14125
VIRSorter_utg000437l_segment0_LN:i:14125_RC:i:283_XC:f:0_965517	14110	14124	15	14125
VIRSorter_utg000439l_segment0_LN:i:19272_RC:i:3237_XC:f:0_948718	0	0	1	19272
VIRSorter_utg000439l_segment0_LN:i:19272_RC:i:3237_XC:f:0_948718	4021	4609	589	19272
VIRSorter_utg000439l_segment0_LN:i:19272_RC:i:3237_XC:f:0_948718	15586	18192	2607	19272
VIRSorter_utg000439l_segment0_LN:i:19272_RC:i:3237_XC:f:0_948718	19270	19271	2	19272
VIRSorter_utg000441l_segment0_LN:i:13159_RC:i:2703_XC:f:0_962963	0	524	525	13159
VIRSorter_utg000441l_segment0_LN:i:13159_RC:i:2703_XC:f:0_962963	13142	13158	17	13159
VIRSorter_utg000442l_segment0_LN:i:31517_RC:i:3357_XC:f:0_984375	0	13	14	31517
VIRSorter_utg000442l_segment0_LN:i:31517_RC:i:3357_XC:f:0_984375	3687	5949	2263	31517
VIRSorter_utg000442l_segment0_LN:i:31517_RC:i:3357_XC:f:0_984375	7010	9264	2255	31517
VIRSorter_utg000442l_segment0_LN:i:31517_RC:i:3357_XC:f:0_984375	18715	20225	1511	31517
VIRSorter_utg000442l_segment0_LN:i:31517_RC:i:3357_XC:f:0_984375	21280	23778	2499	31517
VIRSorter_utg000442l_segment0_LN:i:31517_RC:i:3357_XC:f:0_984375	28528	28622	95	31517
VIRSorter_utg000442l_segment0_LN:i:31517_RC:i:3357_XC:f:0_984375	30931	31516	586	31517
VIRSorter_utg000448l_segment0_LN:i:33219_RC:i:4757_XC:f:1_000000	0	16	17	33219
VIRSorter_utg000448l_segment0_LN:i:33219_RC:i:4757_XC:f:1_000000	33206	33218	13	33219
VIRSorter_utg000449l_segment0_LN:i:48350_RC:i:1162_XC:f:0_979381	0	2988	2989	48350
VIRSorter_utg000449l_segment0_LN:i:48350_RC:i:1162_XC:f:0_979381	8333	9111	779	48350
VIRSorter_utg000449l_segment0_LN:i:48350_RC:i:1162_XC:f:0_979381	10517	10624	108	48350
VIRSorter_utg000449l_segment0_LN:i:48350_RC:i:1162_XC:f:0_979381	16189	16852	664	48350
VIRSorter_utg000449l_segment0_LN:i:48350_RC:i:1162_XC:f:0_979381	18983	20986	2004	48350
VIRSorter_utg000449l_segment0_LN:i:48350_RC:i:1162_XC:f:0_979381	22092	29444	7353	48350
VIRSorter_utg000449l_segment0_LN:i:48350_RC:i:1162_XC:f:0_979381	30565	31749	1185	48350
VIRSorter_utg000449l_segment0_LN:i:48350_RC:i:1162_XC:f:0_979381	32822	40122	7301	48350
VIRSorter_utg000449l_segment0_LN:i:48350_RC:i:1162_XC:f:0_979381	41285	43948	2664	48350
VIRSorter_utg000449l_segment0_LN:i:48350_RC:i:1162_XC:f:0_979381	45013	48349	3337	48350
VIRSorter_utg000450l_segment0_LN:i:41389_RC:i:14054_XC:f:1_000000	0	5	6	41389
VIRSorter_utg000450l_segment0_LN:i:41389_RC:i:14054_XC:f:1_000000	41096	41388	293	41389
VIRSorter_utg000451l_segment0_LN:i:133363_RC:i:3081_XC:f:0_996255	0	228	229	133363
VIRSorter_utg000451l_segment0_LN:i:133363_RC:i:3081_XC:f:0_996255	118626	118646	21	133363
VIRSorter_utg000451l_segment0_LN:i:133363_RC:i:3081_XC:f:0_996255	132839	133362	524	133363
VIRSorter_utg000454l_segment0_LN:i:47576_RC:i:13805_XC:f:0_989583	0	17	18	47576
VIRSorter_utg000454l_segment0_LN:i:47576_RC:i:13805_XC:f:0_989583	15709	15824	116	47576
VIRSorter_utg000454l_segment0_LN:i:47576_RC:i:13805_XC:f:0_989583	24519	25256	738	47576
VIRSorter_utg000454l_segment0_LN:i:47576_RC:i:13805_XC:f:0_989583	47570	47575	6	47576
VIRSorter_utg000455l_segment0_LN:i:59759_RC:i:2355_XC:f:0_983333	0	37	38	59759
VIRSorter_utg000455l_segment0_LN:i:59759_RC:i:2355_XC:f:0_983333	13459	13841	383	59759
VIRSorter_utg000455l_segment0_LN:i:59759_RC:i:2355_XC:f:0_983333	14766	15844	1079	59759
VIRSorter_utg000455l_segment0_LN:i:59759_RC:i:2355_XC:f:0_983333	56959	59758	2800	59759
VIRSorter_utg000457l_segment0_LN:i:15148_RC:i:1786_XC:f:1_000000	0	341	342	15148
VIRSorter_utg000457l_segment0_LN:i:15148_RC:i:1786_XC:f:1_000000	9223	9352	130	15148
VIRSorter_utg000457l_segment0_LN:i:15148_RC:i:1786_XC:f:1_000000	15139	15147	9	15148
VIRSorter_utg000458l_segment0_LN:i:62146_RC:i:1413_XC:f:0_976000	0	6	7	62146
VIRSorter_utg000458l_segment0_LN:i:62146_RC:i:1413_XC:f:0_976000	2939	2983	45	62146
VIRSorter_utg000458l_segment0_LN:i:62146_RC:i:1413_XC:f:0_976000	12661	12676	16	62146
VIRSorter_utg000458l_segment0_LN:i:62146_RC:i:1413_XC:f:0_976000	62107	62145	39	62146
VIRSorter_utg000459l_segment0_LN:i:11973_RC:i:1573_XC:f:1_000000	0	16	17	11973
VIRSorter_utg000459l_segment0_LN:i:11973_RC:i:1573_XC:f:1_000000	4034	5525	1492	11973
VIRSorter_utg000459l_segment0_LN:i:11973_RC:i:1573_XC:f:1_000000	9678	10426	749	11973
VIRSorter_utg000459l_segment0_LN:i:11973_RC:i:1573_XC:f:1_000000	11757	11972	216	11973
VIRSorter_utg000460l_segment0_LN:i:15628_RC:i:773_XC:f:0_968750	0	1331	1332	15628
VIRSorter_utg000460l_segment0_LN:i:15628_RC:i:773_XC:f:0_968750	3918	5543	1626	15628
VIRSorter_utg000460l_segment0_LN:i:15628_RC:i:773_XC:f:0_968750	12590	12760	171	15628
VIRSorter_utg000460l_segment0_LN:i:15628_RC:i:773_XC:f:0_968750	15283	15627	345	15628
VIRSorter_utg000461l_segment0_LN:i:16982_RC:i:2158_XC:f:0_970588	7593	7633	41	16982
VIRSorter_utg000461l_segment0_LN:i:16982_RC:i:2158_XC:f:0_970588	13262	13696	435	16982
VIRSorter_utg000461l_segment0_LN:i:16982_RC:i:2158_XC:f:0_970588	16974	16980	7	16982
VIRSorter_utg000462l_segment0_LN:i:17173_RC:i:3091_XC:f:0_800000	0	1	2	17173
VIRSorter_utg000462l_segment0_LN:i:17173_RC:i:3091_XC:f:0_800000	2145	2589	445	17173
VIRSorter_utg000462l_segment0_LN:i:17173_RC:i:3091_XC:f:0_800000	4320	4384	65	17173
VIRSorter_utg000462l_segment0_LN:i:17173_RC:i:3091_XC:f:0_800000	9387	13823	4437	17173
VIRSorter_utg000462l_segment0_LN:i:17173_RC:i:3091_XC:f:0_800000	17047	17172	126	17173
VIRSorter_utg000464l_segment0_LN:i:42575_RC:i:2476_XC:f:0_988372	0	1038	1039	42575
VIRSorter_utg000464l_segment0_LN:i:42575_RC:i:2476_XC:f:0_988372	2040	3306	1267	42575
VIRSorter_utg000464l_segment0_LN:i:42575_RC:i:2476_XC:f:0_988372	5152	5261	110	42575
VIRSorter_utg000464l_segment0_LN:i:42575_RC:i:2476_XC:f:0_988372	11857	11869	13	42575
VIRSorter_utg000464l_segment0_LN:i:42575_RC:i:2476_XC:f:0_988372	15909	16725	817	42575
VIRSorter_utg000464l_segment0_LN:i:42575_RC:i:2476_XC:f:0_988372	17598	20670	3073	42575
VIRSorter_utg000464l_segment0_LN:i:42575_RC:i:2476_XC:f:0_988372	21980	22219	240	42575
VIRSorter_utg000464l_segment0_LN:i:42575_RC:i:2476_XC:f:0_988372	23826	28885	5060	42575
VIRSorter_utg000464l_segment0_LN:i:42575_RC:i:2476_XC:f:0_988372	32098	33990	1893	42575
VIRSorter_utg000464l_segment0_LN:i:42575_RC:i:2476_XC:f:0_988372	35985	36064	80	42575
VIRSorter_utg000464l_segment0_LN:i:42575_RC:i:2476_XC:f:0_988372	42230	42574	345	42575
VIRSorter_utg000465l_segment0_LN:i:62732_RC:i:3246_XC:f:1_000000	0	12	13	62732
VIRSorter_utg000465l_segment0_LN:i:62732_RC:i:3246_XC:f:1_000000	62260	62731	472	62732
VIRSorter_utg000466l_segment0_LN:i:45049_RC:i:2570_XC:f:1_000000	0	3	4	45049
VIRSorter_utg000466l_segment0_LN:i:45049_RC:i:2570_XC:f:1_000000	45033	45048	16	45049
VIRSorter_utg000467l_segment0_LN:i:76904_RC:i:5378_XC:f:1_000000	0	755	756	76904
VIRSorter_utg000467l_segment0_LN:i:76904_RC:i:5378_XC:f:1_000000	3073	3125	53	76904
VIRSorter_utg000467l_segment0_LN:i:76904_RC:i:5378_XC:f:1_000000	4805	4962	158	76904
VIRSorter_utg000467l_segment0_LN:i:76904_RC:i:5378_XC:f:1_000000	20714	21775	1062	76904
VIRSorter_utg000467l_segment0_LN:i:76904_RC:i:5378_XC:f:1_000000	27942	29056	1115	76904
VIRSorter_utg000467l_segment0_LN:i:76904_RC:i:5378_XC:f:1_000000	35918	36436	519	76904
VIRSorter_utg000467l_segment0_LN:i:76904_RC:i:5378_XC:f:1_000000	46441	47694	1254	76904
VIRSorter_utg000467l_segment0_LN:i:76904_RC:i:5378_XC:f:1_000000	53329	53687	359	76904
VIRSorter_utg000467l_segment0_LN:i:76904_RC:i:5378_XC:f:1_000000	58397	58710	314	76904
VIRSorter_utg000467l_segment0_LN:i:76904_RC:i:5378_XC:f:1_000000	62785	63120	336	76904
VIRSorter_utg000467l_segment0_LN:i:76904_RC:i:5378_XC:f:1_000000	76729	76903	175	76904
VIRSorter_utg000468l_segment0_LN:i:29480_RC:i:4875_XC:f:1_000000	0	1468	1469	29480
VIRSorter_utg000468l_segment0_LN:i:29480_RC:i:4875_XC:f:1_000000	26308	26522	215	29480
VIRSorter_utg000468l_segment0_LN:i:29480_RC:i:4875_XC:f:1_000000	27915	29479	1565	29480
VIRSorter_utg000469l_segment0_LN:i:13650_RC:i:3450_XC:f:1_000000	0	19	20	13650
VIRSorter_utg000469l_segment0_LN:i:13650_RC:i:3450_XC:f:1_000000	12795	13649	855	13650
VIRSorter_utg000470l_segment0_LN:i:11925_RC:i:1262_XC:f:1_000000	0	564	565	11925
VIRSorter_utg000470l_segment0_LN:i:11925_RC:i:1262_XC:f:1_000000	7970	8012	43	11925
VIRSorter_utg000470l_segment0_LN:i:11925_RC:i:1262_XC:f:1_000000	11806	11924	119	11925
VIRSorter_utg000471l_segment0_LN:i:29132_RC:i:2922_XC:f:1_000000	0	47	48	29132
VIRSorter_utg000471l_segment0_LN:i:29132_RC:i:2922_XC:f:1_000000	28959	29131	173	29132
VIRSorter_utg000473l_segment0_LN:i:14245_RC:i:2529_XC:f:1_000000	0	134	135	14245
VIRSorter_utg000473l_segment0_LN:i:14245_RC:i:2529_XC:f:1_000000	14073	14244	172	14245
VIRSorter_utg000474l_segment0_LN:i:12799_RC:i:2839_XC:f:1_000000	0	194	195	12799
VIRSorter_utg000474l_segment0_LN:i:12799_RC:i:2839_XC:f:1_000000	1735	2024	290	12799
VIRSorter_utg000474l_segment0_LN:i:12799_RC:i:2839_XC:f:1_000000	3391	4069	679	12799
VIRSorter_utg000474l_segment0_LN:i:12799_RC:i:2839_XC:f:1_000000	5606	5681	76	12799
VIRSorter_utg000474l_segment0_LN:i:12799_RC:i:2839_XC:f:1_000000	12776	12798	23	12799
VIRSorter_utg000475l_segment0_LN:i:108170_RC:i:11350_XC:f:1_000000	0	1033	1034	108170
VIRSorter_utg000475l_segment0_LN:i:108170_RC:i:11350_XC:f:1_000000	2444	2546	103	108170
VIRSorter_utg000475l_segment0_LN:i:108170_RC:i:11350_XC:f:1_000000	108155	108169	15	108170
VIRSorter_utg000476l_segment0_LN:i:48595_RC:i:2268_XC:f:0_989796	0	4751	4752	48595
VIRSorter_utg000476l_segment0_LN:i:48595_RC:i:2268_XC:f:0_989796	8873	9618	746	48595
VIRSorter_utg000476l_segment0_LN:i:48595_RC:i:2268_XC:f:0_989796	12711	13171	461	48595
VIRSorter_utg000476l_segment0_LN:i:48595_RC:i:2268_XC:f:0_989796	18217	18642	426	48595
VIRSorter_utg000476l_segment0_LN:i:48595_RC:i:2268_XC:f:0_989796	19828	20853	1026	48595
VIRSorter_utg000476l_segment0_LN:i:48595_RC:i:2268_XC:f:0_989796	23239	27611	4373	48595
VIRSorter_utg000476l_segment0_LN:i:48595_RC:i:2268_XC:f:0_989796	32623	33155	533	48595
VIRSorter_utg000476l_segment0_LN:i:48595_RC:i:2268_XC:f:0_989796	34370	35973	1604	48595
VIRSorter_utg000476l_segment0_LN:i:48595_RC:i:2268_XC:f:0_989796	37332	40761	3430	48595
VIRSorter_utg000476l_segment0_LN:i:48595_RC:i:2268_XC:f:0_989796	42000	46591	4592	48595
VIRSorter_utg000476l_segment0_LN:i:48595_RC:i:2268_XC:f:0_989796	47576	48594	1019	48595
VIRSorter_utg000483l_segment0_LN:i:12546_RC:i:1062_XC:f:0_961538	0	15	16	12546
VIRSorter_utg000483l_segment0_LN:i:12546_RC:i:1062_XC:f:0_961538	6554	6784	231	12546
VIRSorter_utg000483l_segment0_LN:i:12546_RC:i:1062_XC:f:0_961538	12489	12545	57	12546
VIRSorter_utg000484l_segment0_LN:i:14845_RC:i:2811_XC:f:1_000000	0	40	41	14845
VIRSorter_utg000484l_segment0_LN:i:14845_RC:i:2811_XC:f:1_000000	8849	9189	341	14845
VIRSorter_utg000484l_segment0_LN:i:14845_RC:i:2811_XC:f:1_000000	14833	14844	12	14845
VIRSorter_utg000485l_segment0_LN:i:21100_RC:i:2787_XC:f:1_000000	0	9	10	21100
VIRSorter_utg000485l_segment0_LN:i:21100_RC:i:2787_XC:f:1_000000	21085	21099	15	21100
VIRSorter_utg000486l_segment0_LN:i:19106_RC:i:1269_XC:f:0_948718	16597	16639	43	19106
VIRSorter_utg000486l_segment0_LN:i:19106_RC:i:1269_XC:f:0_948718	19097	19105	9	19106
VIRSorter_utg000487l_segment0_LN:i:13661_RC:i:1649_XC:f:0_964286	0	540	541	13661
VIRSorter_utg000487l_segment0_LN:i:13661_RC:i:1649_XC:f:0_964286	2332	2357	26	13661
VIRSorter_utg000487l_segment0_LN:i:13661_RC:i:1649_XC:f:0_964286	5246	7812	2567	13661
VIRSorter_utg000487l_segment0_LN:i:13661_RC:i:1649_XC:f:0_964286	12458	12465	8	13661
VIRSorter_utg000487l_segment0_LN:i:13661_RC:i:1649_XC:f:0_964286	13406	13660	255	13661
VIRSorter_utg000489l_segment0_LN:i:23396_RC:i:4296_XC:f:0_978723	0	88	89	23396
VIRSorter_utg000489l_segment0_LN:i:23396_RC:i:4296_XC:f:0_978723	9168	9891	724	23396
VIRSorter_utg000489l_segment0_LN:i:23396_RC:i:4296_XC:f:0_978723	15045	15152	108	23396
VIRSorter_utg000489l_segment0_LN:i:23396_RC:i:4296_XC:f:0_978723	15927	16007	81	23396
VIRSorter_utg000489l_segment0_LN:i:23396_RC:i:4296_XC:f:0_978723	23390	23395	6	23396
VIRSorter_utg000490l_segment0_LN:i:62333_RC:i:2578_XC:f:0_984000	0	95	96	62333
VIRSorter_utg000490l_segment0_LN:i:62333_RC:i:2578_XC:f:0_984000	2221	2872	652	62333
VIRSorter_utg000490l_segment0_LN:i:62333_RC:i:2578_XC:f:0_984000	9886	11223	1338	62333
VIRSorter_utg000490l_segment0_LN:i:62333_RC:i:2578_XC:f:0_984000	13104	15215	2112	62333
VIRSorter_utg000490l_segment0_LN:i:62333_RC:i:2578_XC:f:0_984000	17068	17836	769	62333
VIRSorter_utg000490l_segment0_LN:i:62333_RC:i:2578_XC:f:0_984000	19213	22276	3064	62333
VIRSorter_utg000490l_segment0_LN:i:62333_RC:i:2578_XC:f:0_984000	23511	24004	494	62333
VIRSorter_utg000490l_segment0_LN:i:62333_RC:i:2578_XC:f:0_984000	28290	30803	2514	62333
VIRSorter_utg000490l_segment0_LN:i:62333_RC:i:2578_XC:f:0_984000	36105	36386	282	62333
VIRSorter_utg000490l_segment0_LN:i:62333_RC:i:2578_XC:f:0_984000	37874	37975	102	62333
VIRSorter_utg000490l_segment0_LN:i:62333_RC:i:2578_XC:f:0_984000	39711	43837	4127	62333
VIRSorter_utg000490l_segment0_LN:i:62333_RC:i:2578_XC:f:0_984000	47282	48202	921	62333
VIRSorter_utg000490l_segment0_LN:i:62333_RC:i:2578_XC:f:0_984000	51367	51612	246	62333
VIRSorter_utg000490l_segment0_LN:i:62333_RC:i:2578_XC:f:0_984000	52884	53164	281	62333
VIRSorter_utg000490l_segment0_LN:i:62333_RC:i:2578_XC:f:0_984000	54244	54652	409	62333
VIRSorter_utg000490l_segment0_LN:i:62333_RC:i:2578_XC:f:0_984000	55538	62332	6795	62333
VIRSorter_utg000491l_segment0_LN:i:59090_RC:i:18696_XC:f:1_000000	0	15	16	59090
VIRSorter_utg000491l_segment0_LN:i:59090_RC:i:18696_XC:f:1_000000	59070	59089	20	59090
VIRSorter_utg000493l_segment0_LN:i:22447_RC:i:2539_XC:f:1_000000	0	4	5	22447
VIRSorter_utg000493l_segment0_LN:i:22447_RC:i:2539_XC:f:1_000000	9409	9440	32	22447
VIRSorter_utg000493l_segment0_LN:i:22447_RC:i:2539_XC:f:1_000000	16403	16557	155	22447
VIRSorter_utg000493l_segment0_LN:i:22447_RC:i:2539_XC:f:1_000000	22364	22446	83	22447
VIRSorter_utg000494l_segment0_LN:i:28223_RC:i:41386_XC:f:1_000000	0	14	15	28223
VIRSorter_utg000494l_segment0_LN:i:28223_RC:i:41386_XC:f:1_000000	28210	28222	13	28223
VIRSorter_utg000495l_segment0_LN:i:17366_RC:i:806_XC:f:0_914286	0	19	20	17366
VIRSorter_utg000495l_segment0_LN:i:17366_RC:i:806_XC:f:0_914286	5216	5463	248	17366
VIRSorter_utg000495l_segment0_LN:i:17366_RC:i:806_XC:f:0_914286	13730	17365	3636	17366
VIRSorter_utg000496l_segment0_LN:i:10452_RC:i:352_XC:f:0_904762	0	3493	3494	10452
VIRSorter_utg000496l_segment0_LN:i:10452_RC:i:352_XC:f:0_904762	4429	6071	1643	10452
VIRSorter_utg000496l_segment0_LN:i:10452_RC:i:352_XC:f:0_904762	8420	8951	532	10452
VIRSorter_utg000496l_segment0_LN:i:10452_RC:i:352_XC:f:0_904762	9805	10451	647	10452
VIRSorter_utg000499l_segment0_LN:i:10032_RC:i:4277_XC:f:1_000000	0	173	174	10032
VIRSorter_utg000499l_segment0_LN:i:10032_RC:i:4277_XC:f:1_000000	9200	10031	832	10032
VIRSorter_utg000504l_segment0_LN:i:27883_RC:i:13390_XC:f:0_964286	0	15	16	27883
VIRSorter_utg000504l_segment0_LN:i:27883_RC:i:13390_XC:f:0_964286	20283	20343	61	27883
VIRSorter_utg000504l_segment0_LN:i:27883_RC:i:13390_XC:f:0_964286	27878	27882	5	27883
VIRSorter_utg000505l_segment0_LN:i:19372_RC:i:3574_XC:f:1_000000	0	8	9	19372
VIRSorter_utg000505l_segment0_LN:i:19372_RC:i:3574_XC:f:1_000000	9808	9877	70	19372
VIRSorter_utg000505l_segment0_LN:i:19372_RC:i:3574_XC:f:1_000000	19354	19371	18	19372
VIRSorter_utg000513l_segment0_LN:i:15041_RC:i:5682_XC:f:1_000000	0	58	59	15041
VIRSorter_utg000513l_segment0_LN:i:15041_RC:i:5682_XC:f:1_000000	15040	15040	1	15041
VIRSorter_utg000515l_segment0_LN:i:34051_RC:i:2492_XC:f:0_985507	0	89	90	34051
VIRSorter_utg000515l_segment0_LN:i:34051_RC:i:2492_XC:f:0_985507	1560	2133	574	34051
VIRSorter_utg000515l_segment0_LN:i:34051_RC:i:2492_XC:f:0_985507	3073	3552	480	34051
VIRSorter_utg000515l_segment0_LN:i:34051_RC:i:2492_XC:f:0_985507	7573	8697	1125	34051
VIRSorter_utg000515l_segment0_LN:i:34051_RC:i:2492_XC:f:0_985507	10718	11357	640	34051
VIRSorter_utg000515l_segment0_LN:i:34051_RC:i:2492_XC:f:0_985507	12334	14047	1714	34051
VIRSorter_utg000515l_segment0_LN:i:34051_RC:i:2492_XC:f:0_985507	15099	15188	90	34051
VIRSorter_utg000515l_segment0_LN:i:34051_RC:i:2492_XC:f:0_985507	20384	20688	305	34051
VIRSorter_utg000515l_segment0_LN:i:34051_RC:i:2492_XC:f:0_985507	26497	26973	477	34051
VIRSorter_utg000515l_segment0_LN:i:34051_RC:i:2492_XC:f:0_985507	32216	34050	1835	34051
VIRSorter_utg000520l_segment0_LN:i:12464_RC:i:2780_XC:f:1_000000	0	51	52	12464
VIRSorter_utg000520l_segment0_LN:i:12464_RC:i:2780_XC:f:1_000000	12456	12463	8	12464
VIRSorter_utg000521l_segment0_LN:i:15541_RC:i:980_XC:f:1_000000	0	92	93	15541
VIRSorter_utg000521l_segment0_LN:i:15541_RC:i:980_XC:f:1_000000	15448	15540	93	15541
VIRSorter_utg000523l_segment0_LN:i:46888_RC:i:15272_XC:f:1_000000	0	2	3	46888
VIRSorter_utg000523l_segment0_LN:i:46888_RC:i:15272_XC:f:1_000000	22830	23846	1017	46888
VIRSorter_utg000523l_segment0_LN:i:46888_RC:i:15272_XC:f:1_000000	46877	46887	11	46888
VIRSorter_utg000524l_segment0_LN:i:13171_RC:i:1001_XC:f:0_962963	0	13	14	13171
VIRSorter_utg000524l_segment0_LN:i:13171_RC:i:1001_XC:f:0_962963	11897	13170	1274	13171
VIRSorter_utg000526l_segment0_LN:i:15195_RC:i:2070_XC:f:1_000000	0	327	328	15195
VIRSorter_utg000526l_segment0_LN:i:15195_RC:i:2070_XC:f:1_000000	9424	10178	755	15195
VIRSorter_utg000526l_segment0_LN:i:15195_RC:i:2070_XC:f:1_000000	15049	15194	146	15195
VIRSorter_utg000527l_segment0_LN:i:19062_RC:i:3646_XC:f:0_948718	0	37	38	19062
VIRSorter_utg000527l_segment0_LN:i:19062_RC:i:3646_XC:f:0_948718	5949	7286	1338	19062
VIRSorter_utg000527l_segment0_LN:i:19062_RC:i:3646_XC:f:0_948718	15472	15563	92	19062
VIRSorter_utg000527l_segment0_LN:i:19062_RC:i:3646_XC:f:0_948718	18505	19061	557	19062
VIRSorter_utg000529l_segment0_LN:i:17489_RC:i:8812_XC:f:0_972222	0	24	25	17489
VIRSorter_utg000529l_segment0_LN:i:17489_RC:i:8812_XC:f:0_972222	17182	17488	307	17489
VIRSorter_utg000532l_segment0_LN:i:18157_RC:i:1294_XC:f:0_972973	0	481	482	18157
VIRSorter_utg000532l_segment0_LN:i:18157_RC:i:1294_XC:f:0_972973	15369	18156	2788	18157
VIRSorter_utg000533l_segment0_LN:i:41139_RC:i:9003_XC:f:1_000000	0	9	10	41139
VIRSorter_utg000533l_segment0_LN:i:41139_RC:i:9003_XC:f:1_000000	18702	19678	977	41139
VIRSorter_utg000533l_segment0_LN:i:41139_RC:i:9003_XC:f:1_000000	41126	41138	13	41139
VIRSorter_utg000534l_segment0_LN:i:17055_RC:i:2413_XC:f:1_000000	0	118	119	17055
VIRSorter_utg000534l_segment0_LN:i:17055_RC:i:2413_XC:f:1_000000	17049	17054	6	17055
VIRSorter_utg000535l_segment0_LN:i:18288_RC:i:2501_XC:f:1_000000	0	2111	2112	18288
VIRSorter_utg000535l_segment0_LN:i:18288_RC:i:2501_XC:f:1_000000	5353	6067	715	18288
VIRSorter_utg000535l_segment0_LN:i:18288_RC:i:2501_XC:f:1_000000	18260	18287	28	18288
VIRSorter_utg000536l_segment0_LN:i:38062_RC:i:7736_XC:f:1_000000	0	3	4	38062
VIRSorter_utg000536l_segment0_LN:i:38062_RC:i:7736_XC:f:1_000000	35315	35399	85	38062
VIRSorter_utg000536l_segment0_LN:i:38062_RC:i:7736_XC:f:1_000000	36709	38061	1353	38062
VIRSorter_utg000539l_segment0_LN:i:43094_RC:i:3984_XC:f:0_942529	0	593	594	43094
VIRSorter_utg000539l_segment0_LN:i:43094_RC:i:3984_XC:f:0_942529	6991	7169	179	43094
VIRSorter_utg000539l_segment0_LN:i:43094_RC:i:3984_XC:f:0_942529	25528	26612	1085	43094
VIRSorter_utg000539l_segment0_LN:i:43094_RC:i:3984_XC:f:0_942529	30915	31406	492	43094
VIRSorter_utg000539l_segment0_LN:i:43094_RC:i:3984_XC:f:0_942529	40116	43093	2978	43094
VIRSorter_utg000544l_segment0_LN:i:23575_RC:i:2108_XC:f:1_000000	0	6	7	23575
VIRSorter_utg000544l_segment0_LN:i:23575_RC:i:2108_XC:f:1_000000	23574	23574	1	23575
VIRSorter_utg000545l_segment0_LN:i:37520_RC:i:9105_XC:f:0_986842	0	10	11	37520
VIRSorter_utg000545l_segment0_LN:i:37520_RC:i:9105_XC:f:0_986842	37444	37519	76	37520
VIRSorter_utg000547l_segment0_LN:i:58040_RC:i:7997_XC:f:1_000000	0	5	6	58040
VIRSorter_utg000547l_segment0_LN:i:58040_RC:i:7997_XC:f:1_000000	58036	58039	4	58040
VIRSorter_utg000549l_segment0_LN:i:14710_RC:i:2120_XC:f:1_000000	0	85	86	14710
VIRSorter_utg000549l_segment0_LN:i:14710_RC:i:2120_XC:f:1_000000	14695	14709	15	14710
VIRSorter_utg000552l_segment0_LN:i:27569_RC:i:2667_XC:f:1_000000	0	40	41	27569
VIRSorter_utg000552l_segment0_LN:i:27569_RC:i:2667_XC:f:1_000000	19585	20053	469	27569
VIRSorter_utg000552l_segment0_LN:i:27569_RC:i:2667_XC:f:1_000000	27563	27568	6	27569
VIRSorter_utg000553l_segment0_LN:i:11656_RC:i:2140_XC:f:1_000000	0	622	623	11656
VIRSorter_utg000553l_segment0_LN:i:11656_RC:i:2140_XC:f:1_000000	1817	2386	570	11656
VIRSorter_utg000553l_segment0_LN:i:11656_RC:i:2140_XC:f:1_000000	4372	4726	355	11656
VIRSorter_utg000553l_segment0_LN:i:11656_RC:i:2140_XC:f:1_000000	11610	11655	46	11656
VIRSorter_utg000555l_segment0_LN:i:14986_RC:i:1587_XC:f:0_933333	0	2	3	14986
VIRSorter_utg000555l_segment0_LN:i:14986_RC:i:1587_XC:f:0_933333	2493	3720	1228	14986
VIRSorter_utg000555l_segment0_LN:i:14986_RC:i:1587_XC:f:0_933333	8419	11600	3182	14986
VIRSorter_utg000555l_segment0_LN:i:14986_RC:i:1587_XC:f:0_933333	13401	14985	1585	14986
VIRSorter_utg000556l_segment0_LN:i:26692_RC:i:877_XC:f:1_000000	22053	24334	2282	26692
VIRSorter_utg000556l_segment0_LN:i:26692_RC:i:877_XC:f:1_000000	26398	26690	293	26692
VIRSorter_utg000559l_segment0_LN:i:43276_RC:i:6277_XC:f:1_000000	0	278	279	43276
VIRSorter_utg000559l_segment0_LN:i:43276_RC:i:6277_XC:f:1_000000	40021	40168	148	43276
VIRSorter_utg000559l_segment0_LN:i:43276_RC:i:6277_XC:f:1_000000	43270	43275	6	43276
VIRSorter_utg000563l_segment0_LN:i:28765_RC:i:3099_XC:f:1_000000	0	64	65	28765
VIRSorter_utg000563l_segment0_LN:i:28765_RC:i:3099_XC:f:1_000000	12583	12681	99	28765
VIRSorter_utg000563l_segment0_LN:i:28765_RC:i:3099_XC:f:1_000000	19684	19818	135	28765
VIRSorter_utg000563l_segment0_LN:i:28765_RC:i:3099_XC:f:1_000000	28400	28764	365	28765
VIRSorter_utg000564l_segment0_LN:i:50985_RC:i:4788_XC:f:1_000000	0	423	424	50985
VIRSorter_utg000564l_segment0_LN:i:50985_RC:i:4788_XC:f:1_000000	5102	5165	64	50985
VIRSorter_utg000564l_segment0_LN:i:50985_RC:i:4788_XC:f:1_000000	9514	10911	1398	50985
VIRSorter_utg000564l_segment0_LN:i:50985_RC:i:4788_XC:f:1_000000	14036	14629	594	50985
VIRSorter_utg000564l_segment0_LN:i:50985_RC:i:4788_XC:f:1_000000	15634	16493	860	50985
VIRSorter_utg000564l_segment0_LN:i:50985_RC:i:4788_XC:f:1_000000	17666	21493	3828	50985
VIRSorter_utg000564l_segment0_LN:i:50985_RC:i:4788_XC:f:1_000000	25052	25445	394	50985
VIRSorter_utg000564l_segment0_LN:i:50985_RC:i:4788_XC:f:1_000000	29360	33518	4159	50985
VIRSorter_utg000564l_segment0_LN:i:50985_RC:i:4788_XC:f:1_000000	35081	36286	1206	50985
VIRSorter_utg000564l_segment0_LN:i:50985_RC:i:4788_XC:f:1_000000	37475	37764	290	50985
VIRSorter_utg000564l_segment0_LN:i:50985_RC:i:4788_XC:f:1_000000	38568	39475	908	50985
VIRSorter_utg000564l_segment0_LN:i:50985_RC:i:4788_XC:f:1_000000	41720	41829	110	50985
VIRSorter_utg000564l_segment0_LN:i:50985_RC:i:4788_XC:f:1_000000	46040	46172	133	50985
VIRSorter_utg000564l_segment0_LN:i:50985_RC:i:4788_XC:f:1_000000	47027	47149	123	50985
VIRSorter_utg000564l_segment0_LN:i:50985_RC:i:4788_XC:f:1_000000	49568	50984	1417	50985
VIRSorter_utg000566l_segment0_LN:i:27234_RC:i:3085_XC:f:1_000000	0	10	11	27234
VIRSorter_utg000566l_segment0_LN:i:27234_RC:i:3085_XC:f:1_000000	27227	27233	7	27234
VIRSorter_utg000567l_segment0_LN:i:19694_RC:i:2329_XC:f:1_000000	0	278	279	19694
VIRSorter_utg000567l_segment0_LN:i:19694_RC:i:2329_XC:f:1_000000	19588	19693	106	19694
VIRSorter_utg000569l_segment0_LN:i:14601_RC:i:498_XC:f:1_000000	0	374	375	14601
VIRSorter_utg000569l_segment0_LN:i:14601_RC:i:498_XC:f:1_000000	2073	5303	3231	14601
VIRSorter_utg000569l_segment0_LN:i:14601_RC:i:498_XC:f:1_000000	6839	12803	5965	14601
VIRSorter_utg000569l_segment0_LN:i:14601_RC:i:498_XC:f:1_000000	14593	14600	8	14601
VIRSorter_utg000570l_segment0_LN:i:59885_RC:i:4263_XC:f:0_983333	0	175	176	59885
VIRSorter_utg000570l_segment0_LN:i:59885_RC:i:4263_XC:f:0_983333	5732	5786	55	59885
VIRSorter_utg000570l_segment0_LN:i:59885_RC:i:4263_XC:f:0_983333	8567	9088	522	59885
VIRSorter_utg000570l_segment0_LN:i:59885_RC:i:4263_XC:f:0_983333	59880	59884	5	59885
VIRSorter_utg000572l_segment0_LN:i:42826_RC:i:18897_XC:f:1_000000	0	32	33	42826
VIRSorter_utg000572l_segment0_LN:i:42826_RC:i:18897_XC:f:1_000000	31805	32368	564	42826
VIRSorter_utg000572l_segment0_LN:i:42826_RC:i:18897_XC:f:1_000000	42534	42825	292	42826
VIRSorter_utg000574l_segment0_LN:i:40475_RC:i:3220_XC:f:0_962963	0	1267	1268	40475
VIRSorter_utg000574l_segment0_LN:i:40475_RC:i:3220_XC:f:0_962963	2451	3653	1203	40475
VIRSorter_utg000574l_segment0_LN:i:40475_RC:i:3220_XC:f:0_962963	8539	9305	767	40475
VIRSorter_utg000574l_segment0_LN:i:40475_RC:i:3220_XC:f:0_962963	11233	11440	208	40475
VIRSorter_utg000574l_segment0_LN:i:40475_RC:i:3220_XC:f:0_962963	14362	14522	161	40475
VIRSorter_utg000574l_segment0_LN:i:40475_RC:i:3220_XC:f:0_962963	15756	17171	1416	40475
VIRSorter_utg000574l_segment0_LN:i:40475_RC:i:3220_XC:f:0_962963	18732	19618	887	40475
VIRSorter_utg000574l_segment0_LN:i:40475_RC:i:3220_XC:f:0_962963	20691	23029	2339	40475
VIRSorter_utg000574l_segment0_LN:i:40475_RC:i:3220_XC:f:0_962963	25936	26302	367	40475
VIRSorter_utg000574l_segment0_LN:i:40475_RC:i:3220_XC:f:0_962963	28746	29051	306	40475
VIRSorter_utg000574l_segment0_LN:i:40475_RC:i:3220_XC:f:0_962963	31875	32848	974	40475
VIRSorter_utg000574l_segment0_LN:i:40475_RC:i:3220_XC:f:0_962963	37531	38737	1207	40475
VIRSorter_utg000574l_segment0_LN:i:40475_RC:i:3220_XC:f:0_962963	39917	40474	558	40475
VIRSorter_utg000575l_segment0_LN:i:12203_RC:i:2105_XC:f:1_000000	0	1	2	12203
VIRSorter_utg000575l_segment0_LN:i:12203_RC:i:2105_XC:f:1_000000	3885	3921	37	12203
VIRSorter_utg000575l_segment0_LN:i:12203_RC:i:2105_XC:f:1_000000	8117	9561	1445	12203
VIRSorter_utg000576l_segment0_LN:i:38116_RC:i:6120_XC:f:1_000000	0	8	9	38116
VIRSorter_utg000576l_segment0_LN:i:38116_RC:i:6120_XC:f:1_000000	11478	11506	29	38116
VIRSorter_utg000576l_segment0_LN:i:38116_RC:i:6120_XC:f:1_000000	35005	35040	36	38116
VIRSorter_utg000576l_segment0_LN:i:38116_RC:i:6120_XC:f:1_000000	37965	38115	151	38116
VIRSorter_utg000577l_segment0_LN:i:16239_RC:i:1534_XC:f:1_000000	0	248	249	16239
VIRSorter_utg000577l_segment0_LN:i:16239_RC:i:1534_XC:f:1_000000	2098	3187	1090	16239
VIRSorter_utg000577l_segment0_LN:i:16239_RC:i:1534_XC:f:1_000000	9164	9537	374	16239
VIRSorter_utg000577l_segment0_LN:i:16239_RC:i:1534_XC:f:1_000000	13649	13828	180	16239
VIRSorter_utg000577l_segment0_LN:i:16239_RC:i:1534_XC:f:1_000000	14720	16238	1519	16239
VIRSorter_utg000578l_segment0_LN:i:59803_RC:i:1943_XC:f:1_000000	0	10100	10101	59803
VIRSorter_utg000578l_segment0_LN:i:59803_RC:i:1943_XC:f:1_000000	11196	18896	7701	59803
VIRSorter_utg000578l_segment0_LN:i:59803_RC:i:1943_XC:f:1_000000	20610	23931	3322	59803
VIRSorter_utg000578l_segment0_LN:i:59803_RC:i:1943_XC:f:1_000000	24884	31805	6922	59803
VIRSorter_utg000578l_segment0_LN:i:59803_RC:i:1943_XC:f:1_000000	33045	48312	15268	59803
VIRSorter_utg000578l_segment0_LN:i:59803_RC:i:1943_XC:f:1_000000	49650	51605	1956	59803
VIRSorter_utg000578l_segment0_LN:i:59803_RC:i:1943_XC:f:1_000000	52748	55173	2426	59803
VIRSorter_utg000578l_segment0_LN:i:59803_RC:i:1943_XC:f:1_000000	56160	59802	3643	59803
VIRSorter_utg000579l_segment0_LN:i:22861_RC:i:15112_XC:f:1_000000	0	49	50	22861
VIRSorter_utg000579l_segment0_LN:i:22861_RC:i:15112_XC:f:1_000000	14807	14824	18	22861
VIRSorter_utg000579l_segment0_LN:i:22861_RC:i:15112_XC:f:1_000000	22846	22860	15	22861
VIRSorter_utg000580l_segment0_LN:i:10428_RC:i:785_XC:f:0_952381	0	3	4	10428
VIRSorter_utg000580l_segment0_LN:i:10428_RC:i:785_XC:f:0_952381	10411	10427	17	10428
VIRSorter_utg000581l_segment0_LN:i:18135_RC:i:1337_XC:f:1_000000	0	9	10	18135
VIRSorter_utg000581l_segment0_LN:i:18135_RC:i:1337_XC:f:1_000000	18079	18134	56	18135
VIRSorter_utg000582l_segment0_LN:i:11330_RC:i:1728_XC:f:1_000000	0	439	440	11330
VIRSorter_utg000582l_segment0_LN:i:11330_RC:i:1728_XC:f:1_000000	8516	9901	1386	11330
VIRSorter_utg000582l_segment0_LN:i:11330_RC:i:1728_XC:f:1_000000	11328	11329	2	11330
VIRSorter_utg000583l_segment0_LN:i:352324_RC:i:7119_XC:f:0_981560	0	1045	1046	352324
VIRSorter_utg000583l_segment0_LN:i:352324_RC:i:7119_XC:f:0_981560	7494	21286	13793	352324
VIRSorter_utg000583l_segment0_LN:i:352324_RC:i:7119_XC:f:0_981560	22325	45422	23098	352324
VIRSorter_utg000583l_segment0_LN:i:352324_RC:i:7119_XC:f:0_981560	46844	47003	160	352324
VIRSorter_utg000583l_segment0_LN:i:352324_RC:i:7119_XC:f:0_981560	48092	49854	1763	352324
VIRSorter_utg000583l_segment0_LN:i:352324_RC:i:7119_XC:f:0_981560	51255	56075	4821	352324
VIRSorter_utg000583l_segment0_LN:i:352324_RC:i:7119_XC:f:0_981560	57068	71431	14364	352324
VIRSorter_utg000583l_segment0_LN:i:352324_RC:i:7119_XC:f:0_981560	72952	79605	6654	352324
VIRSorter_utg000583l_segment0_LN:i:352324_RC:i:7119_XC:f:0_981560	80652	93541	12890	352324
VIRSorter_utg000583l_segment0_LN:i:352324_RC:i:7119_XC:f:0_981560	94640	110303	15664	352324
VIRSorter_utg000583l_segment0_LN:i:352324_RC:i:7119_XC:f:0_981560	111496	111585	90	352324
VIRSorter_utg000583l_segment0_LN:i:352324_RC:i:7119_XC:f:0_981560	112970	120267	7298	352324
VIRSorter_utg000583l_segment0_LN:i:352324_RC:i:7119_XC:f:0_981560	122484	129445	6962	352324
VIRSorter_utg000583l_segment0_LN:i:352324_RC:i:7119_XC:f:0_981560	130491	130627	137	352324
VIRSorter_utg000583l_segment0_LN:i:352324_RC:i:7119_XC:f:0_981560	132014	132137	124	352324
VIRSorter_utg000583l_segment0_LN:i:352324_RC:i:7119_XC:f:0_981560	134915	137363	2449	352324
VIRSorter_utg000583l_segment0_LN:i:352324_RC:i:7119_XC:f:0_981560	138777	139272	496	352324
VIRSorter_utg000583l_segment0_LN:i:352324_RC:i:7119_XC:f:0_981560	140396	142144	1749	352324
VIRSorter_utg000583l_segment0_LN:i:352324_RC:i:7119_XC:f:0_981560	143701	145607	1907	352324
VIRSorter_utg000583l_segment0_LN:i:352324_RC:i:7119_XC:f:0_981560	146702	149393	2692	352324
VIRSorter_utg000583l_segment0_LN:i:352324_RC:i:7119_XC:f:0_981560	150605	156680	6076	352324
VIRSorter_utg000583l_segment0_LN:i:352324_RC:i:7119_XC:f:0_981560	157724	158299	576	352324
VIRSorter_utg000583l_segment0_LN:i:352324_RC:i:7119_XC:f:0_981560	159398	166424	7027	352324
VIRSorter_utg000583l_segment0_LN:i:352324_RC:i:7119_XC:f:0_981560	167456	169321	1866	352324
VIRSorter_utg000583l_segment0_LN:i:352324_RC:i:7119_XC:f:0_981560	171041	174953	3913	352324
VIRSorter_utg000583l_segment0_LN:i:352324_RC:i:7119_XC:f:0_981560	177360	180795	3436	352324
VIRSorter_utg000583l_segment0_LN:i:352324_RC:i:7119_XC:f:0_981560	181960	183035	1076	352324
VIRSorter_utg000583l_segment0_LN:i:352324_RC:i:7119_XC:f:0_981560	184299	184814	516	352324
VIRSorter_utg000583l_segment0_LN:i:352324_RC:i:7119_XC:f:0_981560	185832	192828	6997	352324
VIRSorter_utg000583l_segment0_LN:i:352324_RC:i:7119_XC:f:0_981560	194193	196471	2279	352324
VIRSorter_utg000583l_segment0_LN:i:352324_RC:i:7119_XC:f:0_981560	198105	198738	634	352324
VIRSorter_utg000583l_segment0_LN:i:352324_RC:i:7119_XC:f:0_981560	199838	208451	8614	352324
VIRSorter_utg000583l_segment0_LN:i:352324_RC:i:7119_XC:f:0_981560	209710	213617	3908	352324
VIRSorter_utg000583l_segment0_LN:i:352324_RC:i:7119_XC:f:0_981560	215385	227723	12339	352324
VIRSorter_utg000583l_segment0_LN:i:352324_RC:i:7119_XC:f:0_981560	229371	254512	25142	352324
VIRSorter_utg000583l_segment0_LN:i:352324_RC:i:7119_XC:f:0_981560	256822	257903	1082	352324
VIRSorter_utg000583l_segment0_LN:i:352324_RC:i:7119_XC:f:0_981560	259459	287384	27926	352324
VIRSorter_utg000583l_segment0_LN:i:352324_RC:i:7119_XC:f:0_981560	288748	298790	10043	352324
VIRSorter_utg000583l_segment0_LN:i:352324_RC:i:7119_XC:f:0_981560	299934	310861	10928	352324
VIRSorter_utg000583l_segment0_LN:i:352324_RC:i:7119_XC:f:0_981560	311960	312391	432	352324
VIRSorter_utg000583l_segment0_LN:i:352324_RC:i:7119_XC:f:0_981560	313517	316054	2538	352324
VIRSorter_utg000583l_segment0_LN:i:352324_RC:i:7119_XC:f:0_981560	317427	318230	804	352324
VIRSorter_utg000583l_segment0_LN:i:352324_RC:i:7119_XC:f:0_981560	319912	330494	10583	352324
VIRSorter_utg000583l_segment0_LN:i:352324_RC:i:7119_XC:f:0_981560	332600	342964	10365	352324
VIRSorter_utg000583l_segment0_LN:i:352324_RC:i:7119_XC:f:0_981560	344303	348631	4329	352324
VIRSorter_utg000583l_segment0_LN:i:352324_RC:i:7119_XC:f:0_981560	352108	352323	216	352324
VIRSorter_utg000586l_segment0_LN:i:18855_RC:i:1337_XC:f:1_000000	0	4017	4018	18855
VIRSorter_utg000586l_segment0_LN:i:18855_RC:i:1337_XC:f:1_000000	6135	6711	577	18855
VIRSorter_utg000586l_segment0_LN:i:18855_RC:i:1337_XC:f:1_000000	7829	8714	886	18855
VIRSorter_utg000586l_segment0_LN:i:18855_RC:i:1337_XC:f:1_000000	11064	11415	352	18855
VIRSorter_utg000586l_segment0_LN:i:18855_RC:i:1337_XC:f:1_000000	15408	16372	965	18855
VIRSorter_utg000586l_segment0_LN:i:18855_RC:i:1337_XC:f:1_000000	17206	18854	1649	18855
VIRSorter_utg000588l_segment0_LN:i:16214_RC:i:1654_XC:f:1_000000	0	547	548	16214
VIRSorter_utg000588l_segment0_LN:i:16214_RC:i:1654_XC:f:1_000000	3739	4660	922	16214
VIRSorter_utg000588l_segment0_LN:i:16214_RC:i:1654_XC:f:1_000000	5542	6428	887	16214
VIRSorter_utg000588l_segment0_LN:i:16214_RC:i:1654_XC:f:1_000000	9117	9923	807	16214
VIRSorter_utg000588l_segment0_LN:i:16214_RC:i:1654_XC:f:1_000000	12884	13490	607	16214
VIRSorter_utg000588l_segment0_LN:i:16214_RC:i:1654_XC:f:1_000000	14679	14972	294	16214
VIRSorter_utg000588l_segment0_LN:i:16214_RC:i:1654_XC:f:1_000000	16209	16213	5	16214
VIRSorter_utg000589l_segment0_LN:i:46897_RC:i:1483_XC:f:0_989362	0	110	111	46897
VIRSorter_utg000589l_segment0_LN:i:46897_RC:i:1483_XC:f:0_989362	1267	3781	2515	46897
VIRSorter_utg000589l_segment0_LN:i:46897_RC:i:1483_XC:f:0_989362	5247	7469	2223	46897
VIRSorter_utg000589l_segment0_LN:i:46897_RC:i:1483_XC:f:0_989362	8783	9218	436	46897
VIRSorter_utg000589l_segment0_LN:i:46897_RC:i:1483_XC:f:0_989362	10715	12349	1635	46897
VIRSorter_utg000589l_segment0_LN:i:46897_RC:i:1483_XC:f:0_989362	13378	23730	10353	46897
VIRSorter_utg000589l_segment0_LN:i:46897_RC:i:1483_XC:f:0_989362	25275	25477	203	46897
VIRSorter_utg000589l_segment0_LN:i:46897_RC:i:1483_XC:f:0_989362	27724	33349	5626	46897
VIRSorter_utg000589l_segment0_LN:i:46897_RC:i:1483_XC:f:0_989362	34828	35220	393	46897
VIRSorter_utg000589l_segment0_LN:i:46897_RC:i:1483_XC:f:0_989362	36236	41246	5011	46897
VIRSorter_utg000589l_segment0_LN:i:46897_RC:i:1483_XC:f:0_989362	42431	46896	4466	46897
VIRSorter_utg000592l_segment0_LN:i:17760_RC:i:2471_XC:f:1_000000	0	1	2	17760
VIRSorter_utg000592l_segment0_LN:i:17760_RC:i:2471_XC:f:1_000000	17631	17759	129	17760
VIRSorter_utg000593l_segment0_LN:i:13932_RC:i:4150_XC:f:1_000000	0	170	171	13932
VIRSorter_utg000593l_segment0_LN:i:13932_RC:i:4150_XC:f:1_000000	13846	13931	86	13932
VIRSorter_utg000597l_segment0_LN:i:11404_RC:i:3560_XC:f:1_000000	0	502	503	11404
VIRSorter_utg000597l_segment0_LN:i:11404_RC:i:3560_XC:f:1_000000	11375	11403	29	11404
VIRSorter_utg000598l_segment0_LN:i:16147_RC:i:2815_XC:f:1_000000	0	10	11	16147
VIRSorter_utg000598l_segment0_LN:i:16147_RC:i:2815_XC:f:1_000000	8580	9548	969	16147
VIRSorter_utg000598l_segment0_LN:i:16147_RC:i:2815_XC:f:1_000000	13329	13484	156	16147
VIRSorter_utg000598l_segment0_LN:i:16147_RC:i:2815_XC:f:1_000000	16047	16146	100	16147
VIRSorter_utg000599l_segment0_LN:i:18618_RC:i:1606_XC:f:0_947368	0	423	424	18618
VIRSorter_utg000599l_segment0_LN:i:18618_RC:i:1606_XC:f:0_947368	5462	5684	223	18618
VIRSorter_utg000599l_segment0_LN:i:18618_RC:i:1606_XC:f:0_947368	7913	10575	2663	18618
VIRSorter_utg000599l_segment0_LN:i:18618_RC:i:1606_XC:f:0_947368	11879	12174	296	18618
VIRSorter_utg000599l_segment0_LN:i:18618_RC:i:1606_XC:f:0_947368	18282	18617	336	18618
VIRSorter_utg000601l_segment0_LN:i:53186_RC:i:5006_XC:f:0_981308	0	15	16	53186
VIRSorter_utg000601l_segment0_LN:i:53186_RC:i:5006_XC:f:0_981308	860	1887	1028	53186
VIRSorter_utg000601l_segment0_LN:i:53186_RC:i:5006_XC:f:0_981308	6292	10677	4386	53186
VIRSorter_utg000601l_segment0_LN:i:53186_RC:i:5006_XC:f:0_981308	12884	12943	60	53186
VIRSorter_utg000601l_segment0_LN:i:53186_RC:i:5006_XC:f:0_981308	14066	17195	3130	53186
VIRSorter_utg000601l_segment0_LN:i:53186_RC:i:5006_XC:f:0_981308	18188	18387	200	53186
VIRSorter_utg000601l_segment0_LN:i:53186_RC:i:5006_XC:f:0_981308	20005	20427	423	53186
VIRSorter_utg000601l_segment0_LN:i:53186_RC:i:5006_XC:f:0_981308	22438	23497	1060	53186
VIRSorter_utg000601l_segment0_LN:i:53186_RC:i:5006_XC:f:0_981308	24643	25559	917	53186
VIRSorter_utg000601l_segment0_LN:i:53186_RC:i:5006_XC:f:0_981308	26461	26529	69	53186
VIRSorter_utg000601l_segment0_LN:i:53186_RC:i:5006_XC:f:0_981308	28026	28087	62	53186
VIRSorter_utg000601l_segment0_LN:i:53186_RC:i:5006_XC:f:0_981308	33937	35344	1408	53186
VIRSorter_utg000601l_segment0_LN:i:53186_RC:i:5006_XC:f:0_981308	39176	39262	87	53186
VIRSorter_utg000601l_segment0_LN:i:53186_RC:i:5006_XC:f:0_981308	40119	43082	2964	53186
VIRSorter_utg000601l_segment0_LN:i:53186_RC:i:5006_XC:f:0_981308	46246	46580	335	53186
VIRSorter_utg000601l_segment0_LN:i:53186_RC:i:5006_XC:f:0_981308	53147	53185	39	53186
VIRSorter_utg000602l_segment0_LN:i:55857_RC:i:5734_XC:f:1_000000	0	16	17	55857
VIRSorter_utg000602l_segment0_LN:i:55857_RC:i:5734_XC:f:1_000000	1154	1520	367	55857
VIRSorter_utg000602l_segment0_LN:i:55857_RC:i:5734_XC:f:1_000000	5074	5317	244	55857
VIRSorter_utg000602l_segment0_LN:i:55857_RC:i:5734_XC:f:1_000000	13178	13358	181	55857
VIRSorter_utg000602l_segment0_LN:i:55857_RC:i:5734_XC:f:1_000000	15911	17347	1437	55857
VIRSorter_utg000602l_segment0_LN:i:55857_RC:i:5734_XC:f:1_000000	20151	20725	575	55857
VIRSorter_utg000602l_segment0_LN:i:55857_RC:i:5734_XC:f:1_000000	25838	26262	425	55857
VIRSorter_utg000602l_segment0_LN:i:55857_RC:i:5734_XC:f:1_000000	28791	29781	991	55857
VIRSorter_utg000602l_segment0_LN:i:55857_RC:i:5734_XC:f:1_000000	31117	31371	255	55857
VIRSorter_utg000602l_segment0_LN:i:55857_RC:i:5734_XC:f:1_000000	34430	38024	3595	55857
VIRSorter_utg000602l_segment0_LN:i:55857_RC:i:5734_XC:f:1_000000	39999	40287	289	55857
VIRSorter_utg000602l_segment0_LN:i:55857_RC:i:5734_XC:f:1_000000	41655	42391	737	55857
VIRSorter_utg000602l_segment0_LN:i:55857_RC:i:5734_XC:f:1_000000	44482	44631	150	55857
VIRSorter_utg000602l_segment0_LN:i:55857_RC:i:5734_XC:f:1_000000	47189	48182	994	55857
VIRSorter_utg000602l_segment0_LN:i:55857_RC:i:5734_XC:f:1_000000	55823	55856	34	55857
VIRSorter_utg000605l_segment0_LN:i:24564_RC:i:6293_XC:f:0_980000	0	14	15	24564
VIRSorter_utg000605l_segment0_LN:i:24564_RC:i:6293_XC:f:0_980000	24516	24563	48	24564
VIRSorter_utg000607l_segment2_LN:i:31338_RC:i:1099_XC:f:0_984127	0	66	67	31338
VIRSorter_utg000607l_segment2_LN:i:31338_RC:i:1099_XC:f:0_984127	31320	31337	18	31338
VIRSorter_utg000608l_segment0_LN:i:47232_RC:i:3723_XC:f:1_000000	0	8	9	47232
VIRSorter_utg000608l_segment0_LN:i:47232_RC:i:3723_XC:f:1_000000	45519	45600	82	47232
VIRSorter_utg000608l_segment0_LN:i:47232_RC:i:3723_XC:f:1_000000	47121	47231	111	47232
VIRSorter_utg000609l_segment0_LN:i:174960_RC:i:10736_XC:f:0_991453	0	6833	6834	174960
VIRSorter_utg000609l_segment0_LN:i:174960_RC:i:10736_XC:f:0_991453	17088	18255	1168	174960
VIRSorter_utg000609l_segment0_LN:i:174960_RC:i:10736_XC:f:0_991453	19267	19659	393	174960
VIRSorter_utg000609l_segment0_LN:i:174960_RC:i:10736_XC:f:0_991453	21678	22688	1011	174960
VIRSorter_utg000609l_segment0_LN:i:174960_RC:i:10736_XC:f:0_991453	25238	25417	180	174960
VIRSorter_utg000609l_segment0_LN:i:174960_RC:i:10736_XC:f:0_991453	27706	27731	26	174960
VIRSorter_utg000609l_segment0_LN:i:174960_RC:i:10736_XC:f:0_991453	33889	34681	793	174960
VIRSorter_utg000609l_segment0_LN:i:174960_RC:i:10736_XC:f:0_991453	35612	39050	3439	174960
VIRSorter_utg000609l_segment0_LN:i:174960_RC:i:10736_XC:f:0_991453	41309	42484	1176	174960
VIRSorter_utg000609l_segment0_LN:i:174960_RC:i:10736_XC:f:0_991453	46238	47342	1105	174960
VIRSorter_utg000609l_segment0_LN:i:174960_RC:i:10736_XC:f:0_991453	50712	51084	373	174960
VIRSorter_utg000609l_segment0_LN:i:174960_RC:i:10736_XC:f:0_991453	54889	55008	120	174960
VIRSorter_utg000609l_segment0_LN:i:174960_RC:i:10736_XC:f:0_991453	56310	56763	454	174960
VIRSorter_utg000609l_segment0_LN:i:174960_RC:i:10736_XC:f:0_991453	62403	62914	512	174960
VIRSorter_utg000609l_segment0_LN:i:174960_RC:i:10736_XC:f:0_991453	66415	66709	295	174960
VIRSorter_utg000609l_segment0_LN:i:174960_RC:i:10736_XC:f:0_991453	68235	69324	1090	174960
VIRSorter_utg000609l_segment0_LN:i:174960_RC:i:10736_XC:f:0_991453	74925	87025	12101	174960
VIRSorter_utg000609l_segment0_LN:i:174960_RC:i:10736_XC:f:0_991453	97874	99175	1302	174960
VIRSorter_utg000609l_segment0_LN:i:174960_RC:i:10736_XC:f:0_991453	100931	101764	834	174960
VIRSorter_utg000609l_segment0_LN:i:174960_RC:i:10736_XC:f:0_991453	105322	107993	2672	174960
VIRSorter_utg000609l_segment0_LN:i:174960_RC:i:10736_XC:f:0_991453	110727	111728	1002	174960
VIRSorter_utg000609l_segment0_LN:i:174960_RC:i:10736_XC:f:0_991453	115004	117821	2818	174960
VIRSorter_utg000609l_segment0_LN:i:174960_RC:i:10736_XC:f:0_991453	118970	120302	1333	174960
VIRSorter_utg000609l_segment0_LN:i:174960_RC:i:10736_XC:f:0_991453	121704	121905	202	174960
VIRSorter_utg000609l_segment0_LN:i:174960_RC:i:10736_XC:f:0_991453	132855	133164	310	174960
VIRSorter_utg000609l_segment0_LN:i:174960_RC:i:10736_XC:f:0_991453	135471	135980	510	174960
VIRSorter_utg000609l_segment0_LN:i:174960_RC:i:10736_XC:f:0_991453	137606	141718	4113	174960
VIRSorter_utg000609l_segment0_LN:i:174960_RC:i:10736_XC:f:0_991453	143263	144557	1295	174960
VIRSorter_utg000609l_segment0_LN:i:174960_RC:i:10736_XC:f:0_991453	146361	147073	713	174960
VIRSorter_utg000609l_segment0_LN:i:174960_RC:i:10736_XC:f:0_991453	150082	154143	4062	174960
VIRSorter_utg000609l_segment0_LN:i:174960_RC:i:10736_XC:f:0_991453	155997	159598	3602	174960
VIRSorter_utg000609l_segment0_LN:i:174960_RC:i:10736_XC:f:0_991453	160938	161543	606	174960
VIRSorter_utg000609l_segment0_LN:i:174960_RC:i:10736_XC:f:0_991453	163142	163694	553	174960
VIRSorter_utg000609l_segment0_LN:i:174960_RC:i:10736_XC:f:0_991453	165317	165979	663	174960
VIRSorter_utg000609l_segment0_LN:i:174960_RC:i:10736_XC:f:0_991453	169459	174959	5501	174960
VIRSorter_utg000610l_segment0_LN:i:14216_RC:i:337_XC:f:0_965517	0	1545	1546	14216
VIRSorter_utg000610l_segment0_LN:i:14216_RC:i:337_XC:f:0_965517	2626	4909	2284	14216
VIRSorter_utg000610l_segment0_LN:i:14216_RC:i:337_XC:f:0_965517	6057	7817	1761	14216
VIRSorter_utg000610l_segment0_LN:i:14216_RC:i:337_XC:f:0_965517	9157	9295	139	14216
VIRSorter_utg000610l_segment0_LN:i:14216_RC:i:337_XC:f:0_965517	10970	11432	463	14216
VIRSorter_utg000610l_segment0_LN:i:14216_RC:i:337_XC:f:0_965517	12999	13004	6	14216
VIRSorter_utg000610l_segment0_LN:i:14216_RC:i:337_XC:f:0_965517	14213	14215	3	14216
VIRSorter_utg000612l_segment0_LN:i:23782_RC:i:1354_XC:f:1_000000	0	1027	1028	23782
VIRSorter_utg000612l_segment0_LN:i:23782_RC:i:1354_XC:f:1_000000	2292	2466	175	23782
VIRSorter_utg000612l_segment0_LN:i:23782_RC:i:1354_XC:f:1_000000	6279	6589	311	23782
VIRSorter_utg000612l_segment0_LN:i:23782_RC:i:1354_XC:f:1_000000	12945	15457	2513	23782
VIRSorter_utg000612l_segment0_LN:i:23782_RC:i:1354_XC:f:1_000000	23465	23781	317	23782
VIRSorter_utg000616c_segment0_LN:i:55110_RC:i:2538_XC:f:1_000000	0	292	293	55110
VIRSorter_utg000616c_segment0_LN:i:55110_RC:i:2538_XC:f:1_000000	9182	10127	946	55110
VIRSorter_utg000616c_segment0_LN:i:55110_RC:i:2538_XC:f:1_000000	26132	27033	902	55110
VIRSorter_utg000616c_segment0_LN:i:55110_RC:i:2538_XC:f:1_000000	28291	28600	310	55110
VIRSorter_utg000616c_segment0_LN:i:55110_RC:i:2538_XC:f:1_000000	31062	31211	150	55110
VIRSorter_utg000616c_segment0_LN:i:55110_RC:i:2538_XC:f:1_000000	49420	49439	20	55110
VIRSorter_utg000618l_segment0_LN:i:85190_RC:i:15781_XC:f:1_000000	0	117	118	85190
VIRSorter_utg000618l_segment0_LN:i:85190_RC:i:15781_XC:f:1_000000	85174	85189	16	85190
VIRSorter_utg000626l_segment0_LN:i:20593_RC:i:4478_XC:f:0_976190	0	153	154	20593
VIRSorter_utg000626l_segment0_LN:i:20593_RC:i:4478_XC:f:0_976190	1477	1668	192	20593
VIRSorter_utg000626l_segment0_LN:i:20593_RC:i:4478_XC:f:0_976190	2917	3142	226	20593
VIRSorter_utg000626l_segment0_LN:i:20593_RC:i:4478_XC:f:0_976190	4337	6488	2152	20593
VIRSorter_utg000626l_segment0_LN:i:20593_RC:i:4478_XC:f:0_976190	8652	10635	1984	20593
VIRSorter_utg000626l_segment0_LN:i:20593_RC:i:4478_XC:f:0_976190	11895	12067	173	20593
VIRSorter_utg000626l_segment0_LN:i:20593_RC:i:4478_XC:f:0_976190	20582	20592	11	20593
VIRSorter_utg000627l_segment0_LN:i:22998_RC:i:1372_XC:f:0_956522	0	721	722	22998
VIRSorter_utg000627l_segment0_LN:i:22998_RC:i:1372_XC:f:0_956522	1899	2245	347	22998
VIRSorter_utg000627l_segment0_LN:i:22998_RC:i:1372_XC:f:0_956522	9209	9805	597	22998
VIRSorter_utg000627l_segment0_LN:i:22998_RC:i:1372_XC:f:0_956522	14828	15598	771	22998
VIRSorter_utg000627l_segment0_LN:i:22998_RC:i:1372_XC:f:0_956522	22972	22997	26	22998
VIRSorter_utg000629l_segment0_LN:i:11981_RC:i:1775_XC:f:1_000000	0	13	14	11981
VIRSorter_utg000629l_segment0_LN:i:11981_RC:i:1775_XC:f:1_000000	11108	11980	873	11981
VIRSorter_utg000634l_segment0_LN:i:32602_RC:i:1568_XC:f:1_000000	0	34	35	32602
VIRSorter_utg000634l_segment0_LN:i:32602_RC:i:1568_XC:f:1_000000	6231	6650	420	32602
VIRSorter_utg000634l_segment0_LN:i:32602_RC:i:1568_XC:f:1_000000	9667	9713	47	32602
VIRSorter_utg000634l_segment0_LN:i:32602_RC:i:1568_XC:f:1_000000	13148	16776	3629	32602
VIRSorter_utg000634l_segment0_LN:i:32602_RC:i:1568_XC:f:1_000000	32565	32601	37	32602
VIRSorter_utg000635l_segment0_LN:i:13919_RC:i:203_XC:f:0_964286	0	501	502	13919
VIRSorter_utg000635l_segment0_LN:i:13919_RC:i:203_XC:f:0_964286	1640	1659	20	13919
VIRSorter_utg000635l_segment0_LN:i:13919_RC:i:203_XC:f:0_964286	6685	7356	672	13919
VIRSorter_utg000635l_segment0_LN:i:13919_RC:i:203_XC:f:0_964286	11050	12420	1371	13919
VIRSorter_utg000635l_segment0_LN:i:13919_RC:i:203_XC:f:0_964286	13889	13918	30	13919
VIRSorter_utg000636l_segment0_LN:i:24657_RC:i:9002_XC:f:1_000000	0	12	13	24657
VIRSorter_utg000636l_segment0_LN:i:24657_RC:i:9002_XC:f:1_000000	3480	3501	22	24657
VIRSorter_utg000636l_segment0_LN:i:24657_RC:i:9002_XC:f:1_000000	24360	24656	297	24657
VIRSorter_utg000637l_segment0_LN:i:90675_RC:i:4619_XC:f:1_000000	0	36	37	90675
VIRSorter_utg000637l_segment0_LN:i:90675_RC:i:4619_XC:f:1_000000	87186	88805	1620	90675
VIRSorter_utg000637l_segment0_LN:i:90675_RC:i:4619_XC:f:1_000000	90661	90674	14	90675
VIRSorter_utg000640l_segment0_LN:i:53694_RC:i:8124_XC:f:0_990741	0	368	369	53694
VIRSorter_utg000640l_segment0_LN:i:53694_RC:i:8124_XC:f:0_990741	2237	2282	46	53694
VIRSorter_utg000640l_segment0_LN:i:53694_RC:i:8124_XC:f:0_990741	5443	5750	308	53694
VIRSorter_utg000640l_segment0_LN:i:53694_RC:i:8124_XC:f:0_990741	49625	50010	386	53694
VIRSorter_utg000640l_segment0_LN:i:53694_RC:i:8124_XC:f:0_990741	52480	53693	1214	53694
VIRSorter_utg000643l_segment0_LN:i:15746_RC:i:157_XC:f:0_812500	0	15745	15746	15746
VIRSorter_utg000644l_segment0_LN:i:39365_RC:i:3045_XC:f:1_000000	0	1587	1588	39365
VIRSorter_utg000644l_segment0_LN:i:39365_RC:i:3045_XC:f:1_000000	6106	6215	110	39365
VIRSorter_utg000644l_segment0_LN:i:39365_RC:i:3045_XC:f:1_000000	7388	8638	1251	39365
VIRSorter_utg000644l_segment0_LN:i:39365_RC:i:3045_XC:f:1_000000	10457	11414	958	39365
VIRSorter_utg000644l_segment0_LN:i:39365_RC:i:3045_XC:f:1_000000	12945	13590	646	39365
VIRSorter_utg000644l_segment0_LN:i:39365_RC:i:3045_XC:f:1_000000	16039	16579	541	39365
VIRSorter_utg000644l_segment0_LN:i:39365_RC:i:3045_XC:f:1_000000	18297	19195	899	39365
VIRSorter_utg000644l_segment0_LN:i:39365_RC:i:3045_XC:f:1_000000	21173	21404	232	39365
VIRSorter_utg000644l_segment0_LN:i:39365_RC:i:3045_XC:f:1_000000	23936	24065	130	39365
VIRSorter_utg000644l_segment0_LN:i:39365_RC:i:3045_XC:f:1_000000	25004	25413	410	39365
VIRSorter_utg000644l_segment0_LN:i:39365_RC:i:3045_XC:f:1_000000	26563	30780	4218	39365
VIRSorter_utg000644l_segment0_LN:i:39365_RC:i:3045_XC:f:1_000000	34075	39364	5290	39365
VIRSorter_utg000649l_segment0_LN:i:74332_RC:i:5162_XC:f:1_000000	0	9	10	74332
VIRSorter_utg000649l_segment0_LN:i:74332_RC:i:5162_XC:f:1_000000	2491	2517	27	74332
VIRSorter_utg000649l_segment0_LN:i:74332_RC:i:5162_XC:f:1_000000	4159	4768	610	74332
VIRSorter_utg000649l_segment0_LN:i:74332_RC:i:5162_XC:f:1_000000	7733	7849	117	74332
VIRSorter_utg000649l_segment0_LN:i:74332_RC:i:5162_XC:f:1_000000	12932	13023	92	74332
VIRSorter_utg000649l_segment0_LN:i:74332_RC:i:5162_XC:f:1_000000	15051	15593	543	74332
VIRSorter_utg000649l_segment0_LN:i:74332_RC:i:5162_XC:f:1_000000	19151	19173	23	74332
VIRSorter_utg000649l_segment0_LN:i:74332_RC:i:5162_XC:f:1_000000	23415	24267	853	74332
VIRSorter_utg000649l_segment0_LN:i:74332_RC:i:5162_XC:f:1_000000	25578	25665	88	74332
VIRSorter_utg000649l_segment0_LN:i:74332_RC:i:5162_XC:f:1_000000	26956	27005	50	74332
VIRSorter_utg000649l_segment0_LN:i:74332_RC:i:5162_XC:f:1_000000	30015	31434	1420	74332
VIRSorter_utg000649l_segment0_LN:i:74332_RC:i:5162_XC:f:1_000000	35607	36320	714	74332
VIRSorter_utg000649l_segment0_LN:i:74332_RC:i:5162_XC:f:1_000000	41191	41222	32	74332
VIRSorter_utg000649l_segment0_LN:i:74332_RC:i:5162_XC:f:1_000000	46440	46666	227	74332
VIRSorter_utg000649l_segment0_LN:i:74332_RC:i:5162_XC:f:1_000000	49312	49624	313	74332
VIRSorter_utg000649l_segment0_LN:i:74332_RC:i:5162_XC:f:1_000000	51719	51761	43	74332
VIRSorter_utg000649l_segment0_LN:i:74332_RC:i:5162_XC:f:1_000000	53569	53584	16	74332
VIRSorter_utg000649l_segment0_LN:i:74332_RC:i:5162_XC:f:1_000000	64188	64189	2	74332
VIRSorter_utg000649l_segment0_LN:i:74332_RC:i:5162_XC:f:1_000000	65662	65799	138	74332
VIRSorter_utg000649l_segment0_LN:i:74332_RC:i:5162_XC:f:1_000000	70709	74331	3623	74332
VIRSorter_utg000650l_segment0_LN:i:27553_RC:i:5336_XC:f:1_000000	27163	27551	389	27553
VIRSorter_utg000651l_segment0_LN:i:29315_RC:i:1353_XC:f:1_000000	0	114	115	29315
VIRSorter_utg000651l_segment0_LN:i:29315_RC:i:1353_XC:f:1_000000	2898	3675	778	29315
VIRSorter_utg000651l_segment0_LN:i:29315_RC:i:1353_XC:f:1_000000	5147	5395	249	29315
VIRSorter_utg000651l_segment0_LN:i:29315_RC:i:1353_XC:f:1_000000	7905	8362	458	29315
VIRSorter_utg000651l_segment0_LN:i:29315_RC:i:1353_XC:f:1_000000	10214	10220	7	29315
VIRSorter_utg000651l_segment0_LN:i:29315_RC:i:1353_XC:f:1_000000	12920	13600	681	29315
VIRSorter_utg000651l_segment0_LN:i:29315_RC:i:1353_XC:f:1_000000	17675	18159	485	29315
VIRSorter_utg000651l_segment0_LN:i:29315_RC:i:1353_XC:f:1_000000	20173	23581	3409	29315
VIRSorter_utg000651l_segment0_LN:i:29315_RC:i:1353_XC:f:1_000000	25211	27118	1908	29315
VIRSorter_utg000651l_segment0_LN:i:29315_RC:i:1353_XC:f:1_000000	29298	29314	17	29315
VIRSorter_utg000652l_segment0_LN:i:52946_RC:i:2069_XC:f:1_000000	0	1450	1451	52946
VIRSorter_utg000652l_segment0_LN:i:52946_RC:i:2069_XC:f:1_000000	20702	20925	224	52946
VIRSorter_utg000652l_segment0_LN:i:52946_RC:i:2069_XC:f:1_000000	52824	52945	122	52946
VIRSorter_utg000654l_segment0_LN:i:12340_RC:i:2985_XC:f:1_000000	0	16	17	12340
VIRSorter_utg000654l_segment0_LN:i:12340_RC:i:2985_XC:f:1_000000	2934	3815	882	12340
VIRSorter_utg000654l_segment0_LN:i:12340_RC:i:2985_XC:f:1_000000	12298	12339	42	12340
VIRSorter_utg000658l_segment0_LN:i:14361_RC:i:4480_XC:f:1_000000	0	23	24	14361
VIRSorter_utg000658l_segment0_LN:i:14361_RC:i:4480_XC:f:1_000000	14018	14360	343	14361
VIRSorter_utg000659l_segment0_LN:i:36133_RC:i:3568_XC:f:1_000000	0	324	325	36133
VIRSorter_utg000659l_segment0_LN:i:36133_RC:i:3568_XC:f:1_000000	36132	36132	1	36133
VIRSorter_utg000662l_segment0_LN:i:59491_RC:i:2319_XC:f:0_991597	0	2	3	59491
VIRSorter_utg000662l_segment0_LN:i:59491_RC:i:2319_XC:f:0_991597	59316	59490	175	59491
VIRSorter_utg000664l_segment0_LN:i:11724_RC:i:1167_XC:f:1_000000	0	4	5	11724
VIRSorter_utg000664l_segment0_LN:i:11724_RC:i:1167_XC:f:1_000000	11698	11723	26	11724
VIRSorter_utg000675l_segment0_LN:i:47211_RC:i:93355_XC:f:1_000000	0	83	84	47211
VIRSorter_utg000675l_segment0_LN:i:47211_RC:i:93355_XC:f:1_000000	47203	47210	8	47211
VIRSorter_utg000676l_segment0_LN:i:28350_RC:i:3810_XC:f:0_947368	0	12	13	28350
VIRSorter_utg000676l_segment0_LN:i:28350_RC:i:3810_XC:f:0_947368	13946	15713	1768	28350
VIRSorter_utg000676l_segment0_LN:i:28350_RC:i:3810_XC:f:0_947368	27472	28349	878	28350
VIRSorter_utg000683l_segment0_LN:i:33454_RC:i:1287_XC:f:1_000000	0	7	8	33454
VIRSorter_utg000683l_segment0_LN:i:33454_RC:i:1287_XC:f:1_000000	33039	33453	415	33454
VIRSorter_utg000684l_segment0_LN:i:76731_RC:i:2964_XC:f:0_993506	0	438	439	76731
VIRSorter_utg000684l_segment0_LN:i:76731_RC:i:2964_XC:f:0_993506	1627	2979	1353	76731
VIRSorter_utg000684l_segment0_LN:i:76731_RC:i:2964_XC:f:0_993506	3854	7343	3490	76731
VIRSorter_utg000684l_segment0_LN:i:76731_RC:i:2964_XC:f:0_993506	9093	11261	2169	76731
VIRSorter_utg000684l_segment0_LN:i:76731_RC:i:2964_XC:f:0_993506	12618	14638	2021	76731
VIRSorter_utg000684l_segment0_LN:i:76731_RC:i:2964_XC:f:0_993506	15760	23524	7765	76731
VIRSorter_utg000684l_segment0_LN:i:76731_RC:i:2964_XC:f:0_993506	26829	28058	1230	76731
VIRSorter_utg000684l_segment0_LN:i:76731_RC:i:2964_XC:f:0_993506	29570	35290	5721	76731
VIRSorter_utg000684l_segment0_LN:i:76731_RC:i:2964_XC:f:0_993506	36889	41961	5073	76731
VIRSorter_utg000684l_segment0_LN:i:76731_RC:i:2964_XC:f:0_993506	43027	43084	58	76731
VIRSorter_utg000684l_segment0_LN:i:76731_RC:i:2964_XC:f:0_993506	48851	48971	121	76731
VIRSorter_utg000684l_segment0_LN:i:76731_RC:i:2964_XC:f:0_993506	50041	53460	3420	76731
VIRSorter_utg000684l_segment0_LN:i:76731_RC:i:2964_XC:f:0_993506	55687	55855	169	76731
VIRSorter_utg000684l_segment0_LN:i:76731_RC:i:2964_XC:f:0_993506	57584	59019	1436	76731
VIRSorter_utg000684l_segment0_LN:i:76731_RC:i:2964_XC:f:0_993506	60072	60512	441	76731
VIRSorter_utg000684l_segment0_LN:i:76731_RC:i:2964_XC:f:0_993506	62100	63222	1123	76731
VIRSorter_utg000684l_segment0_LN:i:76731_RC:i:2964_XC:f:0_993506	64640	64931	292	76731
VIRSorter_utg000684l_segment0_LN:i:76731_RC:i:2964_XC:f:0_993506	66098	69518	3421	76731
VIRSorter_utg000684l_segment0_LN:i:76731_RC:i:2964_XC:f:0_993506	71838	72146	309	76731
VIRSorter_utg000684l_segment0_LN:i:76731_RC:i:2964_XC:f:0_993506	74562	76730	2169	76731
VIRSorter_utg000685l_segment0_LN:i:24633_RC:i:914_XC:f:1_000000	0	2560	2561	24633
VIRSorter_utg000685l_segment0_LN:i:24633_RC:i:914_XC:f:1_000000	3937	5500	1564	24633
VIRSorter_utg000685l_segment0_LN:i:24633_RC:i:914_XC:f:1_000000	7082	11091	4010	24633
VIRSorter_utg000685l_segment0_LN:i:24633_RC:i:914_XC:f:1_000000	12433	12455	23	24633
VIRSorter_utg000685l_segment0_LN:i:24633_RC:i:914_XC:f:1_000000	13463	20875	7413	24633
VIRSorter_utg000685l_segment0_LN:i:24633_RC:i:914_XC:f:1_000000	22129	23057	929	24633
VIRSorter_utg000685l_segment0_LN:i:24633_RC:i:914_XC:f:1_000000	24286	24632	347	24633
VIRSorter_utg000687l_segment0_LN:i:10997_RC:i:1002_XC:f:1_000000	0	854	855	10997
VIRSorter_utg000687l_segment0_LN:i:10997_RC:i:1002_XC:f:1_000000	10992	10996	5	10997
VIRSorter_utg000688l_segment0_LN:i:58023_RC:i:1465_XC:f:0_965812	0	10468	10469	58023
VIRSorter_utg000688l_segment0_LN:i:58023_RC:i:1465_XC:f:0_965812	12566	12728	163	58023
VIRSorter_utg000688l_segment0_LN:i:58023_RC:i:1465_XC:f:0_965812	13759	18860	5102	58023
VIRSorter_utg000688l_segment0_LN:i:58023_RC:i:1465_XC:f:0_965812	20355	23112	2758	58023
VIRSorter_utg000688l_segment0_LN:i:58023_RC:i:1465_XC:f:0_965812	24096	34846	10751	58023
VIRSorter_utg000688l_segment0_LN:i:58023_RC:i:1465_XC:f:0_965812	35704	36364	661	58023
VIRSorter_utg000688l_segment0_LN:i:58023_RC:i:1465_XC:f:0_965812	37474	39340	1867	58023
VIRSorter_utg000688l_segment0_LN:i:58023_RC:i:1465_XC:f:0_965812	42970	52537	9568	58023
VIRSorter_utg000688l_segment0_LN:i:58023_RC:i:1465_XC:f:0_965812	53496	54696	1201	58023
VIRSorter_utg000688l_segment0_LN:i:58023_RC:i:1465_XC:f:0_965812	56004	56816	813	58023
VIRSorter_utg000688l_segment0_LN:i:58023_RC:i:1465_XC:f:0_965812	58016	58022	7	58023
VIRSorter_utg000689l_segment0_LN:i:18740_RC:i:6871_XC:f:1_000000	0	11	12	18740
VIRSorter_utg000689l_segment0_LN:i:18740_RC:i:6871_XC:f:1_000000	11396	11404	9	18740
VIRSorter_utg000689l_segment0_LN:i:18740_RC:i:6871_XC:f:1_000000	18590	18739	150	18740
VIRSorter_utg000692l_segment0_LN:i:17285_RC:i:3899_XC:f:0_971429	0	144	145	17285
VIRSorter_utg000692l_segment0_LN:i:17285_RC:i:3899_XC:f:0_971429	17275	17284	10	17285
VIRSorter_utg000694l_segment0_LN:i:73621_RC:i:2493_XC:f:1_000000	0	4513	4514	73621
VIRSorter_utg000694l_segment0_LN:i:73621_RC:i:2493_XC:f:1_000000	7247	7271	25	73621
VIRSorter_utg000694l_segment0_LN:i:73621_RC:i:2493_XC:f:1_000000	8443	9549	1107	73621
VIRSorter_utg000694l_segment0_LN:i:73621_RC:i:2493_XC:f:1_000000	11765	11850	86	73621
VIRSorter_utg000694l_segment0_LN:i:73621_RC:i:2493_XC:f:1_000000	12873	17201	4329	73621
VIRSorter_utg000694l_segment0_LN:i:73621_RC:i:2493_XC:f:1_000000	19100	21387	2288	73621
VIRSorter_utg000694l_segment0_LN:i:73621_RC:i:2493_XC:f:1_000000	25586	26128	543	73621
VIRSorter_utg000694l_segment0_LN:i:73621_RC:i:2493_XC:f:1_000000	28244	29076	833	73621
VIRSorter_utg000694l_segment0_LN:i:73621_RC:i:2493_XC:f:1_000000	38521	38811	291	73621
VIRSorter_utg000694l_segment0_LN:i:73621_RC:i:2493_XC:f:1_000000	40119	41373	1255	73621
VIRSorter_utg000694l_segment0_LN:i:73621_RC:i:2493_XC:f:1_000000	44814	44822	9	73621
VIRSorter_utg000694l_segment0_LN:i:73621_RC:i:2493_XC:f:1_000000	46422	46960	539	73621
VIRSorter_utg000694l_segment0_LN:i:73621_RC:i:2493_XC:f:1_000000	48126	48848	723	73621
VIRSorter_utg000694l_segment0_LN:i:73621_RC:i:2493_XC:f:1_000000	52396	53004	609	73621
VIRSorter_utg000694l_segment0_LN:i:73621_RC:i:2493_XC:f:1_000000	54294	54681	388	73621
VIRSorter_utg000694l_segment0_LN:i:73621_RC:i:2493_XC:f:1_000000	56221	59615	3395	73621
VIRSorter_utg000694l_segment0_LN:i:73621_RC:i:2493_XC:f:1_000000	61272	61518	247	73621
VIRSorter_utg000694l_segment0_LN:i:73621_RC:i:2493_XC:f:1_000000	71113	71779	667	73621
VIRSorter_utg000694l_segment0_LN:i:73621_RC:i:2493_XC:f:1_000000	73411	73620	210	73621
VIRSorter_utg000697l_segment0_LN:i:14550_RC:i:1749_XC:f:1_000000	0	6	7	14550
VIRSorter_utg000697l_segment0_LN:i:14550_RC:i:1749_XC:f:1_000000	14541	14549	9	14550
VIRSorter_utg000701l_segment0_LN:i:65292_RC:i:11094_XC:f:0_992366	0	3235	3236	65292
VIRSorter_utg000701l_segment0_LN:i:65292_RC:i:11094_XC:f:0_992366	40568	40870	303	65292
VIRSorter_utg000701l_segment0_LN:i:65292_RC:i:11094_XC:f:0_992366	65274	65291	18	65292
VIRSorter_utg000703l_segment0_LN:i:27276_RC:i:1696_XC:f:0_963636	0	9	10	27276
VIRSorter_utg000703l_segment0_LN:i:27276_RC:i:1696_XC:f:0_963636	2567	4313	1747	27276
VIRSorter_utg000703l_segment0_LN:i:27276_RC:i:1696_XC:f:0_963636	25696	27275	1580	27276
VIRSorter_utg000704l_segment0_LN:i:36795_RC:i:1456_XC:f:1_000000	0	8982	8983	36795
VIRSorter_utg000704l_segment0_LN:i:36795_RC:i:1456_XC:f:1_000000	10740	14962	4223	36795
VIRSorter_utg000704l_segment0_LN:i:36795_RC:i:1456_XC:f:1_000000	15971	16789	819	36795
VIRSorter_utg000704l_segment0_LN:i:36795_RC:i:1456_XC:f:1_000000	17851	20276	2426	36795
VIRSorter_utg000704l_segment0_LN:i:36795_RC:i:1456_XC:f:1_000000	21819	27577	5759	36795
VIRSorter_utg000704l_segment0_LN:i:36795_RC:i:1456_XC:f:1_000000	28606	29394	789	36795
VIRSorter_utg000704l_segment0_LN:i:36795_RC:i:1456_XC:f:1_000000	30295	34697	4403	36795
VIRSorter_utg000704l_segment0_LN:i:36795_RC:i:1456_XC:f:1_000000	35823	35925	103	36795
VIRSorter_utg000704l_segment0_LN:i:36795_RC:i:1456_XC:f:1_000000	36759	36794	36	36795
VIRSorter_utg000708l_segment0_LN:i:17072_RC:i:2300_XC:f:1_000000	0	1603	1604	17072
VIRSorter_utg000708l_segment0_LN:i:17072_RC:i:2300_XC:f:1_000000	10858	11477	620	17072
VIRSorter_utg000708l_segment0_LN:i:17072_RC:i:2300_XC:f:1_000000	16834	17071	238	17072
VIRSorter_utg000709l_segment0_LN:i:34615_RC:i:6920_XC:f:1_000000	0	192	193	34615
VIRSorter_utg000709l_segment0_LN:i:34615_RC:i:6920_XC:f:1_000000	12099	12740	642	34615
VIRSorter_utg000709l_segment0_LN:i:34615_RC:i:6920_XC:f:1_000000	20838	21405	568	34615
VIRSorter_utg000709l_segment0_LN:i:34615_RC:i:6920_XC:f:1_000000	24519	24800	282	34615
VIRSorter_utg000709l_segment0_LN:i:34615_RC:i:6920_XC:f:1_000000	34598	34614	17	34615
VIRSorter_utg000713l_segment0_LN:i:60415_RC:i:790_XC:f:0_892562	0	104	105	60415
VIRSorter_utg000713l_segment0_LN:i:60415_RC:i:790_XC:f:0_892562	2699	5195	2497	60415
VIRSorter_utg000713l_segment0_LN:i:60415_RC:i:790_XC:f:0_892562	7119	7477	359	60415
VIRSorter_utg000713l_segment0_LN:i:60415_RC:i:790_XC:f:0_892562	8403	8990	588	60415
VIRSorter_utg000713l_segment0_LN:i:60415_RC:i:790_XC:f:0_892562	14382	19655	5274	60415
VIRSorter_utg000713l_segment0_LN:i:60415_RC:i:790_XC:f:0_892562	20940	22321	1382	60415
VIRSorter_utg000713l_segment0_LN:i:60415_RC:i:790_XC:f:0_892562	23411	23606	196	60415
VIRSorter_utg000713l_segment0_LN:i:60415_RC:i:790_XC:f:0_892562	25814	26281	468	60415
VIRSorter_utg000713l_segment0_LN:i:60415_RC:i:790_XC:f:0_892562	30097	31355	1259	60415
VIRSorter_utg000713l_segment0_LN:i:60415_RC:i:790_XC:f:0_892562	34052	34053	2	60415
VIRSorter_utg000713l_segment0_LN:i:60415_RC:i:790_XC:f:0_892562	35055	36434	1380	60415
VIRSorter_utg000713l_segment0_LN:i:60415_RC:i:790_XC:f:0_892562	39101	40090	990	60415
VIRSorter_utg000713l_segment0_LN:i:60415_RC:i:790_XC:f:0_892562	42893	46446	3554	60415
VIRSorter_utg000713l_segment0_LN:i:60415_RC:i:790_XC:f:0_892562	47655	48075	421	60415
VIRSorter_utg000713l_segment0_LN:i:60415_RC:i:790_XC:f:0_892562	59861	60414	554	60415
VIRSorter_utg000715l_segment0_LN:i:16046_RC:i:931_XC:f:0_969697	0	9	10	16046
VIRSorter_utg000715l_segment0_LN:i:16046_RC:i:931_XC:f:0_969697	5293	5313	21	16046
VIRSorter_utg000715l_segment0_LN:i:16046_RC:i:931_XC:f:0_969697	9690	9806	117	16046
VIRSorter_utg000715l_segment0_LN:i:16046_RC:i:931_XC:f:0_969697	13768	14547	780	16046
VIRSorter_utg000715l_segment0_LN:i:16046_RC:i:931_XC:f:0_969697	15999	16045	47	16046
VIRSorter_utg000716l_segment0_LN:i:58031_RC:i:2136_XC:f:0_991453	0	402	403	58031
VIRSorter_utg000716l_segment0_LN:i:58031_RC:i:2136_XC:f:0_991453	58002	58030	29	58031
VIRSorter_utg000717l_segment0_LN:i:19422_RC:i:1498_XC:f:1_000000	0	7594	7595	19422
VIRSorter_utg000717l_segment0_LN:i:19422_RC:i:1498_XC:f:1_000000	12115	12699	585	19422
VIRSorter_utg000717l_segment0_LN:i:19422_RC:i:1498_XC:f:1_000000	14055	15127	1073	19422
VIRSorter_utg000717l_segment0_LN:i:19422_RC:i:1498_XC:f:1_000000	17060	18001	942	19422
VIRSorter_utg000717l_segment0_LN:i:19422_RC:i:1498_XC:f:1_000000	19415	19421	7	19422
VIRSorter_utg000720l_segment0_LN:i:24319_RC:i:9680_XC:f:1_000000	0	30	31	24319
VIRSorter_utg000720l_segment0_LN:i:24319_RC:i:9680_XC:f:1_000000	24305	24318	14	24319
VIRSorter_utg000721l_segment1_LN:i:15942_RC:i:1425_XC:f:1_000000	0	1285	1286	15942
VIRSorter_utg000721l_segment1_LN:i:15942_RC:i:1425_XC:f:1_000000	2440	3165	726	15942
VIRSorter_utg000721l_segment1_LN:i:15942_RC:i:1425_XC:f:1_000000	5479	7806	2328	15942
VIRSorter_utg000721l_segment1_LN:i:15942_RC:i:1425_XC:f:1_000000	15536	15941	406	15942
VIRSorter_utg000722l_segment0_LN:i:35612_RC:i:858_XC:f:0_944444	0	2203	2204	35612
VIRSorter_utg000722l_segment0_LN:i:35612_RC:i:858_XC:f:0_944444	4802	7544	2743	35612
VIRSorter_utg000722l_segment0_LN:i:35612_RC:i:858_XC:f:0_944444	8638	35611	26974	35612
VIRSorter_utg000723l_segment0_LN:i:22786_RC:i:4362_XC:f:1_000000	0	11	12	22786
VIRSorter_utg000723l_segment0_LN:i:22786_RC:i:4362_XC:f:1_000000	14075	14134	60	22786
VIRSorter_utg000723l_segment0_LN:i:22786_RC:i:4362_XC:f:1_000000	22523	22785	263	22786
VIRSorter_utg000727l_segment0_LN:i:24825_RC:i:2234_XC:f:0_980000	0	693	694	24825
VIRSorter_utg000727l_segment0_LN:i:24825_RC:i:2234_XC:f:0_980000	2174	2516	343	24825
VIRSorter_utg000727l_segment0_LN:i:24825_RC:i:2234_XC:f:0_980000	16000	16524	525	24825
VIRSorter_utg000727l_segment0_LN:i:24825_RC:i:2234_XC:f:0_980000	19457	19694	238	24825
VIRSorter_utg000727l_segment0_LN:i:24825_RC:i:2234_XC:f:0_980000	22311	22644	334	24825
VIRSorter_utg000727l_segment0_LN:i:24825_RC:i:2234_XC:f:0_980000	24776	24824	49	24825
VIRSorter_utg000729l_segment0_LN:i:24875_RC:i:1033_XC:f:0_980000	0	19	20	24875
VIRSorter_utg000729l_segment0_LN:i:24875_RC:i:1033_XC:f:0_980000	24868	24874	7	24875
VIRSorter_utg000730l_segment0_LN:i:53876_RC:i:2173_XC:f:1_000000	0	15	16	53876
VIRSorter_utg000730l_segment0_LN:i:53876_RC:i:2173_XC:f:1_000000	42077	42810	734	53876
VIRSorter_utg000730l_segment0_LN:i:53876_RC:i:2173_XC:f:1_000000	53873	53875	3	53876
VIRSorter_utg000731l_segment0_LN:i:10282_RC:i:737_XC:f:1_000000	0	507	508	10282
VIRSorter_utg000731l_segment0_LN:i:10282_RC:i:737_XC:f:1_000000	3963	4672	710	10282
VIRSorter_utg000731l_segment0_LN:i:10282_RC:i:737_XC:f:1_000000	5846	6556	711	10282
VIRSorter_utg000731l_segment0_LN:i:10282_RC:i:737_XC:f:1_000000	10275	10281	7	10282
VIRSorter_utg000733l_segment0_LN:i:43043_RC:i:2795_XC:f:0_988506	0	2	3	43043
VIRSorter_utg000733l_segment0_LN:i:43043_RC:i:2795_XC:f:0_988506	11055	11147	93	43043
VIRSorter_utg000733l_segment0_LN:i:43043_RC:i:2795_XC:f:0_988506	15460	15466	7	43043
VIRSorter_utg000733l_segment0_LN:i:43043_RC:i:2795_XC:f:0_988506	38450	39215	766	43043
VIRSorter_utg000733l_segment0_LN:i:43043_RC:i:2795_XC:f:0_988506	41024	41642	619	43043
VIRSorter_utg000733l_segment0_LN:i:43043_RC:i:2795_XC:f:0_988506	42750	43042	293	43043
VIRSorter_utg000734l_segment0_LN:i:17972_RC:i:3169_XC:f:1_000000	0	1	2	17972
VIRSorter_utg000734l_segment0_LN:i:17972_RC:i:3169_XC:f:1_000000	17565	17971	407	17972
VIRSorter_utg000735l_segment0_LN:i:56077_RC:i:1462_XC:f:0_920354	0	752	753	56077
VIRSorter_utg000735l_segment0_LN:i:56077_RC:i:1462_XC:f:0_920354	1886	4199	2314	56077
VIRSorter_utg000735l_segment0_LN:i:56077_RC:i:1462_XC:f:0_920354	5627	6839	1213	56077
VIRSorter_utg000735l_segment0_LN:i:56077_RC:i:1462_XC:f:0_920354	8067	11328	3262	56077
VIRSorter_utg000735l_segment0_LN:i:56077_RC:i:1462_XC:f:0_920354	12981	13129	149	56077
VIRSorter_utg000735l_segment0_LN:i:56077_RC:i:1462_XC:f:0_920354	14118	16394	2277	56077
VIRSorter_utg000735l_segment0_LN:i:56077_RC:i:1462_XC:f:0_920354	18106	19468	1363	56077
VIRSorter_utg000735l_segment0_LN:i:56077_RC:i:1462_XC:f:0_920354	20776	20776	1	56077
VIRSorter_utg000735l_segment0_LN:i:56077_RC:i:1462_XC:f:0_920354	21811	23392	1582	56077
VIRSorter_utg000735l_segment0_LN:i:56077_RC:i:1462_XC:f:0_920354	25247	25444	198	56077
VIRSorter_utg000735l_segment0_LN:i:56077_RC:i:1462_XC:f:0_920354	26473	28968	2496	56077
VIRSorter_utg000735l_segment0_LN:i:56077_RC:i:1462_XC:f:0_920354	31837	32070	234	56077
VIRSorter_utg000735l_segment0_LN:i:56077_RC:i:1462_XC:f:0_920354	33145	35099	1955	56077
VIRSorter_utg000735l_segment0_LN:i:56077_RC:i:1462_XC:f:0_920354	37967	38514	548	56077
VIRSorter_utg000735l_segment0_LN:i:56077_RC:i:1462_XC:f:0_920354	39598	41021	1424	56077
VIRSorter_utg000735l_segment0_LN:i:56077_RC:i:1462_XC:f:0_920354	42164	45358	3195	56077
VIRSorter_utg000735l_segment0_LN:i:56077_RC:i:1462_XC:f:0_920354	46388	56076	9689	56077
VIRSorter_utg000736l_segment0_LN:i:23661_RC:i:495_XC:f:0_958333	0	87	88	23661
VIRSorter_utg000736l_segment0_LN:i:23661_RC:i:495_XC:f:0_958333	1142	1443	302	23661
VIRSorter_utg000736l_segment0_LN:i:23661_RC:i:495_XC:f:0_958333	2407	4551	2145	23661
VIRSorter_utg000736l_segment0_LN:i:23661_RC:i:495_XC:f:0_958333	6048	7036	989	23661
VIRSorter_utg000736l_segment0_LN:i:23661_RC:i:495_XC:f:0_958333	8486	9006	521	23661
VIRSorter_utg000736l_segment0_LN:i:23661_RC:i:495_XC:f:0_958333	9882	10541	660	23661
VIRSorter_utg000736l_segment0_LN:i:23661_RC:i:495_XC:f:0_958333	11728	12306	579	23661
VIRSorter_utg000736l_segment0_LN:i:23661_RC:i:495_XC:f:0_958333	18345	23660	5316	23661
VIRSorter_utg000745l_segment0_LN:i:79347_RC:i:2861_XC:f:0_918239	0	1832	1833	79347
VIRSorter_utg000745l_segment0_LN:i:79347_RC:i:2861_XC:f:0_918239	3624	3866	243	79347
VIRSorter_utg000745l_segment0_LN:i:79347_RC:i:2861_XC:f:0_918239	5759	7410	1652	79347
VIRSorter_utg000745l_segment0_LN:i:79347_RC:i:2861_XC:f:0_918239	8370	9804	1435	79347
VIRSorter_utg000745l_segment0_LN:i:79347_RC:i:2861_XC:f:0_918239	10876	13847	2972	79347
VIRSorter_utg000745l_segment0_LN:i:79347_RC:i:2861_XC:f:0_918239	20301	20448	148	79347
VIRSorter_utg000745l_segment0_LN:i:79347_RC:i:2861_XC:f:0_918239	24348	24599	252	79347
VIRSorter_utg000745l_segment0_LN:i:79347_RC:i:2861_XC:f:0_918239	26539	26590	52	79347
VIRSorter_utg000745l_segment0_LN:i:79347_RC:i:2861_XC:f:0_918239	35864	35867	4	79347
VIRSorter_utg000745l_segment0_LN:i:79347_RC:i:2861_XC:f:0_918239	45231	45418	188	79347
VIRSorter_utg000745l_segment0_LN:i:79347_RC:i:2861_XC:f:0_918239	51622	51688	67	79347
VIRSorter_utg000745l_segment0_LN:i:79347_RC:i:2861_XC:f:0_918239	63792	64915	1124	79347
VIRSorter_utg000745l_segment0_LN:i:79347_RC:i:2861_XC:f:0_918239	69636	70955	1320	79347
VIRSorter_utg000745l_segment0_LN:i:79347_RC:i:2861_XC:f:0_918239	72907	74798	1892	79347
VIRSorter_utg000745l_segment0_LN:i:79347_RC:i:2861_XC:f:0_918239	77204	79346	2143	79347
VIRSorter_utg000746l_segment0_LN:i:48534_RC:i:2491_XC:f:0_979592	0	2979	2980	48534
VIRSorter_utg000746l_segment0_LN:i:48534_RC:i:2491_XC:f:0_979592	4130	6386	2257	48534
VIRSorter_utg000746l_segment0_LN:i:48534_RC:i:2491_XC:f:0_979592	7927	10118	2192	48534
VIRSorter_utg000746l_segment0_LN:i:48534_RC:i:2491_XC:f:0_979592	12407	12921	515	48534
VIRSorter_utg000746l_segment0_LN:i:48534_RC:i:2491_XC:f:0_979592	13937	15623	1687	48534
VIRSorter_utg000746l_segment0_LN:i:48534_RC:i:2491_XC:f:0_979592	17109	17293	185	48534
VIRSorter_utg000746l_segment0_LN:i:48534_RC:i:2491_XC:f:0_979592	30221	31827	1607	48534
VIRSorter_utg000746l_segment0_LN:i:48534_RC:i:2491_XC:f:0_979592	39840	41228	1389	48534
VIRSorter_utg000746l_segment0_LN:i:48534_RC:i:2491_XC:f:0_979592	46991	48533	1543	48534
VIRSorter_utg000747l_segment0_LN:i:18159_RC:i:2368_XC:f:1_000000	0	5	6	18159
VIRSorter_utg000747l_segment0_LN:i:18159_RC:i:2368_XC:f:1_000000	4930	6018	1089	18159
VIRSorter_utg000747l_segment0_LN:i:18159_RC:i:2368_XC:f:1_000000	7320	8633	1314	18159
VIRSorter_utg000747l_segment0_LN:i:18159_RC:i:2368_XC:f:1_000000	10114	11549	1436	18159
VIRSorter_utg000747l_segment0_LN:i:18159_RC:i:2368_XC:f:1_000000	17694	18158	465	18159
VIRSorter_utg000749l_segment0_LN:i:148460_RC:i:3115_XC:f:0_973064	0	9576	9577	148460
VIRSorter_utg000749l_segment0_LN:i:148460_RC:i:3115_XC:f:0_973064	10775	12081	1307	148460
VIRSorter_utg000749l_segment0_LN:i:148460_RC:i:3115_XC:f:0_973064	13164	13933	770	148460
VIRSorter_utg000749l_segment0_LN:i:148460_RC:i:3115_XC:f:0_973064	15740	22806	7067	148460
VIRSorter_utg000749l_segment0_LN:i:148460_RC:i:3115_XC:f:0_973064	24688	24706	19	148460
VIRSorter_utg000749l_segment0_LN:i:148460_RC:i:3115_XC:f:0_973064	25777	35894	10118	148460
VIRSorter_utg000749l_segment0_LN:i:148460_RC:i:3115_XC:f:0_973064	37750	37905	156	148460
VIRSorter_utg000749l_segment0_LN:i:148460_RC:i:3115_XC:f:0_973064	39055	42022	2968	148460
VIRSorter_utg000749l_segment0_LN:i:148460_RC:i:3115_XC:f:0_973064	43013	45027	2015	148460
VIRSorter_utg000749l_segment0_LN:i:148460_RC:i:3115_XC:f:0_973064	46197	47181	985	148460
VIRSorter_utg000749l_segment0_LN:i:148460_RC:i:3115_XC:f:0_973064	48718	54465	5748	148460
VIRSorter_utg000749l_segment0_LN:i:148460_RC:i:3115_XC:f:0_973064	55561	57144	1584	148460
VIRSorter_utg000749l_segment0_LN:i:148460_RC:i:3115_XC:f:0_973064	58573	61388	2816	148460
VIRSorter_utg000749l_segment0_LN:i:148460_RC:i:3115_XC:f:0_973064	63551	64867	1317	148460
VIRSorter_utg000749l_segment0_LN:i:148460_RC:i:3115_XC:f:0_973064	66061	66325	265	148460
VIRSorter_utg000749l_segment0_LN:i:148460_RC:i:3115_XC:f:0_973064	67259	72996	5738	148460
VIRSorter_utg000749l_segment0_LN:i:148460_RC:i:3115_XC:f:0_973064	74193	77097	2905	148460
VIRSorter_utg000749l_segment0_LN:i:148460_RC:i:3115_XC:f:0_973064	78275	79581	1307	148460
VIRSorter_utg000749l_segment0_LN:i:148460_RC:i:3115_XC:f:0_973064	82778	83357	580	148460
VIRSorter_utg000749l_segment0_LN:i:148460_RC:i:3115_XC:f:0_973064	84453	90109	5657	148460
VIRSorter_utg000749l_segment0_LN:i:148460_RC:i:3115_XC:f:0_973064	91496	91839	344	148460
VIRSorter_utg000749l_segment0_LN:i:148460_RC:i:3115_XC:f:0_973064	92922	99189	6268	148460
VIRSorter_utg000749l_segment0_LN:i:148460_RC:i:3115_XC:f:0_973064	100684	104713	4030	148460
VIRSorter_utg000749l_segment0_LN:i:148460_RC:i:3115_XC:f:0_973064	105907	111027	5121	148460
VIRSorter_utg000749l_segment0_LN:i:148460_RC:i:3115_XC:f:0_973064	112339	116401	4063	148460
VIRSorter_utg000749l_segment0_LN:i:148460_RC:i:3115_XC:f:0_973064	117719	123876	6158	148460
VIRSorter_utg000749l_segment0_LN:i:148460_RC:i:3115_XC:f:0_973064	124971	127753	2783	148460
VIRSorter_utg000749l_segment0_LN:i:148460_RC:i:3115_XC:f:0_973064	129249	133813	4565	148460
VIRSorter_utg000749l_segment0_LN:i:148460_RC:i:3115_XC:f:0_973064	134928	135317	390	148460
VIRSorter_utg000749l_segment0_LN:i:148460_RC:i:3115_XC:f:0_973064	136599	140538	3940	148460
VIRSorter_utg000749l_segment0_LN:i:148460_RC:i:3115_XC:f:0_973064	141743	142249	507	148460
VIRSorter_utg000749l_segment0_LN:i:148460_RC:i:3115_XC:f:0_973064	143476	147111	3636	148460
VIRSorter_utg000749l_segment0_LN:i:148460_RC:i:3115_XC:f:0_973064	148306	148459	154	148460
VIRSorter_utg000750l_segment0_LN:i:14373_RC:i:131_XC:f:0_827586	0	397	398	14373
VIRSorter_utg000750l_segment0_LN:i:14373_RC:i:131_XC:f:0_827586	14332	14372	41	14373
VIRSorter_utg000752l_segment0_LN:i:27802_RC:i:5182_XC:f:1_000000	0	1465	1466	27802
VIRSorter_utg000752l_segment0_LN:i:27802_RC:i:5182_XC:f:1_000000	3304	5863	2560	27802
VIRSorter_utg000752l_segment0_LN:i:27802_RC:i:5182_XC:f:1_000000	6840	6893	54	27802
VIRSorter_utg000752l_segment0_LN:i:27802_RC:i:5182_XC:f:1_000000	27759	27801	43	27802
VIRSorter_utg000753l_segment0_LN:i:80712_RC:i:6212_XC:f:0_993827	0	7	8	80712
VIRSorter_utg000753l_segment0_LN:i:80712_RC:i:6212_XC:f:0_993827	80669	80711	43	80712
VIRSorter_utg000757l_segment0_LN:i:11397_RC:i:4329_XC:f:1_000000	0	1	2	11397
VIRSorter_utg000757l_segment0_LN:i:11397_RC:i:4329_XC:f:1_000000	9076	9214	139	11397
VIRSorter_utg000757l_segment0_LN:i:11397_RC:i:4329_XC:f:1_000000	11334	11396	63	11397
VIRSorter_utg000758l_segment0_LN:i:17991_RC:i:962_XC:f:1_000000	0	148	149	17991
VIRSorter_utg000758l_segment0_LN:i:17991_RC:i:962_XC:f:1_000000	3198	5874	2677	17991
VIRSorter_utg000758l_segment0_LN:i:17991_RC:i:962_XC:f:1_000000	7007	10290	3284	17991
VIRSorter_utg000758l_segment0_LN:i:17991_RC:i:962_XC:f:1_000000	11863	12871	1009	17991
VIRSorter_utg000758l_segment0_LN:i:17991_RC:i:962_XC:f:1_000000	14180	14759	580	17991
VIRSorter_utg000758l_segment0_LN:i:17991_RC:i:962_XC:f:1_000000	17852	17990	139	17991
VIRSorter_utg000762l_segment0_LN:i:34389_RC:i:5235_XC:f:0_985507	0	980	981	34389
VIRSorter_utg000762l_segment0_LN:i:34389_RC:i:5235_XC:f:0_985507	3477	3501	25	34389
VIRSorter_utg000762l_segment0_LN:i:34389_RC:i:5235_XC:f:0_985507	34376	34388	13	34389
VIRSorter_utg000763l_segment0_LN:i:78160_RC:i:2395_XC:f:0_974522	0	3247	3248	78160
VIRSorter_utg000763l_segment0_LN:i:78160_RC:i:2395_XC:f:0_974522	4248	17030	12783	78160
VIRSorter_utg000763l_segment0_LN:i:78160_RC:i:2395_XC:f:0_974522	17902	23106	5205	78160
VIRSorter_utg000763l_segment0_LN:i:78160_RC:i:2395_XC:f:0_974522	24386	28684	4299	78160
VIRSorter_utg000763l_segment0_LN:i:78160_RC:i:2395_XC:f:0_974522	29953	38027	8075	78160
VIRSorter_utg000763l_segment0_LN:i:78160_RC:i:2395_XC:f:0_974522	40511	40678	168	78160
VIRSorter_utg000763l_segment0_LN:i:78160_RC:i:2395_XC:f:0_974522	44682	45220	539	78160
VIRSorter_utg000763l_segment0_LN:i:78160_RC:i:2395_XC:f:0_974522	46440	47191	752	78160
VIRSorter_utg000763l_segment0_LN:i:78160_RC:i:2395_XC:f:0_974522	48137	49702	1566	78160
VIRSorter_utg000763l_segment0_LN:i:78160_RC:i:2395_XC:f:0_974522	50915	52022	1108	78160
VIRSorter_utg000763l_segment0_LN:i:78160_RC:i:2395_XC:f:0_974522	53013	53403	391	78160
VIRSorter_utg000763l_segment0_LN:i:78160_RC:i:2395_XC:f:0_974522	54737	55715	979	78160
VIRSorter_utg000763l_segment0_LN:i:78160_RC:i:2395_XC:f:0_974522	57074	57268	195	78160
VIRSorter_utg000763l_segment0_LN:i:78160_RC:i:2395_XC:f:0_974522	58424	61150	2727	78160
VIRSorter_utg000763l_segment0_LN:i:78160_RC:i:2395_XC:f:0_974522	62557	63581	1025	78160
VIRSorter_utg000763l_segment0_LN:i:78160_RC:i:2395_XC:f:0_974522	64556	66988	2433	78160
VIRSorter_utg000763l_segment0_LN:i:78160_RC:i:2395_XC:f:0_974522	67952	70557	2606	78160
VIRSorter_utg000763l_segment0_LN:i:78160_RC:i:2395_XC:f:0_974522	71677	78159	6483	78160
VIRSorter_utg000764l_segment0_LN:i:39796_RC:i:9508_XC:f:1_000000	0	14522	14523	39796
VIRSorter_utg000764l_segment0_LN:i:39796_RC:i:9508_XC:f:1_000000	19978	20740	763	39796
VIRSorter_utg000764l_segment0_LN:i:39796_RC:i:9508_XC:f:1_000000	23452	23881	430	39796
VIRSorter_utg000764l_segment0_LN:i:39796_RC:i:9508_XC:f:1_000000	38996	39795	800	39796
VIRSorter_utg000771l_segment0_LN:i:23189_RC:i:3347_XC:f:0_978723	0	103	104	23189
VIRSorter_utg000771l_segment0_LN:i:23189_RC:i:3347_XC:f:0_978723	19188	19213	26	23189
VIRSorter_utg000771l_segment0_LN:i:23189_RC:i:3347_XC:f:0_978723	20360	20859	500	23189
VIRSorter_utg000771l_segment0_LN:i:23189_RC:i:3347_XC:f:0_978723	23175	23188	14	23189
VIRSorter_utg000774l_segment0_LN:i:75231_RC:i:3767_XC:f:0_993377	0	4742	4743	75231
VIRSorter_utg000774l_segment0_LN:i:75231_RC:i:3767_XC:f:0_993377	5926	11664	5739	75231
VIRSorter_utg000774l_segment0_LN:i:75231_RC:i:3767_XC:f:0_993377	14392	15723	1332	75231
VIRSorter_utg000774l_segment0_LN:i:75231_RC:i:3767_XC:f:0_993377	16584	17118	535	75231
VIRSorter_utg000774l_segment0_LN:i:75231_RC:i:3767_XC:f:0_993377	17909	31890	13982	75231
VIRSorter_utg000774l_segment0_LN:i:75231_RC:i:3767_XC:f:0_993377	36484	38475	1992	75231
VIRSorter_utg000774l_segment0_LN:i:75231_RC:i:3767_XC:f:0_993377	40021	42399	2379	75231
VIRSorter_utg000774l_segment0_LN:i:75231_RC:i:3767_XC:f:0_993377	43473	56192	12720	75231
VIRSorter_utg000774l_segment0_LN:i:75231_RC:i:3767_XC:f:0_993377	59553	67109	7557	75231
VIRSorter_utg000774l_segment0_LN:i:75231_RC:i:3767_XC:f:0_993377	68574	75230	6657	75231
VIRSorter_utg000775l_segment0_LN:i:67262_RC:i:3740_XC:f:0_992593	0	40	41	67262
VIRSorter_utg000775l_segment0_LN:i:67262_RC:i:3740_XC:f:0_992593	1893	2392	500	67262
VIRSorter_utg000775l_segment0_LN:i:67262_RC:i:3740_XC:f:0_992593	3954	5259	1306	67262
VIRSorter_utg000775l_segment0_LN:i:67262_RC:i:3740_XC:f:0_992593	6421	6468	48	67262
VIRSorter_utg000775l_segment0_LN:i:67262_RC:i:3740_XC:f:0_992593	7741	9251	1511	67262
VIRSorter_utg000775l_segment0_LN:i:67262_RC:i:3740_XC:f:0_992593	11881	12944	1064	67262
VIRSorter_utg000775l_segment0_LN:i:67262_RC:i:3740_XC:f:0_992593	14883	15460	578	67262
VIRSorter_utg000775l_segment0_LN:i:67262_RC:i:3740_XC:f:0_992593	17433	19697	2265	67262
VIRSorter_utg000775l_segment0_LN:i:67262_RC:i:3740_XC:f:0_992593	21004	21178	175	67262
VIRSorter_utg000775l_segment0_LN:i:67262_RC:i:3740_XC:f:0_992593	22223	22500	278	67262
VIRSorter_utg000775l_segment0_LN:i:67262_RC:i:3740_XC:f:0_992593	23547	23576	30	67262
VIRSorter_utg000775l_segment0_LN:i:67262_RC:i:3740_XC:f:0_992593	27436	27704	269	67262
VIRSorter_utg000775l_segment0_LN:i:67262_RC:i:3740_XC:f:0_992593	31256	31905	650	67262
VIRSorter_utg000775l_segment0_LN:i:67262_RC:i:3740_XC:f:0_992593	35912	37845	1934	67262
VIRSorter_utg000775l_segment0_LN:i:67262_RC:i:3740_XC:f:0_992593	39169	40617	1449	67262
VIRSorter_utg000775l_segment0_LN:i:67262_RC:i:3740_XC:f:0_992593	44162	44461	300	67262
VIRSorter_utg000775l_segment0_LN:i:67262_RC:i:3740_XC:f:0_992593	46431	50142	3712	67262
[truncated: 4,299 more rows]
