# Supplementary material for: Long-read powered viral metagenomics in the oligotrophic Sargasso Sea
Source: Nat Commun. 2024 May 14;15:4089. doi: 10.1038/s41467-024-48300-6 (PMC11094077; doi:10.1038/s41467-024-48300-6)
Supplement: Supplementary file 6 — Source Data file [file 41467_2024_48300_MOESM6_ESM.zip › source_data/figure5a_figure3/BATS_GOV2.0_env.csv]

Sample label	Station	Latitude (decimal degree N)	Longitude (decimal degree E)	Site	DEPTH	TYPE	ZONE	ZONE2	ZONE3_ellipse	SHAPE	ZONE4_ellipse
Station100_DCM_R1	TARA_100	-12.9723	-96.0122	Station100_DCM_R1	DCM	DCM	TT-EPI	TT-EPI	TT-EPI	GOV2	TT-EPI
Station100_dDCM_R1	TARA_100	-12.9794	-96.0232	Station100_MES_R1	MES	MES	TT-MES	TT-MES	TT-MES	GOV2	TT-MES
Station100_SRF_R1	TARA_100	-13.0023	-95.9759	Station100_SUR_R1	SUR	SUR	TT-EPI	TT-EPI	TT-EPI	GOV2	TT-EPI
Station102_DCM_R1	TARA_102	-5.2669	-85.2732	Station102_DCM_R1	DCM	DCM	TT-EPI	TT-EPI	TT-EPI	GOV2	TT-EPI
Station102_MES_R1	TARA_102	-5.261	-85.1678	Station102_MES_R1	MES	MES	TT-MES	TT-MES	TT-MES	GOV2	TT-MES
Station102_SRF_R1	TARA_102	-5.2529	-85.1545	Station102_SUR_R1	SUR	SUR	TT-EPI	TT-EPI	TT-EPI	GOV2	TT-EPI
Station109_DCM_R1	TARA_109	2.0299	-84.5546	Station109_DCM_R1	DCM	DCM	TT-EPI	TT-EPI	TT-EPI	GOV2	TT-EPI
Station109_SRF_R1	TARA_109	1.9928	-84.5766	Station109_SUR_R1	SUR	SUR	TT-EPI	TT-EPI	TT-EPI	GOV2	TT-EPI
Station11_SRF_R1	TARA_011	41.6686	2.7996	Station11_SUR_R1	SUR	SUR	TT-EPI	TT-EPI	TT-EPI	GOV2	TT-EPI
Station111_DCM_R1	TARA_111	-16.9587	-100.6751	Station111_DCM_R1	DCM	DCM	TT-EPI	TT-EPI	TT-EPI	GOV2	TT-EPI
Station111_MES_R1_COMBINED	TARA_111	-16.9486	-100.6715	Station111_MES_R1_COMBINED	MES	MES	TT-MES	TT-MES	TT-MES	GOV2	TT-MES
Station111_SRF_R1	TARA_111	-16.9601	-100.6335	Station111_SUR_R1	SUR	SUR	TT-EPI	TT-EPI	TT-EPI	GOV2	TT-EPI
Station122_DCM_R1	TARA_122	-9.0063	-139.1394	Station122_DCM_R1	DCM	DCM	TT-EPI	TT-EPI	TT-EPI	GOV2	TT-EPI
Station122_MES_R1_COMBINED	TARA_122	-8.9729	-139.2393	Station122_MES_R1_COMBINED	MES	MES	TT-MES	TT-MES	TT-MES	GOV2	TT-MES
Station122_SRF_R1	TARA_122	-8.9971	-139.1963	Station122_SUR_R1	SUR	SUR	TT-EPI	TT-EPI	TT-EPI	GOV2	TT-EPI
Station123_MIX_R1	TARA_123	-8.9109	-140.2845	Station123_MXL_R1	MXL	MXL	TT-EPI	TT-EPI	TT-EPI	GOV2	TT-EPI
Station123_SRF_R1	TARA_123	-8.9068	-140.283	Station123_SUR_R1	SUR	SUR	TT-EPI	TT-EPI	TT-EPI	GOV2	TT-EPI
Station124_MIX_R1	TARA_124	-9.0714	-140.5973	Station124_MXL_R1	MXL	MXL	TT-EPI	TT-EPI	TT-EPI	GOV2	TT-EPI
Station124_SRF_R1	TARA_124	-9.1504	-140.5216	Station124_SUR_R1	SUR	SUR	TT-EPI	TT-EPI	TT-EPI	GOV2	TT-EPI
Station125_MIX_R1	TARA_125	-8.8999	-142.5461	Station125_MXL_R1	MXL	MXL	TT-EPI	TT-EPI	TT-EPI	GOV2	TT-EPI
Station125_SRF_R1	TARA_125	-8.9111	-142.5571	Station125_SUR_R1	SUR	SUR	TT-EPI	TT-EPI	TT-EPI	GOV2	TT-EPI
Station137_DCM_R1	TARA_137	14.2075	-116.6468	Station137_DCM_R1	DCM	DCM	TT-EPI	TT-EPI	TT-EPI	GOV2	TT-EPI
Station137_MES_R1_COMBINED	TARA_137	14.2025	-116.6433	Station137_MES_R1_COMBINED	MES	MES	TT-MES	TT-MES	TT-MES	GOV2	TT-MES
Station137_SRF_R1	TARA_137	14.2035	-116.6261	Station137_SUR_R1	SUR	SUR	TT-EPI	TT-EPI	TT-EPI	GOV2	TT-EPI
Station138_DCM_R1	TARA_138	6.3378	-102.9538	Station138_DCM_R1	DCM	DCM	TT-EPI	TT-EPI	TT-EPI	GOV2	TT-EPI
Station138_MES_R1_COMBINED	TARA_138	6.3559	-103.0598	Station138_MES_R1_COMBINED	MES	MES	TT-MES	TT-MES	TT-MES	GOV2	TT-MES
Station138_SRF_R1	TARA_138	6.3332	-102.9432	Station138_SUR_R1	SUR	SUR	TT-EPI	TT-EPI	TT-EPI	GOV2	TT-EPI
Station155_DCM_R1	TARA_155	54.5451	-16.7943	Station155_DCM_R1	DCM	DCM	ARC	ARC	ARC	GOV2	ARC
Station155_MES_R1	TARA_155	54.5742	-16.8345	Station155_MES_R1	MES	MES	ARC	ARC	ARC	GOV2	ARC
Station155_SRF_R1	TARA_155	54.5305	-16.9377	Station155_SUR_R1	SUR	SUR	TT-EPI	TT-EPI	TT-EPI	GOV2	TT-EPI
Station158_DCM_R1	TARA_158	67.161	0.3964	Station158_DCM_R1	DCM	DCM	ARC	ARC	ARC	GOV2	ARC
Station158_MES_R1	TARA_158	67.1675	0.2177	Station158_MES_R1	MES	MES	ARC	ARC	ARC	GOV2	ARC
Station158_SRF_R1	TARA_158	67.141	0.2355	Station158_SUR_R1	SUR	SUR	ARC	ARC	ARC	GOV2	ARC
Station163_MES_R1	TARA_163	76.1246	1.3648	Station163_MES_R1	MES	MES	ARC	ARC	ARC	GOV2	ARC
Station163_SRF_R1	TARA_163	76.1825	1.3918	Station163_SUR_R1	SUR	SUR	ARC	ARC	ARC	GOV2	ARC
Station168_DCM_R1	TARA_168	72.5432	44.102	Station168_DCM_R1	DCM	DCM	ARC	ARC	ARC	GOV2	ARC
Station168_MIX_R1	TARA_168	72.5199	44.0552	Station168_MXL_R1	MXL	MXL	ARC	ARC	ARC	GOV2	ARC
Station168_SRF_R1	TARA_168	72.5128	44.0775	Station168_SUR_R1	SUR	SUR	ARC	ARC	ARC	GOV2	ARC
Station173_DCM_R1	TARA_173	78.9354	79.0604	Station173_DCM_R1	DCM	DCM	ARC	ARC	ARC	GOV2	ARC
Station173_SRF_R1	TARA_173	78.9564	79.4201	Station173_SUR_R1	SUR	SUR	ARC	ARC	ARC	GOV2	ARC
Station175_MIX_R1	TARA_175	79.3349	66.2954	Station175_MXL_R1	MXL	MXL	ARC	ARC	ARC	GOV2	ARC
Station175_SRF_R1	TARA_175	79.2233	66.3435	Station175_SUR_R1	SUR	SUR	ARC	ARC	ARC	GOV2	ARC
Station175_ZZZ_R1	TARA_175	79.2026	66.4827	Station175_ZZZ_R1	ZZZ	ZZZ	ARC	ARC	ARC	GOV2	ARC
Station178_SRF_R1	TARA_178	77.1604	73.2057	Station178_SUR_R1	SUR	SUR	ARC	ARC	ARC	GOV2	ARC
Station18_DCM_R1	TARA_018	35.7528	14.2765	Station18_DCM_R1	DCM	DCM	TT-EPI	TT-EPI	TT-EPI	GOV2	TT-EPI
Station18_SRF_R1	TARA_018	35.759	14.2574	Station18_SUR_R1	SUR	SUR	TT-EPI	TT-EPI	TT-EPI	GOV2	TT-EPI
Station180_DCM_R1	TARA_180	74.8283	76.2096	Station180_DCM_R1	DCM	DCM	ARC	ARC	ARC	GOV2	ARC
Station180_SRF_R1	TARA_180	74.8023	76.1478	Station180_SUR_R1	SUR	SUR	ARC	ARC	ARC	GOV2	ARC
Station188_DCM_R1	TARA_188	78.3555	91.6084	Station188_DCM_R1	DCM	DCM	ARC	ARC	ARC	GOV2	ARC
Station188_SRF_R1	TARA_188	78.2518	91.8557	Station188_SUR_R1	SUR	SUR	ARC	ARC	ARC	GOV2	ARC
Station189_DCM_R1	TARA_189	77.9668	116.6556	Station189_DCM_R1	DCM	DCM	ARC	ARC	ARC	GOV2	ARC
Station189_MES_R1	TARA_189	78.0391	116.4105	Station189_MES_R1	MES	MES	ARC	ARC	ARC	GOV2	ARC
Station189_SRF_R1	TARA_189	77.9028	117.1545	Station189_SUR_R1	SUR	SUR	ARC	ARC	ARC	GOV2	ARC
Station191_SRF_R1	TARA_191	71.5955	160.9383	Station191_SUR_R1	SUR	SUR	ARC	ARC	ARC	GOV2	ARC
Station193_SRF_R1	TARA_193	71.0704	174.9916	Station193_SUR_R1	SUR	SUR	ARC	ARC	ARC	GOV2	ARC
Station194_DCM_R1	TARA_194	73.3275	-168.8142	Station194_DCM_R1	DCM	DCM	ARC	ARC	ARC	GOV2	ARC
Station194_SRF_R1	TARA_194	73.3833	-168.1333	Station194_SUR_R1	SUR	SUR	ARC	ARC	ARC	GOV2	ARC
Station196_SRF_R1	TARA_196	71.8895	-154.9101	Station196_SUR_R1	SUR	SUR	ARC	ARC	ARC	GOV2	ARC
Station201_DCM_R1	TARA_201	74.3386	-85.6208	Station201_DCM_R1	DCM	DCM	ARC	ARC	ARC	GOV2	ARC
Station201_MES_R1	TARA_201	74.305	-85.6552	Station201_MES_R1	MES	MES	ARC	ARC	ARC	GOV2	ARC
Station201_SRF_R1	TARA_201	74.2987	-85.7806	Station201_SUR_R1	SUR	SUR	ARC	ARC	ARC	GOV2	ARC
Station205_MES_R1	TARA_205	72.4456	-71.8814	Station205_MES_R1	MES	MES	ARC	ARC	ARC	GOV2	ARC
Station205_SRF_R1	TARA_205	72.4693	-71.892	Station205_SUR_R1	SUR	SUR	ARC	ARC	ARC	GOV2	ARC
Station206_MES_R1	TARA_206	70.9433	-53.5127	Station206_MES_R1	MES	MES	ARC	ARC	ARC	GOV2	ARC
Station206_SRF_R1	TARA_206	70.9574	-53.5989	Station206_SUR_R1	SUR	SUR	ARC	ARC	ARC	GOV2	ARC
Station208_SRF_R1	TARA_208	69.1136	-51.5086	Station208_SUR_R1	SUR	SUR	ARC	ARC	ARC	GOV2	ARC
Station209_MES_R1	TARA_209	64.7	-52.996	Station209_MES_R1	MES	MES	ARC	ARC	ARC	GOV2	ARC
Station209_SRF_R1	TARA_209	64.7127	-53.0106	Station209_SUR_R1	SUR	SUR	ARC	ARC	ARC	GOV2	ARC
Station210_MES_R1	TARA_210	61.5754	-55.9846	Station210_MES_R1	MES	MES	ARC	ARC	ARC	GOV2	ARC
Station210_SRF_R1	TARA_210	61.5427	-55.9869	Station210_SUR_R1	SUR	SUR	ARC	ARC	ARC	GOV2	ARC
Station22_SRF_R1	TARA_022	39.8386	17.4155	Station22_SUR_R1	SUR	SUR	TT-EPI	TT-EPI	TT-EPI	GOV2	TT-EPI
Station23_DCM_R1	TARA_023	42.1735	17.7252	Station23_DCM_R1	DCM	DCM	TT-EPI	TT-EPI	TT-EPI	GOV2	TT-EPI
Station25_DCM_R1	TARA_025	39.3991	19.3997	Station25_DCM_R1	DCM	DCM	TT-EPI	TT-EPI	TT-EPI	GOV2	TT-EPI
Station25_SRF_R1	TARA_025	39.3888	19.3905	Station25_SUR_R1	SUR	SUR	TT-EPI	TT-EPI	TT-EPI	GOV2	TT-EPI
Station30_DCM_R1	TARA_030	33.9235	32.8118	Station30_DCM_R1	DCM	DCM	TT-EPI	TT-EPI	TT-EPI	GOV2	TT-EPI
Station31_SRF_R1	TARA_031	27.16	34.835	Station31_SUR_R1	SUR	SUR	TT-EPI	TT-EPI	TT-EPI	GOV2	TT-EPI
Station32_DCM_R1	TARA_032	23.4183	37.245	Station32_DCM_R1	DCM	DCM	TT-EPI	TT-EPI	TT-EPI	GOV2	TT-EPI
Station32_SRF_R1	TARA_032	23.36	37.2183	Station32_SUR_R1	SUR	SUR	TT-EPI	TT-EPI	TT-EPI	GOV2	TT-EPI
Station33_SRF_R1	TARA_033	21.9467	38.2517	Station33_SUR_R1	SUR	SUR	TT-EPI	TT-EPI	TT-EPI	GOV2	TT-EPI
Station34_DCM_R1	TARA_034	18.4417	39.8567	Station34_DCM_R1	DCM	DCM	TT-EPI	TT-EPI	TT-EPI	GOV2	TT-EPI
Station34_SRF_R1	TARA_034	18.3967	39.875	Station34_SUR_R1	SUR	SUR	TT-EPI	TT-EPI	TT-EPI	GOV2	TT-EPI
Station36_DCM_R1	TARA_036	20.8222	63.5133	Station36_DCM_R1	DCM	DCM	TT-EPI	TT-EPI	TT-EPI	GOV2	TT-EPI
Station36_SRF_R1	TARA_036	20.8183	63.5047	Station36_SUR_R1	SUR	SUR	TT-EPI	TT-EPI	TT-EPI	GOV2	TT-EPI
Station37_MES_R1_COMBINED	TARA_037	20.8457	63.5851	Station37_MES_R1_COMBINED	MES	MES	TT-MES	TT-MES	TT-MES	GOV2	TT-MES
Station38_DCM_R1	TARA_038	19.0284	64.5126	Station38_DCM_R1	DCM	DCM	TT-EPI	TT-EPI	TT-EPI	GOV2	TT-EPI
Station38_MES_R1	TARA_038	19.0351	64.5638	Station38_MES_R1	MES	MES	TT-MES	TT-MES	TT-MES	GOV2	TT-MES
Station38_SRF_R1	TARA_038	19.0393	64.4913	Station38_SUR_R1	SUR	SUR	TT-EPI	TT-EPI	TT-EPI	GOV2	TT-EPI
Station39_DCM_R1	TARA_039	18.5839	66.4727	Station39_DCM_R1	DCM	DCM	TT-EPI	TT-EPI	TT-EPI	GOV2	TT-EPI
Station39_MES_R1_COMBINED	TARA_039	18.7341	66.3896	Station39_MES_R1_COMBINED	MES	MES	TT-MES	TT-MES	TT-MES	GOV2	TT-MES
Station39_SRF_R1	TARA_039	18.5918	66.622	Station39_SUR_R1	SUR	SUR	TT-EPI	TT-EPI	TT-EPI	GOV2	TT-EPI
Station41_DCM_R1	TARA_041	14.5536	70.0128	Station41_DCM_R1	DCM	DCM	TT-EPI	TT-EPI	TT-EPI	GOV2	TT-EPI
Station41_SRF_R1	TARA_041	14.6059	69.9776	Station41_SUR_R1	SUR	SUR	TT-EPI	TT-EPI	TT-EPI	GOV2	TT-EPI
Station42_DCM_R1	TARA_042	5.9998	73.9067	Station42_DCM_R1	DCM	DCM	TT-EPI	TT-EPI	TT-EPI	GOV2	TT-EPI
Station42_SRF_R1	TARA_042	6.0001	73.8955	Station42_SUR_R1	SUR	SUR	TT-EPI	TT-EPI	TT-EPI	GOV2	TT-EPI
Station45_SRF_R1	TARA_045	0.0033	71.6428	Station45_SUR_R1	SUR	SUR	TT-EPI	TT-EPI	TT-EPI	GOV2	TT-EPI
Station46_SRF_R1	TARA_046	-0.6625	73.161	Station46_SUR_R1	SUR	SUR	TT-EPI	TT-EPI	TT-EPI	GOV2	TT-EPI
Station48_SRF_R1	TARA_048	-9.3921	66.4228	Station48_SUR_R1	SUR	SUR	TT-EPI	TT-EPI	TT-EPI	GOV2	TT-EPI
Station52_DCM_R1	TARA_052	-16.9534	53.9601	Station52_DCM_R1	DCM	DCM	TT-EPI	TT-EPI	TT-EPI	GOV2	TT-EPI
Station52_SRF_R1	TARA_052	-16.957	53.9801	Station52_SUR_R1	SUR	SUR	TT-EPI	TT-EPI	TT-EPI	GOV2	TT-EPI
Station56_MES_R1_COMBINED	TARA_056	-15.3379	43.2948	Station56_MES_R1_COMBINED	MES	MES	TT-MES	TT-MES	TT-MES	GOV2	TT-MES
Station56_SRF_R1	TARA_056	-15.3424	43.2965	Station56_SUR_R1	SUR	SUR	TT-EPI	TT-EPI	TT-EPI	GOV2	TT-EPI
Station58_DCM_R1	TARA_058	-17.2855	42.2866	Station58_DCM_R1	DCM	DCM	TT-EPI	TT-EPI	TT-EPI	GOV2	TT-EPI
Station62_SRF_R1	TARA_062	-22.3368	40.3412	Station62_SUR_R1	SUR	SUR	TT-EPI	TT-EPI	TT-EPI	GOV2	TT-EPI
Station64_DCM_R1	TARA_064	-29.5333	37.9117	Station64_DCM_R1	DCM	DCM	TT-EPI	TT-EPI	TT-EPI	GOV2	TT-EPI
Station64_MES_R1	TARA_064	-29.5046	37.9599	Station64_MES_R1	MES	MES	TT-MES	TT-MES	TT-MES	GOV2	TT-MES
Station64_SRF_R1	TARA_064	-29.5019	37.9889	Station64_SUR_R1	SUR	SUR	TT-EPI	TT-EPI	TT-EPI	GOV2	TT-EPI
Station65_DCM_R1	TARA_065	-35.2421	26.3048	Station65_DCM_R1	DCM	DCM	TT-EPI	TT-EPI	TT-EPI	GOV2	TT-EPI
Station65_SRF_R1	TARA_065	-35.1728	26.2868	Station65_SUR_R1	SUR	SUR	TT-EPI	TT-EPI	TT-EPI	GOV2	TT-EPI
Station66_DCM_R1	TARA_066	-34.8901	18.0459	Station66_DCM_R1	DCM	DCM	TT-EPI	TT-EPI	TT-EPI	GOV2	TT-EPI
Station66_SRF_R1	TARA_066	-34.9449	17.9189	Station66_SUR_R1	SUR	SUR	TT-EPI	TT-EPI	TT-EPI	GOV2	TT-EPI
Station67_SRF_R1	TARA_067	-32.2401	17.7103	Station67_SUR_R1	SUR	SUR	TT-EPI	TT-EPI	TT-EPI	GOV2	TT-EPI
Station68_DCM_R1	TARA_068	-31.027	4.6802	Station68_DCM_R1	DCM	DCM	TT-EPI	TT-EPI	TT-EPI	GOV2	TT-EPI
Station68_MES_R1_COMBINED	TARA_068	-31.0198	4.6685	Station68_MES_R1_COMBINED	MES	MES	TT-MES	TT-MES	TT-MES	GOV2	TT-MES
Station68_SRF_R1	TARA_068	-31.0266	4.665	Station68_SUR_R1	SUR	SUR	TT-EPI	TT-EPI	TT-EPI	GOV2	TT-EPI
Station70_MES_R1_COMBINED	TARA_070	-20.4075	-3.1641	Station70_MES_R1_COMBINED	MES	MES	TT-MES	TT-MES	TT-MES	GOV2	TT-MES
Station70_SRF_R1	TARA_070	-20.4091	-3.1759	Station70_SUR_R1	SUR	SUR	TT-EPI	TT-EPI	TT-EPI	GOV2	TT-EPI
Station72_DCM_R1	TARA_072	-8.7296	-17.9604	Station72_DCM_R1	DCM	DCM	TT-EPI	TT-EPI	TT-EPI	GOV2	TT-EPI
Station72_MES_R1	TARA_072	-8.7986	-17.9034	Station72_MES_R1	MES	MES	TT-MES	TT-MES	TT-MES	GOV2	TT-MES
Station72_SRF_R1	TARA_072	-8.7789	-17.9099	Station72_SUR_R1	SUR	SUR	TT-EPI	TT-EPI	TT-EPI	GOV2	TT-EPI
Station76_DCM_R1	TARA_076	-21.0292	-35.3498	Station76_DCM_R1	DCM	DCM	TT-EPI	TT-EPI	TT-EPI	GOV2	TT-EPI
Station76_MES_R1_COMBINED	TARA_076	-20.9315	-35.1794	Station76_MES_R1_COMBINED	MES	MES	TT-MES	TT-MES	TT-MES	GOV2	TT-MES
Station76_SRF_R1	TARA_076	-20.9354	-35.1803	Station76_SUR_R1	SUR	SUR	TT-EPI	TT-EPI	TT-EPI	GOV2	TT-EPI
Station78_DCM_R1	TARA_078	-30.1484	-43.2705	Station78_DCM_R1	DCM	DCM	TT-EPI	TT-EPI	TT-EPI	GOV2	TT-EPI
Station78_MES_R1_COMBINED	TARA_078	-30.1471	-43.2915	Station78_MES_R1_COMBINED	MES	MES	TT-MES	TT-MES	TT-MES	GOV2	TT-MES
Station78_SRF_R1	TARA_078	-30.1367	-43.2899	Station78_SUR_R1	SUR	SUR	TT-EPI	TT-EPI	TT-EPI	GOV2	TT-EPI
Station82_DCM_R1_COMBINED	TARA_082	-47.2007	-57.9446	Station82_DCM_R1_COMBINED	DCM	DCM	TT-EPI	TT-EPI	TT-EPI	GOV2	TT-EPI
Station82_SRF_R1_COMBINED	TARA_082	-47.1863	-58.2902	Station82_SUR_R1_COMBINED	SUR	SUR	TT-EPI	TT-EPI	TT-EPI	GOV2	TT-EPI
Station84_SRF_R1	TARA_084	-60.2287	-60.6476	Station84_SUR_R1	SUR	SUR	ANT	ANT	ANT	GOV2	ANT
Station85_DCM_R1_COMBINED	TARA_085	-62.2231	-49.2139	Station85_DCM_R1_COMBINED	DCM	DCM	ANT	ANT	ANT	GOV2	ANT
Station85_MES_R1_COMBINED	TARA_085	-61.9689	-49.5017	Station85_MES_R1_COMBINED	MES	MES	ANT	ANT	ANT	GOV2	ANT
Station85_SRF_R1_COMBINED	TARA_085	-62.0385	-49.529	Station85_SUR_R1_COMBINED	SUR	SUR	ANT	ANT	ANT	GOV2	ANT
MSP103	MP1896	21.064	-150.319	7030.1.59052.GGACC_Malaspina_SINGLETONS_R1	Malaspina	Malaspina	BATHY	BATHY	BATHY	GOV2	BATHY
MSP109	MP2015	18.04	-133.26	7036.1.59404.TTCAG_Malaspina_SINGLETONS_R1	Malaspina	Malaspina	BATHY	BATHY	BATHY	GOV2	BATHY
MSP112	MP2052	15.909	-124.474	7153.1.61927.TGTGA_Malaspina_SINGLETONS_R1	Malaspina	Malaspina	BATHY	BATHY	BATHY	GOV2	BATHY
MSP114	MP2097	14.53	-118.77	7151.1.61919.ACAAA_Malaspina_SINGLETONS_R1	Malaspina	Malaspina	BATHY	BATHY	BATHY	GOV2	BATHY
MSP118	MP2159	12	-108.06	7154.1.61923.CACCT_Malaspina_SINGLETONS_R1	Malaspina	Malaspina	BATHY	BATHY	BATHY	GOV2	BATHY
MSP121	MP2252	10.093	-99.246	7152.1.61920.GTGGC_Malaspina_SINGLETONS_R1	Malaspina	Malaspina	BATHY	BATHY	BATHY	GOV2	BATHY
MSP131	MP2498	17.43	-59.83	7037.1.59410.ACACG_Malaspina_SINGLETONS_R1	Malaspina	Malaspina	BATHY	BATHY	BATHY	GOV2	BATHY
MSP134	MP2634	19.99	-52.637	7035.1.59396.CACAC_Malaspina_SINGLETONS_R1	Malaspina	Malaspina	BATHY	BATHY	BATHY	GOV2	BATHY
MSP144	MP2914	29.97	-23.69	7034.1.59397.GTGTT_Malaspina_SINGLETONS_R1	Malaspina	Malaspina	BATHY	BATHY	BATHY	GOV2	BATHY
MSP146	MP2968	32.0788	-17.2662	7058.1.60048.TGTGA_Malaspina_SINGLETONS_R1	Malaspina	Malaspina	BATHY	BATHY	BATHY	GOV2	BATHY
MSP81	MP1482	-28.406	179.141	6982.1.58137.GGACC_Malaspina_SINGLETONS_R1	Malaspina	Malaspina	BATHY	BATHY	BATHY	GOV2	BATHY
MSP82	MP1493	-25.49	-179.52	6985.1.58159.TTCAG_Malaspina_SINGLETONS_R1	Malaspina	Malaspina	BATHY	BATHY	BATHY	GOV2	BATHY
MSP91	MP1648	-5.75	-170.741	7029.1.59050.AAGGG_Malaspina_SINGLETONS_R1	Malaspina	Malaspina	BATHY	BATHY	BATHY	GOV2	BATHY
MSP97	MP1787	9.22	-163.53	7028.1.59051.CCTTC_Malaspina_SINGLETONS_R1	Malaspina	Malaspina	BATHY	BATHY	BATHY	GOV2	BATHY
BATS	BATS	31.6667	-64.1667	10_AE1712_C14_N14_19_200m_c_1	200m	c	c	200m	BATS	200m	TT-MES
BATS	BATS	31.6667	-64.1667	10_AE1712_C14_N14_19_200m_v_1	200m	v	v	200m	BATS	200m	TT-MES
BATS	BATS	31.6667	-64.1667	11_AE1712_C16_N1_7_80m_c_1	80m	c	c	80m	BATS	80m	TT-EPI
BATS	BATS	31.6667	-64.1667	11_AE1712_C16_N1_7_80m_v_1	80m	v	v	80m	BATS	80m	TT-EPI
BATS	BATS	31.6667	-64.1667	12_AE1712_C16_N8_14_200m_c_1	200m	c	c	200m	BATS	200m	TT-MES
BATS	BATS	31.6667	-64.1667	12_AE1712_C16_N8_14_200m_v_1	200m	v	v	200m	BATS	200m	TT-MES
BATS	BATS	31.6667	-64.1667	1_AE1712_C3_N1_7_80m_c_1	80m	c	c	80m	BATS	80m	TT-EPI
BATS	BATS	31.6667	-64.1667	1_AE1712_C3_N1_7_80m_v_1	80m	v	v	80m	BATS	80m	TT-EPI
BATS	BATS	31.6667	-64.1667	2_AE1712_C3_N8_14_200m_c_1	200m	c	c	200m	BATS	200m	TT-MES
BATS	BATS	31.6667	-64.1667	3_AE1712_C6_N1_7_80m_c_1	80m	c	c	80m	BATS	80m	TT-EPI
BATS	BATS	31.6667	-64.1667	3_AE1712_C6_N1_7_80m_v_1	80m	v	v	80m	BATS	80m	TT-EPI
BATS	BATS	31.6667	-64.1667	4_AE1712_C6_N8_17_200m_c_1	200m	c	c	200m	BATS	200m	TT-MES
BATS	BATS	31.6667	-64.1667	4_AE1712_C6_N8_17_200m_v_1	200m	v	v	200m	BATS	200m	TT-MES
BATS	BATS	31.6667	-64.1667	5_AE1712_C8_N7_12_80m_c_1	80m	c	c	80m	BATS	80m	TT-EPI
BATS	BATS	31.6667	-64.1667	5_AE1712_C8_N7_12_80m_v_1	80m	v	v	80m	BATS	80m	TT-EPI
BATS	BATS	31.6667	-64.1667	6_AE1712_C8_N19_24_200m_c_1	200m	c	c	200m	BATS	200m	TT-MES
BATS	BATS	31.6667	-64.1667	6_AE1712_C8_N19_24_200m_v_1	200m	v	v	200m	BATS	200m	TT-MES
BATS	BATS	31.6667	-64.1667	7_AE1712_C11_N1_7_80m_c_1	80m	c	c	80m	BATS	80m	TT-EPI
BATS	BATS	31.6667	-64.1667	7_AE1712_C11_N1_7_80m_v_1	80m	v	v	80m	BATS	80m	TT-EPI
BATS	BATS	31.6667	-64.1667	8_AE1712_C11_N8_14_200m_c_1	200m	c	c	200m	BATS	200m	TT-MES
BATS	BATS	31.6667	-64.1667	8_AE1712_C11_N8_14_200m_v_1	200m	v	v	200m	BATS	200m	TT-MES
BATS	BATS	31.6667	-64.1667	9_AE1712_C14_N3_8_80m_c_1	80m	c	c	80m	BATS	80m	TT-EPI
BATS	BATS	31.6667	-64.1667	9_AE1712_C14_N3_8_80m_v_1	80m	v	v	80m	BATS	80m	TT-EPI
