# Supplementary material for: Long-read powered viral metagenomics in the oligotrophic Sargasso Sea
Source: Nat Commun. 2024 May 14;15:4089. doi: 10.1038/s41467-024-48300-6 (PMC11094077; doi:10.1038/s41467-024-48300-6)
Supplement: Supplementary file 6 — Source Data file [file 41467_2024_48300_MOESM6_ESM.zip › source_data/figure5a_figure3/figure3/GOV2.0_BATS_new_rm3.csv]

	Station100_SUR_R1	Station102_SUR_R1	Station109_SUR_R1	Station111_SUR_R1	Station11_SUR_R1	Station122_SUR_R1	Station123_SUR_R1	Station124_SUR_R1	Station125_SUR_R1	Station137_SUR_R1	Station138_SUR_R1	Station158_SUR_R1	Station163_SUR_R1	Station168_SUR_R1	Station173_SUR_R1	Station175_SUR_R1	Station178_SUR_R1	Station180_SUR_R1	Station188_SUR_R1	Station189_SUR_R1	Station18_SUR_R1	Station191_SUR_R1	Station193_SUR_R1	Station194_SUR_R1	Station196_SUR_R1	Station201_SUR_R1	Station205_SUR_R1	Station206_SUR_R1	Station208_SUR_R1	Station209_SUR_R1	Station210_SUR_R1	Station22_SUR_R1	Station25_SUR_R1	Station31_SUR_R1	Station32_SUR_R1	Station33_SUR_R1	Station34_SUR_R1	Station36_SUR_R1	Station38_SUR_R1	Station39_SUR_R1	Station41_SUR_R1	Station42_SUR_R1	Station45_SUR_R1	Station46_SUR_R1	Station48_SUR_R1	Station52_SUR_R1	Station56_SUR_R1	Station62_SUR_R1	Station64_SUR_R1
Station205_SUR_ALL_assembly_NODE_1673_length_22713_cov_70.054021	0	0	0	0	0	0	0	0	0	0	0	24.59927434	0	0	0	0	0	0	0	371.3797723	0	45.70665557	514.4330105	156.3340367	166.6036957	183.5399676	428.7594803	335.4153637	138.1724565	95.173734	81.90518877	0	0	0	0	0	0	0	0	0	0	0	0	0	0	0	0	0	0
Station210_SUR_ALL_assembly_NODE_1845_length_44944_cov_758.570073	0	0	0	0	0	0	0	0	0	0	0	406.1300991	31.17401204	0	0	0	0	0	18.72692575	146.9558388	0	35.38043406	126.0447861	376.1695241	207.8637602	227.5194442	272.7233467	433.5503854	2544.202957	155.9162837	4341.220974	0	0	0	0	0	0	0	0	0	0	0	0	0	0	0	0	0	0
Station158_SUR_ALL_assembly_NODE_948_length_67648_cov_3913.963058	0	0	0	0	0	0	0	0	0	0	0	27389.41546	588.0750025	0	0	0	0	0	51.96957215	105.986454	0	107.3957353	232.7363908	2921.437236	844.6560749	747.5484946	148.9639854	839.910701	316.1292077	258.372665	255.5926223	0	0	0	0	0	0	0	0	0	0	0	0	0	0	0	0	0	0
Station210_SUR_ALL_assembly_NODE_2837_length_33259_cov_336.175732	0	0	0	0	0	0	0	0	0	0	0	16.71147156	0	0	0	0	0	0	0	0	0	0	0	0	0	0	0	0	157.2314813	53.45960385	1387.62765	0	0	0	0	0	0	0	0	0	0	0	0	0	0	0	0	0	0
Station206_SUR_ALL_assembly_NODE_903_length_40729_cov_351.109997	0	0	0	0	0	0	0	0	0	0	0	0	0	0	0	0	0	0	0	0	0	0	0	106.0487941	47.04704734	48.79924392	97.85170093	1906.02994	114.7995298	39.02563019	74.31993972	0	0	0	0	0	0	0	0	0	0	0	0	0	0	0	0	0	0
Station189_DCM_ALL_assembly_NODE_7060_length_10544_cov_165.754314	0	0	0	0	0	0	0	0	0	0	0	180.8491016	112.8189274	0	0	0	10.76333723	0	24.48521341	201.2660138	0	0	0	0	0	289.8215864	45.94893144	185.2331304	88.77039427	233.039343	246.5318544	0	0	0	0	0	0	0	0	0	0	0	0	0	0	0	0	0	0
Station191_SUR_ALL_assembly_NODE_2189_length_16293_cov_54.910457	0	0	0	0	0	0	0	0	0	0	0	649.6696946	0	0	0	0	0	0	0	42.5653675	0	340.9426116	287.948652	721.7692743	258.9682294	162.1785664	67.70083784	441.0565361	250.7744995	42.6324821	17.03617398	0	0	0	0	0	0	0	0	0	0	0	0	0	0	0	0	0	0
Station168_DCM_ALL_assembly_NODE_4217_length_21496_cov_20.874959	0	0	0	0	0	0	0	0	0	0	0	838.0141985	0	14.35550797	0	0	0	0	13.05161311	40.55815258	0	100.6697506	118.356315	323.596392	122.2718455	67.32506393	35.48437505	272.4496782	209.9732173	33.29883878	10.36928552	0	0	0	0	0	0	0	0	0	0	0	0	0	0	0	0	0	0
Station163_SUR_ALL_assembly_NODE_616_length_42861_cov_329.690464	0	0	0	0	0	0	0	0	0	0	0	1191.619003	2277.771053	27.40945406	99.34188405	10.22695216	114.2933512	0	219.4283216	640.5357992	0	185.9514515	200.1456739	1068.034711	351.7786055	4639.984396	307.2354468	518.0130667	201.1764285	313.4997477	83.258747	0	0	0	0	0	0	0	0	0	0	0	0	0	0	0	0	0	0
Station191_SUR_ALL_assembly_NODE_4628_length_10139_cov_41.999107	0	0	0	0	0	0	0	0	0	0	0	363.62115	0	0	0	0	0	0	0	16.55722873	0	339.7658055	217.2342817	772.8360129	254.1348539	206.7558383	47.45709923	282.0896513	123.4875388	27.29597471	8.481674283	0	0	0	0	0	0	0	0	0	0	0	0	0	0	0	0	0	0
Station193_SUR_ALL_assembly_NODE_1952_length_21629_cov_50.587791	0	0	0	0	0	0	0	0	0	0	0	0	0	0	0	0	0	0	0	0	0	191.5190032	314.5681732	62.46308411	68.44406514	0	0	0	0	0	0	0	0	0	0	0	0	0	0	0	0	0	0	0	0	0	0	0	0
Station188_DCM_ALL_assembly_NODE_6547_length_12522_cov_240.889709	0	0	0	0	0	0	0	0	0	0	0	27.74437358	45.86974639	0	29.66403803	0	25.0524535	0	96.12477144	148.0287133	0	39.93102685	101.3686821	179.0936393	91.34814976	600.1343049	67.35535067	172.1372999	40.01280043	41.86306015	16.81038596	0	0	0	0	0	0	0	0	0	0	0	0	0	0	0	0	0	0
Station206_SUR_ALL_assembly_NODE_2681_length_20902_cov_183.418621	0	0	0	0	0	0	0	0	0	0	0	104.9496331	78.37603768	39.14736777	105.1663223	0	35.30282199	0	377.3846473	583.2416783	0	0	292.5693078	568.4279973	312.5794944	612.4628889	155.2495256	852.8010239	155.7171174	138.9475154	84.38651721	0	0	0	0	0	0	0	0	0	0	0	0	0	0	0	0	0	0
Station205_SUR_ALL_assembly_NODE_4473_length_11195_cov_20.199013	0	0	0	0	0	0	0	0	0	0	0	0	43.91099836	0	0	7.447643814	15.83937829	0	17.64602004	93.90601816	0	21.14622391	0	0	0	24.57446507	108.548018	299.7498642	219.5903008	96.05746494	24.4008995	0	0	0	0	0	0	0	0	0	0	0	0	0	0	0	0	0	0
Station173_DCM_ALL_assembly_NODE_7139_length_15226_cov_358.528179	0	0	0	0	0	0	0	0	0	0	0	12.81141586	61.54568123	0	24.2190582	0	29.38449409	0	97.89802783	194.8423142	0	42.75637218	102.6631249	124.271366	55.63164841	867.7376045	80.77076377	152.6624096	31.82798303	55.99977071	19.29668641	0	0	0	0	0	0	0	0	0	0	0	0	0	0	0	0	0	0
Station205_SUR_ALL_assembly_NODE_1267_length_27444_cov_130.390412	0	0	0	0	0	0	0	0	0	0	0	0	112.2311377	7.639245279	46.49567038	0	278.8267042	17.82109664	210.4514063	2966.102519	0	156.9332119	81.34268495	213.1394378	143.6351262	13602.43501	1154.103753	887.098393	175.3761409	176.4337048	45.97008967	0	0	0	0	0	0	0	0	0	0	0	0	0	0	0	0	0	0
Station208_SUR_ALL_assembly_NODE_4125_length_12319_cov_231.391634	0	0	0	0	0	0	0	0	0	0	0	657.0965649	18.84563544	0	0	0	0	0	0	22.28301359	0	0	68.03923529	131.775034	80.1367513	29.63307603	52.82765844	575.8471431	1068.578248	175.822465	190.3697169	0	0	0	0	0	0	0	0	0	0	0	0	0	0	0	0	0	0
Station168_IZZ_ALL_assembly_NODE_6321_length_17452_cov_127.665115	0	0	0	0	0	0	0	0	0	0	0	107.120179	0	137.721908	0	0	7.289638225	0	0	44.63769782	0	75.32478151	173.8574768	219.265583	134.2677387	80.29433902	47.83877208	178.9843536	123.9715743	57.23150243	0	0	0	0	0	0	0	0	0	0	0	0	0	0	0	0	0	0	0
Station206_SUR_ALL_assembly_NODE_7399_length_10061_cov_60.266540	0	0	0	0	0	0	0	0	0	0	0	0	0	0	0	0	0	0	0	192.309806	0	9.806718084	81.56041218	75.73806771	90.69817648	90.18575768	349.536947	201.6001177	51.83660673	30.11131885	45.3544371	0	0	0	0	0	0	0	0	0	0	0	0	0	0	0	0	0	0
Station206_MES_ALL_assembly_NODE_9052_length_11171_cov_30.759986	0	0	0	0	0	0	0	0	0	0	0	33.19229268	11.90257619	0	0	0	0	0	0	9.775612994	0	0	0	0	0	14.30007309	61.21369167	463.8067444	52.49852096	0	0	0	0	0	0	0	0	0	0	0	0	0	0	0	0	0	0	0	0
Station163_MES_ALL_assembly_NODE_1570_length_12837_cov_24.239399	0	0	0	0	0	0	0	0	0	0	0	113.1771479	0	0	0	0	0	0	0	0	0	0	0	0	0	0	0	59.73582236	0	42.94854798	80.68412015	0	0	0	0	0	0	0	0	0	0	0	0	0	0	0	0	0	0
Station168_DCM_ALL_assembly_NODE_5262_length_18236_cov_16.747154	0	0	0	0	0	0	0	0	0	0	0	140.0600826	12.34655908	0	0	0	0	0	73.44136496	294.3548118	0	118.2759101	143.57551	81.54334243	115.7204395	0	51.60682225	1036.933632	375.4613516	175.1079591	218.2802747	0	0	0	0	0	0	0	0	0	0	0	0	0	0	0	0	0	0
Station208_SUR_ALL_assembly_NODE_680_length_43021_cov_133.548108	0	0	0	0	0	0	0	0	0	0	0	23.28685125	0	0	0	0	0	0	0	0	0	0	0	0	0	0	17.13780038	256.137429	715.1396545	15.3821713	0	0	0	0	0	0	0	0	0	0	0	0	0	0	0	0	0	0	0
Station168_IZZ_ALL_assembly_NODE_8755_length_13554_cov_173.520039	0	0	0	0	0	0	0	0	0	0	0	0	51.21274818	31.23474757	22.47421226	0	16.35078071	0	117.050089	228.9308806	0	136.7387219	298.7813708	392.5326143	330.1680617	604.2004796	168.6528768	576.8141814	287.276589	419.9700762	168.43289	0	0	0	0	0	0	0	0	0	0	0	0	0	0	0	0	0	0
Station168_IZZ_ALL_assembly_NODE_3939_length_24848_cov_116.940749	0	0	0	0	0	0	0	0	0	0	0	0	26.37483144	19.54376517	26.84668351	0	12.59044574	0	192.769252	155.8110959	0	99.79748094	166.0831068	203.878601	174.1087091	302.4621084	99.56405938	439.6327074	123.2080639	239.6358379	91.5769297	0	0	0	0	0	0	0	0	0	0	0	0	0	0	0	0	0	0
Station201_SUR_ALL_assembly_NODE_3173_length_19054_cov_867.194852	0	0	0	0	0	0	0	0	0	0	0	0	12.280441	0	0	0	17.73540473	6.193966711	83.11464584	426.2209219	0	41.56992006	89.11109455	388.0752569	61.4707316	5686.032117	334.775771	357.0551266	119.7818454	133.365774	24.74981803	0	0	0	0	0	0	0	0	0	0	0	0	0	0	0	0	0	0
Station168_IZZ_ALL_assembly_NODE_9680_length_12481_cov_47.686947	0	0	0	0	0	0	0	0	0	0	0	50.66387901	0	41.77708595	0	0	0	0	0	0	0	0	0	0	0	0	0	0	0	0	0	0	0	0	0	0	0	0	0	0	0	0	0	0	0	0	0	0	0
Station163_SUR_ALL_assembly_NODE_723_length_38591_cov_354.910266	0	0	0	0	0	0	0	0	0	0	0	860.1212691	1959.704424	0	76.84820176	8.316548788	75.0257899	0	216.9917112	386.8877254	0	112.6348653	141.7930217	694.7547632	255.6829177	2767.465132	204.7437929	328.8138308	116.8266635	195.4564536	56.68653889	0	0	0	0	0	0	0	0	0	0	0	0	0	0	0	0	0	0
Station189_DCM_ALL_assembly_NODE_6771_length_10843_cov_382.012143	0	0	0	0	0	0	0	0	0	0	0	435.4518121	136.2640669	67.07228414	121.2970336	5.196012156	55.18447227	0	452.2129441	725.6525497	0	204.4799477	466.3976841	1846.605468	675.4029481	2372.308379	279.6059508	913.7670112	343.9935731	308.2460105	164.3213253	0	0	0	0	0	0	0	0	0	0	0	0	0	0	0	0	0	0
Station193_SUR_ALL_assembly_NODE_5698_length_10371_cov_189.476347	0	0	0	0	0	0	0	0	0	0	0	420.9698387	22.55915722	33.58913535	0	0	12.71301002	0	28.09685711	159.210207	0	263.9412718	835.3822395	1084.036876	586.8460108	369.7298636	192.0271082	923.2677384	885.892316	246.6242067	84.74304	0	0	0	0	0	0	0	0	0	0	0	0	0	0	0	0	0	0
Station188_DCM_ALL_assembly_NODE_8833_length_10085_cov_280.261117	0	0	0	0	0	0	0	0	0	0	0	258.5945106	90.80226904	55.3773908	91.363315	0	41.1984383	0	284.9179142	567.8814367	0	83.56426202	394.8625418	863.756437	396.1053311	918.6469765	179.437935	826.2530855	289.3533235	204.0654435	149.5658443	0	0	0	0	0	0	0	0	0	0	0	0	0	0	0	0	0	0
Station201_SUR_ALL_assembly_NODE_1493_length_31512_cov_636.778650	0	0	0	0	0	0	0	0	0	0	0	347.1458556	809.0786414	0	70.94422636	0	56.88001017	0	216.7445705	238.6846427	0	105.1941615	74.06337276	717.5770596	193.0839145	3108.156284	182.8979761	135.8972113	71.22983834	125.044795	24.18973505	0	0	0	0	0	0	0	0	0	0	0	0	0	0	0	0	0	0
Station168_IZZ_ALL_assembly_NODE_2746_length_31650_cov_103.711315	0	0	0	0	0	0	0	0	0	0	0	623.5910888	133.3006547	61.27978622	62.56382907	0	43.13244792	0	301.5566354	146.6149662	0	20.84076875	31.18162552	54.04208339	23.8320688	185.5176337	18.55938098	37.1639127	22.22150387	35.53965335	8.478457096	0	0	0	0	0	0	0	0	0	0	0	0	0	0	0	0	0	0
Station208_SUR_ALL_assembly_NODE_5481_length_10076_cov_44.024449	0	0	0	0	0	0	0	0	0	0	0	0	0	0	0	0	0	0	0	0	0	20.40118893	144.7907155	82.15634879	71.50090399	144.0041485	64.4467106	136.8380009	220.1160693	57.8531882	0	0	0	0	0	0	0	0	0	0	0	0	0	0	0	0	0	0	0
Station193_SUR_ALL_assembly_NODE_3451_length_14704_cov_190.321046	0	0	0	0	0	0	0	0	0	0	0	0	0	0	0	0	0	0	0	130.6726191	0	56.83211312	1259.739634	103.8658297	131.1968071	38.38175169	67.5509257	52.86380039	27.72308861	28.57068422	24.27016472	0	0	0	0	0	0	0	0	0	0	0	0	0	0	0	0	0	0
Station189_DCM_ALL_assembly_NODE_4052_length_14986_cov_87.882526	0	0	0	0	0	0	0	0	0	0	0	264.2708694	179.4388405	7.29860213	0	0	12.084917	0	25.73831459	204.3391109	0	0	0	0	0	15.15112493	22.99945108	169.3863144	83.45695052	338.2394389	380.7923712	0	0	0	0	0	0	0	0	0	0	0	0	0	0	0	0	0	0
Station209_MES_ALL_assembly_NODE_7115_length_14088_cov_4.431483	0	0	0	0	0	0	0	0	0	0	0	22.64169324	0	0	0	0	0	0	0	0	0	0	0	0	0	0	0	0	0	43.08106285	84.26835871	0	0	0	0	0	0	0	0	0	0	0	0	0	0	0	0	0	0
Station85_SUR_COMBINED_FINAL_NODE_1176_length_26803_cov_10.748617	0	0	0	0	0	0	0	0	0	0	0	0	0	0	0	0	0	0	0	0	0	0	0	0	0	0	0	0	0	0	0	0	0	0	0	0	0	0	0	0	0	0	0	0	0	0	0	0	0
Station210_SUR_ALL_assembly_NODE_9356_length_13386_cov_42.394119	0	0	0	0	0	0	0	0	0	0	0	0	0	0	0	0	0	0	0	0	0	0	0	0	0	0	0	0	0	55.90187684	210.9521082	0	0	0	0	0	0	0	0	0	0	0	0	0	0	0	0	0	0
Station155_DCM_ALL_assembly_NODE_128_length_224405_cov_23.173359	0	0	0	0	0	0	0	0	0	0	0	7.073157234	0	11.52867825	0	0	0	0	0	0	0	0	0	0	0	0	0	0	0	37.18116642	229.6463032	0	0	0	0	0	0	0	0	0	0	0	0	0	0	0	0	0	0
Station67_SUR_ALL_assembly_NODE_324_length_42403_cov_6.731038	0	0	0	0	0	0	0	0	0	0	0	0	0	0	0	0	0	0	0	0	0	0	0	0	0	0	0	0	0	0	0	0	0	0	0	0	0	0	0	0	0	0	0	0	0	0	0	0	0
Station210_SUR_ALL_assembly_NODE_1629_length_48795_cov_114.514875	0	0	0	0	0	0	0	0	0	0	0	12.62976943	6.949340465	37.64673888	95.03445097	21.59040827	116.3142914	0	138.7043376	17.81583508	0	0	0	44.47474337	12.50066871	35.19236628	38.17547022	240.7329985	273.7492515	165.7253689	389.0005846	0	0	0	0	0	0	0	0	0	0	0	0	0	0	0	0	0	0
Station173_SUR_ALL_assembly_NODE_1684_length_18297_cov_39.319263	0	0	0	0	0	0	0	0	0	0	0	0	0	69.48807373	150.7452443	13.77738893	182.2260756	0	115.3580232	14.16194352	0	0	0	0	0	0	0	13.20306586	17.13861835	15.95073173	34.1416637	0	0	0	0	0	0	0	0	0	0	0	0	0	0	0	0	0	0
Station168_DCM_ALL_assembly_NODE_10600_length_10154_cov_18.991385	0	0	0	0	0	0	0	0	0	0	0	10.70019061	5.4904451	32.34115339	0	8.053700085	18.19472712	0	0	0	0	0	0	0	0	0	0	0	14.16599064	56.41701349	294.7121514	0	0	0	0	0	0	0	0	0	0	0	0	0	0	0	0	0	0
Station188_SUR_ALL_assembly_NODE_2400_length_25156_cov_27.401339	0	0	0	0	0	0	0	0	0	0	0	0	0	141.6977728	276.1396833	27.65967982	370.4135529	0	220.8023165	24.38593503	0	0	0	0	0	0	0	11.45529057	18.13097658	17.06576679	41.46339591	0	0	0	0	0	0	0	0	0	0	0	0	0	0	0	0	0	0
Station178_SUR_ALL_assembly_NODE_3462_length_22997_cov_53.603042	0	0	0	0	0	0	0	0	0	0	0	0	0	84.01918305	159.7035286	15.60743344	220.1152782	0	142.2512965	16.89373112	0	0	0	0	0	0	0	6.721572441	11.6384019	10.00009763	23.07220135	0	0	0	0	0	0	0	0	0	0	0	0	0	0	0	0	0	0
Station67_SUR_ALL_assembly_NODE_2797_length_11293_cov_5.624755	0	0	0	0	0	0	0	0	0	0	0	0	0	0	0	0	0	0	0	0	0	0	0	0	0	0	0	0	0	0	0	0	0	0	0	0	0	0	0	0	0	0	0	0	0	0	0	0	0
Station210_SUR_ALL_assembly_NODE_8636_length_14322_cov_71.602720	0	0	0	0	0	0	0	0	0	0	0	8.823300322	5.815415447	38.95612265	0	7.035953075	17.65238994	0	0	0	0	0	0	0	0	0	0	0	10.2991801	42.09705038	253.3230432	0	0	0	0	0	0	0	0	0	0	0	0	0	0	0	0	0	0
Station208_SUR_ALL_assembly_NODE_1365_length_27160_cov_75.739937	0	0	0	0	0	0	0	0	0	0	0	11.45883159	5.480196798	39.06445578	101.7271696	19.59845847	123.2577736	0	136.0567209	17.7349871	0	0	0	33.80416605	10.09124083	25.36752185	30.17024828	210.0736268	231.0354305	139.5220449	330.9762809	0	0	0	0	0	0	0	0	0	0	0	0	0	0	0	0	0	0
Station201_DCM_ALL_assembly_NODE_4865_length_14642_cov_20.668472	0	0	0	0	0	0	0	0	0	0	0	10.76872253	5.168450066	37.0671371	92.32646001	18.49362303	111.7445622	0	125.7539897	15.37073004	0	0	0	43.88394107	12.81241673	35.26649015	32.21560122	185.5349898	211.0811967	139.8315448	314.7306575	0	0	0	0	0	0	0	0	0	0	0	0	0	0	0	0	0	0
Station201_SUR_ALL_assembly_NODE_770_length_47246_cov_9.951580	0	0	0	0	0	0	0	0	0	0	0	10.53254533	5.652764978	30.03760786	76.43353158	17.062206	101.0411366	0	118.4017788	14.28824118	0	0	0	48.97737957	13.30096432	43.19843058	35.16301168	181.2539007	205.2153026	134.2784553	298.1457671	0	0	0	0	0	0	0	0	0	0	0	0	0	0	0	0	0	0
Station173_SUR_ALL_assembly_NODE_1952_length_16402_cov_39.616138	0	0	0	0	0	0	0	0	0	0	0	0	0	139.293716	285.1373219	27.92767466	369.7882009	0	247.8347737	32.04333102	0	0	0	0	0	0	0	16.54976744	24.55103145	20.88213545	44.01579492	0	0	0	0	0	0	0	0	0	0	0	0	0	0	0	0	0	0
Station168_SUR_ALL_assembly_NODE_9179_length_10147_cov_14.700456	0	0	0	0	0	0	0	0	0	0	0	0	8.798001893	64.86299235	0	7.535919809	25.86928769	0	16.10830563	0	0	0	0	0	0	0	0	0	6.297250114	7.845835563	20.15772258	0	0	0	0	0	0	0	0	0	0	0	0	0	0	0	0	0	0
Station188_DCM_ALL_assembly_NODE_3635_length_18818_cov_54.215531	0	0	0	0	0	0	0	0	0	0	0	9.198383619	4.926127314	30.30120543	65.34597184	17.97465519	90.8968861	0	114.6991302	19.13169054	0	0	0	36.56313004	16.52606169	25.29065265	29.14757181	201.9599162	217.1034189	124.8063279	289.4233887	0	0	0	0	0	0	0	0	0	0	0	0	0	0	0	0	0	0
Station188_DCM_ALL_assembly_NODE_1049_length_40314_cov_46.351201	0	0	0	0	0	0	0	0	0	0	0	10.40653503	5.93839507	33.4064943	89.64415292	17.57602771	102.7918872	0	126.5034415	15.59404526	0	0	0	35.24699493	10.45081869	27.73468136	30.02162849	193.5997244	224.8722736	131.58518	316.5697184	0	0	0	0	0	0	0	0	0	0	0	0	0	0	0	0	0	0
Station188_SUR_ALL_assembly_NODE_5667_length_12351_cov_28.068640	0	0	0	0	0	0	0	0	0	0	0	10.15082991	0	38.0374421	81.13492204	18.38990863	113.1609042	0	124.3706267	15.61283695	0	0	0	29.90495798	0	21.66819167	29.74635879	191.9700679	232.8210596	131.0518375	323.5080205	0	0	0	0	0	0	0	0	0	0	0	0	0	0	0	0	0	0
Station168_IZZ_ALL_assembly_NODE_4575_length_22134_cov_152.489741	0	0	0	0	0	0	0	0	0	0	0	7.50719272	14.96979377	84.97619084	0	10.08246454	32.87816364	0	20.59564802	0	0	0	0	0	0	0	0	0	10.21708221	14.09104665	36.49722938	0	0	0	0	0	0	0	0	0	0	0	0	0	0	0	0	0	0
Station205_MES_ALL_assembly_NODE_4664_length_13712_cov_31.305118	0	0	0	0	0	0	0	0	0	0	0	15.90824799	8.759322818	45.23083986	126.0796182	25.77302784	160.5024368	0	178.3530121	28.67918113	0	0	0	38.42870692	20.12354848	30.57197839	40.28845594	281.3841391	313.606408	187.6831431	428.9302598	0	0	0	0	0	0	0	0	0	0	0	0	0	0	0	0	0	0
Station67_SUR_ALL_assembly_NODE_1118_length_21023_cov_6.185568	0	0	0	0	0	0	0	0	0	0	0	0	0	0	0	0	0	0	0	0	0	0	0	0	0	0	0	0	0	0	0	0	0	0	0	0	0	0	0	0	0	0	0	0	0	0	0	0	0
Station210_SUR_ALL_assembly_NODE_6216_length_18768_cov_46.359483	0	0	0	0	0	0	0	0	0	0	0	7.992442919	0	31.17647451	0	0	13.8951876	0	0	0	0	0	0	0	0	0	0	0	4.916295216	35.99569552	222.2005631	0	0	0	0	0	0	0	0	0	0	0	0	0	0	0	0	0	0
Station178_SUR_ALL_assembly_NODE_7965_length_11781_cov_22.362954	0	0	0	0	0	0	0	0	0	0	0	0	0	0	0	19.99154395	75.10449731	13.58781646	10.0774495	31.15007012	0	21.92938336	0	6.884131079	0	22.61258468	27.05957144	186.3640627	156.3732163	68.47944845	28.37617249	0	0	0	0	0	0	0	0	0	0	0	0	0	0	0	0	0	0
Station67_SUR_ALL_assembly_NODE_494_length_33615_cov_6.495292	0	0	0	0	0	0	0	0	0	0	0	0	0	0	0	0	0	0	0	0	0	0	0	0	0	0	0	0	0	0	0	0	0	0	0	0	0	0	0	0	0	0	0	0	0	0	0	0	0
Station168_IZZ_ALL_assembly_NODE_4373_length_22936_cov_205.693326	0	0	0	0	0	0	0	0	0	0	0	0	0	41.00193702	77.86934261	11.64886864	106.6481591	0	87.96422324	10.70907937	0	0	0	0	0	0	0	55.6567197	66.47123948	44.68467189	127.8094723	0	0	0	0	0	0	0	0	0	0	0	0	0	0	0	0	0	0
Station194_SUR_ALL_assembly_NODE_4780_length_11093_cov_7.778311	0	0	0	0	0	0	0	0	0	0	0	10.94299994	0	30.4752424	58.07660893	15.35527286	97.49577863	0	116.7030215	13.88006814	0	0	0	57.90123707	14.87251601	46.49762913	36.59277714	195.5149148	227.2842412	148.0206058	339.013691	0	0	0	0	0	0	0	0	0	0	0	0	0	0	0	0	0	0
Station210_SUR_ALL_assembly_NODE_2687_length_34411_cov_123.278583	0	0	0	0	0	0	0	0	0	0	0	14.93516844	9.024786897	54.5795584	141.4903528	31.09610993	171.1044434	0	186.4618125	30.39752841	0	0	0	44.79648463	22.8400268	31.61383056	42.83523913	310.6705788	339.5014503	198.5416028	459.8143756	0	0	0	0	0	0	0	0	0	0	0	0	0	0	0	0	0	0
Station168_SUR_ALL_assembly_NODE_4731_length_17879_cov_19.016158	0	0	0	0	0	0	0	0	0	0	0	0	11.07246374	89.05804222	0	10.78986007	82.09653535	0	43.43786689	0	0	0	0	0	0	0	0	0	12.15390823	11.79621138	25.52223533	0	0	0	0	0	0	0	0	0	0	0	0	0	0	0	0	0	0
Station206_SUR_ALL_assembly_NODE_725_length_45933_cov_39.271328	0	0	0	0	0	0	0	0	0	0	0	0	0	0	0	20.10713404	69.35063268	9.317500101	8.741373308	26.26291915	0	19.44669899	0	0	0	23.63281739	25.09046691	160.3692664	140.3955989	61.31558695	25.45730665	0	0	0	0	0	0	0	0	0	0	0	0	0	0	0	0	0	0
Station206_SUR_ALL_assembly_NODE_2766_length_20418_cov_64.759318	0	0	0	0	0	0	0	0	0	0	0	0	0	0	0	21.72895804	61.46226987	29.43751732	10.45083708	33.79926168	0	35.30188845	0	11.86132476	0	21.4423884	22.35241651	166.4736757	147.5490616	59.92806072	27.82632602	0	0	0	0	0	0	0	0	0	0	0	0	0	0	0	0	0	0
Station67_SUR_ALL_assembly_NODE_827_length_25190_cov_6.307738	0	0	0	0	0	0	0	0	0	0	0	0	0	0	0	0	0	0	0	0	0	0	0	0	0	0	0	0	0	0	0	0	0	0	0	0	0	0	0	0	0	0	0	0	0	0	0	0	0
Station168_IZZ_ALL_assembly_NODE_12556_length_10032_cov_227.438308	0	0	0	0	0	0	0	0	0	0	0	9.465510722	13.3323796	122.2044588	0	17.06022672	127.5024921	0	74.11810205	0	0	0	0	0	0	0	0	6.377139068	13.78320924	16.66105921	40.81586395	0	0	0	0	0	0	0	0	0	0	0	0	0	0	0	0	0	0
Station178_SUR_ALL_assembly_NODE_6520_length_13853_cov_21.238948	0	0	0	0	0	0	0	0	0	0	0	0	0	0	0	22.40230991	88.12842122	43.49297135	13.41117151	40.47948969	0	32.10861893	0	14.77179885	34.43449098	22.77044107	24.00705018	191.344262	175.8803587	72.18807416	32.0153957	0	0	0	0	0	0	0	0	0	0	0	0	0	0	0	0	0	0
Station168_DCM_ALL_assembly_NODE_3769_length_23465_cov_41.732038	0	0	0	0	0	0	0	0	0	0	0	9.433087019	16.56852887	101.3360572	0	9.921746814	32.86093415	0	18.35978361	0	0	0	0	0	0	0	0	0	8.812866244	12.23434614	29.16584561	0	0	0	0	0	0	0	0	0	0	0	0	0	0	0	0	0	0
Station67_SUR_ALL_assembly_NODE_1738_length_15827_cov_6.829445	0	0	0	0	0	0	0	0	0	0	0	0	0	0	0	0	0	0	0	0	0	0	0	0	0	0	0	0	0	0	0	0	0	0	0	0	0	0	0	0	0	0	0	0	0	0	0	0	0
Station168_IZZ_ALL_assembly_NODE_10587_length_11601_cov_134.250909	0	0	0	0	0	0	0	0	0	0	0	7.444187568	14.63126922	80.47665073	0	6.649201294	24.43649943	0	11.64371445	0	0	0	0	0	0	0	0	0	6.619142252	13.07330855	37.12516575	0	0	0	0	0	0	0	0	0	0	0	0	0	0	0	0	0	0
Station67_SUR_ALL_assembly_NODE_3067_length_10539_cov_6.925506	0	0	0	0	0	0	0	0	0	0	0	0	0	0	0	0	0	0	0	0	0	0	0	0	0	0	0	0	0	0	0	0	0	0	0	0	0	0	0	0	0	0	0	0	0	0	0	0	0
Station201_DCM_ALL_assembly_NODE_712_length_44850_cov_17.883715	0	0	0	0	0	0	0	0	0	0	0	12.29853182	5.687807559	31.51789985	81.16226293	18.34280171	97.67590506	0	131.0059514	14.90224879	0	0	0	37.96764603	10.68398913	32.43262479	33.08836556	201.4663137	234.3744201	139.9956961	347.5190554	0	0	0	0	0	0	0	0	0	0	0	0	0	0	0	0	0	0
Station173_SUR_ALL_assembly_NODE_2769_length_12371_cov_30.725398	0	0	0	0	0	0	0	0	0	0	0	0	0	75.89850067	173.8027289	19.15826606	220.53231	0	151.2050145	15.50139785	0	0	0	0	0	0	0	38.20745618	52.95348009	32.88278983	78.02145937	0	0	0	0	0	0	0	0	0	0	0	0	0	0	0	0	0	0
Station206_SUR_ALL_assembly_NODE_4307_length_14790_cov_54.747133	0	0	0	0	0	0	0	0	0	0	0	0	0	0	0	27.82039756	94.71948216	25.41752985	9.937819505	42.09120504	0	45.50087526	11.52201313	14.96205721	29.17235516	31.20065862	34.57240955	234.020389	196.7941117	82.38992866	38.62349738	0	0	0	0	0	0	0	0	0	0	0	0	0	0	0	0	0	0
Station206_SUR_ALL_assembly_NODE_4191_length_15080_cov_61.154409	0	0	0	0	0	0	0	0	0	0	0	0	0	0	0	29.79730482	90.64862489	60.34978862	45.04294274	48.67048233	0	0	0	51.4712009	96.61327495	21.3634602	22.06206944	330.6016192	420.999682	137.9951393	74.73115469	0	0	0	0	0	0	0	0	0	0	0	0	0	0	0	0	0	0
Station208_SUR_ALL_assembly_NODE_2353_length_18627_cov_37.579474	0	0	0	0	0	0	0	0	0	0	0	0	0	0	0	13.49078884	44.79235211	7.386710247	0	17.55799559	0	13.58839068	0	0	0	15.3192763	17.71806373	99.25122906	86.86674948	38.16547735	18.99427085	0	0	0	0	0	0	0	0	0	0	0	0	0	0	0	0	0	0
Station178_SUR_ALL_assembly_NODE_1855_length_36351_cov_17.492726	0	0	0	0	0	0	0	0	0	0	0	0	0	0	0	14.59602013	47.98920463	0	0	17.15681481	0	11.46949651	0	0	0	14.62333552	17.40833147	103.9103626	92.73503813	40.57521853	18.92115297	0	0	0	0	0	0	0	0	0	0	0	0	0	0	0	0	0	0
Station206_SUR_ALL_assembly_NODE_4525_length_14272_cov_66.973060	0	0	0	0	0	0	0	0	0	0	0	0	0	0	0	0	0	117.8049542	10.62035593	112.3966061	0	177.2512619	65.41108173	61.57535686	236.5637958	11.73078876	14.64831119	299.1224577	156.8733293	33.38300363	10.26838284	0	0	0	0	0	0	0	0	0	0	0	0	0	0	0	0	0	0
Station209_MES_ALL_assembly_NODE_6841_length_14547_cov_11.182583	0	0	0	0	0	0	0	0	0	0	0	0	0	0	0	18.88829194	61.84993327	66.90697764	42.21197795	47.13699286	0	0	23.31644825	47.20018357	88.36519093	15.112004	13.60883422	207.4263555	253.3181657	97.57153691	75.39243281	0	0	0	0	0	0	0	0	0	0	0	0	0	0	0	0	0	0
Station206_SUR_ALL_assembly_NODE_2314_length_22995_cov_66.927768	0	0	0	0	0	0	0	0	0	0	0	0	0	0	0	23.43312019	73.15443294	113.997367	38.68152486	79.64836811	0	102.2526054	42.01925287	69.789555	150.2429032	21.39571781	19.04745699	312.9971046	376.7564458	123.4244724	67.73699059	0	0	0	0	0	0	0	0	0	0	0	0	0	0	0	0	0	0
Station178_SUR_ALL_assembly_NODE_6694_length_13542_cov_17.829910	0	0	0	0	0	0	0	0	0	0	0	0	0	0	0	27.93955036	101.2032504	15.60071062	10.834485	37.79358878	0	27.23006377	5.496122623	9.73147596	0	28.97454036	37.12565448	236.9323875	205.6818922	91.77699577	45.77384127	0	0	0	0	0	0	0	0	0	0	0	0	0	0	0	0	0	0
Station85_DCM_COMBINED_FINAL_NODE_4998_length_11002_cov_5.366128	0	0	0	0	0	0	0	0	0	0	0	0	0	0	0	0	0	0	0	0	0	0	0	0	0	0	0	0	0	20.78095856	0	0	0	0	0	0	0	0	0	0	0	0	0	0	0	0	0	0	0
Station180_SUR_ALL_assembly_NODE_12184_length_10943_cov_20.370224	0	0	0	0	0	0	0	0	0	0	0	0	0	0	0	0	0	133.5109725	0	91.46834239	0	100.3698074	29.66033973	33.13456109	146.7991551	0	0	180.2788597	90.57107462	13.99345124	0	0	0	0	0	0	0	0	0	0	0	0	0	0	0	0	0	0	0
Station180_ZZZ_ALL_assembly_NODE_4999_length_14882_cov_54.463883	0	0	0	0	0	0	0	0	0	0	0	0	0	0	0	0	0	188.5739578	10.11759871	135.6331888	0	182.2000947	69.75686126	63.68038935	202.4295224	0	0	178.9411394	103.5038866	20.12465179	7.317345134	0	0	0	0	0	0	0	0	0	0	0	0	0	0	0	0	0	0
Station206_SUR_ALL_assembly_NODE_3887_length_15992_cov_78.933865	0	0	0	0	0	0	0	0	0	0	0	0	0	8.87705879	0	40.81240723	115.313415	151.6305897	59.53546607	104.6194677	0	126.3532467	47.26819723	80.1976019	167.1563011	30.72468729	27.22929955	435.1509122	518.1782684	177.1285125	99.73454553	0	0	0	0	0	0	0	0	0	0	0	0	0	0	0	0	0	0
Station201_MES_ALL_assembly_NODE_3929_length_14955_cov_6.588523	0	0	0	0	0	0	0	0	0	0	0	0	0	0	0	0	0	0	0	0	0	0	0	0	0	0	0	6.02278243	0	0	0	0	0	0	0	0	0	0	0	0	0	0	0	0	0	0	0	0	0
Station206_SUR_ALL_assembly_NODE_7119_length_10339_cov_9.418320	0	0	0	0	0	0	0	0	0	0	0	0	0	0	0	0	6.797814761	0	0	0	0	0	0	0	0	0	13.10094224	64.49867007	52.68255706	50.15329807	48.0662331	0	0	0	0	0	0	0	0	0	0	0	0	0	0	0	0	0	0
Station193_SUR_ALL_assembly_NODE_4330_length_12453_cov_12.644943	0	0	0	0	0	0	0	0	0	0	0	0	0	0	0	0	14.02440874	223.6525764	16.13908668	129.773677	0	266.581966	91.16810855	77.93931782	194.9420181	0	0	47.52092176	54.45723974	15.38157438	0	0	0	0	0	0	0	0	0	0	0	0	0	0	0	0	0	0	0
Station67_SUR_ALL_assembly_NODE_2252_length_13097_cov_4.608266	0	0	0	0	0	0	0	0	0	0	0	0	0	0	0	0	0	0	0	0	0	0	0	0	0	0	0	0	0	0	0	0	0	0	0	0	0	0	0	0	0	0	0	0	0	0	0	0	0
Station175_SUR_ALL_assembly_NODE_6808_length_15730_cov_6.118341	0	0	0	0	0	0	0	0	0	0	0	0	6.565525029	0	0	55.279774	0	0	0	0	0	0	0	0	0	0	0	0	0	0	0	0	0	0	0	0	0	0	0	0	0	0	0	0	0	0	0	0	0
Station163_SUR_ALL_assembly_NODE_2363_length_16119_cov_12.029009	0	0	0	0	0	0	0	0	0	0	0	7.369760431	74.51606436	218.5423306	0	18.75370074	40.7618275	0	21.26346306	9.755510254	0	11.45709457	30.29283559	49.75974635	103.6592073	0	0	0	70.05241779	111.1008876	122.46631	0	0	0	0	0	0	0	0	0	0	0	0	0	0	0	0	0	0
Station208_SUR_ALL_assembly_NODE_1297_length_28048_cov_434.568642	0	0	0	0	0	0	0	0	0	0	0	0	0	29.46504579	58.78374379	34.15608052	103.755172	34.52976918	184.4463226	149.9109416	0	15.95991693	44.01385874	86.31068592	268.4727007	0	0	35.45999184	1793.160528	1968.031808	1860.205191	0	0	0	0	0	0	0	0	0	0	0	0	0	0	0	0	0	0
Station208_SUR_ALL_assembly_NODE_1082_length_31795_cov_342.179805	0	0	0	0	0	0	0	0	0	0	0	13.4503102	0	0	0	16.48069283	8.440881048	0	0	20.32518149	0	47.09613202	14.65118475	26.02838935	26.20562431	12.22700689	17.3574992	50.00237854	1929.90927	284.1247221	316.0833383	0	0	0	0	0	0	0	0	0	0	0	0	0	0	0	0	0	0
Station209_SUR_ALL_assembly_NODE_1857_length_33596_cov_237.108524	0	0	0	0	0	0	0	0	0	0	0	12.96063858	0	0	0	0	0	0	0	0	0	0	0	0	0	0	0	0	9.339318954	1409.549665	3329.128226	0	0	0	0	0	0	0	0	0	0	0	0	0	0	0	0	0	0
Station189_DCM_ALL_assembly_NODE_5864_length_11847_cov_70.530020	0	0	0	0	0	0	0	0	0	0	0	7.86422191	0	0	44.87551547	169.7776981	69.82835929	0	35.60163502	104.8218061	0	8.717184815	33.13696335	50.64268449	60.93478123	0	14.38639573	92.5165323	644.9014902	30.76076111	0	0	0	0	0	0	0	0	0	0	0	0	0	0	0	0	0	0	0
Station65_DCM_ALL_assembly_NODE_568_length_31905_cov_9.580565	0	0	0	0	0	0	0	0	0	0	0	0	0	0	0	0	0	0	0	0	0	0	0	0	0	0	0	0	0	0	0	0	0	0	0	0	0	0	0	0	0	0	0	0	0	0	0	0	0
Station208_SUR_ALL_assembly_NODE_3646_length_13517_cov_481.960853	0	0	0	0	0	0	0	0	0	0	0	12.69166922	0	0	0	22.22377864	13.00669442	0	0	29.08691715	0	37.42078262	17.14610747	33.61913217	59.70615238	19.97123548	19.8465576	62.94968021	2021.938266	364.8701531	417.1070983	0	0	0	0	0	0	0	0	0	0	0	0	0	0	0	0	0	0
Station163_MES_ALL_assembly_NODE_1093_length_19780_cov_94.239087	0	0	0	0	0	0	0	0	0	0	0	53.05254799	44.80822067	35.99514758	0	0	0	0	0	0	0	0	0	0	0	0	0	0	79.83198667	25.89471946	34.24783087	0	0	0	0	0	0	0	0	0	0	0	0	0	0	0	0	0	0
Station205_MES_ALL_assembly_NODE_906_length_36823_cov_42.480717	0	0	0	0	0	0	0	0	0	0	0	127.8599272	10.61823255	7.540689511	212.1156021	248.0539626	167.7736708	69.44284053	309.666774	1247.369354	0	32.24504026	0	29.40471344	42.40883462	76.69384067	156.8326495	735.6427806	768.3719253	172.1383127	565.3600379	0	0	0	0	0	0	0	0	0	0	0	0	0	0	0	0	0	0
Station189_DCM_ALL_assembly_NODE_3899_length_15353_cov_110.600405	0	0	0	0	0	0	0	0	0	0	0	0	0	0	60.34383159	118.5305141	45.82298855	0	83.12490619	174.2129695	0	0	19.54952165	42.3144184	66.22083197	25.51988758	27.75528438	91.50115808	812.7198363	629.9303423	512.654329	0	0	0	0	0	0	0	0	0	0	0	0	0	0	0	0	0	0
Station210_SUR_ALL_assembly_NODE_2083_length_41461_cov_674.542844	0	0	0	0	0	0	0	0	0	0	0	0	0	0	0	0	0	0	18.32186492	6.549560192	0	0	0	17.60782401	20.15216096	0	0	219.2718545	745.5709472	816.1453758	3226.310446	0	0	0	0	0	0	0	0	0	0	0	0	0	0	0	0	0	0
Station206_SUR_ALL_assembly_NODE_1858_length_26600_cov_12.731098	0	0	0	0	0	0	0	0	0	0	0	0	0	0	0	0	11.28061334	0	0	0	0	0	10.5108612	38.97640721	54.01055868	37.94249913	11.58889741	45.2200044	242.0690447	232.9948729	1302.917074	0	0	0	0	0	0	0	0	0	0	0	0	0	0	0	0	0	0
Station155_MES_ALL_assembly_NODE_12128_length_10113_cov_3.151720	0	0	0	0	0	0	0	0	0	0	0	10.59370822	0	0	0	0	0	0	0	0	0	0	0	0	0	0	0	0	0	92.59058934	211.8096347	0	0	0	0	0	0	0	0	0	0	0	0	0	0	0	0	0	0
Station209_SUR_ALL_assembly_NODE_6957_length_13535_cov_487.952003	0	0	0	0	0	0	0	0	0	0	0	41.50934108	0	0	0	0	0	0	0	0	0	0	0	0	0	0	0	0	115.8924579	2285.555053	4211.730667	0	0	0	0	0	0	0	0	0	0	0	0	0	0	0	0	0	0
Station196_SUR_ALL_assembly_NODE_2802_length_17276_cov_855.379769	0	0	0	0	0	0	0	0	0	0	0	0	0	0	0	0	0	0	0	0	0	15.46200207	101.7115762	251.0992471	4754.194519	0	0	21.69802202	378.2458384	138.6797995	295.4187626	0	0	0	0	0	0	0	0	0	0	0	0	0	0	0	0	0	0
Station209_SUR_ALL_assembly_NODE_5543_length_16043_cov_285.011258	0	0	0	0	0	0	0	0	0	0	0	7.202852048	0	0	34.87869157	69.06230906	41.26774781	0	39.55365473	49.96099085	0	13.17269608	70.93595417	123.9256791	359.9869737	0	29.49090506	100.7361978	1643.094824	609.9820786	998.858703	0	0	0	0	0	0	0	0	0	0	0	0	0	0	0	0	0	0
Station208_SUR_ALL_assembly_NODE_2578_length_17517_cov_373.203929	0	0	0	0	0	0	0	0	0	0	0	0	0	0	88.62674038	50.98552291	38.09791426	17.59040139	117.4970835	54.46356766	0	12.31604365	0	14.56151329	34.32217629	144.2443647	48.59264058	266.1384809	2139.714529	1228.855487	1140.799815	0	0	0	0	0	0	0	0	0	0	0	0	0	0	0	0	0	0
Station168_IZZ_ALL_assembly_NODE_11814_length_10552_cov_49.464323	0	0	0	0	0	0	0	0	0	0	0	41.31037745	49.71153724	153.159965	0	32.68705712	92.4079902	20.88706778	95.73978521	38.7445358	0	0	0	0	1856.088802	0	21.96169723	47.02315792	528.1606875	576.4370128	732.6034463	0	0	0	0	0	0	0	0	0	0	0	0	0	0	0	0	0	0
Station168_SUR_ALL_assembly_NODE_7507_length_12030_cov_42.831148	0	0	0	0	0	0	0	0	0	0	0	13.66401188	64.76926806	182.4232061	0	40.56974721	51.0854213	0	37.29013198	26.57494864	0	0	102.0702477	325.4044995	1641.102667	0	0	0	119.9699864	165.1935186	317.1447175	0	0	0	0	0	0	0	0	0	0	0	0	0	0	0	0	0	0
Station168_IZZ_ALL_assembly_NODE_4721_length_21621_cov_70.623991	0	0	0	0	0	0	0	0	0	0	0	12.23036835	70.19524804	195.4396072	0	38.55167087	51.78399857	0	35.02660924	26.29613237	0	19.58403898	87.10421742	258.6643029	1285.348206	0	0	0	85.58020716	155.1006009	341.3780308	0	0	0	0	0	0	0	0	0	0	0	0	0	0	0	0	0	0
Station201_DCM_ALL_assembly_NODE_4174_length_16150_cov_90.044362	0	0	0	0	0	0	0	0	0	0	0	27.47540423	13.76181651	39.89905105	0	22.48464806	50.51019147	15.9911523	78.99444559	39.38476437	0	0	0	113.9939312	220.5971723	1174.153329	404.0153621	263.9284734	1936.715527	815.4830999	646.4117948	0	0	0	0	0	0	0	0	0	0	0	0	0	0	0	0	0	0
Station208_SUR_ALL_assembly_NODE_3670_length_13460_cov_611.040283	0	0	0	0	0	0	0	0	0	0	0	0	0	7.377212087	61.73241744	52.4082311	107.4830059	31.61729741	161.1468489	158.9414421	0	0	94.99779389	297.3664245	1320.442493	0	0	42.76479626	1704.701763	1788.325821	1736.205745	0	0	0	0	0	0	0	0	0	0	0	0	0	0	0	0	0	0
Station188_DCM_ALL_assembly_NODE_7232_length_11648_cov_25.710084	0	0	0	0	0	0	0	0	0	0	0	13.84234225	0	0	52.74886352	28.71740834	24.85235653	9.842699929	71.1952402	30.42549744	0	7.655211409	0	10.61397872	25.26098509	91.27530993	32.35345146	137.3572118	1197.406596	1251.321534	1689.989979	0	0	0	0	0	0	0	0	0	0	0	0	0	0	0	0	0	0
Station196_SUR_ALL_assembly_NODE_1590_length_25433_cov_649.232445	0	0	0	0	0	0	0	0	0	0	0	0	0	0	0	0	0	0	0	0	0	0	26.26435582	121.5141435	4467.459363	0	0	0	0	0	0	0	0	0	0	0	0	0	0	0	0	0	0	0	0	0	0	0	0
Station208_SUR_ALL_assembly_NODE_1000_length_33205_cov_355.696380	0	0	0	0	0	0	0	0	0	0	0	0	0	0	0	93.10465238	42.36142849	0	32.53289774	60.44937709	0	0	72.46004482	112.5053881	215.0907627	0	24.04366665	80.49529545	1669.025784	543.1957763	1053.722559	0	0	0	0	0	0	0	0	0	0	0	0	0	0	0	0	0	0
Station193_SUR_ALL_assembly_NODE_3689_length_14066_cov_26.643138	0	0	0	0	0	0	0	0	0	0	0	0	0	0	0	0	0	0	0	0	0	30.22490227	172.2204905	263.180871	323.5504625	0	0	0	109.6478873	33.20213873	70.01154166	0	0	0	0	0	0	0	0	0	0	0	0	0	0	0	0	0	0
Station189_DCM_ALL_assembly_NODE_467_length_48125_cov_176.475161	0	0	0	0	0	0	0	0	0	0	0	6.667492489	0	0	150.4262673	258.4281734	140.3372832	0	128.7923921	232.5052352	0	27.45559532	29.40124081	43.81558738	86.34566161	0	0	12.59742651	93.03435335	37.2560791	80.85901812	0	0	0	0	0	0	0	0	0	0	0	0	0	0	0	0	0	0
Station194_SUR_ALL_assembly_NODE_1826_length_20874_cov_113.788607	0	0	0	0	0	0	0	0	0	0	0	0	0	0	0	0	0	0	0	0	0	24.02806696	269.2735454	675.2474031	777.1105274	0	0	0	0	0	0	0	0	0	0	0	0	0	0	0	0	0	0	0	0	0	0	0	0
Station201_SUR_ALL_assembly_NODE_4097_length_15818_cov_162.953499	0	0	0	0	0	0	0	0	0	0	0	0	0	0	0	0	0	0	0	0	0	19.39387592	23.25474134	44.29798159	52.13750823	282.3611562	98.81794496	57.99124812	175.7698687	52.35591015	27.81404222	0	0	0	0	0	0	0	0	0	0	0	0	0	0	0	0	0	0
Station194_DCM_ALL_assembly_NODE_6346_length_10760_cov_92.893414	0	0	0	0	0	0	0	0	0	0	0	0	0	0	0	0	10.4665202	0	28.23648711	0	0	186.7635488	816.3375926	1792.987874	2320.510509	167.0676534	17.44537873	26.18013733	209.9841637	115.7078687	153.965201	0	0	0	0	0	0	0	0	0	0	0	0	0	0	0	0	0	0
Station209_MES_ALL_assembly_NODE_2439_length_32233_cov_90.617627	0	0	0	0	0	0	0	0	0	0	0	8.436426587	10.98485728	0	56.67642391	170.5666401	66.33625606	0	91.42017726	124.9765514	0	22.17880013	36.52803875	58.85557651	107.9421127	0	27.8026704	213.7842882	1948.438079	1102.308559	1141.320999	0	0	0	0	0	0	0	0	0	0	0	0	0	0	0	0	0	0
Station188_DCM_ALL_assembly_NODE_7374_length_11519_cov_13.533932	0	0	0	0	0	0	0	0	0	0	0	28.35084422	6.596600525	16.55072037	32.5195041	8.98990066	41.75800496	11.46158266	52.65478519	0	0	0	0	0	0	0	0	11.51194922	97.32909913	149.9405792	154.2041502	0	0	0	0	0	0	0	0	0	0	0	0	0	0	0	0	0	0
Station208_SUR_ALL_assembly_NODE_1090_length_31532_cov_482.008895	0	0	0	0	0	0	0	0	0	0	0	22.95082378	22.93371613	62.89422356	0	17.30011574	45.53204521	13.08180405	60.29473207	36.17968834	0	0	0	51.63141847	57.81559278	839.380763	330.1297871	324.1777448	2786.432435	1005.952935	538.5722783	0	0	0	0	0	0	0	0	0	0	0	0	0	0	0	0	0	0
Station196_SUR_ALL_assembly_NODE_1295_length_29155_cov_2252.236598	0	0	0	0	0	0	0	0	0	0	0	0	0	0	0	0	0	0	0	0	0	18.32639054	96.71436804	1997.086339	18965.72315	9.992995809	0	0	29.52821593	55.19781696	165.09462	0	0	0	0	0	0	0	0	0	0	0	0	0	0	0	0	0	0
Station188_DCM_ALL_assembly_NODE_688_length_50837_cov_181.815860	0	0	0	0	0	0	0	0	0	0	0	24.19987327	13.15253843	10.33896934	319.9551179	170.7293371	203.0811918	218.982894	1022.870047	836.3539704	0	146.2418222	231.4454541	335.3175264	421.0622551	0	108.6591598	306.8485208	2193.239615	758.6410837	372.4338274	0	0	0	0	0	0	0	0	0	0	0	0	0	0	0	0	0	0
Station208_SUR_ALL_assembly_NODE_1263_length_28716_cov_301.788284	0	0	0	0	0	0	0	0	0	0	0	12.61245222	5.71458538	0	159.0539754	84.61115574	106.3928494	109.3370552	530.4565996	450.06452	0	113.3950582	175.2788394	261.0584236	335.4887037	0	60.14362918	163.4614842	1205.787764	408.2962321	202.0258771	0	0	0	0	0	0	0	0	0	0	0	0	0	0	0	0	0	0
Station173_DCM_ALL_assembly_NODE_4393_length_21917_cov_40.480240	0	0	0	0	0	0	0	0	0	0	0	43.37517784	9.886305438	23.33464238	52.20660252	21.17713411	62.67929799	19.58232326	85.14039609	49.56418024	0	0	0	0	0	0	0	31.10815941	151.3330901	206.0859969	220.5489764	0	0	0	0	0	0	0	0	0	0	0	0	0	0	0	0	0	0
Station82_SUR_COMBINED_FINAL_NODE_1746_length_20407_cov_7.567266	0	0	0	0	0	0	0	0	0	0	0	0	0	0	0	0	0	0	0	0	0	0	0	0	0	0	0	0	0	0	0	0	0	0	0	0	0	0	0	0	0	0	0	0	0	0	0	0	0
Station210_SUR_ALL_assembly_NODE_9607_length_13108_cov_65.444879	0	0	0	0	0	0	0	0	0	0	0	0	0	0	0	0	0	0	0	0	0	0	0	0	14.89301451	27.56069617	0	20.51427238	365.1218068	164.9314734	210.8102595	0	0	0	0	0	0	0	0	0	0	0	0	0	0	0	0	0	0
Station175_ZZZ_ALL_assembly_NODE_3266_length_16591_cov_23.711901	0	0	0	0	0	0	0	0	0	0	0	0	0	0	88.15490288	138.3150251	75.74277139	0	87.20005011	189.24239	0	11.24488363	30.72688764	43.72154663	74.23788082	0	0	0	0	24.27200917	0	0	0	0	0	0	0	0	0	0	0	0	0	0	0	0	0	0	0
Station158_DCM_ALL_assembly_NODE_7916_length_11360_cov_5.958072	0	0	0	0	0	0	0	0	0	0	0	25.87337851	0	0	0	0	0	0	0	0	0	0	0	0	0	0	0	0	0	0	6.604007079	0	0	0	0	0	0	0	0	0	0	0	0	0	0	0	0	0	0
Station84_SUR_COMBINED_FINAL_NODE_795_length_46091_cov_59.760687	0	0	0	0	0	0	0	0	0	0	0	0	0	0	0	0	0	0	0	0	0	0	0	0	0	0	0	0	0	0	0	0	0	0	0	0	0	0	0	0	0	0	0	0	0	0	0	0	0
Station194_DCM_ALL_assembly_NODE_6149_length_10984_cov_53.152987	0	0	0	0	0	0	0	0	0	0	0	0	0	0	0	0	0	0	0	19.3777306	0	52.88048803	304.6715763	566.8110189	753.2848644	0	22.10299373	22.94899378	152.1527007	95.23790224	160.986565	0	0	0	0	0	0	0	0	0	0	0	0	0	0	0	0	0	0
Station193_SUR_ALL_assembly_NODE_2765_length_17067_cov_99.643311	0	0	0	0	0	0	0	0	0	0	0	0	0	0	0	0	22.24404754	0	106.1027401	78.99065889	0	301.1356042	481.3048123	699.8042289	960.7386546	0	0	0	232.8008772	88.27251459	51.1570722	0	0	0	0	0	0	0	0	0	0	0	0	0	0	0	0	0	0
Station84_SUR_COMBINED_FINAL_NODE_737_length_49454_cov_113.925343	0	0	0	0	0	0	0	0	0	0	0	0	0	0	0	0	0	0	0	0	0	0	0	0	0	0	0	0	0	0	0	0	0	0	0	0	0	0	0	0	0	0	0	0	0	0	0	0	0
Station210_SUR_ALL_assembly_NODE_5475_length_20701_cov_235.941441	0	0	0	0	0	0	0	0	0	0	0	85.18591199	0	0	0	7.812623489	0	0	0	11.72208267	0	7.056703041	4.761950591	12.69854865	22.02905489	24.91214048	15.46162761	24.58985388	178.3063513	208.4014257	826.3440803	0	0	0	0	0	0	0	0	0	0	0	0	0	0	0	0	0	0
Station196_SUR_ALL_assembly_NODE_656_length_46820_cov_834.374383	0	0	0	0	0	0	0	0	0	0	0	8.586386215	15.99264042	0	0	56.63954101	20.59941494	0	20.67773083	60.26451929	0	582.3863075	472.5129795	736.0199306	5175.661193	0	9.48797359	113.0356063	3655.296622	461.589297	625.6925269	0	0	0	0	0	0	0	0	0	0	0	0	0	0	0	0	0	0
Station194_SUR_ALL_assembly_NODE_2197_length_18371_cov_165.016052	0	0	0	0	0	0	0	0	0	0	0	0	7.413489364	0	0	34.07176309	15.52885599	0	15.09520745	37.20405407	0	268.1257777	266.3014459	459.8096269	2682.560145	0	0	61.24287841	1598.289559	252.4715747	369.546256	0	0	0	0	0	0	0	0	0	0	0	0	0	0	0	0	0	0
Station180_ZZZ_ALL_assembly_NODE_1829_length_31598_cov_33.810322	0	0	0	0	0	0	0	0	0	0	0	0	0	12.69609479	46.79973423	26.63401569	75.66876293	28.99620667	129.8139662	121.1465423	0	0	43.61066016	123.2900333	403.9976807	0	0	30.30149389	1345.988039	1471.900599	1368.42163	0	0	0	0	0	0	0	0	0	0	0	0	0	0	0	0	0	0
Station209_SUR_ALL_assembly_NODE_9968_length_10285_cov_181.511828	0	0	0	0	0	0	0	0	0	0	0	18.18969768	0	0	127.6948021	78.47419273	77.86004008	24.28725698	153.0108363	116.2711908	0	11.63990834	0	110.5292262	132.6415243	809.9391736	115.1053817	91.78093017	1047.311474	589.0315965	359.8046144	0	0	0	0	0	0	0	0	0	0	0	0	0	0	0	0	0	0
Station210_SUR_ALL_assembly_NODE_5386_length_20961_cov_269.346743	0	0	0	0	0	0	0	0	0	0	0	0	0	0	0	0	0	0	0	0	0	0	35.36297015	60.50738484	166.392732	0	0	11.80484563	55.79988229	377.7900548	1403.01604	0	0	0	0	0	0	0	0	0	0	0	0	0	0	0	0	0	0
Station173_DCM_ALL_assembly_NODE_9481_length_12241_cov_12.634581	0	0	0	0	0	0	0	0	0	0	0	0	0	0	0	16.33580936	31.83186404	0	14.01564004	6.837990814	0	0	9.534068799	101.1787024	1607.163129	0	0	6.287189461	41.44404028	11.84605369	60.55973932	0	0	0	0	0	0	0	0	0	0	0	0	0	0	0	0	0	0
Station189_DCM_ALL_assembly_NODE_4365_length_14326_cov_67.941420	0	0	0	0	0	0	0	0	0	0	0	0	0	0	0	74.06593497	38.02390579	0	27.61952772	67.61207087	0	0	54.2645692	102.3259124	116.4532608	31.04794972	28.95501225	14.50301374	62.27911606	45.58481797	87.98420946	0	0	0	0	0	0	0	0	0	0	0	0	0	0	0	0	0	0
Station194_DCM_ALL_assembly_NODE_6658_length_10404_cov_33.907817	0	0	0	0	0	0	0	0	0	0	0	0	0	0	0	87.69527358	35.42656102	0	46.83895034	65.41387992	0	83.26018486	127.15516	216.1887961	418.7232908	0	18.68646167	124.0088181	1098.234399	648.5528604	826.2379132	0	0	0	0	0	0	0	0	0	0	0	0	0	0	0	0	0	0
Station209_MES_ALL_assembly_NODE_2173_length_34961_cov_170.832980	0	0	0	0	0	0	0	0	0	0	0	0	6.626023069	0	0	7.35026312	17.7397121	0	0	0	0	0	15.91722831	57.46455711	76.67122361	54.33382622	15.72526619	60.09402026	329.8268983	306.361255	1651.755761	0	0	0	0	0	0	0	0	0	0	0	0	0	0	0	0	0	0
Station196_SUR_ALL_assembly_NODE_2933_length_16658_cov_33.421912	0	0	0	0	0	0	0	0	0	0	0	0	0	0	0	29.14374577	0	0	20.74063124	23.90652838	0	37.56363458	61.56526845	99.44286691	183.3949567	0	0	36.69911971	290.8478471	107.4525502	132.1555992	0	0	0	0	0	0	0	0	0	0	0	0	0	0	0	0	0	0
Station191_SUR_ALL_assembly_NODE_2395_length_15428_cov_5.796071	0	0	0	0	0	0	0	0	0	0	0	0	0	0	0	0	0	0	0	0	0	31.78479054	46.08279339	80.36304396	166.228744	0	0	16.27383662	144.4177113	83.77357495	92.08612263	0	0	0	0	0	0	0	0	0	0	0	0	0	0	0	0	0	0
Station84_SUR_COMBINED_FINAL_NODE_1985_length_22555_cov_22.392889	0	0	0	0	0	0	0	0	0	0	0	0	0	0	0	0	0	0	0	0	0	0	0	0	0	0	0	0	0	0	0	0	0	0	0	0	0	0	0	0	0	0	0	0	0	0	0	0	0
Station84_SUR_COMBINED_FINAL_NODE_3524_length_14342_cov_62.627913	0	0	0	0	0	0	0	0	0	0	0	0	0	0	0	0	0	0	0	0	0	0	0	0	0	0	0	0	0	0	0	0	0	0	0	0	0	0	0	0	0	0	0	0	0	0	0	0	0
Station67_SUR_ALL_assembly_NODE_922_length_23798_cov_13.907383	0	0	0	0	0	0	0	0	0	0	0	0	0	0	0	0	0	0	0	0	0	0	0	0	0	0	0	0	0	0	0	0	0	0	0	0	0	0	0	0	0	0	0	0	0	0	0	0	0
Station209_MES_ALL_assembly_NODE_434_length_108709_cov_92.127653-0to88800-prophage	0	0	0	0	0	0	0	0	0	0	0	59.02772072	0	258.5618387	0	0	0	0	0	0	0	0	0	0	0	0	0	0	0	307.0193525	759.9363728	0	0	0	0	0	0	0	0	0	0	0	0	0	0	0	0	0	0
Station82_SUR_COMBINED_FINAL_NODE_560_length_43964_cov_229.047485	0	0	0	0	0	0	0	0	0	0	0	0	0	100.80456	0	0	0	0	0	0	0	0	0	0	0	0	0	0	0	86.61309411	234.0161203	0	0	0	0	0	0	0	0	0	0	0	0	0	0	0	0	0	0
Station85_SUR_COMBINED_FINAL_NODE_1054_length_29179_cov_38.523108	0	0	0	0	0	0	0	0	0	0	0	0	0	0	0	0	0	0	0	0	0	0	0	0	0	0	0	0	0	0	0	0	0	0	0	0	0	0	0	0	0	0	0	0	0	0	0	0	0
Station85_DCM_COMBINED_FINAL_NODE_5576_length_10183_cov_31.561710	0	0	0	0	0	0	0	0	0	0	0	0	0	0	0	0	0	0	0	0	0	0	0	0	0	0	0	0	0	0	0	0	0	0	0	0	0	0	0	0	0	0	0	0	0	0	0	0	0
Station67_SUR_ALL_assembly_NODE_1056_length_21804_cov_14.065428	0	0	0	0	0	0	0	0	0	0	0	0	0	0	0	0	0	0	0	0	0	0	0	0	0	0	0	0	0	0	0	0	0	0	0	0	0	0	0	0	0	0	0	0	0	0	0	0	0
Station210_SUR_ALL_assembly_NODE_1759_length_46496_cov_163.442648	0	0	0	0	0	0	0	0	0	0	0	48.09982728	0	180.2741429	0	0	0	0	0	0	0	0	0	0	0	0	0	0	0	228.671426	580.6255893	0	0	0	0	0	0	0	0	0	0	0	0	0	0	0	0	0	0
Station210_SUR_ALL_assembly_NODE_2621_length_34995_cov_85.422811	0	0	0	0	0	0	0	0	0	0	0	13.18907831	0	34.79487913	0	0	0	0	0	0	0	0	0	0	0	0	0	0	0	100.2469048	284.4537125	0	0	0	0	0	0	0	0	0	0	0	0	0	0	0	0	0	0
Station78_DCM_ALL_assembly_NODE_2041_length_13806_cov_3.131409	0	0	0	0	0	0	0	0	0	0	0	0	0	0	0	0	0	0	0	0	0	0	0	0	0	0	0	0	0	0	0	0	0	0	0	0	0	0	0	0	0	0	0	0	0	0	0	0	0
Station209_SUR_ALL_assembly_NODE_1861_length_33572_cov_25.130411	0	0	0	0	0	0	0	0	0	0	0	8.3623679	0	0	0	0	0	0	0	0	0	10.78463391	6.892592157	162.0278557	67.71807659	137.7822045	96.1983596	222.7795691	88.22923236	83.71209283	80.67827072	0	0	0	0	0	0	0	0	0	0	0	0	0	0	0	0	0	0
Station158_DCM_ALL_assembly_NODE_2772_length_25808_cov_30.484953	0	0	0	0	0	0	0	0	0	0	0	14.59803561	0	60.22344047	0	0	0	0	0	0	0	0	0	0	0	0	0	0	0	21.7810877	90.9688814	0	0	0	0	0	0	0	0	0	0	0	0	0	0	0	0	0	0
Station188_DCM_ALL_assembly_NODE_1687_length_30932_cov_33.979564	0	0	0	0	0	0	0	0	0	0	0	0	0	15.89407301	46.33618185	11.12990079	13.43703995	0	138.6873857	57.70491603	0	0	0	0	0	33.76410912	25.85682809	37.29515589	43.23343218	37.859559	16.8571814	0	0	0	0	0	0	0	0	0	0	0	0	0	0	0	0	0	0
Station210_SUR_ALL_assembly_NODE_11193_length_11575_cov_85.421181	0	0	0	0	0	0	0	0	0	0	0	18.49330145	0	34.50703371	0	0	0	0	0	16.58825688	0	27.03301075	24.68031129	41.46718092	28.63640479	36.45418791	21.86778676	31.00060401	21.09334205	90.57421437	249.9599131	0	0	0	0	0	0	0	0	0	0	0	0	0	0	0	0	0	0
Station155_DCM_ALL_assembly_NODE_5249_length_15738_cov_8.586941	0	0	0	0	0	0	0	0	0	0	0	10.60513021	0	18.31651121	0	0	0	0	0	0	0	0	0	0	0	0	0	0	0	96.41382251	297.2101507	0	0	0	0	0	0	0	0	0	0	0	0	0	0	0	0	0	0
Station67_SUR_ALL_assembly_NODE_648_length_29233_cov_13.378950	0	0	0	0	0	0	0	0	0	0	0	0	0	0	0	0	0	0	0	0	0	0	0	0	0	0	0	0	0	0	0	0	0	0	0	0	0	0	0	0	0	0	0	0	0	0	0	0	0
Station194_SUR_ALL_assembly_NODE_1445_length_24363_cov_174.499301	0	0	0	0	0	0	0	0	0	0	0	0	0	1292.431788	0	13.62854689	19.39530892	0	53.96677186	92.61900576	0	454.1897653	674.0624857	1301.116447	893.9267825	755.5312236	485.8596346	885.7859611	360.5852143	53.66374839	20.35455592	0	0	0	0	0	0	0	0	0	0	0	0	0	0	0	0	0	0
Station191_SUR_ALL_assembly_NODE_821_length_28889_cov_84.443504	0	0	0	0	0	0	0	0	0	0	0	39.36458679	15.90966224	16.77716398	0	13.2627755	35.82636337	0	24.71272555	27.13083311	0	630.1852161	106.8679602	951.8730536	376.9964584	73.43410622	45.44190102	232.8215944	107.6163066	71.24405491	100.0919457	0	0	0	0	0	0	0	0	0	0	0	0	0	0	0	0	0	0
Station194_SUR_ALL_assembly_NODE_255_length_74793_cov_150.287337	0	0	0	0	0	0	0	0	0	0	0	0	0	42.7990154	0	0	0	0	0	9.864764277	0	43.89918786	314.9675151	957.3818387	913.6356634	42.03544078	44.23269594	105.7813785	77.28421554	29.95194285	62.17330473	0	0	0	0	0	0	0	0	0	0	0	0	0	0	0	0	0	0
Station155_DCM_ALL_assembly_NODE_7766_length_11420_cov_8.607215	0	0	0	0	0	0	0	0	0	0	0	8.140928743	0	21.22977277	0	0	0	0	0	0	0	0	0	0	0	0	0	0	0	87.07331468	262.5429156	0	0	0	0	0	0	0	0	0	0	0	0	0	0	0	0	0	0
Station168_IZZ_ALL_assembly_NODE_12577_length_10013_cov_19.417855	0	0	0	0	0	0	0	0	0	0	0	10.54949408	0	37.86223185	0	0	0	0	0	0	0	0	0	0	0	0	0	0	0	7.613636078	55.59269538	0	0	0	0	0	0	0	0	0	0	0	0	0	0	0	0	0	0
Station191_SUR_ALL_assembly_NODE_1154_length_23742_cov_80.203445	0	0	0	0	0	0	0	0	0	0	0	39.023401	17.27632288	0	30.7846003	14.66331573	37.7791688	0	23.79152443	29.90719635	0	717.9225007	101.8598832	921.8353066	341.0194552	69.38886465	45.69046224	243.0860931	109.2001117	72.80080622	99.52513592	0	0	0	0	0	0	0	0	0	0	0	0	0	0	0	0	0	0
Station210_SUR_ALL_assembly_NODE_13261_length_10032_cov_96.015135	0	0	0	0	0	0	0	0	0	0	0	11.13054159	0	27.23385271	0	0	0	0	0	0	0	0	0	0	0	0	0	0	0	97.09519966	280.7872895	0	0	0	0	0	0	0	0	0	0	0	0	0	0	0	0	0	0
Station208_SUR_ALL_assembly_NODE_2616_length_17271_cov_119.776138	0	0	0	0	0	0	0	0	0	0	0	0	0	1700.491775	91.11848975	19.78728201	35.12856925	0	113.642314	196.2936447	0	400.3391701	385.899262	645.3907717	497.8065046	889.4864401	584.5026821	1110.866447	488.0647629	86.82678926	42.25716363	0	0	0	0	0	0	0	0	0	0	0	0	0	0	0	0	0	0
Station196_SUR_ALL_assembly_NODE_2505_length_18570_cov_141.952687	0	0	0	0	0	0	0	0	0	0	0	8.776507022	0	574.6254926	0	0	0	0	38.3518553	39.28949487	0	100.0262278	384.2159955	1015.836436	1016.481337	147.3857069	110.8707946	235.4919134	141.7823691	61.87608905	115.0357784	0	0	0	0	0	0	0	0	0	0	0	0	0	0	0	0	0	0
Station206_MES_ALL_assembly_NODE_1747_length_39186_cov_44.995119	0	0	0	0	0	0	0	0	0	0	0	10.05798021	0	0	0	0	0	0	0	0	0	23.88291835	18.00088847	232.0620908	102.7799071	203.3035876	142.594012	322.5717762	126.7851373	118.8079407	109.7168912	0	0	0	0	0	0	0	0	0	0	0	0	0	0	0	0	0	0
Station175_ZZZ_ALL_assembly_NODE_1598_length_28937_cov_50.421924	0	0	0	0	0	0	0	0	0	0	0	38.03926791	17.23962735	69.78843417	42.61864921	14.71438122	37.90486572	0	27.66190743	29.56850888	0	366.1805566	94.1198728	813.4237387	326.6845978	67.40193313	48.57411696	233.1304961	113.7233633	72.61218144	96.80983026	0	0	0	0	0	0	0	0	0	0	0	0	0	0	0	0	0	0
Station188_DCM_ALL_assembly_NODE_7048_length_11877_cov_45.880646	0	0	0	0	0	0	0	0	0	0	0	0	0	390.2069232	61.08327841	12.85266819	21.25452692	0	167.2749553	85.47117054	0	0	0	0	0	147.3805594	97.30805404	173.456134	112.1217703	60.47572917	26.19989186	0	0	0	0	0	0	0	0	0	0	0	0	0	0	0	0	0	0
Station191_SUR_ALL_assembly_NODE_1342_length_21798_cov_96.797774	0	0	0	0	0	0	0	0	0	0	0	19.68560945	7.353652505	0	0	8.257566172	21.11277526	0	24.55034434	31.94063224	0	575.0457379	90.3347146	519.2999784	226.5447267	138.1689527	74.80658696	166.8514	79.9188736	45.8922286	57.1825706	0	0	0	0	0	0	0	0	0	0	0	0	0	0	0	0	0	0
Station180_ZZZ_ALL_assembly_NODE_1431_length_37017_cov_13.282073	0	0	0	0	0	0	0	0	0	0	0	0	0	0	45.04287487	7.616674531	11.69059676	9.253690776	33.31892988	410.8917084	0	89.49055133	137.7568285	157.0258457	114.8671894	50.68940261	26.61586598	83.0228474	51.16579857	19.75695286	0	0	0	0	0	0	0	0	0	0	0	0	0	0	0	0	0	0	0
Station201_DCM_ALL_assembly_NODE_7477_length_11034_cov_111.158667	0	0	0	0	0	0	0	0	0	0	0	0	0	89.47573095	0	0	9.227955222	0	39.9274884	38.9726582	0	138.2287919	31.59534233	43.58048551	37.09801486	332.3683446	193.612386	138.1661181	64.88675024	74.18236331	27.4619065	0	0	0	0	0	0	0	0	0	0	0	0	0	0	0	0	0	0
Station201_DCM_ALL_assembly_NODE_2754_length_21028_cov_272.927717	0	0	0	0	0	0	0	0	0	0	0	0	0	1576.152333	102.9662091	22.20834024	35.89763078	0	107.8809037	210.4372335	0	655.3014383	645.8701394	1101.682143	826.0588106	1327.113426	836.2551302	1418.736424	569.2178414	104.3832192	47.69713403	0	0	0	0	0	0	0	0	0	0	0	0	0	0	0	0	0	0
Station173_DCM_ALL_assembly_NODE_2813_length_30660_cov_9.817481	0	0	0	0	0	0	0	0	0	0	0	0	0	0	51.69499646	6.749352983	14.48843008	6.366653486	31.58225388	330.2141674	0	78.76792712	97.78091595	106.8668615	77.49415298	41.97126873	24.73937958	75.57783684	42.69432271	16.91683679	0	0	0	0	0	0	0	0	0	0	0	0	0	0	0	0	0	0	0
Station180_SUR_ALL_assembly_NODE_5540_length_20357_cov_65.238499	0	0	0	0	0	0	0	0	0	0	0	0	0	939.439053	0	0	0	649.0662224	60.27287306	200.8796915	0	201.4318268	179.1730365	247.679821	233.3130753	248.23535	150.1650057	311.1475358	164.9028448	35.24119642	0	0	0	0	0	0	0	0	0	0	0	0	0	0	0	0	0	0	0
Station208_SUR_ALL_assembly_NODE_1546_length_24900_cov_42.969571	0	0	0	0	0	0	0	0	0	0	0	0	0	0	0	0	0	0	0	0	0	16.50238691	25.10945483	137.2367988	69.89049056	91.7125035	72.02761226	169.9413771	72.22835391	51.92284916	45.47961492	0	0	0	0	0	0	0	0	0	0	0	0	0	0	0	0	0	0
Station163_MES_ALL_assembly_NODE_1372_length_15378_cov_10.669451	0	0	0	0	0	0	0	0	0	0	0	24.35167515	0	132.8625611	0	0	0	0	15.0840549	44.43841848	0	15.64343784	17.20465892	28.31236049	19.96383099	107.8845475	59.43283888	99.34149877	45.99671027	51.80316793	89.46353045	0	0	0	0	0	0	0	0	0	0	0	0	0	0	0	0	0	0
Station158_SUR_ALL_assembly_NODE_4967_length_18557_cov_7.279267	0	0	0	0	0	0	0	0	0	0	0	39.42095982	0	0	0	0	11.05232267	0	12.19331241	16.40208802	0	117.3485207	44.29189046	222.1272952	88.59409085	110.8309713	54.7601465	33.21189187	16.35116277	11.91260958	31.51497692	0	0	0	0	0	0	0	0	0	0	0	0	0	0	0	0	0	0
Station201_SUR_ALL_assembly_NODE_6161_length_11695_cov_58.462629	0	0	0	0	0	0	0	0	0	0	0	0	0	0	0	0	0	0	10.84429925	23.58881768	0	105.0347737	22.31300969	33.50114586	24.54994336	243.5535354	123.8201016	38.27947989	22.54818505	50.81617089	18.49385207	0	0	0	0	0	0	0	0	0	0	0	0	0	0	0	0	0	0
Station175_ZZZ_ALL_assembly_NODE_1565_length_29345_cov_48.669409	0	0	0	0	0	0	0	0	0	0	0	21.42764662	13.34295849	0	30.83513952	13.07949395	35.8917571	0	18.47933901	24.69971259	0	94.47934595	34.2052643	441.9710547	143.5074376	42.64353105	40.24279304	216.8409743	98.47265431	64.89617464	78.91671471	0	0	0	0	0	0	0	0	0	0	0	0	0	0	0	0	0	0
Station82_SUR_COMBINED_FINAL_NODE_1798_length_19992_cov_68.712745	0	0	0	0	0	0	0	0	0	0	0	0	0	0	0	0	0	0	0	0	0	0	0	0	0	0	0	0	0	0	75.37517699	0	0	0	0	0	0	0	0	0	0	0	0	0	0	0	0	0	0
Station180_SUR_ALL_assembly_NODE_2197_length_40466_cov_66.583925	0	0	0	0	0	0	0	0	0	0	0	0	0	0	0	0	0	650.3504408	0	134.036769	0	78.3536105	44.37007593	37.32634037	54.07974112	0	0	0	0	0	0	0	0	0	0	0	0	0	0	0	0	0	0	0	0	0	0	0	0
Station168_DCM_ALL_assembly_NODE_3514_length_24785_cov_1465.869632	0	0	0	0	0	0	0	0	0	0	0	0	0	9682.771354	88.81315554	12.56171368	46.55289216	0	68.92993305	96.74094156	0	42.98052574	46.90531851	72.11053292	57.83481013	55.4655879	40.38322798	74.02052424	40.67779333	29.58633313	19.41455243	0	0	0	0	0	0	0	0	0	0	0	0	0	0	0	0	0	0
Station191_SUR_ALL_assembly_NODE_3487_length_12098_cov_16.900523	0	0	0	0	0	0	0	0	0	0	0	0	0	0	0	0	8.360998893	0	0	0	0	135.9013614	78.32570771	74.87907514	66.40531848	0	0	11.26706861	6.552095643	8.72359737	0	0	0	0	0	0	0	0	0	0	0	0	0	0	0	0	0	0	0
Station206_SUR_ALL_assembly_NODE_1845_length_26704_cov_99.746595	0	0	0	0	0	0	0	0	0	0	0	6.797924205	0	0	0	0	0	0	0	0	0	0	10.88846544	130.6687491	57.02255706	101.8636989	73.88212878	165.5197617	70.03873481	58.43965605	57.80436506	0	0	0	0	0	0	0	0	0	0	0	0	0	0	0	0	0	0
Station191_SUR_ALL_assembly_NODE_1788_length_18467_cov_85.139854	0	0	0	0	0	0	0	0	0	0	0	0	0	0	0	0	8.653116969	0	0	12.47899455	0	611.3053316	42.17842866	304.5705554	111.5323396	24.7865417	14.63926477	69.26952042	29.47519438	18.29093246	20.57010744	0	0	0	0	0	0	0	0	0	0	0	0	0	0	0	0	0	0
Station85_DCM_COMBINED_FINAL_NODE_1692_length_22464_cov_33.101165	0	0	0	0	0	0	0	0	0	0	0	0	0	0	0	0	0	0	0	0	0	0	0	0	0	0	0	0	0	0	0	0	0	0	0	0	0	0	0	0	0	0	0	0	0	0	0	0	0
Station168_SUR_ALL_assembly_NODE_6800_length_13129_cov_935.073581	0	0	0	0	0	0	0	0	0	0	0	11.65153155	0	5515.481512	44.02463381	0	29.70206482	0	43.78047341	64.17450227	0	152.801529	32.5945736	31.60726967	18.44352556	198.7037897	102.3783582	21.08470014	13.88275293	10.87308412	12.55375535	0	0	0	0	0	0	0	0	0	0	0	0	0	0	0	0	0	0
Station191_SUR_ALL_assembly_NODE_4672_length_10076_cov_83.694541	0	0	0	0	0	0	0	0	0	0	0	0	0	0	0	0	0	0	0	18.82403121	0	570.5465902	35.37068351	190.370257	84.1459163	14.59004841	0	55.23033935	23.27235684	15.61168467	16.95574431	0	0	0	0	0	0	0	0	0	0	0	0	0	0	0	0	0	0
Station189_DCM_ALL_assembly_NODE_3084_length_17763_cov_45.451886	0	0	0	0	0	0	0	0	0	0	0	0	0	624.2244649	0	0	12.15500968	0	20.26776287	67.10906534	0	0	0	0	0	0	25.15163796	136.2522081	40.88474842	29.01299738	21.59726744	0	0	0	0	0	0	0	0	0	0	0	0	0	0	0	0	0	0
Station180_SUR_ALL_assembly_NODE_3987_length_26240_cov_64.406187	0	0	0	0	0	0	0	0	0	0	0	0	0	0	0	0	0	630.1304705	0	142.9789923	0	155.6760228	107.9825414	147.2338528	136.7907624	0	0	0	0	0	0	0	0	0	0	0	0	0	0	0	0	0	0	0	0	0	0	0	0
Station205_SUR_ALL_assembly_NODE_2570_length_16763_cov_19.691046	0	0	0	0	0	0	0	0	0	0	0	0	0	10.70229596	0	0	0	0	26.03675699	24.35884003	0	105.0862187	14.63540742	31.14533803	18.76424168	256.3227447	136.4041054	49.3848953	28.15683912	67.41634489	29.43053235	0	0	0	0	0	0	0	0	0	0	0	0	0	0	0	0	0	0
Station194_DCM_ALL_assembly_NODE_5305_length_12154_cov_8.769568	0	0	0	0	0	0	0	0	0	0	0	0	0	0	0	0	0	0	0	0	0	81.95201001	79.13490974	96.18148151	46.20105716	30.19792738	0	0	0	0	0	0	0	0	0	0	0	0	0	0	0	0	0	0	0	0	0	0	0
Station206_SUR_ALL_assembly_NODE_7110_length_10345_cov_234.448494	0	0	0	0	0	0	0	0	0	0	0	0	0	618.8226702	44.12571226	10.66556114	13.7240675	0	35.36163202	91.27081112	0	242.8226077	341.0481526	651.364536	453.9409953	382.3477367	320.0111486	850.1515118	321.2226975	53.53362117	23.4907281	0	0	0	0	0	0	0	0	0	0	0	0	0	0	0	0	0	0
Station168_DCM_ALL_assembly_NODE_6066_length_16256_cov_247.996358	0	0	0	0	0	0	0	0	0	0	0	0	0	527.49237	0	0	9.085028817	0	14.95691576	57.46849032	0	0	0	0	0	0	19.78150952	112.8944398	30.8934354	22.7295838	15.0216301	0	0	0	0	0	0	0	0	0	0	0	0	0	0	0	0	0	0
Station67_SUR_ALL_assembly_NODE_2147_length_13646_cov_18.543227	0	0	0	0	0	0	0	0	0	0	0	0	0	0	0	0	0	0	0	0	0	0	0	0	0	0	0	0	0	0	0	0	0	0	0	0	0	0	0	0	0	0	0	0	0	0	0	0	0
Station67_SUR_ALL_assembly_NODE_2404_length_12471_cov_27.147229	0	0	0	0	0	0	0	0	0	0	0	0	0	0	0	0	0	0	0	0	0	0	0	0	0	0	0	0	0	0	0	0	0	0	0	0	0	0	0	0	0	0	0	0	0	0	0	0	0
Station208_SUR_ALL_assembly_NODE_5490_length_10064_cov_4.869218	0	0	0	0	0	0	0	0	0	0	0	0	0	0	0	0	0	0	0	0	0	0	0	0	0	0	0	0	37.19513248	8.542135562	0	0	0	0	0	0	0	0	0	0	0	0	0	0	0	0	0	0	0
Station100_DCM_ALL_assembly_NODE_1093_length_19553_cov_3.240281	0	0	0	0	0	0	0	0	0	0	0	0	0	0	0	0	0	0	0	0	0	0	0	0	0	0	0	0	0	0	0	0	0	0	0	0	0	0	0	0	0	0	0	0	0	0	0	0	0
Station205_MES_ALL_assembly_NODE_2975_length_18162_cov_46.259402	0	0	0	0	0	0	0	0	0	0	0	175.3400196	7.49580637	0	52.56949071	15.50490661	11.25085332	20.59479429	130.4670599	168.3656942	0	53.63562829	43.05740158	56.96431257	74.03204171	142.8696415	73.79037222	153.9367491	69.03166738	245.6721292	370.8778789	0	0	0	0	0	0	0	0	0	0	0	0	0	0	0	0	0	0
Station102_DCM_ALL_assembly_NODE_356_length_36597_cov_10.617344	0	84.54320649	0	0	0	0	0	0	0	0	0	0	0	0	0	0	0	0	0	0	0	0	0	0	0	0	0	0	0	0	0	0	0	0	0	0	0	0	0	0	0	0	0	0	0	0	0	0	0
Station168_IZZ_ALL_assembly_NODE_435_length_94642_cov_43.584023	0	0	0	0	0	0	0	0	0	0	0	115.9198984	12.09035153	29.92575489	63.19764063	20.22707856	24.27477723	0	76.43694147	13.91852556	0	0	0	0	0	0	0	0	0	39.99859976	104.1353646	0	0	0	0	0	0	0	0	0	0	0	0	0	0	0	0	0	0
Station194_DCM_ALL_assembly_NODE_1331_length_32463_cov_30.199395	0	0	0	0	0	0	0	0	0	0	0	0	0	0	0	0	0	0	0	0	0	10.75569605	83.35587301	58.91652885	86.31320565	0	0	0	0	0	0	0	0	0	0	0	0	0	0	0	0	0	0	0	0	0	0	0	0
Station188_DCM_ALL_assembly_NODE_1860_length_29322_cov_42.788738	0	0	0	0	0	0	0	0	0	0	0	6.737129761	34.96323903	149.8524804	319.1957868	26.78602457	230.795209	40.49705661	319.4399818	58.84902416	0	33.21836277	679.1452421	458.8387432	331.1519897	46.83255921	184.0309327	419.677339	365.0106325	766.9328139	141.3356955	0	0	0	0	0	0	0	0	0	0	0	0	0	0	0	0	0	0
Station180_SUR_ALL_assembly_NODE_467_length_116843_cov_12.816257	0	0	0	0	0	0	0	0	0	0	0	79.23137253	0	0	0	0	7.043334914	105.1765087	143.4428356	199.7972027	0	26.19059759	15.64796178	15.58681867	16.77844947	36.48816135	20.76756952	63.20160314	19.94705028	92.19782003	87.15066561	0	0	0	0	0	0	0	0	0	0	0	0	0	0	0	0	0	0
Station209_SUR_ALL_assembly_NODE_2888_length_25242_cov_187.953865	0	0	0	0	0	0	0	0	0	0	0	0	32.82795574	16.37746559	66.96778377	0	28.71293578	0	56.21378882	18.82840137	0	53.56443198	90.21130078	160.824047	60.22672887	247.4165558	142.0990435	80.00841519	56.93899049	223.9546128	54.94691825	0	0	0	0	0	0	0	0	0	0	0	0	0	0	0	0	0	0
Station205_MES_ALL_assembly_NODE_1592_length_26766_cov_58.479353	0	0	0	0	0	0	0	0	0	0	0	0	27.78612179	0	35.03030924	0	11.20738803	0	30.85599944	13.96659733	0	62.28942542	34.86195208	155.283915	40.84667808	305.1240476	166.6678334	50.66435644	33.33071646	174.2994393	43.37586722	0	0	0	0	0	0	0	0	0	0	0	0	0	0	0	0	0	0
Station168_DCM_ALL_assembly_NODE_492_length_102930_cov_22.954420	0	0	0	0	0	0	0	0	0	0	0	127.3606759	13.83421581	31.63053501	69.52912814	22.45377126	25.7091318	0	81.46852859	15.39913608	0	0	0	0	0	0	0	0	0	42.95690477	106.1461063	0	0	0	0	0	0	0	0	0	0	0	0	0	0	0	0	0	0
Station155_MES_ALL_assembly_NODE_464_length_104093_cov_12.358888	0	0	0	0	0	0	0	0	0	0	0	20.87754901	0	0	0	0	0	0	0	0	0	0	0	0	0	0	0	0	0	0	0	0	0	0	0	0	0	0	0	0	0	0	0	0	0	0	0	0	0
Station158_SUR_ALL_assembly_NODE_9985_length_10368_cov_9.521672	0	0	0	0	0	0	0	0	0	0	0	45.66141739	0	0	0	0	0	0	0	0	0	0	0	0	0	0	0	0	0	35.54890551	108.2440046	0	0	0	0	0	0	0	0	0	0	0	0	0	0	0	0	0	0
Station84_SUR_COMBINED_FINAL_NODE_977_length_39269_cov_48.931861	0	0	0	0	0	0	0	0	0	0	0	0	0	0	0	0	0	0	0	0	0	0	0	0	0	0	0	0	0	0	0	0	0	0	0	0	0	0	0	0	0	0	0	0	0	0	0	0	0
Station210_SUR_ALL_assembly_NODE_8366_length_14661_cov_58.425236	0	0	0	0	0	0	0	0	0	0	0	26.25104097	0	0	0	0	0	0	0	0	0	0	0	0	0	0	0	0	0	39.75117897	105.7071066	0	0	0	0	0	0	0	0	0	0	0	0	0	0	0	0	0	0
Station210_SUR_ALL_assembly_NODE_3964_length_26041_cov_17.342184	0	0	0	0	0	0	0	0	0	0	0	0	0	0	0	0	0	0	0	0	0	0	0	0	0	0	0	0	0	9.337224802	75.56850067	0	0	0	0	0	0	0	0	0	0	0	0	0	0	0	0	0	0
Station205_SUR_ALL_assembly_NODE_3128_length_14512_cov_17.699523	0	0	0	0	0	0	0	0	0	0	0	80.65212026	6.987358359	0	0	0	0	22.9552931	79.59043818	86.58293948	0	29.7196381	16.34146334	30.33946107	23.56345304	82.83822906	45.62326025	92.8510424	30.0095148	132.6679817	105.0671789	0	0	0	0	0	0	0	0	0	0	0	0	0	0	0	0	0	0
Station158_SUR_ALL_assembly_NODE_1933_length_38643_cov_24.891054	0	0	0	0	0	0	0	0	0	0	0	144.9755897	4.825958428	0	0	7.003492844	4.847358809	20.95400063	85.93758079	97.63332842	0	11.67757348	9.07757788	11.01452265	11.93098123	32.45081259	18.88936	67.73973689	22.34499277	88.84495497	109.3597835	0	0	0	0	0	0	0	0	0	0	0	0	0	0	0	0	0	0
Station210_SUR_ALL_assembly_NODE_7749_length_15694_cov_84.043161	0	0	0	0	0	0	0	0	0	0	0	21.19625928	0	0	0	0	0	0	0	0	0	0	0	0	0	0	0	28.77875268	43.23274803	78.52819455	213.7153791	0	0	0	0	0	0	0	0	0	0	0	0	0	0	0	0	0	0
Station168_DCM_ALL_assembly_NODE_4874_length_19335_cov_52.662811	0	0	0	0	0	0	0	0	0	0	0	0	0	143.8354943	0	0	0	0	0	0	0	0	0	0	0	21.38851133	13.18752942	9.260328085	6.588697618	4.984230596	0	0	0	0	0	0	0	0	0	0	0	0	0	0	0	0	0	0	0
Station210_SUR_ALL_assembly_NODE_2564_length_35585_cov_30.396426	0	0	0	0	0	0	0	0	0	0	0	5.586456737	0	0	0	0	0	0	0	0	0	0	0	0	0	0	0	0	0	44.47037982	144.1156374	0	0	0	0	0	0	0	0	0	0	0	0	0	0	0	0	0	0
Station205_MES_ALL_assembly_NODE_3311_length_17057_cov_20.067345	0	0	0	0	0	0	0	0	0	0	0	108.4646573	0	0	0	7.86645997	6.746517887	19.20482194	76.26474601	90.41994078	0	13.5516442	9.026038582	15.92684563	19.30403552	53.78819217	31.28640444	83.5779101	27.1980042	119.578258	109.2150101	0	0	0	0	0	0	0	0	0	0	0	0	0	0	0	0	0	0
Station210_SUR_ALL_assembly_NODE_10635_length_12069_cov_51.420343	0	0	0	0	0	0	0	0	0	0	0	23.36827896	0	0	0	0	0	0	0	0	0	0	0	0	0	0	0	0	0	65.10091609	155.5120829	0	0	0	0	0	0	0	0	0	0	0	0	0	0	0	0	0	0
Station168_SUR_ALL_assembly_NODE_6745_length_13238_cov_37.608966	0	0	0	0	0	0	0	0	0	0	0	0	16.78936325	88.62822957	183.2361648	14.89885034	133.9388792	22.58671616	168.334002	33.61396686	0	17.05450285	344.1261355	243.8972931	185.578047	27.94195367	112.3944705	243.5095924	199.8635465	450.9878087	82.73551544	0	0	0	0	0	0	0	0	0	0	0	0	0	0	0	0	0	0
Station210_MES_ALL_assembly_NODE_6101_length_12349_cov_4.745974	0	0	0	0	0	0	0	0	0	0	0	135.6088239	6.718257787	0	36.89280387	10.75700399	6.374909234	10.65526483	90.83935215	126.2993991	0	19.79946525	15.53822164	23.2271941	23.93498836	49.10397539	25.35022846	70.98432486	29.92365409	139.4065421	278.6689182	0	0	0	0	0	0	0	0	0	0	0	0	0	0	0	0	0	0
Station205_MES_ALL_assembly_NODE_3366_length_16894_cov_31.882060	0	0	0	0	0	0	0	0	0	0	0	92.18427363	4.409745134	0	0	9.063925822	0	7.838730151	68.86970925	96.427164	0	24.77447993	18.77888644	30.37037261	39.80338983	80.12653082	39.80210306	79.7171193	36.65875961	134.911184	193.3096407	0	0	0	0	0	0	0	0	0	0	0	0	0	0	0	0	0	0
Station189_DCM_ALL_assembly_NODE_4765_length_13530_cov_37.530983	0	0	0	0	0	0	0	0	0	0	0	117.3557527	0	0	27.86823861	8.666485916	5.348188595	7.748593901	81.74065095	116.2170008	0	29.81885361	20.05965551	25.29391369	32.72073096	65.099632	34.37640374	87.87660504	41.18748438	159.482247	307.0099941	0	0	0	0	0	0	0	0	0	0	0	0	0	0	0	0	0	0
Station206_MES_ALL_assembly_NODE_4869_length_18122_cov_49.027011	0	0	0	0	0	0	0	0	0	0	0	168.2650202	5.663343871	0	34.82028149	13.55333416	6.770795797	12.09164397	117.5925493	150.7032518	0	49.96097983	37.59669031	50.70058921	75.03262475	135.9737194	71.3159604	157.916299	69.83827913	258.2756665	459.66697	0	0	0	0	0	0	0	0	0	0	0	0	0	0	0	0	0	0
Station201_SUR_ALL_assembly_NODE_6425_length_11361_cov_7.861666	0	0	0	0	0	0	0	0	0	0	0	0	0	80.8024323	0	0	0	0	0	0	0	0	0	0	0	37.69233107	17.14426211	4.023084219	0	0	0	0	0	0	0	0	0	0	0	0	0	0	0	0	0	0	0	0	0
Station191_SUR_ALL_assembly_NODE_3162_length_12874_cov_4.077073	0	0	0	0	0	0	0	0	0	0	0	17.62449357	0	0	0	0	0	13.62797618	34.0603518	45.77175458	0	40.08719941	19.10810685	16.70790629	19.1972725	49.59676186	25.66943792	58.93331821	16.90566559	92.99529692	44.43900122	0	0	0	0	0	0	0	0	0	0	0	0	0	0	0	0	0	0
Station210_MES_ALL_assembly_NODE_3505_length_19834_cov_4.958592	0	0	0	0	0	0	0	0	0	0	0	174.0696	7.052815255	0	40.25034811	11.9548657	9.302746848	15.06569398	119.1191112	171.6874535	0	42.46837161	30.88115492	34.85036937	52.06960695	85.59934322	41.81600891	111.1082519	48.6761801	196.8935237	429.6669956	0	0	0	0	0	0	0	0	0	0	0	0	0	0	0	0	0	0
Station201_SUR_ALL_assembly_NODE_1405_length_32817_cov_21.768115	0	0	0	0	0	0	0	0	0	0	0	84.48143334	0	0	0	7.929797007	0	8.315292102	67.64069759	94.02357549	0	32.01032209	24.58494606	37.84443523	54.6272219	109.7280356	52.01778828	88.22135852	42.64951094	142.171447	201.5374497	0	0	0	0	0	0	0	0	0	0	0	0	0	0	0	0	0	0
Station194_SUR_ALL_assembly_NODE_984_length_31476_cov_13.583241	0	0	0	0	0	0	0	0	0	0	0	0	0	0	0	0	0	0	0	0	0	7.284531246	59.40377342	45.89449744	66.33570899	0	0	0	0	0	0	0	0	0	0	0	0	0	0	0	0	0	0	0	0	0	0	0	0
Station201_DCM_ALL_assembly_NODE_2338_length_22958_cov_21.737545	0	0	0	0	0	0	0	0	0	0	0	61.31322337	0	0	0	0	0	0	47.31181871	58.80575957	0	14.92917804	9.825072995	22.61897685	34.61556107	79.84067349	39.19642356	81.56348705	28.61453485	104.7980744	91.60237472	0	0	0	0	0	0	0	0	0	0	0	0	0	0	0	0	0	0
Station196_SUR_ALL_assembly_NODE_1409_length_27765_cov_19.958896	0	0	0	0	0	0	0	0	0	0	0	0	0	0	0	0	0	0	0	0	0	5.697542441	53.25797517	38.50881571	58.5356026	0	0	0	0	0	0	0	0	0	0	0	0	0	0	0	0	0	0	0	0	0	0	0	0
Station158_DCM_ALL_assembly_NODE_7746_length_11571_cov_76.131643	0	0	0	0	0	0	0	0	0	0	0	110.4793483	4.516856419	0	0	6.67889053	5.809077303	9.537039876	72.47689193	107.1200738	0	28.93050734	16.87649033	14.36777193	16.487627	33.27990181	17.47165643	66.58799779	28.98123875	122.6583335	282.7219886	0	0	0	0	0	0	0	0	0	0	0	0	0	0	0	0	0	0
Station194_SUR_ALL_assembly_NODE_5036_length_10708_cov_11.879658	0	0	0	0	0	0	0	0	0	0	0	0	0	0	0	0	0	0	0	0	0	11.93893285	109.8358524	89.56423459	134.5910171	0	0	4.948828933	0	0	0	0	0	0	0	0	0	0	0	0	0	0	0	0	0	0	0	0	0
Station208_SUR_ALL_assembly_NODE_2945_length_15851_cov_10.847620	0	0	0	0	0	0	0	0	0	0	0	15.81871436	0	0	0	0	0	0	0	0	0	0	0	0	0	0	0	27.56939461	51.42919596	74.31935504	218.1618238	0	0	0	0	0	0	0	0	0	0	0	0	0	0	0	0	0	0
Station196_SUR_ALL_assembly_NODE_2762_length_17421_cov_25.167108	0	0	0	0	0	0	0	0	0	0	0	0	0	0	0	0	0	0	0	0	0	10.78876789	97.18102658	68.01366513	110.0987258	0	0	0	0	0	0	0	0	0	0	0	0	0	0	0	0	0	0	0	0	0	0	0	0
Station188_DCM_ALL_assembly_NODE_5459_length_14360_cov_24.839706	0	0	0	0	0	0	0	0	0	0	0	0	21.7039199	16.93907702	62.64585174	7.880314947	23.25236396	0	67.68129289	20.85834112	0	0	31.1339429	68.61143341	24.38851767	84.1271608	62.85841736	50.13426195	33.56708997	164.7106153	66.63349552	0	0	0	0	0	0	0	0	0	0	0	0	0	0	0	0	0	0
Station194_DCM_ALL_assembly_NODE_3415_length_16693_cov_26.514365	0	0	0	0	0	0	0	0	0	0	0	0	0	0	0	0	0	0	0	0	0	10.53429848	108.0190045	72.50715848	123.3467356	0	0	0	0	0	0	0	0	0	0	0	0	0	0	0	0	0	0	0	0	0	0	0	0
Station194_DCM_ALL_assembly_NODE_6368_length_10738_cov_12.047459	0	0	0	0	0	0	0	0	0	0	0	153.5966104	0	0	0	8.394136658	7.356206688	22.56038923	109.7647934	114.6100926	0	25.0238967	17.12472042	27.38893259	34.26623246	86.04717494	47.72461485	145.1149653	44.68690687	185.3154843	182.4060097	0	0	0	0	0	0	0	0	0	0	0	0	0	0	0	0	0	0
Station209_MES_ALL_assembly_NODE_3465_length_24618_cov_8.712861	0	0	0	0	0	0	0	0	0	0	0	0	0	0	0	0	0	0	0	0	0	0	0	0	0	0	0	0	0	44.06985063	141.1710341	0	0	0	0	0	0	0	0	0	0	0	0	0	0	0	0	0	0
Station206_MES_ALL_assembly_NODE_704_length_72414_cov_10.700079	0	0	0	0	0	0	0	0	0	0	0	119.4408179	0	0	0	0	0	24.20247536	42.09376086	8.563330351	0	6.275840243	25.07684834	50.83120136	80.00094874	0	10.95995569	4635.353911	160.4527972	11.86843796	104.2350974	0	0	0	0	0	0	0	0	0	0	0	0	0	0	0	0	0	0
Station208_SUR_ALL_assembly_NODE_1162_length_30367_cov_29.211533	0	0	0	0	0	0	0	0	0	0	0	0	0	0	0	0	0	0	0	0	0	0	0	0	0	0	0	908.6024312	174.3314453	0	0	0	0	0	0	0	0	0	0	0	0	0	0	0	0	0	0	0	0
Station189_DCM_ALL_assembly_NODE_67_length_182001_cov_9.635645	0	0	0	0	0	0	0	0	0	0	0	193.7975813	0	0	0	6.908487288	19.91571767	414.7525803	204.7457587	389.5596418	0	0	7.446551952	235.6765644	452.2460256	98.64583068	19.34038875	13524.25158	208.7807454	61.33379282	854.9545225	0	0	0	0	0	0	0	0	0	0	0	0	0	0	0	0	0	0
Station208_SUR_ALL_assembly_NODE_5446_length_10114_cov_24.485635	0	0	0	0	0	0	0	0	0	0	0	0	0	0	0	0	0	0	0	0	0	0	0	0	0	0	0	839.8057064	184.6740688	0	0	0	0	0	0	0	0	0	0	0	0	0	0	0	0	0	0	0	0
Station209_MES_ALL_assembly_NODE_5582_length_17064_cov_7.208125	0	0	0	0	0	0	0	0	0	0	0	0	0	0	0	0	0	0	0	0	0	0	0	0	0	0	0	405.3919969	47.32224909	21.09881518	306.7801115	0	0	0	0	0	0	0	0	0	0	0	0	0	0	0	0	0	0
Station209_MES_ALL_assembly_NODE_4716_length_19545_cov_7.568805	0	0	0	0	0	0	0	0	0	0	0	0	0	0	0	0	0	0	0	0	0	0	0	0	0	0	0	5.374569067	0	17.59045406	318.489794	0	0	0	0	0	0	0	0	0	0	0	0	0	0	0	0	0	0
Station209_MES_ALL_assembly_NODE_3094_length_26970_cov_30.751700	0	0	0	0	0	0	0	0	0	0	0	34.11563133	0	0	0	0	0	0	0	0	0	0	0	0	0	0	0	11.57404966	0	34.88364503	1030.688379	0	0	0	0	0	0	0	0	0	0	0	0	0	0	0	0	0	0
Station67_SUR_ALL_assembly_NODE_1357_length_18441_cov_2.643588	0	0	0	0	0	0	0	0	0	0	0	0	0	0	0	0	0	0	0	0	0	0	0	0	0	0	0	0	0	0	0	0	0	0	0	0	0	0	0	0	0	0	0	0	0	0	0	0	0
Station158_SUR_ALL_assembly_NODE_7550_length_13164_cov_22.740560	0	0	0	0	0	0	0	0	0	0	0	132.7573803	0	0	0	0	0	82.95390732	28.42429615	47.74968942	0	0	0	20.56967221	30.37322563	0	0	690.2038242	29.00142115	23.60764407	218.8792564	0	0	0	0	0	0	0	0	0	0	0	0	0	0	0	0	0	0
Station180_ZZZ_ALL_assembly_NODE_954_length_47746_cov_18.334193	0	0	0	0	0	0	0	0	0	0	0	0	0	0	0	0	0	42.80490157	29.39679903	13.53351438	0	0	0	0	0	0	0	184.3073857	15.08035587	0	22.85343265	0	0	0	0	0	0	0	0	0	0	0	0	0	0	0	0	0	0
Station201_SUR_ALL_assembly_NODE_705_length_50053_cov_13.336733	0	0	0	0	0	0	0	0	0	0	0	0	0	0	0	0	0	24.63307675	16.0819856	0	0	0	10.83482249	696.2280682	591.488067	88.18063836	13.13023541	135.8837668	12.04718097	0	27.20336167	0	0	0	0	0	0	0	0	0	0	0	0	0	0	0	0	0	0
Station158_DCM_ALL_assembly_NODE_1590_length_38749_cov_28.206337	0	0	0	0	0	0	0	0	0	0	0	115.0260359	0	0	0	0	0	33.42850055	19.22879077	28.08964642	0	0	0	23.1705955	32.68485858	0	0	119.4978934	23.00382833	19.54236233	168.6654049	0	0	0	0	0	0	0	0	0	0	0	0	0	0	0	0	0	0
Station188_DCM_ALL_assembly_NODE_1115_length_38875_cov_18.071406	0	0	0	0	0	0	0	0	0	0	0	0	0	0	0	0	0	30.04616011	23.02289028	11.75485888	0	0	0	0	0	0	0	138.26311	11.9353226	0	0	0	0	0	0	0	0	0	0	0	0	0	0	0	0	0	0	0	0
Station209_MES_ALL_assembly_NODE_10406_length_10435_cov_10.733141	0	0	0	0	0	0	0	0	0	0	0	0	0	0	0	0	0	0	0	0	0	0	0	0	0	0	0	950.6120989	0	20.33566083	347.908335	0	0	0	0	0	0	0	0	0	0	0	0	0	0	0	0	0	0
Station206_SUR_ALL_assembly_NODE_1167_length_35279_cov_749.665228	0	0	0	0	0	0	0	0	0	0	0	128.9862825	0	0	0	0	0	26.00163059	47.98721749	9.251193682	0	7.889010918	29.02609082	57.29780893	94.06163873	0	10.82038232	4884.426935	201.4839535	14.99954952	147.2395258	0	0	0	0	0	0	0	0	0	0	0	0	0	0	0	0	0	0
Station210_SUR_ALL_assembly_NODE_8796_length_14100_cov_69.303880	0	0	0	0	0	0	0	0	0	0	0	26.85419554	0	0	0	0	0	0	0	0	0	0	0	0	0	0	0	32.48525269	5.194401813	32.53180449	343.6259669	0	0	0	0	0	0	0	0	0	0	0	0	0	0	0	0	0	0
Station201_MES_ALL_assembly_NODE_2961_length_18362_cov_6.320315	0	0	0	0	0	0	0	0	0	0	0	82.70476177	0	0	0	0	0	16.37445447	25.63883379	5.380542142	0	0	15.53015767	34.98620601	60.15711938	0	6.769739158	3366.840373	132.8665384	10.5919377	129.2133357	0	0	0	0	0	0	0	0	0	0	0	0	0	0	0	0	0	0
Station206_SUR_ALL_assembly_NODE_2549_length_21555_cov_1016.121023	0	0	0	0	0	0	0	0	0	0	0	63.3128079	0	0	0	0	0	15.77607471	22.53440833	0	0	0	12.18956974	35.31273638	61.58731682	0	6.012424399	2947.413356	112.3824311	11.23600774	115.1957603	0	0	0	0	0	0	0	0	0	0	0	0	0	0	0	0	0	0
Station158_DCM_ALL_assembly_NODE_3644_length_21042_cov_28.953161	0	0	0	0	0	0	0	0	0	0	0	107.7973922	0	0	0	0	0	32.23084861	19.28767626	26.37042511	0	0	0	20.15911468	28.34985284	0	0	141.8809408	24.96870446	17.14306714	158.5801092	0	0	0	0	0	0	0	0	0	0	0	0	0	0	0	0	0	0
Station210_SUR_ALL_assembly_NODE_13262_length_10031_cov_13.313352	0	0	0	0	0	0	0	0	0	0	0	0	0	0	0	0	0	10.99126778	0	0	0	0	0	0	0	0	0	67.98205665	7.888238776	7.049850952	64.84561708	0	0	0	0	0	0	0	0	0	0	0	0	0	0	0	0	0	0
Station193_SUR_ALL_assembly_NODE_4202_length_12768_cov_3.581059	0	0	0	0	0	0	0	0	0	0	0	136.690965	0	0	0	0	0	28.34249576	41.12750342	12.13943304	0	7.450349758	27.43889083	61.21704419	89.2077647	0	10.5145271	5067.09218	253.2784851	24.73402049	295.9422866	0	0	0	0	0	0	0	0	0	0	0	0	0	0	0	0	0	0
Station201_MES_ALL_assembly_NODE_5058_length_12506_cov_7.035579	0	0	0	0	0	0	0	0	0	0	0	112.9431814	0	0	0	0	0	23.06417055	42.69867549	11.17013135	0	6.918444393	23.94403562	56.55985028	81.71983339	0	12.04423399	4931.50419	218.3167573	16.00355861	158.6830592	0	0	0	0	0	0	0	0	0	0	0	0	0	0	0	0	0	0
Station22_SUR_ALL_assembly_NODE_3163_length_11077_cov_4.537652	0	0	0	0	0	0	0	0	0	0	0	0	0	0	0	0	0	0	0	0	0	0	0	0	0	0	0	0	0	0	0	186.7586367	583.4511327	0	0	0	0	0	0	0	0	0	0	0	0	0	0	0	0
Station82_SUR_COMBINED_FINAL_NODE_3813_length_11445_cov_143.110975	0	0	0	0	0	0	0	0	0	0	0	386.9695326	10.88072131	0	0	0	0	0	0	35.23835568	0	55.90380505	133.9439723	212.3575064	135.0304537	63.70397562	26.3496427	77.44437122	56.0872249	184.1192689	440.8654379	0	0	0	0	0	0	0	0	0	0	0	0	0	0	0	0	0	0
Station209_SUR_ALL_assembly_NODE_4967_length_17300_cov_170.349203	0	0	0	0	0	0	0	0	0	0	0	192.5794817	0	0	0	0	0	0	0	110.438337	0	49.45893098	34.94785091	144.663841	123.3428922	269.2175527	80.2340094	194.9031934	116.7671425	417.3815593	396.3448371	0	0	0	0	0	0	0	0	0	0	0	0	0	0	0	0	0	0
Station194_SUR_ALL_assembly_NODE_1133_length_28589_cov_47.597077	0	0	0	0	0	0	0	0	0	0	0	0	0	0	0	0	0	0	0	348.2144233	0	100.3473002	190.7322141	346.7282392	276.5452663	13.92773791	8.355878489	16.16724153	15.28115363	15.35680246	10.24732489	0	0	0	0	0	0	0	0	0	0	0	0	0	0	0	0	0	0
Station155_DCM_ALL_assembly_NODE_6098_length_13973_cov_147.380802	0	0	0	0	0	0	0	0	0	0	0	144.5286585	0	0	0	0	0	0	0	0	0	0	0	0	0	0	0	0	0	49.65039816	147.1082061	0	0	0	0	0	0	0	0	0	0	0	0	0	0	0	0	0	0
Station191_SUR_ALL_assembly_NODE_811_length_29109_cov_45.983238	0	0	0	0	0	0	0	0	0	0	0	211.8207391	0	0	0	0	0	0	0	188.1048371	0	381.0954954	132.6256883	273.7373804	257.1494146	363.5182147	95.89465829	142.0473956	81.27588328	284.5085377	332.5199456	0	0	0	0	0	0	0	0	0	0	0	0	0	0	0	0	0	0
Station193_SUR_ALL_assembly_NODE_248_length_83587_cov_39.205801	0	0	0	0	0	0	0	0	0	0	0	0	0	0	0	0	0	0	0	112.1059904	0	109.007528	249.266481	277.4889967	377.5866444	295.8534163	191.5321397	445.3049744	319.4603295	98.94533412	77.48272681	0	0	0	0	0	0	0	0	0	0	0	0	0	0	0	0	0	0
Station210_MES_ALL_assembly_NODE_2825_length_23450_cov_40.542894	0	0	0	0	0	0	0	0	0	0	0	1957.775274	60.85805323	0	0	7.727118489	0	0	19.84753457	81.02846493	0	27.07343188	81.17053668	123.5773801	97.3704383	0	28.12748003	158.2114361	157.5273758	609.2296687	1872.287482	0	0	0	0	0	0	0	0	0	0	0	0	0	0	0	0	0	0
Station85_MES_COMBINED_FINAL_NODE_6537_length_10119_cov_18.471284	0	0	0	0	0	0	0	0	0	0	0	0	0	0	0	0	0	0	0	0	0	0	0	0	0	0	0	7.165238476	0	0	6.701400098	0	0	0	0	0	0	0	0	0	0	0	0	0	0	0	0	0	0
Station206_MES_ALL_assembly_NODE_6325_length_14885_cov_115.638031	0	0	0	0	0	0	0	0	0	0	0	902.7171727	26.14474053	0	0	0	0	0	15.81164764	172.1209735	0	70.65797796	100.8098138	825.0538799	873.0712668	585.3211985	343.2522684	1064.317366	630.0814531	923.8351993	1424.835585	0	0	0	0	0	0	0	0	0	0	0	0	0	0	0	0	0	0
Station85_DCM_COMBINED_FINAL_NODE_3198_length_14892_cov_30.068006	0	0	0	0	0	0	0	0	0	0	0	0	0	0	0	0	0	0	0	0	0	0	0	0	0	0	0	0	0	0	0	0	0	0	0	0	0	0	0	0	0	0	0	0	0	0	0	0	0
Station163_MES_ALL_assembly_NODE_1751_length_11239_cov_21.335032	0	0	0	0	0	0	0	0	0	0	0	35.00986233	0	0	0	0	0	0	0	0	0	0	0	0	0	0	0	8.433175824	11.37295206	14.01882008	57.55517932	0	0	0	0	0	0	0	0	0	0	0	0	0	0	0	0	0	0
Station210_SUR_ALL_assembly_NODE_12911_length_10255_cov_333.091176	0	0	0	0	0	0	0	0	0	0	0	1463.561395	47.00995263	0	0	7.0893937	0	0	0	69.85177834	0	35.77316211	94.23241779	154.6896297	121.2896257	43.99183052	27.53429321	149.3461181	139.4692611	535.7555437	1635.803779	0	0	0	0	0	0	0	0	0	0	0	0	0	0	0	0	0	0
Station82_SUR_COMBINED_FINAL_NODE_3943_length_11138_cov_214.082920	0	0	0	0	0	0	0	0	0	0	0	115.1601521	0	0	0	0	0	0	0	0	0	0	21.29554682	35.53695391	29.51143452	0	0	28.45000447	19.46711971	71.5580316	139.3916373	0	0	0	0	0	0	0	0	0	0	0	0	0	0	0	0	0	0
Station188_DCM_ALL_assembly_NODE_4149_length_17227_cov_33.081877	0	0	0	0	0	0	0	0	0	0	0	0	0	28.80957171	0	0	0	0	40.69567645	263.8545846	0	0	8.292567765	41.39055512	47.46385018	468.3163266	367.6349605	1004.385639	672.5096418	230.4218758	172.8840142	0	0	0	0	0	0	0	0	0	0	0	0	0	0	0	0	0	0
Station85_DCM_COMBINED_FINAL_NODE_3051_length_15378_cov_32.433597	0	0	0	0	0	0	0	0	0	0	0	0	0	0	0	0	0	0	0	0	0	0	0	0	0	0	0	0	0	0	0	0	0	0	0	0	0	0	0	0	0	0	0	0	0	0	0	0	0
Station209_SUR_ALL_assembly_NODE_7565_length_12719_cov_119.231838	0	0	0	0	0	0	0	0	0	0	0	169.6260788	8.520636561	0	0	0	0	0	0	104.4686971	0	48.50076639	36.51646871	189.5926793	170.6184124	272.7027473	90.48877495	236.7262397	139.5062051	457.76875	401.2463674	0	0	0	0	0	0	0	0	0	0	0	0	0	0	0	0	0	0
Station189_DCM_ALL_assembly_NODE_5643_length_12134_cov_117.037420	0	0	0	0	0	0	0	0	0	0	0	22.05917193	0	0	0	13.11947546	0	0	53.62461145	303.076342	0	97.87885511	199.1510005	369.594073	278.5498488	290.0130731	123.0955262	293.396413	65.95060204	164.3265013	76.57548014	0	0	0	0	0	0	0	0	0	0	0	0	0	0	0	0	0	0
Station208_SUR_ALL_assembly_NODE_3989_length_12598_cov_124.207127	0	0	0	0	0	0	0	0	0	0	0	0	0	38.99366771	0	0	0	0	76.05240135	373.7103792	0	0	0	14.50317319	18.07113614	98.16642768	138.2108051	1093.757776	828.3625627	250.4635566	164.8316881	0	0	0	0	0	0	0	0	0	0	0	0	0	0	0	0	0	0
Station189_DCM_ALL_assembly_NODE_1170_length_30717_cov_22.564445	0	0	0	0	0	0	0	0	0	0	0	0	0	0	0	0	0	0	0	372.6921317	0	14.80010601	14.57615476	20.5648831	0	0	0	0	0	0	0	0	0	0	0	0	0	0	0	0	0	0	0	0	0	0	0	0	0
Station201_MES_ALL_assembly_NODE_6659_length_10297_cov_8.553993	0	0	0	0	0	0	0	0	0	0	0	0	0	0	0	0	0	0	0	87.98925727	0	18.59142456	61.95654638	149.8147489	167.1921735	1208.327865	831.9313713	1127.363077	742.1768837	162.9434519	61.07010213	0	0	0	0	0	0	0	0	0	0	0	0	0	0	0	0	0	0
Station188_SUR_ALL_assembly_NODE_6695_length_10643_cov_14.000283	0	0	0	0	0	0	0	0	0	0	0	22.95119223	0	0	0	8.073492909	0	0	86.0598128	263.5622209	0	82.12655581	170.1606717	294.9579365	216.5905696	199.0857335	106.293305	320.1207294	67.31171662	167.6868277	76.94779639	0	0	0	0	0	0	0	0	0	0	0	0	0	0	0	0	0	0
Station189_DCM_ALL_assembly_NODE_5726_length_12033_cov_45.925280	0	0	0	0	0	0	0	0	0	0	0	102.2054087	0	0	0	0	0	0	0	68.52587152	0	23.00008406	23.77749707	93.01108924	80.27255387	146.7752144	49.23665968	135.0005961	68.1877695	233.1014221	196.3270694	0	0	0	0	0	0	0	0	0	0	0	0	0	0	0	0	0	0
Station201_MES_ALL_assembly_NODE_4470_length_13658_cov_19.485261	0	0	0	0	0	0	0	0	0	0	0	0	0	0	0	0	0	0	0	0	0	0	0	0	0	14.42978986	0	0	0	0	0	0	0	0	0	0	0	0	0	0	0	0	0	0	0	0	0	0	0
Station168_IZZ_ALL_assembly_NODE_9582_length_12596_cov_5.880472	0	0	0	0	0	0	0	0	0	0	0	22.45304624	0	0	0	0	0	0	0	0	0	0	0	0	0	0	0	0	5.181402981	8.71106218	27.37211774	0	0	0	0	0	0	0	0	0	0	0	0	0	0	0	0	0	0
Station201_MES_ALL_assembly_NODE_5279_length_12103_cov_8.304200	0	0	0	0	0	0	0	0	0	0	0	0	0	0	0	0	0	0	0	0	0	0	20.92565595	108.5191052	103.4136524	1047.347977	685.227699	860.2041007	524.6858943	137.8909779	60.65976458	0	0	0	0	0	0	0	0	0	0	0	0	0	0	0	0	0	0
Station168_IZZ_ALL_assembly_NODE_8707_length_13606_cov_78.628810	0	0	0	0	0	0	0	0	0	0	0	0	0	23.05931198	0	0	0	0	29.80765918	304.1221215	0	0	0	0	0	50.64135936	80.30853469	681.1029086	449.1534425	179.9602717	107.6970829	0	0	0	0	0	0	0	0	0	0	0	0	0	0	0	0	0	0
Station194_SUR_ALL_assembly_NODE_976_length_31611_cov_34.883889	0	0	0	0	0	0	0	0	0	0	0	0	0	0	0	0	0	0	0	0	0	75.92374921	162.9321975	298.6999746	240.8919687	5.737050273	0	6.09320561	11.69792287	9.294247005	4.531261368	0	0	0	0	0	0	0	0	0	0	0	0	0	0	0	0	0	0
Station196_SUR_ALL_assembly_NODE_5145_length_11168_cov_29.223972	0	0	0	0	0	0	0	0	0	0	0	0	0	0	0	0	0	0	0	0	0	0	42.63246533	106.4454197	118.3023964	797.4616555	537.2256498	652.0642303	405.8834083	108.7212906	59.340718	0	0	0	0	0	0	0	0	0	0	0	0	0	0	0	0	0	0
Station168_DCM_ALL_assembly_NODE_10277_length_10403_cov_61.594801	0	0	0	0	0	0	0	0	0	0	0	0	0	26.01481173	0	0	0	0	22.60310808	156.0807348	0	0	0	0	0	89.02414055	86.131415	539.2456555	386.8760368	129.3088491	108.306301	0	0	0	0	0	0	0	0	0	0	0	0	0	0	0	0	0	0
Station191_SUR_ALL_assembly_NODE_4531_length_10296_cov_43.974514	0	0	0	0	0	0	0	0	0	0	0	0	0	0	0	0	0	0	0	97.0110175	0	426.8852899	432.0009882	514.4625398	602.7959792	244.6509805	66.58295854	19.61349588	12.40909583	0	0	0	0	0	0	0	0	0	0	0	0	0	0	0	0	0	0	0	0
Station194_SUR_ALL_assembly_NODE_4347_length_11769_cov_65.106454	0	0	0	0	0	0	0	0	0	0	0	0	0	0	0	0	0	0	0	95.01123186	0	466.0772531	517.989222	577.6074193	693.8088931	105.5187606	31.26874238	21.65960937	12.88286906	6.064644653	0	0	0	0	0	0	0	0	0	0	0	0	0	0	0	0	0	0	0
Station201_DCM_ALL_assembly_NODE_8026_length_10520_cov_4.198471	0	0	0	0	0	0	0	0	0	0	0	0	0	0	0	0	0	0	0	0	0	0	0	0	0	14.55676131	0	0	0	0	0	0	0	0	0	0	0	0	0	0	0	0	0	0	0	0	0	0	0
Station18_DCM_ALL_assembly_NODE_339_length_30710_cov_74.831055	0	521.2423169	42.84474062	0	0	0	0	0	0	127.8538828	0	27.50598567	0	19.08618482	0	47.52534142	0	0	0	0	324.8569858	0	0	0	0	0	0	8.916855029	0	13.92599998	29.27961704	432.536011	398.0716931	0	0	0	0	0	0	0	0	0	0	0	0	0	0	0	0
Station67_SUR_ALL_assembly_NODE_1362_length_18414_cov_17.498829	0	0	0	0	0	0	0	0	0	0	0	16.65473008	0	17.30279474	0	29.68527743	0	0	0	0	0	0	0	0	0	0	0	0	0	11.59057456	24.11866447	181.751102	122.1017481	0	0	0	0	0	0	0	0	0	0	0	0	0	0	0	0
Station68_DCM_ALL_assembly_NODE_1146_length_13764_cov_55.474871	0	0	0	0	0	0	0	0	0	0	0	0	0	0	0	17.56454787	0	0	0	0	123.3221409	0	0	0	0	0	0	0	0	0	0	193.9460035	189.7294571	0	0	0	0	0	0	0	0	0	0	0	0	0	0	0	0
Station68_SUR_ALL_assembly_NODE_2715_length_12288_cov_27.937955	0	0	0	0	0	0	0	0	0	0	0	0	0	0	0	0	0	0	0	0	91.8438324	0	0	0	0	0	0	0	0	0	0	83.35990673	76.20877574	0	0	0	0	0	0	0	0	0	0	0	0	0	0	0	0
Station82_SUR_COMBINED_FINAL_NODE_1989_length_18672_cov_10.095826	0	0	0	0	0	0	0	0	0	0	0	20.6067374	0	0	0	31.17686465	0	0	0	0	0	0	0	0	0	0	0	0	10.43635199	16.03370276	37.5817138	0	0	0	0	0	0	0	0	0	0	0	0	0	0	0	0	0	0
Station22_SUR_ALL_assembly_NODE_2962_length_11515_cov_43.238133	0	0	0	0	196.8544342	0	0	0	0	0	0	19.25083707	0	27.07428623	0	40.30214823	12.91467331	0	18.20498614	15.42054987	71.56552921	0	0	0	0	0	0	0	0	6.922409847	10.07710646	1170.410052	946.9280021	0	0	0	0	0	0	0	0	0	0	0	0	0	0	0	0
Station18_SUR_ALL_assembly_NODE_1903_length_13405_cov_9.168539	0	0	0	0	0	0	0	0	0	0	0	8.88851618	0	0	0	25.20299451	0	0	0	0	272.9340895	0	0	0	0	0	0	0	0	0	0	83.7611348	185.1108016	0	0	0	0	0	0	0	0	0	0	0	0	0	0	0	0
Station18_DCM_ALL_assembly_NODE_1755_length_10530_cov_50.446778	0	389.3956351	0	0	0	0	0	0	0	0	0	0	0	0	0	0	0	0	0	0	191.063124	0	0	0	0	0	0	0	0	0	0	147.3253868	170.8576344	0	0	0	0	0	0	0	0	0	0	0	0	0	0	0	0
Station155_MES_ALL_assembly_NODE_4151_length_22493_cov_97.415010	0	0	0	0	0	0	0	0	0	0	0	23.07683408	0	17.45884137	0	19.76748918	5.071342107	0	0	0	74.70178328	0	0	0	0	0	0	0	0	9.347670794	16.27223835	319.8221896	211.7942348	0	0	0	0	0	0	0	0	0	0	0	0	0	0	0	0
Station210_MES_ALL_assembly_NODE_7346_length_10453_cov_18.899885	0	192.3697284	0	0	0	0	0	0	0	0	0	73.35715542	7.427374161	31.69115463	0	96.07476354	17.89712694	0	17.10222141	10.45517302	0	0	0	0	0	0	0	40.06630803	16.11786794	67.45424892	124.561576	340.175395	0	0	0	0	0	0	0	0	0	0	0	0	0	0	0	0	0
Station66_DCM_ALL_assembly_NODE_2507_length_10809_cov_57.015901	0	0	0	0	0	0	0	0	0	0	0	0	0	22.14063143	0	46.28512306	0	0	0	0	0	0	0	0	0	0	0	0	0	0	0	0	0	0	0	0	0	0	0	0	0	0	0	0	0	0	0	0	0
Station194_SUR_ALL_assembly_NODE_1247_length_26711_cov_15.340861	0	0	0	0	0	0	0	0	0	0	0	0	0	0	0	0	0	0	0	0	0	35.24263474	144.8247244	97.91818774	76.06395554	0	0	0	0	0	0	0	0	0	0	0	0	0	0	0	0	0	0	0	0	0	0	0	0
Station155_MES_ALL_assembly_NODE_9730_length_11988_cov_38.501299	0	0	0	0	0	0	0	0	0	0	0	12.8873168	0	11.11568266	0	35.44973949	7.675735308	0	8.421071903	6.953363063	53.40682861	0	0	0	0	0	0	6.647628101	0	8.224577397	18.08526934	0	0	0	0	0	0	0	0	0	0	0	0	0	0	0	0	0	0
Station102_MES_ALL_assembly_NODE_808_length_24939_cov_17.811767	41.59667865	1208.638212	0	29.10564235	0	0	0	0	0	0	0	0	0	0	0	0	0	0	0	0	0	0	0	0	0	0	0	0	0	0	0	0	0	0	0	0	0	0	0	0	0	0	0	0	0	0	0	0	0
Station191_SUR_ALL_assembly_NODE_3945_length_11158_cov_4.306494	0	0	0	0	0	0	0	0	0	0	0	31.74943787	8.430385386	26.54318015	0	105.1937134	18.89369598	0	23.03627335	16.44753769	0	31.16239695	147.9104207	63.203655	49.3603885	20.60369053	12.72013095	33.77783815	32.71737682	39.92398553	88.65484667	0	0	0	0	0	0	0	0	0	0	0	0	0	0	0	0	0	0
Station209_MES_ALL_assembly_NODE_1310_length_50399_cov_21.192992	0	0	0	0	0	0	0	0	0	0	0	70.00793423	11.964066	43.52371317	0	151.3462246	31.85379247	0	50.90606442	28.27931141	0	12.92373864	64.64149834	28.14691843	23.77142741	8.539344358	11.74053268	49.77542384	51.79350534	66.94836444	135.5178519	0	0	0	0	0	0	0	0	0	0	0	0	0	0	0	0	0	0
Station18_DCM_ALL_assembly_NODE_1744_length_10574_cov_34.245366	0	0	0	0	0	0	0	0	0	0	0	20.56915538	0	24.64246177	0	49.04226345	11.1948575	0	0	0	295.4246094	0	0	0	0	0	0	0	0	0	9.176294159	145.2046099	233.8954706	0	0	0	0	0	0	0	0	0	0	0	0	0	0	0	0
Station102_MES_ALL_assembly_NODE_2092_length_12672_cov_50.279940	114.2442489	2437.917764	41.09655473	77.77815603	0	0	0	0	0	0	0	0	0	0	0	0	0	0	0	0	0	0	0	0	0	0	0	0	0	0	0	0	0	0	0	0	0	0	0	0	0	0	0	0	0	0	0	0	0
Station82_DCM_COMBINED_FINAL_NODE_2489_length_16428_cov_183.599157	0	0	0	0	0	0	0	0	0	0	0	178.6641862	20.51610865	78.06516318	0	208.5910301	32.449776	0	36.9533248	18.39794052	0	0	14.10739257	0	0	0	8.046577012	72.54579883	65.1734087	130.6960768	301.4220331	0	0	0	0	0	0	0	0	0	0	0	0	0	0	0	0	0	0
Station193_SUR_ALL_assembly_NODE_5607_length_10474_cov_13.147615	0	0	0	0	0	0	0	0	0	0	0	0	0	0	0	0	0	0	0	0	0	22.08142194	70.26629391	42.63964265	39.99897969	7.931597257	5.573026757	0	0	0	0	0	0	0	0	0	0	0	0	0	0	0	0	0	0	0	0	0	0
Station68_MES_DO_NOT_POOL_NODE_5568_length_10944_cov_30.979980	0	0	0	0	0	0	0	0	0	0	0	0	0	0	0	0	0	0	0	0	0	0	18.95243713	8.559014222	6.296455981	0	0	0	0	0	0	0	149.3378082	0	0	0	0	0	0	0	0	0	0	0	0	0	0	0	0
Station158_DCM_ALL_assembly_NODE_2848_length_25242_cov_8.971573	0	0	0	0	0	0	0	0	0	0	0	24.78497374	0	8.764423627	0	12.03957898	0	0	0	0	113.1661504	0	0	0	0	0	0	0	6.856541979	10.28333324	20.50868842	376.8816836	184.9860768	0	0	0	0	0	0	0	0	0	0	0	0	0	0	0	0
Station155_DCM_ALL_assembly_NODE_5632_length_14846_cov_115.088229	0	0	0	0	0	0	0	0	0	0	0	35.11523937	0	16.67352398	0	31.63012032	0	0	0	0	179.5326544	0	0	0	0	0	0	0	11.5874328	15.16907306	33.79625483	561.2068982	338.3918325	0	0	0	0	0	0	0	0	0	0	0	0	0	0	0	0
Station209_MES_ALL_assembly_NODE_5648_length_16890_cov_13.393941	0	0	0	0	0	0	0	0	0	0	0	30.49596697	4.980344137	32.1749383	0	67.14596785	15.42547908	0	22.16994281	21.74592081	0	0	0	0	0	0	0	24.61354168	24.14772557	47.98471008	102.1208207	0	0	0	0	0	0	0	0	0	0	0	0	0	0	0	0	0	0
Station209_MES_ALL_assembly_NODE_6743_length_14700_cov_37.185456	0	0	0	0	0	0	0	0	0	0	0	72.40065617	7.881274758	42.64140439	0	88.88046788	20.97768044	0	22.84221888	18.26858375	0	0	0	0	0	0	0	24.35809759	37.17734461	56.59907221	122.5625332	0	0	0	0	0	0	0	0	0	0	0	0	0	0	0	0	0	0
Station102_DCM_ALL_assembly_NODE_924_length_21886_cov_5.179515	0	785.4689231	0	0	0	0	0	0	0	0	0	0	0	0	0	0	0	0	0	0	0	0	0	0	0	0	0	0	0	0	0	0	0	0	0	0	0	0	0	0	0	0	0	0	0	0	0	0	0
Station23_DCM_ALL_assembly_NODE_912_length_18594_cov_5.792114	0	0	0	0	0	0	0	0	0	0	0	0	0	0	0	0	0	0	0	0	0	0	0	0	0	0	0	0	0	0	0	0	28.56006189	0	0	0	0	0	0	0	0	0	0	0	0	0	0	0	0
Station210_MES_ALL_assembly_NODE_5295_length_14006_cov_5.851265	0	0	0	0	0	0	0	0	0	0	0	15.2667745	0	0	0	17.75614241	0	0	0	0	0	0	0	0	0	0	0	22.29789947	17.08764924	20.59681064	60.84021951	0	0	0	0	0	0	0	0	0	0	0	0	0	0	0	0	0	0
Station78_MES_COMBINED_FINAL_NODE_4247_length_14395_cov_48.193026	0	0	0	0	0	0	0	0	0	0	0	0	0	0	0	0	0	0	0	0	0	0	18.62707341	8.777571888	7.431133377	9.356422759	0	0	0	0	0	0	0	0	0	0	0	0	0	0	0	0	0	0	0	0	0	0	0
Station68_DCM_ALL_assembly_NODE_1940_length_10191_cov_9.253749	0	0	0	0	211.1035123	0	0	0	0	0	0	0	0	0	0	0	0	0	0	0	163.0683729	0	0	0	0	0	0	0	0	0	0	193.1470212	184.8095432	0	0	0	0	0	0	0	0	0	0	0	0	0	0	0	0
Station196_SUR_ALL_assembly_NODE_1933_length_22331_cov_12.700934	0	0	0	0	0	0	0	0	0	0	0	0	0	0	0	0	0	0	0	0	0	32.91290762	144.3703371	91.33185236	71.98902452	0	0	0	0	0	0	0	0	0	0	0	0	0	0	0	0	0	0	0	0	0	0	0	0
Station66_SUR_ALL_assembly_NODE_1895_length_13094_cov_14.015875	0	0	0	0	0	0	0	0	0	0	0	0	0	0	0	0	0	0	0	0	0	0	0	0	0	0	0	0	0	0	0	0	0	0	0	0	0	0	0	0	0	0	0	0	0	0	0	0	0
Station209_MES_ALL_assembly_NODE_218_length_168061_cov_208.929574	0	0	0	0	0	0	0	0	0	0	0	118.0893389	15.88321501	122.6639946	0	56.57105784	53.97879994	0	22.76236658	0	0	10.57058563	29.20665367	52.44600291	15.99181953	0	0	9.108598142	32.95511862	349.3480055	2016.18786	0	0	0	0	0	0	0	0	0	0	0	0	0	0	0	0	0	0
Station168_DCM_ALL_assembly_NODE_1757_length_42632_cov_32.214552	0	0	0	0	0	0	0	0	0	0	0	81.82747952	10.24433482	71.07513447	0	33.75428619	26.93125046	0	19.26715556	0	0	0	18.44125145	31.41962355	10.25693704	0	0	8.846431849	22.1619829	227.7963503	1358.235724	0	0	0	0	0	0	0	0	0	0	0	0	0	0	0	0	0	0
Station193_SUR_ALL_assembly_NODE_130_length_135484_cov_130.624423	0	0	0	0	0	0	0	0	0	0	0	0	0	0	0	12.70263859	6.862425328	0	34.51626828	11.85056541	0	552.346975	597.6342656	1036.779223	637.8074176	20.13458252	6.422098083	35.7083936	17.63941547	25.4697168	21.77216541	0	0	0	0	0	0	0	0	0	0	0	0	0	0	0	0	0	0
Station209_MES_ALL_assembly_NODE_4402_length_20570_cov_233.953400	0	0	0	0	0	0	0	0	0	0	0	86.17851946	11.79711786	74.70018768	0	36.84869629	28.306085	0	20.01883783	0	0	0	15.12029754	25.34441706	7.709998391	0	0	9.001362845	26.40336506	293.5347703	1765.078242	0	0	0	0	0	0	0	0	0	0	0	0	0	0	0	0	0	0
Station82_DCM_COMBINED_FINAL_NODE_2368_length_17132_cov_18.711952	0	0	0	0	0	0	0	0	0	0	0	0	0	0	0	0	0	0	0	0	0	0	10.39235587	20.04591749	0	0	0	0	0	0	0	0	0	0	0	0	0	0	0	0	0	0	0	0	0	0	0	0	0
Station68_SUR_ALL_assembly_NODE_2952_length_11544_cov_4.337366	0	0	0	0	0	0	0	0	0	0	0	0	0	0	0	0	0	0	0	0	0	0	0	0	0	0	0	0	0	0	0	0	0	0	0	0	0	0	0	0	0	0	0	0	0	0	0	0	0
Station173_DCM_ALL_assembly_NODE_10159_length_11576_cov_5.441976	0	0	0	0	0	0	0	0	0	0	0	38.54883588	7.068353003	83.55886504	0	22.56104836	17.55801936	0	0	0	0	0	0	0	0	0	0	0	0	54.62507813	309.8952257	0	0	0	0	0	0	0	0	0	0	0	0	0	0	0	0	0	0
Station168_DCM_ALL_assembly_NODE_4727_length_19762_cov_30.620490	0	0	0	0	0	0	0	0	0	0	0	62.57480019	9.495878194	79.08396387	0	33.28242527	36.23908784	0	13.60611819	0	0	0	11.52201313	22.26893629	7.669855494	0	0	3.885118807	15.40293216	179.9113248	1057.958717	0	0	0	0	0	0	0	0	0	0	0	0	0	0	0	0	0	0
Station191_SUR_ALL_assembly_NODE_4_length_139236_cov_91.926513	0	0	0	0	0	0	0	0	0	0	0	0	0	0	0	12.89423312	7.557869971	0	34.54972595	10.69247276	0	515.9050269	542.9132055	944.4873718	569.6443527	17.4853405	0	33.24102146	16.8639325	23.84312658	19.52978621	0	0	0	0	0	0	0	0	0	0	0	0	0	0	0	0	0	0
Station193_SUR_ALL_assembly_NODE_159_length_117678_cov_209.003078	0	0	0	0	0	0	0	0	0	0	0	0	0	0	0	0	7.721550073	16.45566633	32.45081493	115.3993437	0	1793.456278	1283.500653	1729.567838	1451.165699	98.58371762	198.3453879	2356.633618	285.7050986	166.9338209	45.60157554	0	0	0	0	0	0	0	0	0	0	0	0	0	0	0	0	0	0
Station191_SUR_ALL_assembly_NODE_346_length_43516_cov_245.590161	0	0	0	0	0	0	0	0	0	0	0	0	0	0	0	0	0	6.806179256	15.90979013	54.95695883	0	894.9955422	621.6491239	812.3679571	711.2650742	49.2676656	98.84594579	1206.838197	147.6684456	85.99678056	24.68284205	0	0	0	0	0	0	0	0	0	0	0	0	0	0	0	0	0	0
Station188_SUR_ALL_assembly_NODE_398_length_94506_cov_59.505447	0	0	0	0	0	0	0	0	0	0	0	0	0	0	71.58052346	28.99727887	27.96815216	0	248.5271243	122.0004718	0	86.13697528	0	0	15.71637093	7.88252451	24.48866446	344.4448958	175.5704392	297.5907999	56.79797054	0	0	0	0	0	0	0	0	0	0	0	0	0	0	0	0	0	0
Station175_SUR_ALL_assembly_NODE_563_length_82338_cov_8.785545	0	0	0	0	0	0	0	0	0	0	0	0	0	0	80.08851158	33.39841121	30.60739591	0	251.2670843	119.8560338	0	87.61969593	4.918321521	5.885383502	15.61302433	7.142658474	22.87150882	323.3387486	168.9701111	286.0551414	53.09703584	0	0	0	0	0	0	0	0	0	0	0	0	0	0	0	0	0	0
Station209_MES_ALL_assembly_NODE_9416_length_11329_cov_2.914316	0	0	0	0	0	0	0	0	0	0	0	0	0	0	0	6.384373309	10.03774099	0	45.81826842	72.19549565	0	421.4454322	231.8816098	339.5920267	262.3329728	45.76565591	113.2883432	1575.921603	235.1382725	143.8604148	37.18395253	0	0	0	0	0	0	0	0	0	0	0	0	0	0	0	0	0	0
Station175_ZZZ_ALL_assembly_NODE_167_length_126803_cov_20.959423	0	0	0	0	0	0	0	0	0	0	0	0	0	0	116.4245555	49.88425018	45.58334208	0	404.1762093	203.8767479	0	136.6675256	6.157368303	7.402225943	21.60499217	11.33168663	39.63237495	567.4325334	291.9298289	499.6795632	96.23804843	0	0	0	0	0	0	0	0	0	0	0	0	0	0	0	0	0	0
Station209_MES_ALL_assembly_NODE_9873_length_10894_cov_2.653658	0	0	0	0	0	0	0	0	0	0	0	0	0	0	0	0	7.171772889	0	58.93099754	53.2941126	0	261.6207313	0	0	187.545903	15.70671079	42.99549004	542.0600219	109.1700092	105.9614594	24.42692946	0	0	0	0	0	0	0	0	0	0	0	0	0	0	0	0	0	0
Station209_SUR_ALL_assembly_NODE_6332_length_14505_cov_57.612249	0	0	0	0	0	0	0	0	0	0	0	0	0	0	42.90365729	7.631321221	51.86662178	21.62957628	154.8826813	133.7457163	0	172.6395781	32.93851953	107.0684396	44.26608415	82.46246222	135.049296	614.2940381	118.5325892	184.7027522	97.49538352	0	0	0	0	0	0	0	0	0	0	0	0	0	0	0	0	0	0
Station193_SUR_ALL_assembly_NODE_1265_length_28196_cov_223.706265	0	0	0	0	0	0	0	0	0	0	0	0	0	0	0	0	0	9.454489351	15.363761	58.26473364	0	980.6520572	688.1593601	900.0735808	789.0564554	55.15262045	107.8467049	1332.146643	161.8457247	95.82645929	27.72805559	0	0	0	0	0	0	0	0	0	0	0	0	0	0	0	0	0	0
Station193_SUR_ALL_assembly_NODE_4433_length_12257_cov_4.370021	0	0	0	0	0	0	0	0	0	0	0	0	0	0	0	0	0	0	0	0	0	14.98567576	22.17837642	35.3075119	0	0	0	0	0	0	0	0	0	0	0	0	0	0	0	0	0	0	0	0	0	0	0	0	0
Station194_SUR_ALL_assembly_NODE_2965_length_15083_cov_6.401051	0	0	0	0	0	0	0	0	0	0	0	0	0	0	0	0	0	0	0	0	0	15.66548573	21.97151802	40.55942647	10.52982333	0	0	0	0	0	0	0	0	0	0	0	0	0	0	0	0	0	0	0	0	0	0	0	0
Station189_DCM_ALL_assembly_NODE_729_length_38634_cov_12.703699	0	0	0	0	0	0	0	0	0	0	0	0	0	0	103.0204766	43.74293275	42.39392957	0	315.5232042	151.7162551	0	111.0285846	4.947772548	0	14.68973771	7.685204023	28.58109347	391.0650411	202.0757425	350.8889386	66.4817028	0	0	0	0	0	0	0	0	0	0	0	0	0	0	0	0	0	0
Station67_SUR_ALL_assembly_NODE_3303_length_10028_cov_3.567833	0	0	0	0	0	0	0	0	0	0	0	0	0	0	0	0	0	0	0	0	0	0	0	0	0	0	0	0	0	0	0	0	0	0	0	0	0	0	0	0	0	0	0	0	0	0	0	0	0
Station193_SUR_ALL_assembly_NODE_2040_length_21219_cov_53.079191	0	0	0	0	0	0	0	0	0	0	0	0	0	0	0	0	47.95905303	34.67122062	155.2110126	193.0278234	0	571.7109944	283.8633738	397.1850191	205.0977438	135.8573861	166.5571224	589.7538005	113.8307747	189.5625263	93.17879625	0	0	0	0	0	0	0	0	0	0	0	0	0	0	0	0	0	0
Station205_MES_ALL_assembly_NODE_6650_length_10891_cov_4.615725	0	0	0	0	0	0	0	0	0	0	0	0	0	0	84.63828436	11.90736292	73.27347301	33.2750012	220.0568796	208.6970354	0	251.379486	102.8419347	214.6514911	102.0372635	127.3478972	219.6186955	861.1672977	163.0830083	266.7509477	143.0337852	0	0	0	0	0	0	0	0	0	0	0	0	0	0	0	0	0	0
Station196_SUR_ALL_assembly_NODE_1642_length_24964_cov_3.766590	0	0	0	0	0	0	0	0	0	0	0	0	0	0	0	0	0	0	71.70468896	37.5361863	0	91.60255553	10.71456413	11.19259055	34.18850898	6.399360778	0	93.06007121	51.77469124	92.02113353	16.27838025	0	0	0	0	0	0	0	0	0	0	0	0	0	0	0	0	0	0
Station193_SUR_ALL_assembly_NODE_3951_length_13373_cov_37.090404	0	0	0	0	0	0	0	0	0	0	0	0	0	0	0	0	14.20962569	16.55606562	53.92617656	77.67305537	0	353.8250105	252.9292772	296.5984251	156.1686779	53.83177426	54.40259744	170.0582155	39.90025791	57.80245052	30.65511063	0	0	0	0	0	0	0	0	0	0	0	0	0	0	0	0	0	0
Station209_MES_ALL_assembly_NODE_6782_length_14628_cov_3.162767	0	0	0	0	0	0	0	0	0	0	0	0	0	0	0	6.348350369	13.89479602	8.995329943	40.49716096	76.73565585	0	531.0578991	359.3519659	514.3946214	406.2367148	58.71983169	126.2484197	1393.966031	223.1403503	138.3852225	45.18889822	0	0	0	0	0	0	0	0	0	0	0	0	0	0	0	0	0	0
Station209_SUR_ALL_assembly_NODE_8196_length_11948_cov_21.580089	0	0	0	0	0	0	0	0	0	0	0	0	0	0	0	7.062475459	15.464637	0	24.863062	37.25868108	0	0	0	0	16.31766027	11.47032572	77.55152987	1012.998074	226.2573334	129.6580437	40.44647241	0	0	0	0	0	0	0	0	0	0	0	0	0	0	0	0	0	0
Station67_SUR_ALL_assembly_NODE_2400_length_12486_cov_3.971523	0	0	0	0	0	0	0	0	0	0	0	0	0	0	0	0	0	0	0	0	0	0	0	0	0	0	0	0	0	0	0	0	0	0	0	0	0	0	0	0	0	0	0	0	0	0	0	0	0
Station158_DCM_ALL_assembly_NODE_860_length_60523_cov_3.517315	0	0	0	0	0	0	0	0	0	0	0	0	0	8.86532596	0	0	0	0	0	0	0	0	0	0	0	0	0	14.09199845	0	11.21332501	12.78276056	0	0	0	0	0	0	0	0	0	0	0	0	0	0	0	0	0	0
Station205_SUR_ALL_assembly_NODE_116_length_115372_cov_67.095407	0	0	0	0	0	0	0	0	0	0	0	0	0	0	0	0	13.29333039	0	81.29677923	39.13085802	0	0	39.69858206	34.44677783	16.86001642	22.47566142	536.3610703	214.6581759	68.81958117	35.58979411	10.06628502	0	0	0	0	0	0	0	0	0	0	0	0	0	0	0	0	0	0
Station188_DCM_ALL_assembly_NODE_929_length_43301_cov_18.531957	0	0	0	0	0	0	0	0	0	0	0	0	0	0	0	0	11.241847	0	73.76478908	35.43938308	0	0	35.67571201	30.06865854	14.52574971	19.99560027	495.587123	197.1487325	64.64079865	31.67642695	9.043512086	0	0	0	0	0	0	0	0	0	0	0	0	0	0	0	0	0	0
Station175_SUR_ALL_assembly_NODE_1211_length_52005_cov_6.799326	0	0	0	0	0	0	0	0	0	0	0	0	0	0	95.97771171	49.58379511	529.1049359	6.479100688	52.12615404	298.187443	0	66.76055393	43.28494582	559.6225615	118.9399851	1031.948743	735.1561946	83.13680491	15.5756798	119.7492739	11.30051486	0	0	0	0	0	0	0	0	0	0	0	0	0	0	0	0	0	0
Station168_IZZ_ALL_assembly_NODE_560_length_81565_cov_15.883094	0	0	0	0	0	0	0	0	0	0	0	0	0	9.078472363	0	0	0	0	0	0	0	0	0	0	0	0	0	11.40663455	0	11.84844134	13.85876331	0	0	0	0	0	0	0	0	0	0	0	0	0	0	0	0	0	0
Station193_SUR_ALL_assembly_NODE_124_length_139459_cov_22.336927	0	0	0	0	0	0	0	0	0	0	0	0	0	0	48.89669771	23.89112614	276.1995994	7.348335408	25.09235855	168.2306562	0	131.6819463	154.920817	790.7468571	150.069093	986.717054	656.53891	88.57475484	16.63508464	77.7435513	6.76311159	0	0	0	0	0	0	0	0	0	0	0	0	0	0	0	0	0	0
Station206_SUR_ALL_assembly_NODE_611_length_50226_cov_8.561181	0	0	0	0	0	0	0	0	0	0	0	0	0	0	0	0	0	0	0	0	0	0	0	0	0	0	26.20059213	36.63990021	0	0	0	0	0	0	0	0	0	0	0	0	0	0	0	0	0	0	0	0	0
Station205_MES_ALL_assembly_NODE_3604_length_16178_cov_32.848787	0	0	0	0	0	0	0	0	0	0	0	0	0	0	67.90524492	41.79492301	449.7310507	5.787461152	44.70479724	258.5378469	0	56.63551943	27.42030863	590.0595463	127.3055085	1171.555562	795.1296648	80.17486998	14.2162756	110.4702482	9.766794172	0	0	0	0	0	0	0	0	0	0	0	0	0	0	0	0	0	0
Station188_DCM_ALL_assembly_NODE_7492_length_11367_cov_11.739657	0	0	0	0	0	0	0	0	0	0	0	0	0	0	85.60184364	38.7796842	408.8689789	0	44.43892031	230.1444742	0	21.71166044	17.32035938	521.147705	117.2202464	952.1053247	619.947856	55.31324664	11.38937164	101.8824487	8.799298361	0	0	0	0	0	0	0	0	0	0	0	0	0	0	0	0	0	0
Station194_DCM_ALL_assembly_NODE_4071_length_14707_cov_6.627286	0	0	0	0	0	0	0	0	0	0	0	0	0	0	82.13452157	43.29561493	463.9085669	0	48.71168752	271.0544248	0	45.67082775	39.98643079	739.9866217	168.425927	1294.19728	852.3849007	82.33494097	15.54523517	122.1584181	10.42163792	0	0	0	0	0	0	0	0	0	0	0	0	0	0	0	0	0	0
Station209_SUR_ALL_assembly_NODE_9644_length_10544_cov_24.507865	0	0	0	0	0	0	0	0	0	0	0	0	0	0	66.96364121	38.55523358	380.9513405	0	36.03346199	215.0210953	0	29.57403016	21.25838243	482.8056375	105.3238564	928.3874021	608.3128649	57.87472977	11.11605409	94.23986229	7.329336466	0	0	0	0	0	0	0	0	0	0	0	0	0	0	0	0	0	0
Station196_SUR_ALL_assembly_NODE_3048_length_16164_cov_17.434602	0	0	0	0	0	0	0	0	0	0	0	0	0	0	0	53.5815497	7.790076432	0	0	15.69193687	0	0	23.51699572	123.6061147	145.814373	219.8397308	95.75551571	52.86924219	13.85504489	40.20244584	17.70798107	0	0	0	0	0	0	0	0	0	0	0	0	0	0	0	0	0	0
Station175_SUR_ALL_assembly_NODE_5881_length_17548_cov_370.359287	0	0	0	0	0	0	0	0	0	0	0	427.2099278	190.3427031	174.7241234	233.7555029	3132.95267	284.0820885	13.64939469	215.2425443	156.5972878	0	12.53284791	28.82168667	32.79627562	31.62107183	140.3967868	59.84940507	292.8659984	147.7950132	641.3325906	1292.594292	0	0	0	0	0	0	0	0	0	0	0	0	0	0	0	0	0	0
Station66_DCM_ALL_assembly_NODE_636_length_29606_cov_13.030422	0	0	0	0	0	0	0	0	0	0	0	0	0	0	0	12.85306405	0	0	0	0	0	0	0	0	0	0	0	0	0	0	0	0	0	0	0	0	0	0	0	0	0	0	0	0	0	0	0	0	0
Station191_SUR_ALL_assembly_NODE_1246_length_22757_cov_24.708220	0	0	0	0	0	0	0	0	0	0	0	0	0	0	0	0	0	0	0	9.112659581	0	239.0175092	304.9962388	322.238461	305.9721445	21.54224972	15.61886304	0	0	5.899001061	0	0	0	0	0	0	0	0	0	0	0	0	0	0	0	0	0	0	0
Station206_SUR_ALL_assembly_NODE_2760_length_20455_cov_101.068186	0	0	0	0	0	0	0	0	0	0	0	519.9376669	117.9427478	164.5372898	236.4668079	1655.468237	237.37883	27.02079491	250.0893744	276.8641167	0	19.80084324	42.92907924	45.92366749	44.46295516	75.17430134	67.8765969	629.5518603	185.6787417	841.7711856	2187.4703	0	0	0	0	0	0	0	0	0	0	0	0	0	0	0	0	0	0
Station168_DCM_ALL_assembly_NODE_1326_length_51880_cov_17.004573	0	0	0	0	0	0	0	0	0	0	0	159.3580814	30.85201701	37.64009028	55.26836804	433.7589462	74.3350442	7.207776406	84.92849753	65.16434373	0	9.453492501	36.15288877	21.73821558	26.58014899	103.982063	33.61693507	119.6678693	45.67755473	224.8705771	588.57906	0	0	0	0	0	0	0	0	0	0	0	0	0	0	0	0	0	0
Station210_MES_ALL_assembly_NODE_3402_length_20265_cov_215.901089	0	0	0	0	0	0	0	0	0	0	0	123.6186858	25.75431329	30.46976708	48.97167803	356.2581646	57.75166545	6.050284175	65.21925465	53.04064326	0	0	27.09704855	14.86888721	20.3238359	91.55464711	27.94310533	95.4106049	35.64519277	177.280427	436.7497785	0	0	0	0	0	0	0	0	0	0	0	0	0	0	0	0	0	0
Station210_SUR_ALL_assembly_NODE_12198_length_10785_cov_436.836813	0	0	0	0	0	0	0	0	0	0	0	215.0502136	20.05890215	85.91716377	41.08797358	139.8173004	32.61423926	10.96181732	62.0153484	70.53658256	0	41.28329748	353.9108887	86.38948858	71.9838999	50.82941436	13.18494473	239.3264555	109.6379671	312.5963186	1148.93959	0	0	0	0	0	0	0	0	0	0	0	0	0	0	0	0	0	0
Station168_SUR_ALL_assembly_NODE_7822_length_11603_cov_42.168254	0	0	0	0	0	0	0	0	0	0	0	265.0910417	43.83529317	230.9466691	111.4866249	359.9435884	93.53495511	26.72405924	178.3454284	202.0854189	0	84.48108681	646.627101	169.1714696	145.3493133	96.40838793	25.35539784	294.2254858	98.80686113	275.6327273	843.6235906	0	0	0	0	0	0	0	0	0	0	0	0	0	0	0	0	0	0
Station210_MES_ALL_assembly_NODE_7442_length_10337_cov_330.148804	0	0	0	0	0	0	0	0	0	0	0	351.3874655	33.38169463	175.2759575	95.70306003	276.1419592	65.70189777	19.62516029	118.7274334	132.8008875	0	98.56877036	781.0177472	194.4549343	167.9450663	87.77707507	21.86347894	355.9555646	160.9453846	461.3069568	1651.619762	0	0	0	0	0	0	0	0	0	0	0	0	0	0	0	0	0	0
Station78_MES_DO_NOT_POOL_NODE_3180_length_15910_cov_15.243772	0	0	0	0	0	0	0	0	0	0	0	12.94774279	0	0	0	30.09657232	0	0	0	0	0	24.36705329	241.9955834	47.2014897	51.53835415	47.31161903	0	43.61243526	17.82516194	37.36979119	103.9832794	0	0	0	0	0	0	0	0	0	0	0	0	0	0	0	0	0	0
Station206_SUR_ALL_assembly_NODE_4221_length_14988_cov_31.261635	0	0	0	0	0	0	0	0	0	0	0	48.45943563	8.842631595	24.69252184	0	78.7136859	14.92347456	0	16.81314716	17.98496031	0	57.28087956	553.8956337	119.2271247	109.8664094	70.86550823	16.07549196	164.8436992	74.94408364	126.624826	438.1390183	0	0	0	0	0	0	0	0	0	0	0	0	0	0	0	0	0	0
Station84_SUR_COMBINED_FINAL_NODE_668_length_53021_cov_40.507250	0	0	0	0	0	0	0	0	0	0	0	0	0	0	0	0	0	0	0	0	0	0	0	0	0	0	0	0	0	0	0	0	0	0	0	0	0	0	0	0	0	0	0	0	0	0	0	0	0
Station196_SUR_ALL_assembly_NODE_974_length_35893_cov_30.498437	0	0	0	0	0	0	0	0	0	0	0	0	0	0	0	0	0	0	0	0	0	242.5327698	283.7199754	320.6123397	285.8409091	15.14357528	15.63910979	0	0	5.609796304	0	0	0	0	0	0	0	0	0	0	0	0	0	0	0	0	0	0	0
Station158_MES_ALL_assembly_NODE_6575_length_13561_cov_15.744262	0	0	0	0	0	0	0	0	0	0	0	19.68745171	8.522289513	8.850855471	0	91.06797079	17.229876	0	18.94596195	25.35348866	0	0	27.60472816	20.93930459	29.34360305	157.7386839	43.86696203	44.72608182	11.59051147	29.36935494	31.01280331	0	0	0	0	0	0	0	0	0	0	0	0	0	0	0	0	0	0
Station189_DCM_ALL_assembly_NODE_3498_length_16420_cov_31.205377	0	0	0	0	0	0	0	0	0	0	0	100.1192382	39.78456919	30.02587503	67.88370362	509.7661614	65.18344692	0	53.71338579	62.97183399	0	0	21.91507022	21.38469203	25.25756867	138.6119801	42.16752703	76.6613935	27.77132112	107.0081479	151.9222874	0	0	0	0	0	0	0	0	0	0	0	0	0	0	0	0	0	0
Station85_DCM_COMBINED_FINAL_NODE_4059_length_12586_cov_89.233022	0	0	0	0	0	0	0	0	0	0	0	39.5886051	16.08322219	0	0	202.2019065	31.89490829	0	28.05938452	43.76890982	0	18.88998975	26.23455419	41.35441909	42.49168272	163.9867084	89.81072408	98.31460076	43.96718205	221.2708881	158.1700641	0	0	0	0	0	0	0	0	0	0	0	0	0	0	0	0	0	0
Station158_MES_ALL_assembly_NODE_7745_length_11878_cov_83.860864	0	0	0	0	0	0	0	0	0	0	0	32.59871783	26.10540027	0	0	193.5845068	16.94989687	0	0	15.49047245	0	0	0	15.96472316	22.0414394	121.7848321	61.22661513	73.46674196	21.99094563	79.73097594	83.98407639	0	0	0	0	0	0	0	0	0	0	0	0	0	0	0	0	0	0
Station85_SUR_COMBINED_FINAL_NODE_2273_length_16159_cov_58.129657	0	0	0	0	0	0	0	0	0	0	0	0	0	0	0	0	0	0	0	0	0	17.37833124	20.6037983	542.1100844	665.0580383	757.6794431	264.5664895	58.86929714	26.41431144	79.06661084	34.98105698	0	0	0	0	0	0	0	0	0	0	0	0	0	0	0	0	0	0
Station210_MES_ALL_assembly_NODE_277_length_113292_cov_19.652781	0	0	0	0	0	0	0	0	0	0	0	31.00000818	13.0331953	22.89192361	0	131.7097639	18.49193573	0	17.74683914	33.92905546	0	0	0	0	0	0	0	68.08192952	12.12620019	41.3347914	109.0869075	0	0	0	0	0	0	0	0	0	0	0	0	0	0	0	0	0	0
Station125_MXL_ALL_assembly_NODE_130_length_59535_cov_374.956977	0	0	0	0	0	126.6370546	141.3168744	260.5545825	527.557332	0	0	0	0	0	0	0	0	0	0	0	0	0	0	0	0	0	0	0	0	0	0	0	0	0	0	0	0	0	0	0	0	0	0	0	0	0	0	37.65124239	0
Station64_DCM_ALL_assembly_NODE_59_length_52630_cov_15.264727	0	0	0	0	0	0	0	29.23758186	0	0	0	0	0	0	0	0	0	0	0	0	0	0	0	0	0	0	0	0	0	0	0	0	0	0	0	0	0	0	0	0	0	0	0	0	0	0	0	0	91.82309573
Station78_MES_DO_NOT_POOL_NODE_4927_length_11426_cov_10.471638	0	0	0	0	0	0	0	0	0	0	0	0	0	0	0	0	0	0	0	0	0	0	0	0	0	0	0	0	0	0	0	0	0	0	0	0	0	0	0	0	0	0	0	0	0	0	0	0	0
Station62_SUR_ALL_assembly_NODE_760_length_20484_cov_3.797739	0	0	0	0	0	0	0	0	0	0	0	0	0	0	0	0	0	0	0	0	0	0	0	0	0	0	0	0	0	0	0	0	0	0	0	0	0	0	0	0	0	0	0	0	0	0	67.8106873	143.9988804	0
Station68_DCM_ALL_assembly_NODE_1368_length_12478_cov_5.678822	0	0	0	0	0	0	0	0	0	0	0	0	0	0	0	0	0	0	0	0	0	0	0	0	0	0	0	0	0	0	0	0	0	0	0	0	0	0	0	0	0	0	0	0	0	0	0	0	0
Station68_SUR_ALL_assembly_NODE_3449_length_10392_cov_2.813292	0	0	0	0	0	0	0	0	0	0	0	0	0	0	0	0	0	0	0	0	0	0	0	0	0	0	0	0	0	0	0	0	0	0	0	0	0	0	0	0	0	0	0	0	0	0	0	0	0
Station78_DCM_ALL_assembly_NODE_530_length_30805_cov_9.460163	0	0	0	0	0	0	0	0	0	0	0	0	0	0	0	0	0	0	0	0	0	0	0	0	0	0	0	0	0	0	0	0	0	0	0	0	0	0	0	0	0	0	0	0	0	0	0	0	0
Station68_DCM_ALL_assembly_NODE_1395_length_12317_cov_6.506443	0	0	0	0	0	0	0	0	0	0	0	0	0	0	0	0	0	0	0	0	0	0	0	0	0	0	0	0	0	0	0	0	0	0	0	0	0	0	0	0	0	0	0	0	0	0	0	0	0
Station78_DCM_ALL_assembly_NODE_2961_length_10911_cov_7.745210	0	0	0	0	0	0	0	0	0	0	0	0	0	0	0	0	0	0	0	0	0	0	0	0	0	0	0	0	0	0	0	0	0	0	0	0	0	0	0	0	0	0	0	0	0	0	0	0	0
Station68_MES_COMBINED_FINAL_NODE_2902_length_18923_cov_9.198961	0	0	0	0	0	0	0	0	0	0	0	0	0	0	0	0	0	0	0	0	0	0	0	0	0	0	0	0	0	0	0	0	0	0	0	0	0	0	0	0	0	0	0	0	0	0	0	0	0
Station78_DCM_ALL_assembly_NODE_1510_length_16931_cov_6.058367	0	0	0	0	0	0	0	0	0	0	0	0	0	0	0	0	0	0	0	0	0	0	0	0	0	0	0	0	0	0	0	0	0	0	0	0	0	0	0	0	0	0	0	0	0	0	0	0	0
Station32_SUR_ALL_assembly_NODE_2369_length_10587_cov_5.114223	0	0	0	0	0	0	0	0	0	0	0	0	0	0	0	0	0	0	0	0	0	0	0	0	0	0	0	0	0	0	0	0	0	0	239.0133692	21.3622727	32.75832633	0	0	0	0	0	0	0	0	0	0	0	0
Station78_DCM_ALL_assembly_NODE_1171_length_19932_cov_6.375862	0	0	0	0	0	0	0	0	0	0	0	0	0	0	0	0	0	0	0	0	0	0	0	0	0	0	0	0	0	0	0	0	0	0	0	0	0	0	0	0	0	0	0	0	0	0	0	0	0
Station64_DCM_ALL_assembly_NODE_643_length_19012_cov_4.643931	0	0	0	0	0	0	0	0	0	0	0	0	0	0	0	0	0	0	0	0	0	0	0	0	0	0	0	0	0	0	0	0	0	0	0	0	0	0	0	0	0	0	0	0	0	0	0	0	0
Station32_SUR_ALL_assembly_NODE_1493_length_13935_cov_4.486527	0	0	0	0	0	0	0	0	0	0	0	0	0	0	0	0	0	0	0	0	0	0	0	0	0	0	0	0	0	0	0	0	0	0	232.4881062	0	38.35323737	0	0	0	0	0	0	0	0	0	0	0	0
Station68_MES_COMBINED_FINAL_NODE_3569_length_16218_cov_30.038174	0	0	0	0	0	0	0	0	0	0	0	0	0	0	0	7.510584994	0	0	0	0	0	0	0	0	0	0	0	0	0	0	5.816673729	0	0	0	0	0	0	0	0	0	0	0	0	0	0	0	0	0	0
Station68_DCM_ALL_assembly_NODE_1132_length_13896_cov_8.289430	0	0	0	0	0	0	0	0	0	0	0	0	0	0	0	0	0	0	0	0	0	0	0	0	0	0	0	0	0	0	0	0	0	0	0	0	0	0	0	0	0	0	0	0	0	0	0	0	0
Station155_MES_ALL_assembly_NODE_8996_length_12734_cov_25.010095	0	0	0	0	0	0	0	0	0	0	0	0	0	0	0	11.08002287	0	0	0	0	0	0	0	0	0	0	0	0	0	0	8.382818906	0	0	0	0	0	0	0	0	0	0	0	0	0	0	0	0	0	0
Station32_SUR_ALL_assembly_NODE_922_length_18571_cov_23.257345	0	0	0	0	0	0	0	0	0	0	0	0	0	0	0	0	0	0	0	0	0	0	0	0	0	0	0	0	0	0	0	0	0	30.28825693	682.6327427	161.0835943	148.4907308	0	0	0	0	0	0	0	0	0	0	0	0
Station32_SUR_ALL_assembly_NODE_2109_length_11365_cov_16.631919	0	0	0	0	0	0	0	0	0	0	0	0	0	0	0	0	0	0	0	0	0	0	0	0	0	0	0	0	0	0	0	0	0	66.29905605	692.2866643	188.8887906	151.3508949	0	0	58.36826378	0	0	0	0	0	0	0	0	0
Station155_MES_ALL_assembly_NODE_5571_length_18317_cov_5.738747	0	0	0	0	0	0	0	0	0	0	0	0	0	28.39501174	0	0	50.60338731	0	0	0	0	0	0	0	0	0	0	0	0	31.22187706	171.1101744	0	0	0	0	0	0	0	0	0	0	0	0	0	0	0	0	0	0
Station210_SUR_ALL_assembly_NODE_12843_length_10304_cov_78.960777	0	0	0	0	0	0	0	0	0	0	0	8.193617261	0	21.50197441	0	0	15.4082496	0	0	0	0	0	0	0	0	0	0	0	15.22402718	44.76853829	238.2449661	0	0	0	0	0	0	0	0	0	0	0	0	0	0	0	0	0	0
Station168_IZZ_ALL_assembly_NODE_6477_length_17162_cov_264.386450	0	0	0	0	0	0	0	0	0	0	0	0	0	87.43069877	173.723606	17.47350088	221.9235909	0	141.7788742	18.07192651	0	0	0	0	0	0	0	28.56460219	31.01076697	24.80594861	49.16709593	0	0	0	0	0	0	0	0	0	0	0	0	0	0	0	0	0	0
Station188_DCM_ALL_assembly_NODE_3732_length_18521_cov_55.720297	0	0	0	0	0	0	0	0	0	0	0	0	0	88.89378261	161.9276687	19.72156983	231.5858074	0	141.1186429	17.75552686	0	0	0	0	0	0	0	18.49760858	20.2101056	16.8246136	31.03971069	0	0	0	0	0	0	0	0	0	0	0	0	0	0	0	0	0	0
Station188_DCM_ALL_assembly_NODE_3418_length_19555_cov_63.250821	0	0	0	0	0	0	0	0	0	0	0	0	0	156.0517164	300.357913	32.87271381	419.977689	0	259.377669	29.53616969	0	0	0	0	0	0	0	20.48194174	28.83106803	25.24885868	58.41095101	0	0	0	0	0	0	0	0	0	0	0	0	0	0	0	0	0	0
Station210_SUR_ALL_assembly_NODE_702_length_82181_cov_121.443964	0	0	0	0	0	0	0	0	0	0	0	21.89300045	12.36672509	64.60956323	176.8417104	35.64410503	202.3763492	0	253.5783399	32.64073202	0	0	6.985503135	73.04005606	21.28811952	58.90720036	62.59391721	409.0607245	463.5965135	283.546611	678.2762752	0	0	0	0	0	0	0	0	0	0	0	0	0	0	0	0	0	0
Station208_SUR_ALL_assembly_NODE_2819_length_16327_cov_54.587942	0	0	0	0	0	0	0	0	0	0	0	0	0	0	0	25.19705666	90.07143716	25.36666088	14.80925592	34.20743471	0	30.83581257	0	16.28864129	17.10258201	29.03939874	31.14553873	236.474957	215.1570148	87.18493757	42.47417751	0	0	0	0	0	0	0	0	0	0	0	0	0	0	0	0	0	0
Station168_IZZ_ALL_assembly_NODE_1002_length_57255_cov_124.385804	0	0	0	0	0	0	0	0	0	0	0	10.77682846	17.5027773	104.1671889	0	10.29345605	31.50802805	0	19.98493406	0	0	0	0	0	0	0	0	0	10.96041017	15.35560863	34.88892845	0	0	0	0	0	0	0	0	0	0	0	0	0	0	0	0	0	0
Station206_SUR_ALL_assembly_NODE_5566_length_12298_cov_53.195622	0	0	0	0	0	0	0	0	0	0	0	0	0	0	0	0	0	127.6137415	10.40488855	120.9328414	0	174.4645004	58.47396243	62.01987354	249.4881001	10.35640867	13.5015695	289.9309523	158.803998	28.68529168	7.043591784	0	0	0	0	0	0	0	0	0	0	0	0	0	0	0	0	0	0
Station173_DCM_ALL_assembly_NODE_9676_length_12058_cov_22.213947	0	0	0	0	0	0	0	0	0	0	0	9.966604322	4.856703333	32.12487823	96.78426799	16.47475498	103.0123463	0	130.934575	17.84598919	0	0	0	0	0	0	19.92108289	169.0716508	185.6195628	101.8517076	287.2830821	0	0	0	0	0	0	0	0	0	0	0	0	0	0	0	0	0	0
Station178_SUR_ALL_assembly_NODE_3681_length_21865_cov_22.836451	0	0	0	0	0	0	0	0	0	0	0	0	0	0	0	27.81327214	110.3066835	19.77419745	18.38476534	39.57180726	0	41.07522051	7.004786546	11.03106686	0	32.20888052	33.17236805	216.265745	190.9856861	82.14519399	36.77566227	0	0	0	0	0	0	0	0	0	0	0	0	0	0	0	0	0	0
Station201_MES_ALL_assembly_NODE_1582_length_29039_cov_6.268182	0	0	0	0	0	0	0	0	0	0	0	0	0	0	0	0	0	0	0	0	0	0	0	0	0	0	0	4.185697744	0	0	0	0	0	0	0	0	0	0	0	0	0	0	0	0	0	0	0	0	0
Station178_SUR_ALL_assembly_NODE_2161_length_32644_cov_12.119488	0	0	0	0	0	0	0	0	0	0	0	0	0	0	0	24.4081147	71.00505476	63.24262676	37.24195294	50.30098937	0	0	0	45.24317819	89.08605485	16.60580588	16.98271886	276.368088	347.6715585	120.1921839	66.24012132	0	0	0	0	0	0	0	0	0	0	0	0	0	0	0	0	0	0
Station209_SUR_ALL_assembly_NODE_3731_length_21336_cov_29.267563	0	0	0	0	0	0	0	0	0	0	0	0	0	0	0	20.46182145	58.50741329	56.67651335	27.79841472	45.15774697	0	42.56253448	0	37.55229939	69.94173681	13.94970054	13.4895076	225.5155096	272.4199499	98.71940223	55.01740388	0	0	0	0	0	0	0	0	0	0	0	0	0	0	0	0	0	0
Station193_SUR_ALL_assembly_NODE_3208_length_15503_cov_13.560914	0	0	0	0	0	0	0	0	0	0	0	0	0	0	0	0	0	167.7301733	0	110.0904722	0	268.7748125	97.30198615	74.87210915	168.893976	0	0	18.08947424	36.29684476	6.665438437	0	0	0	0	0	0	0	0	0	0	0	0	0	0	0	0	0	0	0
Station178_SUR_ALL_assembly_NODE_4616_length_18363_cov_12.936257	0	0	0	0	0	0	0	0	0	0	0	0	0	8.922425731	0	31.62537004	94.13759548	157.3435323	49.53206954	101.4838772	0	125.6422022	48.79263849	78.92108582	157.1030679	26.00649706	23.72230328	371.7870156	468.6075634	149.4940876	89.77647498	0	0	0	0	0	0	0	0	0	0	0	0	0	0	0	0	0	0
Station201_MES_ALL_assembly_NODE_4453_length_13700_cov_5.908098	0	0	0	0	0	0	0	0	0	0	0	0	0	0	0	0	0	0	0	0	0	0	0	0	0	0	0	4.944987668	0	0	0	0	0	0	0	0	0	0	0	0	0	0	0	0	0	0	0	0	0
Station70_SUR_ALL_assembly_NODE_239_length_58611_cov_7.473769	0	0	0	0	0	0	0	0	0	0	0	0	0	0	0	0	0	0	0	0	0	0	0	0	0	0	0	0	0	0	0	0	0	0	0	0	0	0	0	0	0	0	0	0	0	0	0	0	0
Station34_SUR_ALL_assembly_NODE_767_length_23706_cov_12.331191	0	0	0	0	0	0	0	0	0	0	0	0	0	0	0	0	0	0	0	0	0	0	0	0	0	0	0	0	0	0	0	0	0	57.1821145	36.96466911	177.8536821	424.3776675	0	61.67181329	96.72844432	0	0	0	0	0	0	0	0	0
Station122_DCM_ALL_assembly_NODE_620_length_30104_cov_43.872009	955.1945231	89.36905294	94.0179174	1135.500174	0	936.5270543	643.083793	867.7028709	394.2997055	285.4123313	359.0607101	0	0	0	0	0	0	0	0	0	0	0	0	0	0	0	0	0	0	0	0	0	0	0	0	0	0	0	0	0	0	0	0	0	0	0	0	0	0
Station111_SUR_ALL_assembly_NODE_1050_length_14942_cov_143.602673	464.0508835	1658.009108	59.2789975	2276.35987	0	0	0	0	0	0	0	0	0	0	0	0	0	0	0	0	0	0	0	0	0	0	0	0	0	0	0	0	0	0	0	0	0	0	0	0	0	0	0	0	0	0	0	0	0
Station25_SUR_ALL_assembly_NODE_1576_length_16247_cov_6.388216	0	0	0	0	238.0176111	0	0	0	0	0	0	0	0	0	0	0	0	0	0	0	760.4974107	0	0	0	0	0	0	0	0	0	0	23.55955608	196.2995762	0	0	0	0	0	0	0	0	0	0	0	0	0	0	0	0
Station18_SUR_ALL_assembly_NODE_1324_length_19296_cov_23.917832	0	0	0	0	193.7309411	0	0	0	0	0	0	0	0	0	0	0	0	0	0	0	751.1917871	0	0	0	0	0	0	0	0	0	0	0	110.625147	0	0	0	0	0	0	0	0	0	0	0	0	0	0	0	0
Station155_MES_ALL_assembly_NODE_4138_length_22559_cov_36.907172	0	0	0	0	0	0	0	0	0	0	0	20.54925901	0	0	0	15.9169932	0	0	0	0	0	0	0	0	0	0	0	0	0	4.847537326	6.937717092	0	0	0	0	0	0	0	0	0	0	0	0	0	0	0	0	0	0
Station124_MXL_ALL_assembly_NODE_819_length_24891_cov_17.748269	299.0055845	0	46.48952269	488.9071674	0	502.1679219	293.864331	442.4324849	224.8463708	0	0	0	0	0	0	0	0	0	0	0	0	0	0	0	0	0	0	0	0	0	0	0	0	0	0	0	0	0	0	0	0	0	0	0	0	0	0	0	0
Station76_SUR_ALL_assembly_NODE_938_length_23478_cov_8.037570	0	0	0	0	0	0	0	0	0	0	0	0	0	0	0	0	0	0	0	0	0	0	0	0	0	0	0	0	0	0	0	0	0	0	0	0	0	0	0	0	0	0	0	0	0	0	0	0	0
Station52_DCM_ALL_assembly_NODE_1153_length_14307_cov_9.646786	0	0	0	0	0	0	0	0	0	0	0	0	0	0	0	0	0	0	0	0	0	0	0	0	0	0	0	0	0	0	0	0	0	0	0	0	0	0	0	0	0	0	0	0	0	0	0	0	40.78839752
Station36_DCM_ALL_assembly_NODE_325_length_23469_cov_4.405270	0	0	71.11908297	0	0	0	0	0	0	0	0	0	0	0	0	0	0	0	0	0	0	0	0	0	0	0	0	0	0	0	0	0	0	0	0	0	0	62.86407092	200.8332218	169.8922786	0	0	0	0	0	0	0	0	0
Station78_SUR_ALL_assembly_NODE_442_length_27974_cov_17.287260	0	0	0	0	0	0	0	0	0	0	0	0	0	0	0	0	0	0	0	0	0	0	0	0	0	0	0	0	0	0	0	0	0	0	0	0	0	0	0	0	0	0	0	0	0	0	0	0	0
Station41_DCM_ALL_assembly_NODE_219_length_33969_cov_31.592853	0	0	0	0	0	0	0	0	0	0	0	0	0	0	0	0	0	0	0	0	0	0	0	0	0	0	0	0	0	0	0	0	0	120.421283	92.12796569	40.0041065	49.24824755	0	144.0365121	386.5347172	818.9594436	459.6878399	50.25458281	81.9932506	0	0	0	0	0
Station34_SUR_ALL_assembly_NODE_420_length_34281_cov_11.623415	0	0	0	0	0	0	0	0	0	0	0	0	0	0	0	0	0	0	0	0	0	0	0	0	0	0	0	0	0	0	0	0	0	57.28216939	33.88920549	156.1741999	404.7800053	0	0	41.17430854	0	0	0	0	0	0	0	0	0
Station137_SUR_ALL_assembly_NODE_462_length_22041_cov_5.982625	781.7531141	47.53858684	78.10964404	975.4390927	0	447.4966897	287.5880774	382.2239268	173.2795385	352.3809257	271.6022186	0	0	0	0	0	0	0	0	0	0	0	0	0	0	0	0	0	0	0	0	0	0	0	0	0	0	0	0	0	0	0	0	0	0	0	0	0	0
Station189_DCM_ALL_assembly_NODE_1810_length_24191_cov_5.581787	0	0	0	0	0	0	0	0	0	0	0	17.24646267	0	14.92376801	28.47098098	69.04409967	15.06052728	6.348804724	37.86872658	28.32345003	0	0	29.56181903	8.623014176	0	0	0	0	0	9.502569936	13.41420659	0	0	0	0	0	0	0	0	0	0	0	0	0	0	0	0	0	0
Station188_SUR_ALL_assembly_NODE_2607_length_23581_cov_6.249894	0	0	0	0	0	0	0	0	0	0	0	14.61277366	0	13.70238046	24.01524429	61.61070669	13.97585292	0	35.38705985	28.14908061	0	0	18.53030575	0	0	0	0	0	0	8.219503629	11.88194826	0	0	0	0	0	0	0	0	0	0	0	0	0	0	0	0	0	0
Station67_SUR_ALL_assembly_NODE_3089_length_10481_cov_3.107328	0	0	0	0	0	0	0	0	0	0	0	27.08668823	0	0	0	0	0	0	0	0	0	0	0	0	0	0	0	0	0	9.768196597	12.76872193	0	0	0	0	0	0	0	0	0	0	0	0	0	0	0	0	0	0
Station78_DCM_ALL_assembly_NODE_1305_length_18591_cov_7.122950	0	0	0	0	0	0	0	0	0	0	0	0	0	0	0	0	0	0	0	0	0	0	0	0	0	0	0	0	0	0	0	0	0	0	0	0	0	0	0	0	0	0	0	0	0	0	0	0	0
Station18_DCM_ALL_assembly_NODE_584_length_21889_cov_98.812906	0	0	0	0	525.869811	0	0	0	0	0	0	0	0	0	0	0	0	0	0	0	1344.94362	0	0	0	0	0	0	0	0	0	0	50.85869666	323.8086243	0	0	0	0	0	0	0	0	0	0	0	0	0	0	0	0
Station78_SUR_ALL_assembly_NODE_1310_length_13585_cov_21.228973	0	0	0	0	0	0	0	0	0	0	0	0	0	0	0	0	0	0	0	0	0	0	0	0	0	0	0	0	0	0	0	0	0	0	0	0	0	0	0	0	0	0	0	0	0	0	0	0	0
Station155_MES_ALL_assembly_NODE_6244_length_16790_cov_59.295787	0	0	0	0	0	0	0	0	0	0	0	28.00597392	0	0	0	23.2993207	0	0	0	0	0	0	0	0	0	0	0	0	0	7.723468225	11.52835018	0	0	0	0	0	0	0	0	0	0	0	0	0	0	0	0	0	0
Station41_SUR_ALL_assembly_NODE_255_length_24902_cov_21.562643	0	0	0	0	0	0	0	0	0	0	0	0	0	0	0	0	0	0	0	0	0	0	0	0	0	0	0	0	0	0	0	0	0	156.8367818	150.1283331	60.78657909	47.41585311	0	223.9250791	522.1141986	1045.833613	759.0225069	97.52783402	144.7498815	86.26382894	38.14218475	0	26.68510145	0
Station78_DCM_ALL_assembly_NODE_2903_length_11052_cov_8.430754	0	0	0	0	0	0	0	0	0	0	0	0	0	0	0	0	0	0	0	0	0	0	0	0	0	0	0	0	0	0	0	0	0	79.11205499	0	0	0	0	0	0	0	0	0	0	0	0	0	0	0
Station180_ZZZ_ALL_assembly_NODE_3707_length_18846_cov_5.480390	0	0	0	0	0	0	0	0	0	0	0	115.7924143	14.54531572	49.64668579	83.46635436	185.2058086	34.17820655	13.14962935	86.99573529	65.26704251	0	13.68209422	87.38154793	26.55475632	22.61881382	0	7.503791689	43.41300962	28.31898245	60.79567499	108.1814157	0	0	0	0	0	0	0	0	0	0	0	0	0	0	0	0	0	0
Station36_DCM_ALL_assembly_NODE_791_length_14976_cov_4.642383	0	173.6480619	0	0	0	0	0	0	0	0	0	0	0	0	0	0	0	0	0	0	0	0	0	0	0	0	0	0	0	0	0	0	0	0	0	0	0	60.27737119	187.7721531	124.7666619	0	0	0	0	0	0	0	0	0
Station78_SUR_ALL_assembly_NODE_1506_length_12177_cov_9.262993	0	0	0	0	0	0	0	0	0	0	0	0	0	0	0	0	0	0	0	0	0	0	0	0	0	0	0	0	0	0	0	0	0	0	0	0	0	0	0	0	0	0	0	0	0	0	0	0	0
Station78_DCM_ALL_assembly_NODE_990_length_22094_cov_9.495213	0	0	0	0	0	0	0	0	0	0	0	0	0	0	0	0	0	0	0	0	0	0	0	0	0	0	0	0	0	0	0	0	0	79.23301687	0	0	0	0	0	0	0	0	0	0	0	0	0	0	0
Station39_DCM_ALL_assembly_NODE_631_length_13613_cov_6.472857	0	0	0	0	0	0	0	0	0	0	0	0	0	0	0	0	0	0	0	0	0	0	0	0	0	0	0	0	0	0	0	0	0	61.02004075	65.85747758	30.93317587	25.55253696	0	109.7266558	258.8700799	499.3332105	356.6856709	34.09385937	55.89932347	0	0	0	0	0
Station209_MES_ALL_assembly_NODE_9950_length_10827_cov_27.657724	0	0	0	0	0	0	0	0	0	0	0	76.27713099	5.912939611	7.263794735	0	39.02630279	5.134777936	0	0	0	0	0	28.6306056	9.010932263	7.643805317	0	0	12.0001099	17.3958584	30.36948409	51.7507894	0	0	0	0	0	0	0	0	0	0	0	0	0	0	0	0	0	0
Station31_SUR_ALL_assembly_NODE_3605_length_11536_cov_6.030224	0	0	0	0	0	0	0	0	0	0	0	0	0	0	0	0	0	0	0	0	0	0	0	0	0	0	0	0	0	0	0	0	0	208.9131103	294.1195303	243.6441882	132.5806606	0	47.9548853	77.55534133	0	66.04617566	0	0	55.50160625	30.19803391	0	29.06316151	0
Station205_MES_ALL_assembly_NODE_2675_length_19349_cov_3.406862	0	0	0	0	0	0	0	0	0	0	0	54.60041138	0	0	0	37.56875923	0	0	0	0	0	8.641395191	47.32464503	14.55977179	14.08674016	0	5.386067368	39.7721312	17.58365732	32.3384044	59.04619917	0	0	0	0	0	0	0	0	0	0	0	0	0	0	0	0	0	0
Station210_SUR_ALL_assembly_NODE_4266_length_24728_cov_91.988206	0	0	0	0	0	0	0	0	0	0	0	44.70491814	20.32734154	6.613404888	120.2647079	240.0291601	77.97908016	54.67566711	241.8471894	437.5046774	0	15.44868147	14.75741881	62.37513859	75.29056421	154.7099002	109.1377586	197.5094913	81.39013618	144.4170369	254.6754316	0	0	0	0	0	0	0	0	0	0	0	0	0	0	0	0	0	0
Station209_MES_ALL_assembly_NODE_1596_length_43419_cov_135.092450	0	0	0	0	0	0	0	0	0	0	0	44.46837248	21.31745974	6.169121744	114.557504	241.0393858	81.99080897	51.21613077	246.5740887	463.0705559	0	15.68799295	15.07822465	57.66482907	69.12905669	134.2016098	100.5393498	210.6290096	83.87701805	151.1806677	268.4388491	0	0	0	0	0	0	0	0	0	0	0	0	0	0	0	0	0	0
Station173_DCM_ALL_assembly_NODE_5497_length_18622_cov_72.055475	0	0	0	0	0	0	0	0	0	0	0	21.71945995	10.28036918	0	43.1704381	115.1154602	38.11436059	21.46893742	118.9161347	200.0349394	0	36.95410226	36.05051139	59.27745376	50.08167948	59.57637419	44.71904882	101.8066302	35.24257104	68.5248139	149.3204607	0	0	0	0	0	0	0	0	0	0	0	0	0	0	0	0	0	0
Station72_DCM_ALL_assembly_NODE_1021_length_17865_cov_12.403593	0	0	0	0	0	0	0	0	0	0	0	0	0	0	0	0	0	0	0	0	0	0	0	0	0	0	0	0	0	0	0	0	0	0	0	0	0	0	0	0	0	0	0	0	0	0	0	0	88.05272225
Station111_DCM_ALL_assembly_NODE_2358_length_11491_cov_5.888160	0	0	0	0	0	0	0	0	0	0	0	0	0	0	0	0	0	0	0	0	0	0	0	0	0	0	0	0	0	0	0	0	0	0	0	0	0	0	0	0	0	0	0	0	0	0	0	0	0
Station193_SUR_ALL_assembly_NODE_2985_length_16239_cov_143.773233	0	0	0	0	0	0	0	0	0	0	0	52.66935877	7.416134087	40.04532032	0	79.18713025	24.96082397	0	46.29872053	60.74567401	0	187.7584598	933.2686883	332.3735285	267.3363151	85.59934322	42.34199374	64.41640299	37.06035512	73.16074527	143.8026929	0	0	0	0	0	0	0	0	0	0	0	0	0	0	0	0	0	0
Station18_DCM_ALL_assembly_NODE_511_length_23647_cov_35.399585	0	0	0	0	1016.548266	0	0	0	0	0	0	0	0	0	0	0	0	0	0	0	371.3640554	0	0	0	0	0	0	0	0	0	0	109.7315331	257.1403369	0	0	0	0	0	0	0	0	0	0	0	0	0	0	0	0
Station209_SUR_ALL_assembly_NODE_8121_length_12040_cov_31.276012	0	0	0	0	0	0	0	0	0	0	0	123.4296703	16.66770599	58.969201	24.92453603	138.2623762	34.83566802	10.59100929	55.29258771	91.98576944	0	46.37038895	211.7774272	73.62215087	64.96956936	21.75604218	19.09398145	126.1772119	73.3192296	124.5472673	312.332391	0	0	0	0	0	0	0	0	0	0	0	0	0	0	0	0	0	0
Station137_DCM_ALL_assembly_NODE_1327_length_11343_cov_3.971386	0	153.1400324	0	0	0	0	0	0	0	46.06874119	0	9.847594592	0	0	0	9.339046075	0	0	0	0	0	0	0	0	0	0	0	0	0	0	0	119.4652217	42.34695014	0	0	0	0	0	0	0	0	0	0	0	0	0	0	0	0
Station168_DCM_ALL_assembly_NODE_5356_length_17956_cov_22.087425	0	0	0	0	0	0	0	0	0	0	0	118.1048139	24.25541648	154.0938983	51.84619987	103.0620263	50.69149263	93.64888565	143.8844768	279.6308656	0	113.0220814	190.5828553	236.9844274	279.0823828	39.98262138	116.8965732	209.2932099	133.236321	162.4629362	304.1417259	0	0	0	0	0	0	0	0	0	0	0	0	0	0	0	0	0	0
Station82_SUR_COMBINED_FINAL_NODE_4221_length_10609_cov_4.579496	0	0	0	0	0	0	0	0	0	0	0	0	0	0	0	0	0	25.81377237	39.48495498	119.1926434	0	0	0	130.0278788	177.0160797	308.10067	116.462345	35.19334407	18.72652834	42.68829354	35.22117611	0	0	0	0	0	0	0	0	0	0	0	0	0	0	0	0	0	0
Station188_DCM_ALL_assembly_NODE_4194_length_17138_cov_73.265469	0	0	0	0	0	0	0	0	0	0	0	47.33381728	21.59019681	7.586838641	119.1271611	257.9697716	83.808128	56.66625031	266.3796897	495.4709291	0	12.22601477	9.710073747	47.93640073	59.07454234	128.5424582	103.5595625	222.5519741	86.5226225	157.3076898	283.5271627	0	0	0	0	0	0	0	0	0	0	0	0	0	0	0	0	0	0
Station85_SUR_COMBINED_FINAL_NODE_3868_length_10372_cov_24.525928	0	0	0	0	0	0	0	0	0	0	0	0	0	0	0	0	0	0	0	56.59402112	0	0	8.664562286	120.6255455	146.0667608	244.4073326	102.1366895	13.94507009	9.428258333	23.97862602	9.386581187	0	0	0	0	0	0	0	0	0	0	0	0	0	0	0	0	0	0
Station210_SUR_ALL_assembly_NODE_9877_length_12805_cov_35.442275	0	0	0	0	0	0	0	0	0	0	0	19.14214397	9.063796562	0	0	76.44899098	25.14643251	10.49284109	86.63528468	88.66226205	0	61.70837163	60.65088418	66.5782376	41.02732111	22.14553566	15.82649996	75.36400645	11.72118394	37.41157516	141.9387718	0	0	0	0	0	0	0	0	0	0	0	0	0	0	0	0	0	0
Station84_SUR_COMBINED_FINAL_NODE_3941_length_13033_cov_7.323702	0	0	0	0	0	0	0	0	0	0	0	0	0	0	0	0	0	0	0	0	0	0	0	0	0	0	0	0	0	0	0	0	0	0	0	0	0	0	0	0	0	0	0	0	0	0	0	0	0
Station173_DCM_ALL_assembly_NODE_2690_length_31829_cov_205.201580	0	0	0	0	0	0	0	0	0	0	0	0	0	0	455.9507801	100.3848489	233.4465917	20.65548009	652.041764	300.4376388	0	0	0	0	0	0	0	0	0	0	0	0	0	0	0	0	0	0	0	0	0	0	0	0	0	0	0	0	0
Station155_DCM_ALL_assembly_NODE_4905_length_16641_cov_7.026348	0	0	0	0	0	0	0	0	0	0	0	0	0	0	0	0	0	0	0	0	0	0	0	0	0	0	0	0	0	0	0	0	0	0	0	0	0	0	0	0	0	0	0	0	0	0	0	0	0
Station210_SUR_ALL_assembly_NODE_2770_length_33783_cov_14.343542	0	0	0	0	0	0	0	0	0	0	0	0	0	0	0	0	0	0	0	0	0	0	0	0	0	0	0	0	0	23.87267381	82.45679007	0	0	0	0	0	0	0	0	0	0	0	0	0	0	0	0	0	0
Station66_DCM_ALL_assembly_NODE_579_length_31585_cov_5.695718	0	0	0	0	0	0	0	0	0	0	0	0	0	0	0	0	0	0	0	0	0	0	0	0	0	0	0	0	0	0	0	0	0	0	0	0	0	0	0	0	0	0	0	0	0	0	0	0	0
Station155_MES_ALL_assembly_NODE_719_length_74075_cov_40.977628	0	0	0	0	0	0	0	0	0	0	0	123.3692443	20.42354334	89.62669336	0	180.518472	14.39327633	0	0	0	0	0	0	0	0	0	0	0	0	9.003549963	10.47194302	0	0	0	0	0	0	0	0	0	0	0	0	0	0	0	0	0	0
Station66_SUR_ALL_assembly_NODE_1213_length_18199_cov_4.968750	0	0	0	0	0	0	0	0	0	0	0	0	0	0	0	0	0	0	0	0	0	0	0	0	0	0	0	0	0	0	0	0	0	0	0	0	0	0	0	0	0	0	0	0	0	0	0	0	0
Station188_SUR_ALL_assembly_NODE_3090_length_20527_cov_14.519734	0	0	0	0	0	0	0	0	0	0	0	0	7.711681891	11.54236656	201.2165288	284.4691961	62.83240546	0	76.48779713	59.29390654	0	40.92455993	39.74065496	62.78700224	37.6591613	26.1931794	13.92718212	24.81840911	111.8874493	55.44165627	11.96588758	0	0	0	0	0	0	0	0	0	0	0	0	0	0	0	0	0	0
Station188_DCM_ALL_assembly_NODE_1457_length_33511_cov_34.156713	0	0	0	0	0	0	0	0	0	0	0	0	7.575478653	15.78417551	215.0062799	317.6071337	71.13662537	0	83.4858029	68.37247887	0	39.85799321	36.73945506	63.54716496	40.78133911	29.30844094	15.38150216	28.27010525	122.0080665	57.90094131	12.50169542	0	0	0	0	0	0	0	0	0	0	0	0	0	0	0	0	0	0
Station210_SUR_ALL_assembly_NODE_6075_length_19087_cov_13.848886	0	0	0	0	0	0	0	0	0	0	0	0	0	0	0	0	0	0	0	0	0	0	0	0	0	0	0	0	0	25.46374766	88.51621517	0	0	0	0	0	0	0	0	0	0	0	0	0	0	0	0	0	0
Station188_DCM_ALL_assembly_NODE_2655_length_23381_cov_31.880520	0	0	0	0	0	0	0	0	0	0	0	0	7.940119846	12.63234641	179.2775352	253.1090499	56.66934057	0	63.23008479	55.1571122	0	32.81139545	28.75997976	49.91082107	32.6481321	23.64139654	14.37778009	23.27678167	108.1441276	56.02543801	10.63104753	0	0	0	0	0	0	0	0	0	0	0	0	0	0	0	0	0	0
Station206_MES_ALL_assembly_NODE_3363_length_23784_cov_7.067892	0	0	0	0	0	0	0	0	0	0	0	0	4.567106157	9.937315481	148.1184475	182.0864595	49.34406863	0	57.62971732	49.74423087	0	29.47389599	26.74538926	44.79561388	30.67472441	24.5974572	13.0277093	19.83244795	98.1839434	53.36499301	11.52220828	0	0	0	0	0	0	0	0	0	0	0	0	0	0	0	0	0	0
Station201_MES_ALL_assembly_NODE_6497_length_10460_cov_3.582124	0	0	0	0	0	0	0	0	0	0	0	0	0	0	40.79260911	51.54605568	12.81756167	0	17.12497262	17.45311172	0	32.15822669	32.71974047	39.67431146	18.9423224	15.96683067	13.59677232	21.67241359	116.952889	14.45904404	0	0	0	0	0	0	0	0	0	0	0	0	0	0	0	0	0	0	0
Station84_SUR_COMBINED_FINAL_NODE_4027_length_12821_cov_7.325396	0	0	0	0	0	0	0	0	0	0	0	0	0	0	0	0	0	0	0	0	0	0	0	0	0	0	0	0	0	0	0	0	0	0	0	0	0	0	0	0	0	0	0	0	0	0	0	0	0
Station168_SUR_ALL_assembly_NODE_7840_length_11582_cov_8.972846	0	0	0	0	0	0	0	0	0	0	0	27.48645776	4.700995263	52.48994146	0	48.78851944	0	0	0	0	0	0	0	0	0	0	0	0	0	0	0	0	0	0	0	0	0	0	0	0	0	0	0	0	0	0	0	0	0
Station23_DCM_ALL_assembly_NODE_113_length_43436_cov_6.465296	0	0	0	0	0	0	0	0	0	0	0	13.90092598	0	23.49733761	0	35.09980237	0	0	0	0	0	0	0	0	0	0	0	0	0	0	0	0	39.58765365	0	0	0	0	0	0	0	0	0	0	0	0	0	0	0	0
Station84_SUR_COMBINED_FINAL_NODE_3034_length_16287_cov_7.240636	0	0	0	0	0	0	0	0	0	0	0	0	0	0	0	0	0	0	0	0	0	0	0	0	0	0	0	0	0	0	0	0	0	0	0	0	0	0	0	0	0	0	0	0	0	0	0	0	0
Station188_DCM_ALL_assembly_NODE_4683_length_15918_cov_26.616088	0	0	0	0	0	0	0	0	0	0	0	0	4.636860728	12.11297316	175.9050777	303.4659527	68.78480074	0	84.44581491	71.57318474	0	54.45048159	45.95973017	73.5751305	45.13342694	27.68732445	16.54719825	24.89843545	116.4609858	64.22016971	19.14284638	0	0	0	0	0	0	0	0	0	0	0	0	0	0	0	0	0	0
Station84_SUR_COMBINED_FINAL_NODE_4030_length_12807_cov_6.733218	0	0	0	0	0	0	0	0	0	0	0	0	0	0	0	0	0	0	0	0	0	0	0	0	0	0	0	0	0	0	0	0	0	0	0	0	0	0	0	0	0	0	0	0	0	0	0	0	0
Station66_DCM_ALL_assembly_NODE_1298_length_17710_cov_5.238516	0	0	0	0	0	0	0	0	0	0	0	0	0	0	0	0	0	0	0	0	0	0	0	0	0	0	0	0	0	0	0	0	0	0	0	0	0	0	0	0	0	0	0	0	0	0	0	0	0
Station209_MES_ALL_assembly_NODE_4903_length_18928_cov_6.862661	0	0	0	0	0	0	0	0	0	0	0	0	0	0	0	88.95805575	19.15605404	0	13.8470134	24.3470406	0	0	0	0	0	13.60035748	0	32.37737718	102.5494986	28.43876626	6.24602193	0	0	0	0	0	0	0	0	0	0	0	0	0	0	0	0	0	0
Station188_SUR_ALL_assembly_NODE_4695_length_14464_cov_9.926157	0	0	0	0	0	0	0	0	0	0	0	0	0	10.52982337	122.3198315	237.7961337	54.50664869	0	70.83880452	60.7212011	0	37.28665795	34.73082489	53.25666899	32.54307729	22.76872524	14.36873367	23.17818922	105.7342125	58.37548781	17.94429807	0	0	0	0	0	0	0	0	0	0	0	0	0	0	0	0	0	0
Station84_SUR_COMBINED_FINAL_NODE_5292_length_10058_cov_9.008997	0	0	0	0	0	0	0	0	0	0	0	0	0	0	0	0	0	0	0	0	0	0	0	0	0	0	0	0	0	0	0	0	0	0	0	0	0	0	0	0	0	0	0	0	0	0	0	0	0
Station173_SUR_ALL_assembly_NODE_3075_length_11437_cov_30.260763	0	0	0	0	0	0	0	0	0	0	0	0	0	7.332236241	118.0339397	123.8108437	27.49434134	0	44.37155887	31.34978648	0	17.23685728	17.0016572	26.82164048	18.08907233	14.86355177	8.03106886	14.06030802	71.32801373	22.86478479	6.934499905	0	0	0	0	0	0	0	0	0	0	0	0	0	0	0	0	0	0
Station158_SUR_ALL_assembly_NODE_6201_length_15433_cov_12.168422	0	0	0	0	0	0	0	0	0	0	0	94.09027157	12.63020563	55.76379199	0	85.73301301	8.428350514	0	0	0	0	0	0	0	0	0	0	0	0	0	5.241089764	0	0	0	0	0	0	0	0	0	0	0	0	0	0	0	0	0	0
Station23_DCM_ALL_assembly_NODE_2365_length_10966_cov_3.920814	0	0	0	0	0	0	0	0	0	0	0	0	0	0	0	0	0	0	0	0	0	0	0	0	0	0	0	0	0	0	0	0	22.61548572	0	0	0	0	0	0	0	0	0	0	0	0	0	0	0	0
Station85_SUR_COMBINED_FINAL_NODE_1767_length_19729_cov_10.133476	0	0	0	0	0	0	0	0	0	0	0	0	0	0	0	0	0	0	0	0	0	0	0	0	0	0	0	0	0	0	0	0	0	0	0	0	0	0	0	0	0	0	0	0	0	0	0	0	0
Station25_DCM_ALL_assembly_NODE_2303_length_12743_cov_2.951529	0	0	0	0	0	0	0	0	0	0	0	0	0	0	0	0	0	0	0	0	0	0	0	0	0	0	0	0	0	0	0	0	22.82080194	0	0	0	0	0	0	0	0	0	0	0	0	0	0	0	0
Station158_SUR_ALL_assembly_NODE_8241_length_12246_cov_13.892462	0	0	0	0	0	0	0	0	0	0	0	104.1570946	10.20069689	55.21391338	0	109.8406726	7.593895257	0	0	0	0	0	0	0	0	0	0	0	0	5.248364972	7.251246568	0	0	0	0	0	0	0	0	0	0	0	0	0	0	0	0	0	0
Station201_SUR_ALL_assembly_NODE_3422_length_18123_cov_4.542008	0	0	0	0	0	0	0	0	0	0	0	0	0	0	0	0	0	0	0	0	0	0	0	21.12303235	15.84747592	21.59990162	0	0	0	0	0	0	0	0	0	0	0	0	0	0	0	0	0	0	0	0	0	0	0
Station158_MES_ALL_assembly_NODE_9292_length_10300_cov_3.584675	0	0	0	0	0	0	0	0	0	0	0	0	0	0	0	39.08568126	0	0	0	0	0	0	0	0	0	0	0	0	0	0	0	0	0	0	0	0	0	0	0	0	0	0	0	0	0	0	0	0	0
Station78_DCM_ALL_assembly_NODE_1947_length_14261_cov_24.196114	0	0	0	0	0	0	0	0	0	0	0	0	0	0	0	0	0	0	0	0	0	0	0	0	0	0	0	0	0	0	0	0	0	0	0	0	0	0	0	0	0	0	0	0	0	0	0	0	0
Station173_DCM_ALL_assembly_NODE_9279_length_12421_cov_63.364224	0	0	0	0	0	0	0	0	0	0	0	0	4.822983114	0	157.6082222	107.8134916	24.02455812	0	62.61089488	52.08969624	0	25.57004133	41.73491022	36.90359238	17.29005787	41.41122171	17.55479736	100.0604554	750.1749284	33.7330936	14.34660581	0	0	0	0	0	0	0	0	0	0	0	0	0	0	0	0	0	0
Station188_SUR_ALL_assembly_NODE_2313_length_25900_cov_11.753763	0	0	0	0	0	0	0	0	0	0	0	0	6.326508181	0	196.9973322	123.2186424	27.25352014	0	77.44602473	67.35816451	0	27.55572949	43.78526267	42.03360227	22.83661039	46.98972926	15.19023495	110.2116367	762.3869893	33.77069917	17.63252342	0	0	0	0	0	0	0	0	0	0	0	0	0	0	0	0	0	0
Station188_SUR_ALL_assembly_NODE_2759_length_22586_cov_8.995828	0	0	0	0	0	0	0	0	0	0	0	0	0	0	177.0016132	95.81508169	20.00225667	0	71.32907087	37.2971385	0	13.89430517	22.62434912	21.91976647	12.22607422	21.56352602	8.618224728	43.79745616	358.2002706	15.99341107	14.62123658	0	0	0	0	0	0	0	0	0	0	0	0	0	0	0	0	0	0
Station78_DCM_ALL_assembly_NODE_144_length_61315_cov_13.157933	0	0	0	0	0	0	0	0	0	0	0	0	0	0	0	0	0	0	0	0	0	0	0	0	0	0	0	0	0	0	0	0	0	0	0	0	0	0	0	0	0	0	0	0	0	0	0	0	0
Station155_MES_ALL_assembly_NODE_2752_length_30264_cov_8.758185	0	0	0	0	0	0	0	0	0	0	0	22.42430705	0	0	0	0	0	0	0	0	0	0	0	0	0	0	0	0	0	54.61582597	709.1618534	191.96418	0	0	0	0	0	0	0	0	0	0	0	0	0	0	0	0	0
Station155_MES_ALL_assembly_NODE_714_length_74245_cov_9.522321	0	0	0	0	0	0	0	0	0	0	0	21.15130823	0	15.63907952	0	0	0	0	0	0	0	0	0	0	0	0	0	0	0	0	152.4262158	0	0	0	0	0	0	0	0	0	0	0	0	0	0	0	0	0	0
Station22_SUR_ALL_assembly_NODE_182_length_47974_cov_7.393038	0	0	0	0	0	0	0	0	0	0	0	0	0	0	0	0	0	0	0	0	0	0	0	0	0	0	0	0	0	0	182.7327004	280.1266651	65.04686496	0	0	0	0	0	0	0	0	0	0	0	0	0	0	0	0
Station22_SUR_ALL_assembly_NODE_172_length_48899_cov_7.101384	0	0	0	0	0	0	0	0	0	0	0	0	0	0	0	0	0	0	0	0	0	0	0	0	0	0	0	0	0	0	209.7035472	271.4229689	61.2226105	0	0	0	0	0	0	0	0	0	0	0	0	0	0	0	0
Station210_MES_ALL_assembly_NODE_4132_length_17301_cov_2.848661	0	0	0	0	0	0	0	0	0	0	0	0	0	0	0	0	0	0	0	0	0	0	0	0	0	0	0	0	0	96.4824676	1401.013487	0	0	0	0	0	0	0	0	0	0	0	0	0	0	0	0	0	0
Station210_SUR_ALL_assembly_NODE_5036_length_22035_cov_301.981438	0	0	0	0	0	0	0	0	0	0	0	0	0	0	0	0	0	0	0	0	0	0	0	0	0	0	0	0	0	88.65513637	1552.082635	0	0	0	0	0	0	0	0	0	0	0	0	0	0	0	0	0	0
Station209_SUR_ALL_assembly_NODE_304_length_105025_cov_240.321044	0	0	0	0	0	0	0	0	0	0	0	0	0	0	89.29907774	91.50103778	34.37595405	13.01620985	152.2408639	36.33439204	0	40.21121879	31.65284195	140.5944018	272.1611496	124.9227426	101.9708384	5475.579916	1728.705133	1514.982258	452.7921343	0	0	0	0	0	0	0	0	0	0	0	0	0	0	0	0	0	0
Station67_SUR_ALL_assembly_NODE_104_length_68691_cov_24.127717	0	0	0	0	0	0	0	0	0	0	0	0	0	0	0	0	0	0	0	0	0	0	0	0	0	0	0	0	0	0	0	0	0	0	0	0	0	0	0	0	0	0	0	0	0	0	0	0	0
Station210_SUR_ALL_assembly_NODE_9854_length_12824_cov_349.479051	0	0	0	0	0	0	0	0	0	0	0	0	0	0	0	0	0	0	0	0	0	0	0	0	0	0	0	0	0	84.98590697	1290.293126	0	0	0	0	0	0	0	0	0	0	0	0	0	0	0	0	0	0
Station210_SUR_ALL_assembly_NODE_12117_length_10843_cov_156.274842	0	0	0	0	0	0	0	0	0	0	0	0	0	0	0	0	0	0	0	0	0	0	0	0	0	0	0	0	0	37.28890937	813.9146254	0	0	0	0	0	0	0	0	0	0	0	0	0	0	0	0	0	0
Station210_SUR_ALL_assembly_NODE_12854_length_10297_cov_155.069127	0	0	0	0	0	0	0	0	0	0	0	0	0	0	0	0	0	0	0	0	0	0	8.575858597	11.80559691	0	0	0	0	0	18.35927909	578.0620764	0	0	0	0	0	0	0	0	0	0	0	0	0	0	0	0	0	0
Station201_SUR_ALL_assembly_NODE_3805_length_16773_cov_15.513219	0	0	0	0	0	0	0	0	0	0	0	0	0	0	0	14.71556879	0	0	0	0	0	64.85892336	74.14296065	107.412385	199.8757509	101.6042653	43.56756853	167.0597886	42.50994453	67.4058989	17.77203234	0	0	0	0	0	0	0	0	0	0	0	0	0	0	0	0	0	0
Station67_SUR_ALL_assembly_NODE_693_length_28122_cov_23.961913	0	0	0	0	0	0	0	0	0	0	0	0	0	0	0	0	0	0	0	0	0	0	0	0	0	0	0	0	0	0	0	0	0	0	0	0	0	0	0	0	0	0	0	0	0	0	0	0	0
Station155_MES_ALL_assembly_NODE_2874_length_29337_cov_10.252578	0	0	0	0	0	0	0	0	0	0	0	28.18356739	0	14.32226495	0	0	0	0	0	0	0	0	0	0	0	0	0	0	0	47.31765886	789.0472338	0	0	0	0	0	0	0	0	0	0	0	0	0	0	0	0	0	0
Station194_DCM_ALL_assembly_NODE_1589_length_28646_cov_29.497499	0	0	0	0	0	0	0	0	0	0	0	0	0	0	0	12.36259787	0	0	0	0	0	57.68049758	86.51694992	112.6525444	203.5535235	94.97189479	40.06143382	140.1226021	23.23438656	42.39520884	9.32194498	0	0	0	0	0	0	0	0	0	0	0	0	0	0	0	0	0	0
Station188_SUR_ALL_assembly_NODE_5361_length_12999_cov_13.563504	0	0	0	0	0	0	0	0	0	0	0	0	0	0	56.58073079	38.84302124	13.20209243	0	85.92464382	15.01630999	0	0	9.582102022	38.10827178	74.1631467	35.61514688	30.54373627	2020.216325	665.4328038	700.6097168	254.5777461	0	0	0	0	0	0	0	0	0	0	0	0	0	0	0	0	0	0
Station191_SUR_ALL_assembly_NODE_1858_length_18058_cov_6.088319	0	0	0	0	0	0	0	0	0	0	0	0	0	0	0	9.276500752	0	0	0	0	0	55.42793808	75.56327149	100.8156006	183.1579428	85.73935498	37.85367606	230.5488464	53.13443752	66.58932076	31.82587415	0	0	0	0	0	0	0	0	0	0	0	0	0	0	0	0	0	0
Station178_SUR_ALL_assembly_NODE_9054_length_10598_cov_5.220715	0	0	0	0	0	0	0	0	0	0	0	0	0	0	52.72815072	49.1190596	22.76406471	7.012332459	116.0245	25.83813951	0	60.15169868	30.8611703	74.81594593	196.1937078	65.00114334	44.9111776	1870.588194	604.5048822	588.6904602	129.235271	0	0	0	0	0	0	0	0	0	0	0	0	0	0	0	0	0	0
Station65_DCM_ALL_assembly_NODE_2193_length_12973_cov_2.553259	0	0	0	0	0	0	0	0	0	0	0	0	0	0	0	0	0	0	0	0	0	0	0	0	0	0	0	0	0	0	0	0	0	0	0	0	0	0	0	0	0	0	0	0	0	0	0	0	0
Station25_DCM_ALL_assembly_NODE_2245_length_12981_cov_4.835835	0	0	0	0	0	0	0	0	0	0	0	0	0	0	0	0	0	0	0	0	0	0	0	0	0	0	0	0	0	0	0	103.3170948	214.0834148	0	0	0	0	0	0	0	0	0	0	0	0	0	0	45.43068384	33.55218073
Station78_DCM_ALL_assembly_NODE_3199_length_10366_cov_25.515469	0	0	0	0	0	103.4126525	122.9756457	164.1748649	0	0	0	0	0	0	0	0	0	0	0	0	0	0	0	0	0	0	0	0	0	0	0	0	0	0	0	0	0	0	59.97955613	79.29692147	125.5963323	210.5103297	0	0	94.79830213	114.2075277	0	62.81643175	62.17594469
Station137_DCM_ALL_assembly_NODE_272_length_27013_cov_7.668596	0	0	57.65739686	0	0	0	0	0	0	131.0426017	0	0	0	0	0	0	0	0	0	0	0	0	0	0	0	0	0	0	0	0	0	0	0	0	0	0	0	0	158.0971524	121.0319594	212.9544443	278.770152	0	0	0	0	0	0	0
Station68_DCM_ALL_assembly_NODE_27_length_61901_cov_35.295508	0	0	0	0	0	0	0	0	0	0	0	0	0	0	0	0	0	0	0	0	0	0	0	0	0	0	0	0	0	0	0	104.7135769	179.4118373	0	0	0	0	0	0	0	0	0	0	0	0	0	0	0	0
Station25_DCM_ALL_assembly_NODE_689_length_27804_cov_16.566219	0	0	0	0	0	0	0	0	0	0	0	0	0	0	0	0	0	0	0	0	0	0	0	0	0	0	0	0	0	0	0	202.6827012	369.7802692	0	0	0	0	0	0	0	0	0	0	0	0	0	0	0	0
Station76_DCM_ALL_assembly_NODE_1617_length_17773_cov_25.890112	0	0	0	0	0	0	0	0	0	0	0	0	0	0	0	0	0	0	0	0	0	0	0	0	0	0	0	0	0	0	0	0	0	0	0	0	0	0	0	0	156.7621698	231.5470355	261.7368362	291.5995712	518.2818263	100.5825	0	36.27985592	0
Station32_SUR_ALL_assembly_NODE_1283_length_15202_cov_6.171519	0	0	92.81099256	0	0	0	0	0	0	0	62.75336588	0	0	0	0	0	0	0	0	0	0	0	0	0	0	0	0	0	0	0	0	0	0	158.6780904	272.4947458	362.6019437	381.2748638	51.03146738	479.6172447	355.3801717	364.6602236	466.4034425	86.55894155	88.34949673	54.88746302	0	63.88700767	155.3841937	62.6917815
Station36_DCM_ALL_assembly_NODE_766_length_15244_cov_4.264929	0	0	52.65073215	0	0	0	0	0	0	0	73.71041235	0	0	0	0	0	0	0	0	0	0	0	0	0	0	0	0	0	0	0	0	0	0	0	56.50696486	50.69259538	84.84556368	166.2970683	1221.883323	303.3022089	357.2104281	458.1360676	0	70.16407251	72.66796844	0	0	85.20584247	87.69225797
Station155_DCM_ALL_assembly_NODE_3183_length_23431_cov_6.125984	0	0	0	0	0	0	0	0	0	0	0	0	0	0	0	0	0	0	0	0	0	0	0	0	0	0	0	0	0	0	0	51.40408892	105.7090708	0	0	0	0	0	0	0	0	0	0	0	0	0	0	0	0
Station39_SUR_ALL_assembly_NODE_76_length_39623_cov_26.187323	0	0	80.5627788	0	0	0	0	0	0	0	0	0	0	0	0	0	0	0	0	0	0	0	0	0	0	0	0	0	0	0	0	0	0	85.32292476	114.3910912	160.7054638	250.0086408	0	552.4123608	1633.579468	2883.682695	2228.534781	135.0544886	272.0581822	111.9117209	43.25674982	75.85485109	182.7079552	124.2814538
Station122_MES_COMBINED_FINAL_NODE_1564_length_27655_cov_15.234891	0	0	0	45.3669158	0	5929.680196	4737.985681	5827.96189	4376.664544	0	658.3385597	0	0	0	0	0	0	0	0	0	0	0	0	0	0	0	0	0	0	0	0	0	0	0	0	0	0	0	0	0	0	112.4015911	155.450609	141.6608646	256.2120853	0	0	0	0
Station65_DCM_ALL_assembly_NODE_892_length_24063_cov_8.450433	0	0	0	0	0	0	0	0	0	0	0	0	0	0	0	0	0	0	0	0	0	0	0	0	0	0	0	0	0	0	0	0	0	70.49538787	48.84884372	0	0	0	43.54449488	44.10547352	0	0	0	0	0	0	136.566391	953.6647952	74.07955239
Station123_MXL_ALL_assembly_NODE_3624_length_10319_cov_11.021726	0	0	0	52.06421672	0	4952.355903	4217.012309	4948.555618	3904.032502	0	741.1606697	0	0	0	0	0	0	0	0	0	0	0	0	0	0	0	0	0	0	0	0	0	0	0	0	0	0	0	0	0	0	76.56351961	158.1945042	0	314.5832228	0	107.2939325	0	0
Station65_SUR_ALL_assembly_NODE_638_length_28038_cov_22.471393	0	0	0	0	0	0	0	0	0	0	0	0	0	0	0	0	0	0	0	0	0	0	0	0	0	0	0	0	0	0	0	0	0	0	0	0	0	0	0	0	75.04883683	117.3232722	78.30719089	94.3622318	34.73297635	0	540.5564593	623.8636759	195.6803121
Station58_DCM_ALL_assembly_NODE_132_length_41105_cov_15.821754	0	0	0	0	0	0	0	0	0	0	0	0	0	0	0	0	0	0	0	0	0	0	0	0	0	0	0	0	0	0	0	0	0	0	0	0	0	0	0	0	81.88445789	123.7361884	128.9078958	118.2349596	55.14794446	0	805.8525201	997.6052721	245.1716431
Station76_SUR_ALL_assembly_NODE_1913_length_14060_cov_50.846483	0	0	44.95522222	0	0	0	0	0	0	0	0	0	0	0	0	0	0	0	0	0	0	0	0	0	0	0	0	0	0	0	0	0	0	0	0	0	0	0	98.28594516	116.9164501	270.855624	687.8770741	38.70547606	83.71597152	66.03098607	0	29.58805495	64.6713516	96.77430047
Station100_SUR_ALL_assembly_NODE_767_length_17969_cov_11.660824	587.0580524	0	0	97.37022887	0	0	0	0	0	0	0	0	0	0	0	0	0	0	0	0	0	0	0	0	0	0	0	0	0	0	0	0	0	0	0	0	0	0	0	79.76856304	170.2247801	527.3765938	0	0	0	0	0	0	0
Station122_SUR_ALL_assembly_NODE_545_length_25792_cov_230.381513	0	0	0	37.12392235	0	5215.123709	3982.684708	4897.090242	3593.393144	0	419.7202262	0	0	0	0	0	0	0	0	0	0	0	0	0	0	0	0	0	0	0	0	0	0	0	0	0	0	0	0	0	0	98.54057122	84.3601468	0	89.99739624	0	0	0	0
Station70_SUR_ALL_assembly_NODE_2185_length_13079_cov_11.230651	0	0	53.2443733	0	0	0	0	0	0	32.15108282	38.43249625	0	0	0	0	0	0	0	0	0	0	0	0	0	0	0	0	0	0	0	0	0	0	44.7110942	46.09255057	0	0	0	0	63.07769213	288.9643938	295.5531047	448.7447482	351.3369205	870.1710738	124.0341227	176.4769325	49.9904201	78.34504635
Station124_MXL_ALL_assembly_NODE_912_length_23122_cov_82.625222	0	0	0	52.5850479	0	6883.031988	5622.629122	6871.448886	5244.166191	0	765.5298589	0	0	0	0	0	0	0	0	0	0	0	0	0	0	0	0	0	0	0	0	0	0	0	0	0	0	0	0	0	0	165.7692418	235.6656515	196.5942247	421.9121646	0	0	0	0
Station56_SUR_ALL_assembly_NODE_1763_length_13279_cov_33.497126	0	0	0	0	0	0	0	0	0	0	0	0	0	0	0	0	0	0	0	0	0	0	0	0	0	0	0	0	0	0	0	0	0	0	0	0	45.82452033	0	0	48.11617363	196.3506363	289.4832332	301.3368789	334.5022955	397.7763356	0	806.2993196	906.9600917	324.8425351
Station72_MES_ALL_assembly_NODE_2599_length_11400_cov_64.234200	0	0	81.7522436	0	0	0	0	0	0	0	82.55059978	0	0	0	0	0	0	0	0	0	0	0	0	0	0	0	0	0	0	0	0	0	0	0	0	0	0	0	191.3004654	159.2733562	367.693589	760.7114971	110.7807977	164.9576302	139.2728608	61.18535255	122.603907	203.4569831	269.3165349
Station62_SUR_ALL_assembly_NODE_906_length_18589_cov_42.540358	0	0	0	0	0	0	0	0	0	0	0	0	0	0	0	0	0	0	0	0	0	0	0	0	0	0	0	0	0	0	0	0	0	109.124041	81.31163302	0	0	0	60.1514123	57.83548349	0	0	0	0	0	0	199.4392347	1392.896284	86.98790249
Station124_SUR_ALL_assembly_NODE_1470_length_14557_cov_151.973590	0	0	0	0	0	1881.076599	1865.186188	2600.722207	2335.711906	0	313.0627437	0	0	0	0	0	0	0	0	0	0	0	0	0	0	0	0	0	0	0	0	0	0	0	0	0	0	0	0	0	0	0	215.7962385	227.2751868	436.1539344	0	161.67404	0	0
Station168_IZZ_ALL_assembly_NODE_2394_length_34862_cov_3.302525	0	0	0	0	0	0	0	0	0	0	0	11.53215337	0	20.25125479	0	9.847721652	0	0	0	0	0	0	0	0	0	0	0	0	0	0	0	103.9093839	60.19411056	0	0	0	0	0	0	0	0	0	0	0	0	0	0	0	0
Station25_SUR_ALL_assembly_NODE_1670_length_15515_cov_48.422445	0	0	0	0	0	0	0	0	0	0	0	0	0	0	0	0	0	0	0	0	0	0	0	0	0	0	0	0	0	0	0	691.9551394	1443.40373	0	0	0	0	0	0	0	0	0	0	0	0	0	0	0	0
Station31_SUR_ALL_assembly_NODE_2460_length_15689_cov_4.315210	0	0	0	0	0	0	0	0	0	0	0	0	0	0	0	0	0	0	0	0	0	0	0	0	0	0	0	0	0	0	0	0	0	148.326143	84.54077132	0	0	0	0	0	0	0	0	0	0	0	0	0	0
Station62_SUR_ALL_assembly_NODE_1871_length_12182_cov_29.084687	0	0	0	0	0	0	0	0	0	0	0	0	0	0	0	0	0	0	0	0	0	0	0	0	0	0	0	0	0	0	0	0	0	0	0	0	0	0	44.62648728	0	0	0	0	0	0	0	105.2673777	661.7542096	60.0794513
Station34_DCM_ALL_assembly_NODE_2423_length_10930_cov_4.459402	0	0	0	0	0	0	0	0	0	0	0	0	0	0	0	0	0	0	0	0	0	0	0	0	0	0	0	0	0	0	0	0	0	0	0	0	0	0	0	0	0	0	0	0	0	0	0	0	37.16718167
Station23_DCM_ALL_assembly_NODE_1080_length_16871_cov_11.411691	0	0	0	0	0	0	0	0	0	0	0	0	0	0	0	0	0	0	0	0	0	0	0	0	0	0	0	0	0	0	0	217.2745495	311.5702425	0	0	0	0	0	0	0	0	0	0	0	0	0	0	0	0
Station155_DCM_ALL_assembly_NODE_8241_length_10855_cov_8.861852	0	0	0	0	0	0	0	0	0	0	0	0	0	0	0	0	0	0	0	0	0	0	0	0	0	0	0	0	0	0	0	0	43.37353124	0	0	0	0	0	0	0	0	0	0	0	0	0	0	0	0
Station155_DCM_ALL_assembly_NODE_2397_length_28917_cov_23.284977	0	0	0	0	0	0	0	0	0	0	0	0	0	0	0	0	0	0	0	0	0	0	0	0	0	0	0	0	0	0	7.114077422	0	0	0	0	0	0	0	0	0	0	0	0	0	0	0	0	0	0
Station66_SUR_ALL_assembly_NODE_782_length_25834_cov_3.537841	0	0	0	0	0	0	0	0	0	0	0	14.41786298	0	0	0	7.861313836	0	0	0	0	0	0	0	0	0	0	0	6.542633542	7.990519062	15.2013064	48.88661574	0	0	0	0	0	0	0	0	0	0	0	0	0	0	0	0	0	0
Station193_SUR_ALL_assembly_NODE_174_length_111193_cov_17.765706	0	0	0	0	0	0	0	0	0	0	0	0	0	0	0	0	0	0	0	0	0	0	115.4434682	14.54192146	6.420728138	8.194119297	0	24.44324562	8.243654218	12.20300817	146.9619703	0	0	0	0	0	0	0	0	0	0	0	0	0	0	0	0	0	0
Station201_SUR_ALL_assembly_NODE_767_length_47312_cov_7.631716	0	0	0	0	0	0	0	0	0	0	0	0	0	0	0	0	0	0	0	0	0	0	28.66391331	13.42867057	6.336171825	49.24570297	0	19.95568852	10.80202967	10.5164281	86.02406529	0	0	0	0	0	0	0	0	0	0	0	0	0	0	0	0	0	0
Station85_DCM_COMBINED_FINAL_NODE_311_length_58372_cov_12.168990	0	0	0	0	0	0	0	0	0	0	0	0	0	0	0	0	0	0	0	0	0	0	0	0	0	0	0	0	0	0	19.25691028	0	0	0	0	0	0	0	0	0	0	0	0	0	0	0	0	0	0
Station210_MES_ALL_assembly_NODE_1512_length_36480_cov_20.478545	0	0	0	0	0	0	0	0	0	0	0	25.59446097	0	0	0	12.03443285	0	0	0	0	0	0	0	0	0	0	0	13.26068482	15.34785816	31.63225532	99.50846504	0	0	0	0	0	0	0	0	0	0	0	0	0	0	0	0	0	0
Station206_SUR_ALL_assembly_NODE_2266_length_23353_cov_7.818783	0	0	0	0	0	0	0	0	0	0	0	60.8850831	6.882561207	22.21298388	0	36.44888125	15.51162651	0	16.74846234	0	0	0	0	0	0	0	0	27.93463483	9.48162196	44.42859585	123.4937625	0	0	0	0	0	0	0	0	0	0	0	0	0	0	0	0	0	0
Station210_MES_ALL_assembly_NODE_2111_length_29031_cov_17.887424	0	0	0	0	0	0	0	0	0	0	0	19.73240275	0	0	0	12.45206143	0	0	0	0	0	0	0	0	0	0	0	12.23474713	14.17556873	26.89246095	85.88982086	0	0	0	0	0	0	0	0	0	0	0	0	0	0	0	0	0	0
Station189_MES_ALL_assembly_NODE_5508_length_16029_cov_9.922624	0	0	0	0	0	0	0	0	0	0	0	29.74690573	0	12.38282824	0	26.80462983	10.18889056	0	12.90083055	14.52073374	0	0	0	0	0	0	0	13.04525391	0	14.78257134	55.45552623	0	0	0	0	0	0	0	0	0	0	0	0	0	0	0	0	0	0
Station25_DCM_ALL_assembly_NODE_2430_length_12246_cov_5.150767	0	0	0	0	0	0	0	0	0	0	0	0	0	0	0	0	0	0	0	0	0	0	0	0	0	0	0	0	0	0	13.10623407	164.2603375	102.6772986	0	0	0	0	0	0	0	0	0	0	0	0	0	0	0	0
Station70_SUR_ALL_assembly_NODE_982_length_22836_cov_3.678153	0	0	107.3792083	0	0	0	0	0	0	65.20380339	0	0	0	0	0	0	0	0	0	0	0	0	0	0	0	0	0	0	0	0	12.61371202	87.92279038	49.17803186	0	0	0	0	0	0	0	0	0	0	0	0	0	0	0	0
Station210_SUR_ALL_assembly_NODE_7091_length_16858_cov_16.352854	0	0	0	0	0	0	0	0	0	0	0	0	0	0	0	0	0	0	0	0	0	0	27.6113897	10.61223723	0	26.58095705	0	22.19770649	10.87694399	10.54537842	91.98083288	0	0	0	0	0	0	0	0	0	0	0	0	0	0	0	0	0	0
Station201_SUR_ALL_assembly_NODE_2195_length_24298_cov_7.719300	0	0	0	0	0	0	0	0	0	0	0	0	0	0	0	0	0	0	0	0	0	0	33.20392938	13.93762258	5.976166915	46.86927797	0	19.46272626	9.666000134	9.250970751	81.91718011	0	0	0	0	0	0	0	0	0	0	0	0	0	0	0	0	0	0
Station210_SUR_ALL_assembly_NODE_5420_length_20843_cov_38.437223	0	0	0	0	0	0	0	0	0	0	0	0	0	0	0	0	0	0	0	0	0	0	38.47566322	0	0	0	0	17.55969987	5.777296821	9.347670794	118.3720011	0	0	0	0	0	0	0	0	0	0	0	0	0	0	0	0	0	0
Station210_MES_ALL_assembly_NODE_3580_length_19516_cov_4.544576	0	0	0	0	0	0	0	0	0	0	0	24.87340202	0	8.284941995	0	21.93876198	0	0	9.967262252	14.23754731	0	0	0	0	0	0	0	10.56443734	0	12.38655917	48.23762142	0	0	0	0	0	0	0	0	0	0	0	0	0	0	0	0	0	0
Station158_DCM_ALL_assembly_NODE_8883_length_10373_cov_4.515313	0	0	0	0	0	0	0	0	0	0	0	31.66027269	4.764799207	12.95891017	0	40.40269577	11.41218395	0	13.58559749	20.82993508	0	0	0	0	0	0	0	14.92363219	0	17.7710205	61.14088024	0	0	0	0	0	0	0	0	0	0	0	0	0	0	0	0	0	0
Station206_SUR_ALL_assembly_NODE_6542_length_10988_cov_6.873685	0	0	0	0	0	0	0	0	0	0	0	76.08148342	7.953012871	19.84647217	0	39.31131946	20.9201183	0	24.70469571	10.61468389	0	0	0	0	0	0	0	24.6269861	9.759044408	44.28175505	133.6489589	87.54587917	0	0	0	0	0	0	0	0	0	0	0	0	0	0	0	0	0
Station201_SUR_ALL_assembly_NODE_6578_length_11129_cov_6.705888	0	0	0	0	0	0	0	0	0	0	0	0	0	0	0	0	0	0	0	0	0	0	26.30222143	13.34769103	0	50.12043327	5.628597636	28.87734513	14.21593352	16.3569316	139.8432133	0	0	0	0	0	0	0	0	0	0	0	0	0	0	0	0	0	0
Station64_DCM_ALL_assembly_NODE_492_length_22462_cov_5.209086	0	0	0	0	0	0	0	0	0	0	0	0	0	0	0	0	0	0	0	0	0	0	0	0	0	0	0	0	0	0	0	0	0	0	0	0	0	0	0	0	0	0	0	0	0	0	0	0	35.86412403
Station78_SUR_ALL_assembly_NODE_787_length_19357_cov_2.565226	0	0	0	0	0	0	0	0	0	0	0	0	0	0	0	0	0	0	0	0	0	0	0	0	0	0	0	0	0	0	0	0	0	0	0	0	0	0	0	0	0	0	0	0	0	0	0	0	0
Station155_DCM_ALL_assembly_NODE_6015_length_14129_cov_18.069703	0	0	0	0	0	0	0	0	0	0	0	0	0	0	0	0	0	0	0	0	0	0	0	0	0	0	0	0	0	0	0	0	0	0	0	0	0	0	0	0	0	0	0	0	0	0	0	0	0
Station158_DCM_ALL_assembly_NODE_3450_length_21923_cov_18.142400	0	0	0	0	0	0	0	0	0	0	0	51.16018275	5.28382611	12.89907274	0	25.42190314	9.102649881	0	7.732736154	0	0	0	0	0	0	0	0	17.45758626	6.74502568	31.5839053	80.37410033	0	0	0	0	0	0	0	0	0	0	0	0	0	0	0	0	0	0
Station206_MES_ALL_assembly_NODE_5324_length_16939_cov_4.525290	0	0	0	0	0	0	0	0	0	0	0	54.29864987	6.404196922	14.07548444	0	28.49810385	13.15588609	0	13.0886396	0	0	0	0	0	0	0	0	17.37755991	7.80100977	32.84637808	92.35080936	55.71164562	0	0	0	0	0	0	0	0	0	0	0	0	0	0	0	0	0
Station201_SUR_ALL_assembly_NODE_2819_length_20659_cov_6.345224	0	0	0	0	0	0	0	0	0	0	0	0	0	0	0	0	0	0	0	0	0	0	28.51595696	12.1552021	0	45.59647504	0	16.85322733	7.981625124	7.12177907	68.51496485	0	0	0	0	0	0	0	0	0	0	0	0	0	0	0	0	0	0
Station155_DCM_ALL_assembly_NODE_6850_length_12658_cov_24.792748	0	0	0	0	0	0	0	0	0	0	0	0	0	0	0	0	0	0	0	0	0	0	0	0	0	0	0	0	0	0	13.41069693	0	0	0	0	0	0	0	0	0	0	0	0	0	0	0	0	0	0
Station209_MES_ALL_assembly_NODE_3121_length_26755_cov_27.588127	0	0	0	0	0	0	0	0	0	0	0	97.33411573	10.29822106	20.62631424	0	38.16729423	14.72729338	0	17.22489952	0	0	0	0	0	0	0	0	29.75923541	10.80408211	51.32653223	116.5112973	111.3781314	35.52354379	0	0	0	0	0	0	0	0	0	0	0	0	0	0	0	0
Station188_SUR_ALL_assembly_NODE_6985_length_10248_cov_7.683116	0	0	0	0	0	0	0	0	0	0	0	94.86844045	11.00733743	22.32092591	0	33.84493732	53.81159563	0	71.03241289	23.06789449	0	0	0	0	0	0	0	8.120432883	9.905452309	27.18047188	112.3497199	0	0	0	0	0	0	0	0	0	0	0	0	0	0	0	0	0	0
Station25_DCM_ALL_assembly_NODE_3229_length_10130_cov_4.249926	0	0	0	0	0	0	0	0	0	0	0	0	0	0	0	0	0	0	0	0	0	0	0	0	0	0	0	0	0	0	0	103.0669786	46.89460848	0	0	0	0	0	0	0	0	0	0	0	0	0	0	0	0
Station206_SUR_ALL_assembly_NODE_4837_length_13581_cov_3.748041	0	0	0	0	0	0	0	0	0	0	0	0	0	0	0	0	0	0	0	0	0	0	21.57427976	0	0	0	0	20.95601778	7.309106589	8.253826175	97.49392116	0	0	0	0	0	0	0	0	0	0	0	0	0	0	0	0	0	0
Station22_SUR_ALL_assembly_NODE_3145_length_11096_cov_5.008061	0	0	0	0	0	0	0	0	0	0	0	0	0	0	0	0	0	0	0	0	0	0	0	0	0	0	0	0	0	0	0	193.8852114	61.2226105	0	0	0	0	0	0	0	0	0	0	0	0	0	0	0	0
Station168_DCM_ALL_assembly_NODE_1121_length_57602_cov_111.539854	0	0	0	0	0	0	0	0	0	0	0	0	0	108.4641422	42.00637896	54.22125377	25.95621827	0	247.8383425	34.69339661	0	14.14693725	0	20.90882843	35.38510893	15.28221437	14.28386962	60.63307769	120.5186739	58.66618485	0	0	0	0	0	0	0	0	0	0	0	0	0	0	0	0	0	0	0
Station168_SUR_ALL_assembly_NODE_1167_length_53457_cov_21.312441	0	0	0	0	0	0	0	0	0	0	0	0	0	93.59004316	32.18519957	37.87950657	25.41544741	0	211.4239092	92.82309228	0	30.07699767	47.54061923	64.45840239	81.3329242	30.45564509	32.32846611	56.55109409	165.4272451	82.84298627	0	0	0	0	0	0	0	0	0	0	0	0	0	0	0	0	0	0	0
Station168_IZZ_ALL_assembly_NODE_10545_length_11636_cov_72.782575	0	0	0	0	0	0	0	0	0	0	0	0	0	36.03230154	24.83629952	25.22357905	31.00249931	0	62.39364309	27.08450941	0	0	0	0	0	0	0	0	0	0	0	0	0	0	0	0	0	0	0	0	0	0	0	0	0	0	0	0	0
Station158_DCM_ALL_assembly_NODE_2221_length_30762_cov_4.555118	0	0	0	0	0	0	0	0	0	0	0	16.76747614	0	112.0903687	33.75274398	6.599719234	28.93182855	56.89739179	244.1620139	219.5839803	0	110.8508235	215.059113	233.325981	282.3945988	78.41996598	103.0055768	102.5118223	548.5544871	131.0578066	10.939605	0	0	0	0	0	0	0	0	0	0	0	0	0	0	0	0	0	0
Station206_MES_ALL_assembly_NODE_1170_length_51310_cov_238.270569	0	0	0	0	0	0	0	0	0	0	0	0	0	25.36559516	0	0	43.24443957	54.15135972	135.4000584	147.722802	0	109.9826878	141.9202922	159.8914763	251.9799491	187.2674374	223.8235586	480.5997919	3444.039599	185.5590251	6.198349071	0	0	0	0	0	0	0	0	0	0	0	0	0	0	0	0	0	0
Station194_DCM_ALL_assembly_NODE_1431_length_30882_cov_198.637590	0	0	0	0	0	0	0	0	0	0	0	0	0	9.141438548	0	12.36259787	26.66341029	0	149.4304198	35.00498908	0	1000.904423	1680.232634	2069.054505	1710.899633	200.533208	301.3686267	29.87671408	48.69431005	13.39832814	0	0	0	0	0	0	0	0	0	0	0	0	0	0	0	0	0	0	0
Station168_DCM_ALL_assembly_NODE_3536_length_24691_cov_47.101315	0	0	0	0	0	0	0	0	0	0	0	0	0	21.34123465	0	0	43.35094911	0	80.91045469	13.93644322	0	0	0	0	0	8.680385611	61.53763974	100.3255027	128.9939126	147.0509192	14.97863678	0	0	0	0	0	0	0	0	0	0	0	0	0	0	0	0	0	0
Station209_SUR_ALL_assembly_NODE_2349_length_29063_cov_46.614830	0	0	0	0	0	0	0	0	0	0	0	0	0	18.5304398	0	0	43.35329859	0	73.89192822	10.47571278	0	0	0	0	0	8.112102607	68.11654247	95.55209147	125.6863939	143.0757715	14.03336881	0	0	0	0	0	0	0	0	0	0	0	0	0	0	0	0	0	0
Station188_DCM_ALL_assembly_NODE_506_length_60036_cov_107.513246	0	0	0	0	0	0	0	0	0	0	0	0	0	0	0	0	0	0	1627.255601	17.650643	0	0	0	7.656919636	0	0	0	0	0	0	0	0	0	0	0	0	0	0	0	0	0	0	0	0	0	0	0	0	0
Station209_SUR_ALL_assembly_NODE_7917_length_12273_cov_67.726551	0	0	0	0	0	0	0	0	0	0	0	0	0	19.86837345	28.32764843	0	50.68248631	0	99.92957741	18.12393143	0	0	0	0	0	20.45750179	77.47872772	171.5319806	436.2267879	185.7577975	16.80921607	0	0	0	0	0	0	0	0	0	0	0	0	0	0	0	0	0	0
Station194_SUR_ALL_assembly_NODE_1514_length_23636_cov_233.193715	0	0	0	0	0	0	0	0	0	0	0	0	0	0	0	10.67347827	30.929274	0	145.067986	77.13771065	0	938.5272652	1684.161541	2083.14146	1825.521267	147.1921612	226.1476275	101.9173866	307.5889749	77.19886742	0	0	0	0	0	0	0	0	0	0	0	0	0	0	0	0	0	0	0
Station194_DCM_ALL_assembly_NODE_6946_length_10077_cov_204.415785	0	0	0	0	0	0	0	0	0	0	0	0	0	0	0	15.34379302	36.48343325	23.9856129	200.7593891	68.03160631	0	1246.541811	2244.132501	2501.785185	2481.009922	264.5343654	357.824762	166.2896151	832.3963057	54.69879699	0	0	0	0	0	0	0	0	0	0	0	0	0	0	0	0	0	0	0
Station158_DCM_ALL_assembly_NODE_4348_length_18379_cov_3.389216	0	0	0	0	0	0	0	0	0	0	0	18.39713569	0	27.4477813	0	0	0	18.56494381	47.72535548	34.55224041	0	0	69.17870955	80.61991452	81.92524545	40.60684046	70.425534	49.77222279	154.1983064	41.23749444	5.313330231	0	0	0	0	0	0	0	0	0	0	0	0	0	0	0	0	0	0
Station168_SUR_ALL_assembly_NODE_4404_length_19013_cov_25.525636	0	0	0	0	0	0	0	0	0	0	0	0	0	164.4461648	43.74293978	9.156556238	37.52934127	49.57582952	289.1063681	284.8982206	0	61.36111735	169.2434825	176.3490426	202.3611941	47.64002896	69.53596917	45.70560424	161.5611187	114.2078242	8.519110638	0	0	0	0	0	0	0	0	0	0	0	0	0	0	0	0	0	0
Station194_SUR_ALL_assembly_NODE_1704_length_21787_cov_110.740383	0	0	0	0	0	0	0	0	0	0	0	0	0	0	0	0	0	0	19.59057968	19.24138158	0	226.3601826	482.7766625	577.4193378	647.1269753	33.75209831	51.66411626	0	0	0	0	0	0	0	0	0	0	0	0	0	0	0	0	0	0	0	0	0	0
Station189_DCM_ALL_assembly_NODE_2993_length_18139_cov_24.064643	0	0	0	0	0	0	0	0	0	0	0	0	0	42.72431639	0	0	31.00758984	0	146.8800533	98.15075548	0	0	0	0	0	17.37278203	47.7474463	64.82613786	107.8010269	106.9881513	8.434001424	0	0	0	0	0	0	0	0	0	0	0	0	0	0	0	0	0	0
Station201_MES_ALL_assembly_NODE_2904_length_18570_cov_28.127086	0	0	0	0	0	0	0	0	0	0	0	0	0	0	0	0	0	0	0	0	0	0	0	0	0	6.634772698	8.298584483	0	0	0	0	0	0	0	0	0	0	0	0	0	0	0	0	0	0	0	0	0	0
Station175_SUR_ALL_assembly_NODE_4796_length_20284_cov_27.208315	0	0	0	0	0	0	0	0	0	0	0	0	0	0	0	215.6637979	41.93930613	0	81.17320891	39.78026394	0	0	0	19.61489739	33.95192213	25.26869002	27.19612934	230.4979496	465.2672055	235.9006495	3.661158575	0	0	0	0	0	0	0	0	0	0	0	0	0	0	0	0	0	0
Station84_SUR_COMBINED_FINAL_NODE_3430_length_14665_cov_10.306434	0	0	0	0	0	0	0	0	0	0	0	0	0	0	0	0	0	0	0	0	0	0	0	0	0	0	0	0	0	0	0	0	0	0	0	0	0	0	0	0	0	0	0	0	0	0	0	0	0
Station194_DCM_ALL_assembly_NODE_2945_length_18558_cov_21.674972	0	0	0	0	0	0	0	0	0	0	0	0	0	0	0	0	0	0	45.75581411	29.34825277	0	16.45691314	0	7.91509632	0	0	0	0	0	21.35698042	0	0	0	0	0	0	0	0	0	0	0	0	0	0	0	0	0	0	0
Station175_SUR_ALL_assembly_NODE_1274_length_50516_cov_19.996056	0	0	0	0	0	0	0	0	0	0	0	0	0	0	0	138.8371598	18.21939661	7.160923405	550.1100797	142.3160389	0	21.70522981	0	72.40005652	56.01898465	291.5212879	100.3618677	8.362432538	10.62859788	38.08220786	0	0	0	0	0	0	0	0	0	0	0	0	0	0	0	0	0	0	0
Station209_SUR_ALL_assembly_NODE_7453_length_12859_cov_10.085598	0	0	0	0	0	0	0	0	0	0	0	0	0	0	0	0	0	0	45.23655111	48.89816771	0	0	0	0	0	0	0	0	0	45.5734766	0	0	0	0	0	0	0	0	0	0	0	0	0	0	0	0	0	0	0
Station210_SUR_ALL_assembly_NODE_5357_length_21065_cov_13.301380	0	0	0	0	0	0	0	0	0	0	0	0	0	0	0	0	0	0	13.78277467	0	0	0	0	0	0	0	8.056054216	24.33088864	47.82236206	12.10571121	82.88818558	0	0	0	0	0	0	0	0	0	0	0	0	0	0	0	0	0	0
Station201_SUR_ALL_assembly_NODE_2132_length_24815_cov_84.506624	0	0	0	0	0	0	0	0	0	0	0	0	0	0	0	34.00921776	0	0	142.4614107	39.08366029	0	19.87341755	6.381406473	99.72977826	70.17319905	411.0220067	157.6080571	0	0	0	0	0	0	0	0	0	0	0	0	0	0	0	0	0	0	0	0	0	0
Station206_MES_ALL_assembly_NODE_4762_length_18450_cov_4.768361	0	0	0	0	0	0	0	0	0	0	0	0	0	0	0	0	0	0	0	0	0	0	0	0	0	18.11882506	11.50274101	0	0	0	0	0	0	0	0	0	0	0	0	0	0	0	0	0	0	0	0	0	0
Station201_DCM_ALL_assembly_NODE_6701_length_11879_cov_9.084574	0	0	0	0	0	0	0	0	0	0	0	0	0	0	0	0	0	0	0	0	0	0	0	0	0	12.3007876	27.9581827	0	6.88151342	0	0	0	0	0	0	0	0	0	0	0	0	0	0	0	0	0	0	0	0
Station193_SUR_ALL_assembly_NODE_4208_length_12759_cov_3.711587	0	0	0	0	0	0	0	0	0	0	0	0	0	0	0	8.554854389	0	0	0	0	0	0	29.14564797	37.53619056	19.7088809	0	0	0	9.181964667	0	0	0	0	0	0	0	0	0	0	0	0	0	0	0	0	0	0	0	0
Station209_MES_ALL_assembly_NODE_1493_length_45893_cov_43.138968	0	0	0	0	0	0	0	0	0	0	0	5.293169601	0	19.52421046	0	0	5.33095911	0	7.226410116	0	0	0	26.54133572	7.135777156	0	0	0	4.985000839	0	28.31789121	415.5052318	0	0	0	0	0	0	0	0	0	0	0	0	0	0	0	0	0	0
Station201_SUR_ALL_assembly_NODE_690_length_50612_cov_26.101529	0	0	0	0	0	0	0	0	0	0	0	0	0	0	0	11.01826926	0	0	0	6.018585639	0	0	0	17.64483079	9.319130657	136.4850368	8.013837579	75.06182699	4.280036581	44.8619553	47.88051368	0	0	0	0	0	0	0	0	0	0	0	0	0	0	0	0	0	0
Station206_SUR_ALL_assembly_NODE_149_length_124295_cov_30.740019	0	0	0	0	0	0	0	0	0	0	0	0	0	0	0	10.37698177	0	0	23.01129162	33.17432867	0	0	0	12.61669836	7.324370356	106.3938341	11.12451441	135.2032228	8.893937909	83.6741888	85.31511431	0	0	0	0	0	0	0	0	0	0	0	0	0	0	0	0	0	0
Station210_MES_ALL_assembly_NODE_1558_length_35643_cov_43.629060	0	0	0	0	0	0	0	0	0	0	0	5.604510845	0	18.28796132	0	5.064587805	5.328218056	0	7.54046609	4.820287511	0	0	26.14830475	6.629002012	0	0	0	4.713871595	0	27.67949185	404.1506097	0	0	0	0	0	0	0	0	0	0	0	0	0	0	0	0	0	0
Station194_SUR_ALL_assembly_NODE_1361_length_25195_cov_3.391130	0	0	0	0	0	0	0	0	0	0	0	0	0	0	0	0	0	0	0	0	0	7.973527832	27.31933368	31.48449425	13.95777043	0	0	0	0	0	9.678760242	0	0	0	0	0	0	0	0	0	0	0	0	0	0	0	0	0	0
Station201_DCM_ALL_assembly_NODE_1339_length_31915_cov_32.284997	0	0	0	0	0	0	0	0	0	0	0	0	0	0	0	7.082268283	0	0	18.18491154	28.83213677	0	0	0	12.79955538	7.579747504	103.2023897	10.82512092	118.6230454	8.258705498	77.21796866	74.75016534	0	0	0	0	0	0	0	0	0	0	0	0	0	0	0	0	0	0
Station206_MES_ALL_assembly_NODE_421_length_103061_cov_11.985962	0	0	0	0	0	0	0	0	0	0	0	0	0	0	0	6.755686687	0	0	17.10980515	26.26204512	0	0	0	8.720973289	5.192526334	82.21709849	8.632440534	105.6008391	6.74502568	66.32906632	65.40482264	0	0	0	0	0	0	0	0	0	0	0	0	0	0	0	0	0	0
Station189_MES_ALL_assembly_NODE_3787_length_20594_cov_8.904328	0	0	0	0	0	0	0	0	0	0	0	0	0	0	0	17.6698457	4.488280691	0	14.6259079	8.89458855	0	0	0	0	0	38.20021684	0	46.97002043	0	6.612910019	12.31568353	0	0	0	0	0	0	0	0	0	0	0	0	0	0	0	0	0	0
Station191_SUR_ALL_assembly_NODE_408_length_40457_cov_13.797634	0	0	0	0	0	0	0	0	0	0	0	0	0	0	0	0	0	0	0	0	0	135.4824515	27.23659032	98.13369778	33.44244899	77.70721006	8.107317274	18.11540278	6.779233134	49.93273841	26.99541441	0	0	0	0	0	0	0	0	0	0	0	0	0	0	0	0	0	0
Station193_SUR_ALL_assembly_NODE_639_length_43545_cov_4.318648	0	0	0	0	0	0	0	0	0	0	0	0	0	0	0	0	0	0	0	0	0	6.220720516	28.13028875	31.31687533	14.4830445	0	0	0	0	0	9.936135186	0	0	0	0	0	0	0	0	0	0	0	0	0	0	0	0	0	0
Station210_MES_ALL_assembly_NODE_5715_length_13049_cov_23.815838	0	0	0	0	0	0	0	0	0	0	0	6.387469594	0	0	0	7.100477681	0	0	0	0	0	0	0	0	0	0	0	7.789123831	0	8.63734332	83.57490872	0	0	0	0	0	0	0	0	0	0	0	0	0	0	0	0	0	0
Station206_SUR_ALL_assembly_NODE_250_length_90534_cov_16.428000	0	0	0	0	0	0	0	0	0	0	0	0	0	0	0	8.518831449	0	0	0	7.711148969	0	8.688246958	0	20.3868152	11.39887432	143.0727958	8.384310101	96.64973276	4.807857589	52.65824702	56.03081772	0	0	0	0	0	0	0	0	0	0	0	0	0	0	0	0	0	0
Station205_MES_ALL_assembly_NODE_4174_length_14784_cov_15.496300	0	0	0	0	0	0	0	0	0	0	0	0	0	0	0	20.43807006	0	0	11.74185695	10.55131656	0	0	0	0	0	35.86600127	0	51.01903318	0	9.233063336	11.07911391	0	0	0	0	0	0	0	0	0	0	0	0	0	0	0	0	0	0
Station201_DCM_ALL_assembly_NODE_8154_length_10400_cov_16.329821	0	0	0	0	0	0	0	0	0	0	0	0	0	0	0	0	0	0	0	0	0	27.98015139	0	25.22164164	9.266176198	53.89320099	0	21.14039847	0	20.25746512	17.4067354	0	0	0	0	0	0	0	0	0	0	0	0	0	0	0	0	0	0
Station201_MES_ALL_assembly_NODE_4519_length_13535_cov_6.277522	0	0	0	0	0	0	0	0	0	0	0	0	0	0	0	25.77896569	0	0	21.04219636	15.60409663	0	0	0	0	0	59.99400729	5.809526076	80.65726876	0	13.32610156	17.81356329	0	0	0	0	0	0	0	0	0	0	0	0	0	0	0	0	0	0
Station201_DCM_ALL_assembly_NODE_5826_length_13009_cov_5.843060	0	0	0	0	0	0	0	0	0	0	0	0	0	0	0	0	0	0	0	0	0	0	0	0	0	21.32228027	0	0	4.051188718	0	0	0	0	0	0	0	0	0	0	0	0	0	0	0	0	0	0	0	0
Station210_SUR_ALL_assembly_NODE_7329_length_16368_cov_5.928707	0	0	0	0	0	0	0	0	0	0	0	0	0	0	0	0	0	0	0	0	0	0	0	0	0	0	0	0	0	0	40.21775968	0	0	0	0	0	0	0	0	0	0	0	0	0	0	0	0	0	0
Station201_DCM_ALL_assembly_NODE_927_length_38502_cov_335.111244	0	0	0	0	0	0	0	0	0	0	0	0	0	0	0	16.28909829	0	0	0	25.25734512	0	0	39.92191902	0	0	128.9896036	2449.696993	45.15918438	43.7704892	43.33445278	24.81971872	0	0	0	0	0	0	0	0	0	0	0	0	0	0	0	0	0	0
Station111_SUR_ALL_assembly_NODE_234_length_35515_cov_5.891286	222.6472621	0	0	292.5391123	0	0	0	0	0	347.1195395	0	0	0	0	0	0	0	0	0	0	0	0	0	0	0	0	0	0	0	0	0	0	0	0	0	0	0	0	0	0	0	0	0	0	0	0	0	0	0
Station205_SUR_ALL_assembly_NODE_1970_length_20314_cov_283.027494	0	0	0	0	0	0	0	0	0	0	0	0	0	0	0	9.594373505	0	0	0	10.35160021	0	0	67.71983189	0	0	134.2372991	2007.893865	34.46062289	36.04986694	31.18128692	29.58144765	0	0	0	0	0	0	0	0	0	0	0	0	0	0	0	0	0	0
Station210_SUR_ALL_assembly_NODE_7435_length_16172_cov_26.909661	0	0	0	0	0	0	0	0	0	0	0	0	0	103.5062395	0	15.30697837	23.21007341	0	31.67013602	20.88237701	0	13.52132835	68.34391318	23.19018732	27.64393574	50.05934971	35.00749938	44.61980684	43.03947591	50.89406815	86.17088599	0	0	0	0	0	0	0	0	0	0	0	0	0	0	0	0	0	0
Station158_DCM_ALL_assembly_NODE_7340_length_12067_cov_4.252747	0	0	0	0	0	0	0	0	0	0	0	8.173352447	0	10.28656271	0	12.5078772	0	0	0	0	0	0	40.02990612	0	0	0	0	7.176442163	0	131.9024397	163.2780794	0	0	0	0	0	0	0	0	0	0	0	0	0	0	0	0	0	0
Station189_MES_ALL_assembly_NODE_2501_length_26635_cov_140.284801	0	0	0	0	0	0	0	0	0	0	0	0	68.55023028	1083.638656	316.4231719	172.5201918	330.9811367	8.262638253	186.0045577	153.452083	0	27.37015974	19.65926178	19.83389043	18.83684053	192.6664691	96.84324026	8.898929129	0	19.40835517	7.311495703	0	0	0	0	0	0	0	0	0	0	0	0	0	0	0	0	0	0
Station209_MES_ALL_assembly_NODE_1990_length_37274_cov_36.688412	0	0	0	0	0	0	0	0	0	0	0	20.33260972	6.128153951	13.48806078	0	19.57945736	0	0	0	0	0	0	0	0	0	0	0	10.12173162	17.35104664	196.0826162	249.7715615	0	0	0	0	0	0	0	0	0	0	0	0	0	0	0	0	0	0
Station201_DCM_ALL_assembly_NODE_3494_length_18129_cov_23.818800	0	0	0	0	0	0	0	0	0	0	0	0	0	0	0	0	0	0	0	0	0	0	65.41739267	11.58878074	18.30644184	91.02273971	41.44079779	0	0	9.692388539	9.999893979	0	0	0	0	0	0	0	0	0	0	0	0	0	0	0	0	0	0
Station158_MES_ALL_assembly_NODE_3724_length_21229_cov_2.959904	0	0	0	0	0	0	0	0	0	0	0	0	0	0	0	11.80641952	0	0	0	12.77660251	0	0	0	0	0	0	0	0	0	0	0	0	0	0	0	0	0	0	0	0	0	0	0	0	0	0	0	0	0
Station175_SUR_ALL_assembly_NODE_6472_length_16271_cov_35.464726	0	0	0	0	0	0	0	0	0	0	0	0	72.06473666	635.7214645	287.6974235	148.7913668	276.5896123	9.891784026	189.5608847	165.5272747	0	36.34135463	14.70798316	22.00727661	15.30170335	160.2636998	76.77827618	6.990460947	0	12.79037139	0	0	0	0	0	0	0	0	0	0	0	0	0	0	0	0	0	0	0
Station163_SUR_ALL_assembly_NODE_1334_length_24691_cov_17.025410	0	0	0	0	0	0	0	0	0	0	0	0	57.99150401	463.1800384	221.95708	107.9168101	211.4351422	6.173440635	135.7096533	121.2942538	0	33.21239147	0	14.61724114	10.85352881	108.6679956	48.60125622	0	0	9.218737404	0	0	0	0	0	0	0	0	0	0	0	0	0	0	0	0	0	0	0
Station168_SUR_ALL_assembly_NODE_891_length_65763_cov_2350.766147	0	0	0	0	0	0	0	0	0	0	0	0	10.26549261	16941.28905	117.2257264	33.03263983	171.7019933	7.803925064	105.8038516	78.20490395	0	29.46562803	34.11550879	30.92895724	21.13993244	125.4481298	65.53529672	7.751991608	0	0	0	0	0	0	0	0	0	0	0	0	0	0	0	0	0	0	0	0	0
Station82_SUR_COMBINED_FINAL_NODE_322_length_62047_cov_317.218673	0	0	0	0	0	0	0	0	0	0	0	0	10.34516489	170.3653773	45.05281701	26.88538455	40.54175999	7.210899939	55.0316179	46.9726748	0	11.95500944	47.87159268	20.61059735	19.41378791	25.39051397	18.42411543	23.96980979	45.72818176	22.15057737	24.25671103	0	0	0	0	0	0	0	0	0	0	0	0	0	0	0	0	0	0
Station201_SUR_ALL_assembly_NODE_563_length_57966_cov_11.042324	0	0	0	0	0	0	0	0	0	0	0	0	8.281289123	0	0	0	0	0	0	0	0	0	0	0	0	63.5231271	53.19813097	0	0	0	0	0	0	0	0	0	0	0	0	0	0	0	0	0	0	0	0	0	0
Station191_SUR_ALL_assembly_NODE_4502_length_10328_cov_6.505889	0	0	0	0	0	0	0	0	0	0	0	0	0	0	0	0	0	0	0	18.54390389	0	50.07351594	549.5347781	132.1629521	195.7453031	0	119.3985551	0	22.47532317	25.51955911	0	0	0	0	0	0	0	0	0	0	0	0	0	0	0	0	0	0	0
Station82_DCM_COMBINED_FINAL_NODE_1134_length_28661_cov_5.598511	0	0	0	0	0	0	0	0	0	0	0	0	0	0	0	0	0	0	0	0	0	0	0	0	0	0	0	0	12.21856031	15.83672119	15.46794165	0	0	0	0	0	0	0	0	0	0	0	0	0	0	0	0	0	0
Station194_SUR_ALL_assembly_NODE_804_length_35787_cov_14.359929	0	0	0	0	0	0	0	0	0	0	0	0	0	0	0	0	0	0	0	0	0	40.11108462	497.6361081	134.4861069	207.9923029	0	29.94451851	0	0	0	0	0	0	0	0	0	0	0	0	0	0	0	0	0	0	0	0	0	0
Station175_SUR_ALL_assembly_NODE_4642_length_20818_cov_13.340365	0	0	0	0	0	0	0	0	0	0	0	0	12.3905276	532.3122163	134.4724432	67.52955277	117.6139427	14.50568906	144.4140001	82.93560317	0	15.76791655	52.69980808	33.95262852	26.12960904	35.45488832	24.56620522	54.96497201	25.64395959	19.12810412	19.94363342	0	0	0	0	0	0	0	0	0	0	0	0	0	0	0	0	0	0
Station196_SUR_ALL_assembly_NODE_2606_length_18117_cov_26.685306	0	0	0	0	0	0	0	0	0	0	0	0	0	0	0	0	0	0	0	0	0	35.67670259	444.1267473	106.0831886	198.2226323	0	40.67055957	0	12.48845712	24.96980146	20.30834542	0	0	0	0	0	0	0	0	0	0	0	0	0	0	0	0	0	0
Station189_DCM_ALL_assembly_NODE_5845_length_11872_cov_21.987476	0	0	0	0	0	0	0	0	0	0	0	0	0	0	31.76141576	35.38798588	11.11732482	0	35.30943806	65.28190105	0	0	0	0	0	33.94152598	542.3398937	49.62465421	67.84398459	81.30026244	59.12692131	0	0	0	0	0	0	0	0	0	0	0	0	0	0	0	0	0	0
Station173_DCM_ALL_assembly_NODE_6960_length_15512_cov_64.351491	0	0	0	0	0	0	0	0	0	0	0	0	0	0	75.39374922	0	0	0	80.18955348	0	0	19.79257528	9.719890756	0	0	20.93107096	18.36897534	0	0	0	0	0	0	0	0	0	0	0	0	0	0	0	0	0	0	0	0	0	0
Station206_SUR_ALL_assembly_NODE_894_length_40996_cov_29.946606	0	0	0	0	0	0	0	0	0	0	0	0	8.127234004	309.1581015	58.23775448	35.65360558	61.37455613	9.418345608	83.62231018	49.62973265	0	14.45744504	49.09170666	27.68106843	20.46817951	30.53285746	29.79202168	132.1846293	38.21964572	22.35949722	30.33807149	0	0	0	0	0	0	0	0	0	0	0	0	0	0	0	0	0	0
Station194_SUR_ALL_assembly_NODE_3321_length_13964_cov_10.151772	0	0	0	0	0	0	0	0	0	0	0	0	0	177.4864226	40.17205374	26.85134089	45.33664719	0	64.8302535	40.91082457	0	35.20910357	127.5096241	78.75607914	65.61142864	18.09754876	14.68966626	20.44705025	17.34044233	13.97942376	19.35605813	0	0	0	0	0	0	0	0	0	0	0	0	0	0	0	0	0	0
Station173_SUR_ALL_assembly_NODE_2021_length_15998_cov_53.121056	0	0	0	0	0	0	0	0	0	0	0	0	40.80807702	188.6854083	213.5551414	95.96036102	188.4592332	5.948100012	117.6300219	102.2329228	0	19.16145441	0	8.945190814	0	84.02764264	40.98804591	0	0	8.078333505	0	0	0	0	0	0	0	0	0	0	0	0	0	0	0	0	0	0	0
Station191_SUR_ALL_assembly_NODE_1790_length_18437_cov_28.538081	0	0	0	0	0	0	0	0	0	0	0	0	0	0	0	0	0	0	0	0	0	219.8606481	17.48654732	0	0	28.93919425	23.23982743	0	0	0	0	0	0	0	0	0	0	0	0	0	0	0	0	0	0	0	0	0	0
Station84_SUR_COMBINED_FINAL_NODE_2380_length_19447_cov_14.283364	0	0	0	0	0	0	0	0	0	0	0	0	0	0	0	0	0	0	0	0	0	0	0	0	0	0	0	0	0	0	0	0	0	0	0	0	0	0	0	0	0	0	0	0	0	0	0	0	0
Station158_MES_ALL_assembly_NODE_7481_length_12222_cov_3.988822	0	0	0	0	0	0	0	0	0	0	0	0	7.53878312	0	0	18.95479583	28.39066611	0	0	23.42275156	0	0	0	0	0	0	0	0	0	0	0	0	0	0	0	0	0	0	0	0	0	0	0	0	0	0	0	0	0
Station173_DCM_ALL_assembly_NODE_9687_length_12038_cov_74.270383	0	0	0	0	0	0	0	0	0	0	0	0	23.0173555	9930.194827	137.3830053	51.25430946	159.976546	6.698640463	98.40524607	81.0140434	0	15.29572422	22.02621278	20.04765898	13.48374262	110.1120384	44.96545613	0	0	0	0	0	0	0	0	0	0	0	0	0	0	0	0	0	0	0	0	0	0
Station84_SUR_COMBINED_FINAL_NODE_3726_length_13638_cov_16.598984	0	0	0	0	0	0	0	0	0	0	0	0	0	0	0	0	0	0	0	0	0	0	0	0	0	0	0	0	0	0	0	0	0	0	0	0	0	0	0	0	0	0	0	0	0	0	0	0	0
Station206_MES_ALL_assembly_NODE_6865_length_13876_cov_7.920845	0	0	0	0	0	0	0	0	0	0	0	0	10.71939321	303.1360312	93.97271305	48.14960708	80.99893888	10.70256405	111.5103914	63.54301402	0	19.47012488	79.6075286	40.70266446	29.83983757	25.98144594	24.46195597	106.1799097	40.80162431	23.55630947	34.02642992	0	0	0	0	0	0	0	0	0	0	0	0	0	0	0	0	0	0
Station191_SUR_ALL_assembly_NODE_2029_length_17124_cov_23.655633	0	0	0	0	0	0	0	0	0	0	0	0	0	0	0	0	0	0	0	0	0	219.2690297	9.543885808	0	0	0	0	0	0	0	0	0	0	0	0	0	0	0	0	0	0	0	0	0	0	0	0	0	0
Station193_SUR_ALL_assembly_NODE_5325_length_10833_cov_15.989516	0	0	0	0	0	0	0	0	0	0	0	0	0	0	0	0	7.13261497	0	0	0	0	89.93059048	116.8935807	70.68468361	40.84411577	36.11891466	41.85434851	163.5812036	20.65753909	99.71027921	28.57300583	0	0	0	0	0	0	0	0	0	0	0	0	0	0	0	0	0	0
Station191_SUR_ALL_assembly_NODE_70_length_77629_cov_10.851381	0	0	0	0	0	0	0	0	0	0	0	0	0	0	0	0	6.77392843	0	0	0	0	113.6862741	115.105132	67.48642742	38.74558181	0	40.94238301	168.8005216	20.14476936	86.49012985	26.18351345	0	0	0	0	0	0	0	0	0	0	0	0	0	0	0	0	0	0
Station188_DCM_ALL_assembly_NODE_2034_length_27694_cov_25.356598	0	0	0	0	0	0	0	0	0	0	0	0	0	187.2481367	57.33840488	0	18.40657147	0	56.30657809	7.057809909	0	0	0	20.93277399	0	0	0	0	0	36.54724391	11.78981972	0	0	0	0	0	0	0	0	0	0	0	0	0	0	0	0	0	0
Station193_SUR_ALL_assembly_NODE_2663_length_17555_cov_14.731886	0	0	0	0	0	0	0	0	0	0	0	0	0	0	0	0	6.67250942	0	0	0	0	92.04351335	107.9478312	59.1851545	36.82683678	9.518397141	39.06805053	155.956934	18.08958556	76.28797689	26.46925814	0	0	0	0	0	0	0	0	0	0	0	0	0	0	0	0	0	0
Station168_DCM_ALL_assembly_NODE_4452_length_20628_cov_4.386526	0	0	0	0	0	0	0	0	0	0	0	0	0	80.57285994	138.1220379	0	249.2483784	0	65.78892721	11.29817706	0	0	0	27.87045605	0	719.730767	43.72954257	93.81359923	0	65.19284082	16.78494093	0	0	0	0	0	0	0	0	0	0	0	0	0	0	0	0	0	0
Station201_SUR_ALL_assembly_NODE_3347_length_18379_cov_50.135069	0	0	0	0	0	0	0	0	0	0	0	0	0	0	0	0	22.31414022	0	9.262866822	15.82697484	0	6.597831314	0	55.13530709	0	337.2217423	58.67337021	41.43988015	0	109.2886572	33.86264587	0	0	0	0	0	0	0	0	0	0	0	0	0	0	0	0	0	0
Station209_SUR_ALL_assembly_NODE_6721_length_13854_cov_14.264439	0	0	0	0	0	0	0	0	0	0	0	0	0	0	0	0	0	0	0	0	0	47.97758832	72.1444981	41.15850087	25.0782068	0	32.36249789	138.5848159	16.64637309	72.89989392	21.24191453	0	0	0	0	0	0	0	0	0	0	0	0	0	0	0	0	0	0
Station168_SUR_ALL_assembly_NODE_305_length_157056_cov_22.369545	0	0	0	0	0	0	0	0	0	0	0	0	0	192.2013462	70.82657768	0	22.09407271	0	58.81947198	10.8646571	0	0	0	31.72264374	0	169.1753793	30.15043231	18.67942843	0	57.47474482	18.57896128	0	0	0	0	0	0	0	0	0	0	0	0	0	0	0	0	0	0
Station191_SUR_ALL_assembly_NODE_681_length_31795_cov_9.499275	0	0	0	0	0	0	0	0	0	0	0	0	0	0	0	0	0	0	0	0	0	94.15138357	104.4666497	55.97340172	36.82384742	0	26.63525117	120.168194	14.26656056	55.14319935	18.03554918	0	0	0	0	0	0	0	0	0	0	0	0	0	0	0	0	0	0
Station191_SUR_ALL_assembly_NODE_283_length_46872_cov_11.575347	0	0	0	0	0	0	0	0	0	0	0	0	0	0	0	0	8.131141907	0	0	0	0	112.971555	124.8204649	70.26106487	43.58536312	0	40.70545291	176.2698601	21.50143697	95.39399521	27.07906127	0	0	0	0	0	0	0	0	0	0	0	0	0	0	0	0	0	0
Station209_SUR_ALL_assembly_NODE_4927_length_17404_cov_91.777451	0	0	0	0	0	0	0	0	0	0	0	0	0	0	0	0	12.92563753	0	37.3735531	12.03891934	0	16.85515317	11.60650953	40.65085497	13.14722557	42.27462753	13.25128516	75.77662227	28.71339439	397.8293479	136.5055283	0	0	0	0	0	0	0	0	0	0	0	0	0	0	0	0	0	0
Station178_SUR_ALL_assembly_NODE_5861_length_15043_cov_28.651855	0	0	0	0	0	0	0	0	0	0	0	49.72911838	99.05644975	81.9721954	51.37519088	1331.907025	88.51099409	0	49.08150628	22.54347518	0	0	0	0	0	0	13.27023957	40.38097161	32.11840431	44.22027292	43.83504752	0	0	0	0	0	0	0	0	0	0	0	0	0	0	0	0	0	0
Station168_SUR_ALL_assembly_NODE_1989_length_35089_cov_24.006822	0	0	0	0	0	0	0	0	0	0	0	30.68424552	101.496868	80.58537495	53.32467925	1335.616201	89.8129949	0	46.93441622	24.74122911	0	0	0	0	0	0	12.11875927	32.54991397	24.29413347	35.83870718	31.52024141	0	0	0	0	0	0	0	0	0	0	0	0	0	0	0	0	0	0
Station168_IZZ_ALL_assembly_NODE_1104_length_54518_cov_44.163248	0	0	0	0	0	0	0	0	0	0	0	40.89918594	134.093741	104.8347869	69.28595991	1802.429559	120.7054605	0	61.33236587	29.64061654	0	0	0	0	0	0	15.27251431	42.50070933	33.76720357	45.57287969	41.76142439	0	0	0	0	0	0	0	0	0	0	0	0	0	0	0	0	0	0
Station188_DCM_ALL_assembly_NODE_689_length_50825_cov_96.644692	0	0	0	0	0	0	0	0	0	0	0	0	9.195702125	15.37587304	433.3775607	599.7767995	229.576223	52.93005816	488.3655154	837.2459202	0	24.9485664	22.00622816	175.7608526	177.051098	150.0960324	119.3477228	32.21956524	25.33575043	39.26618647	14.00207435	0	0	0	0	0	0	0	0	0	0	0	0	0	0	0	0	0	0
Station168_SUR_ALL_assembly_NODE_4519_length_18613_cov_42.735209	0	0	0	0	0	0	0	0	0	0	0	177.7957467	91.92825989	280.8252738	227.0938534	846.2647539	196.2477433	31.41739127	420.7618443	308.725212	0	0	0	0	0	5.819753294	16.97324165	45.62397737	49.59157156	82.66629977	140.0017329	0	0	0	0	0	0	0	0	0	0	0	0	0	0	0	0	0	0
Station155_MES_ALL_assembly_NODE_11180_length_10772_cov_89.512830	0	0	0	0	0	0	0	0	0	0	0	86.71203676	16.03958426	16.17292326	0	162.3910162	11.39573763	0	0	0	0	0	0	0	0	0	0	6.436358561	8.607963598	18.56581128	22.38811045	0	0	0	0	0	0	0	0	0	0	0	0	0	0	0	0	0	0
Station188_DCM_ALL_assembly_NODE_6624_length_12405_cov_50.997733	0	0	0	0	0	0	0	0	0	0	0	13.59326925	41.68910039	32.38573814	60.41549786	652.9929737	64.76915614	0	72.35421381	90.94567114	0	0	0	0	0	0	13.91598179	15.78695636	11.01411588	17.54986392	14.11175118	0	0	0	0	0	0	0	0	0	0	0	0	0	0	0	0	0	0
Station155_MES_ALL_assembly_NODE_10766_length_11087_cov_88.470993	0	0	0	0	0	0	0	0	0	0	0	99.90958945	15.73279638	20.93997188	0	118.5788086	15.43526856	0	0	0	0	0	0	0	0	0	0	7.759994242	10.51331876	23.78134599	28.06322796	0	0	0	0	0	0	0	0	0	0	0	0	0	0	0	0	0	0
Station210_MES_ALL_assembly_NODE_5110_length_14435_cov_23.878164	0	0	0	0	0	0	0	0	0	0	0	14.17136915	18.47140712	8.487137757	0	208.9971789	10.09451997	0	0	0	0	0	0	0	0	0	6.830910203	51.35386339	24.45422436	25.79473639	44.78265527	0	0	0	0	0	0	0	0	0	0	0	0	0	0	0	0	0	0
Station85_DCM_COMBINED_FINAL_NODE_4299_length_12091_cov_50.546859	0	0	0	0	0	0	0	0	0	0	0	0	0	0	0	0	0	0	0	0	0	0	0	0	0	0	0	0	0	0	0	0	0	0	0	0	0	0	0	0	0	0	0	0	0	0	0	0	0
Station85_DCM_COMBINED_FINAL_NODE_4575_length_11600_cov_39.049285	0	0	0	0	0	0	0	0	0	0	0	0	0	0	0	0	0	0	0	0	0	0	0	0	0	0	0	0	0	0	0	0	0	0	0	0	0	0	0	0	0	0	0	0	0	0	0	0	0
Station194_DCM_ALL_assembly_NODE_5312_length_12148_cov_25.395683	0	0	0	0	0	0	0	0	0	0	0	0	0	0	0	0	0	0	0	0	0	0	0	162.0565904	166.6267565	169.4876604	93.66966925	5.36400559	7.665548254	19.04543156	5.674240095	0	0	0	0	0	0	0	0	0	0	0	0	0	0	0	0	0	0
Station64_MES_COMBINED_FINAL_NODE_5554_length_11989_cov_15.857298	0	0	0	0	0	0	0	0	0	0	0	0	9.048919995	0	0	115.7666441	0	0	0	0	0	0	0	0	0	0	0	0	0	0	5.174991198	0	0	0	0	0	0	0	0	0	0	0	0	0	0	0	0	0	0
Station72_MES_ALL_assembly_NODE_448_length_38366_cov_7.244447	0	0	0	0	0	0	0	0	0	0	0	0	0	0	0	0	0	0	0	0	0	0	0	0	0	0	0	0	0	0	0	0	0	0	0	0	0	0	0	0	0	0	0	0	0	0	0	0	0
Station102_SUR_ALL_assembly_NODE_1416_length_13741_cov_11.619830	61.33830665	330.680766	0	0	0	0	0	0	0	0	0	0	0	0	0	0	0	0	0	0	0	0	0	0	0	0	0	0	0	0	0	0	0	0	0	0	0	0	0	0	0	0	0	0	0	0	0	0	0
Station102_DCM_ALL_assembly_NODE_1276_length_17433_cov_18.870756	0	64.0788059	0	0	0	0	0	0	0	0	0	0	0	0	0	0	0	0	0	0	0	0	0	0	0	0	0	0	0	0	0	0	0	0	0	0	0	0	0	0	0	0	0	0	0	0	0	0	0
Station100_SUR_ALL_assembly_NODE_706_length_18936_cov_7.449923	300.6583621	422.8275286	0	159.4730465	0	0	0	0	0	0	0	0	0	0	0	0	0	0	0	0	0	0	0	0	0	0	0	0	0	0	0	0	0	0	0	0	0	0	0	0	0	0	0	0	0	0	0	0	0
Station36_DCM_ALL_assembly_NODE_478_length_19519_cov_24.459875	0	0	0	0	0	0	0	0	0	0	0	0	0	0	0	0	0	0	0	0	0	0	0	0	0	0	0	0	0	0	0	0	0	0	0	142.9249273	107.1616849	765.9726622	959.5887236	102.8545442	0	0	0	0	0	67.06947024	0	0	167.7526171
Station72_SUR_ALL_assembly_NODE_348_length_32646_cov_6.959283	0	0	271.9684001	0	0	0	0	0	0	0	167.063896	0	0	0	0	0	0	0	0	0	0	0	0	0	0	0	0	0	0	0	0	0	0	0	0	0	0	154.1441554	246.9082111	135.7803658	0	128.4641502	48.55741423	97.67078576	0	44.30847173	0	33.76812281	370.3501144
Station33_SUR_ALL_assembly_NODE_97_length_49540_cov_61.972012	0	0	498.0190937	0	0	0	0	0	0	44.3204436	159.1555868	0	0	0	0	0	0	0	0	0	0	0	0	0	0	0	0	0	0	0	0	0	0	354.0285368	315.0409577	2511.227692	698.5201648	102.251352	124.7938822	30.98685076	0	170.955269	37.58016133	76.7114451	0	0	0	27.39967466	116.1772225
Station78_SUR_ALL_assembly_NODE_400_length_29391_cov_50.192255	0	0	0	0	0	0	0	0	0	0	0	0	0	0	0	0	0	0	0	0	0	0	0	0	0	0	0	0	0	0	0	0	0	0	0	0	0	0	0	0	0	0	0	0	0	0	0	0	0
Station33_SUR_ALL_assembly_NODE_1095_length_17475_cov_60.238404	0	0	241.4417134	0	0	0	0	0	0	0	158.2467179	0	0	0	0	0	0	0	0	0	0	0	0	0	0	0	0	0	0	0	0	0	0	135.9417374	153.7672705	1975.385259	615.090024	195.0145494	318.1233026	184.5481035	48.09783021	127.8991355	31.30481781	67.24293704	0	42.21292076	0	0	211.0642646
Station66_SUR_ALL_assembly_NODE_336_length_49530_cov_112.815220	0	0	160.318031	0	0	0	0	0	0	0	0	0	0	0	0	0	0	0	0	0	0	0	0	0	0	0	0	0	0	0	0	0	0	0	0	0	0	270.9063276	290.4036042	32.54501474	0	0	0	0	0	68.36192399	0	60.52088592	1144.136406
Station78_SUR_ALL_assembly_NODE_315_length_33707_cov_55.083205	0	0	0	0	0	0	0	0	0	0	0	0	0	0	0	0	0	0	0	0	0	0	0	0	0	0	0	0	0	0	0	0	0	0	0	0	0	0	0	0	0	0	0	0	64.06572773	94.98647127	82.77847013	0	362.0325048
Station124_MXL_ALL_assembly_NODE_283_length_42701_cov_9.203982	46.87277108	0	219.9505942	393.0217275	0	1534.65496	1909.780926	1321.297818	849.5892781	0	241.8189323	0	0	0	0	0	0	0	0	0	0	0	0	0	0	0	0	0	0	0	0	0	0	0	0	0	0	0	0	0	0	0	0	0	0	0	0	0	0
Station155_DCM_ALL_assembly_NODE_3837_length_20271_cov_365.394786	0	0	0	0	0	0	0	0	0	0	0	7.821481573	0	0	0	0	0	0	0	0	0	0	0	0	0	0	0	0	0	0	0	0	0	0	0	0	0	0	0	0	0	0	0	0	0	0	0	0	0
Station102_SUR_ALL_assembly_NODE_1512_length_13083_cov_9.637320	238.1257904	350.2362302	0	114.6479632	0	0	0	0	0	0	0	0	0	0	0	0	0	0	0	0	0	0	0	0	0	0	0	0	0	0	0	0	0	0	0	0	0	0	0	0	0	0	0	0	0	0	0	0	0
Station64_SUR_ALL_assembly_NODE_2535_length_10685_cov_30.074224	0	0	96.17641409	0	0	0	0	0	0	0	0	0	0	0	0	0	0	0	0	0	0	0	0	0	0	0	0	0	0	0	0	0	0	0	0	0	0	282.2463546	346.0727271	0	0	0	0	0	0	74.90706764	0	41.39078722	750.5902085
Station102_MES_ALL_assembly_NODE_1472_length_16099_cov_9.149339	500.9067564	723.4673399	0	216.010531	0	0	0	0	0	78.97027251	0	0	0	0	0	0	0	0	0	0	0	0	0	0	0	0	0	0	0	0	0	0	0	0	0	0	0	0	0	0	0	0	0	0	0	0	0	0	0
Station18_DCM_ALL_assembly_NODE_1286_length_13013_cov_15.236765	0	0	0	0	0	0	0	0	0	0	0	0	0	0	0	0	0	0	0	0	144.8212678	0	0	0	0	0	0	0	0	0	0	0	73.9004074	0	0	0	0	0	0	0	0	0	0	0	0	0	0	0	0
Station52_DCM_ALL_assembly_NODE_720_length_18450_cov_5.017722	0	0	0	0	0	0	0	0	0	0	0	0	0	0	0	0	0	0	0	0	0	0	0	0	0	0	0	0	0	0	0	0	0	0	0	0	0	0	0	0	0	0	33.37987811	0	105.1201439	183.1673349	149.6618712	41.76045096	495.2033391
Station72_MES_ALL_assembly_NODE_2254_length_12585_cov_7.995052	0	0	272.5009312	0	0	0	0	0	0	83.76434642	198.7385499	0	0	0	0	0	0	0	0	0	0	0	0	0	0	0	0	0	0	0	0	0	0	0	0	0	0	156.7093217	297.2269955	146.2909854	0	102.1647366	0	52.15686079	0	0	0	0	218.3812751
Station102_SUR_ALL_assembly_NODE_1269_length_14808_cov_14.039178	81.41262278	439.5422635	0	0	0	0	0	0	0	0	0	0	0	0	0	0	0	0	0	0	0	0	0	0	0	0	0	0	0	0	0	0	0	0	0	0	0	0	0	0	0	0	0	0	0	0	0	0	0
Station102_DCM_ALL_assembly_NODE_1814_length_13879_cov_37.763817	85.81860781	418.4985674	0	27.48014504	0	0	0	0	0	0	0	0	0	0	0	0	0	0	0	0	0	0	0	0	0	0	0	0	0	0	0	0	0	0	0	0	0	0	0	0	0	0	0	0	0	0	0	0	0
Station102_DCM_ALL_assembly_NODE_953_length_21341_cov_19.165649	0	78.1709562	0	0	0	0	0	0	0	0	0	0	0	0	0	0	0	0	0	0	0	0	0	0	0	0	0	0	0	0	0	0	0	0	0	0	0	0	0	0	0	0	0	0	0	0	0	0	0
Station155_MES_ALL_assembly_NODE_4013_length_23079_cov_13.534442	0	0	0	0	0	0	0	0	0	0	0	8.525591771	0	0	0	0	0	0	0	0	0	0	0	0	0	0	0	0	0	0	0	0	0	0	0	0	0	0	0	0	0	0	0	0	0	0	0	0	0
Station78_SUR_ALL_assembly_NODE_1281_length_13788_cov_53.611738	0	0	0	0	0	0	0	0	0	0	0	0	0	0	0	0	0	0	0	0	0	0	0	0	0	0	0	0	0	0	0	0	0	0	0	508.7640882	179.5958301	0	0	0	0	0	0	0	0	0	0	0	0
Station102_DCM_ALL_assembly_NODE_430_length_33562_cov_11.125168	0	188.1377204	0	0	0	0	0	0	0	0	0	0	0	0	0	0	0	0	0	0	0	0	0	0	0	0	0	0	0	0	0	0	0	0	0	0	0	0	0	0	0	0	0	0	0	0	0	0	0
Station122_SUR_ALL_assembly_NODE_1941_length_10581_cov_50.790234	49.29755568	0	357.7801016	335.9739124	0	1484.973834	1934.812714	1359.67009	851.1681472	0	233.1697224	0	0	0	0	0	0	0	0	0	0	0	0	0	0	0	0	0	0	0	0	0	0	0	0	0	0	0	0	0	0	0	0	0	0	0	0	0	137.3368899
Station109_SUR_ALL_assembly_NODE_2768_length_11006_cov_37.839010	0	27.32868845	1732.862529	0	0	0	0	0	0	0	0	0	0	0	0	0	0	0	0	0	0	0	0	0	0	0	0	0	0	0	0	0	0	0	0	0	0	0	0	0	0	0	0	0	0	0	0	0	0
Station48_SUR_ALL_assembly_NODE_1661_length_10179_cov_7.814105	0	0	0	0	0	0	0	0	0	0	0	0	0	0	0	0	0	0	0	0	0	0	0	0	0	0	0	0	0	0	0	0	0	0	0	0	0	0	0	0	0	0	128.6019038	0	342.8189873	117.8204786	86.90250032	0	0
Station70_SUR_ALL_assembly_NODE_2081_length_13538_cov_14.327301	0	0	0	0	0	0	0	0	0	0	0	0	0	0	0	0	0	0	0	0	0	0	0	0	0	0	0	0	0	0	0	0	0	0	0	0	0	0	0	0	0	0	0	0	0	0	0	0	0
Station123_SUR_ALL_assembly_NODE_1559_length_14070_cov_11.474420	0	0	0	0	0	183.3809718	353.936769	338.2465153	685.3618029	0	0	0	0	0	0	0	0	0	0	0	0	0	0	0	0	0	0	0	0	0	0	0	0	0	0	0	0	0	0	0	0	0	0	0	0	0	0	0	0
Station68_SUR_ALL_assembly_NODE_3426_length_10443_cov_10.571332	0	0	0	0	0	0	0	0	0	0	0	0	0	0	0	0	0	0	0	0	0	0	0	0	0	0	0	0	0	0	0	0	0	0	0	0	0	0	0	0	0	0	0	0	0	0	0	0	39.49362641
Station34_SUR_ALL_assembly_NODE_1842_length_13580_cov_17.974861	0	0	0	0	0	0	0	0	0	0	0	0	0	0	0	0	0	0	0	0	0	0	0	0	0	0	0	0	0	0	0	0	0	118.7517105	134.217094	1709.156176	607.3385883	0	0	0	0	0	0	0	0	0	0	0	0
Station67_SUR_ALL_assembly_NODE_2809_length_11257_cov_2.617925	0	0	0	0	0	0	0	0	0	0	0	0	0	0	0	0	0	0	0	0	0	0	0	0	0	0	0	0	0	0	0	0	0	0	0	0	0	0	0	0	0	0	0	0	0	0	0	0	0
Station42_SUR_ALL_assembly_NODE_2078_length_10474_cov_6.368174	0	0	0	0	0	0	0	0	0	0	0	0	0	0	0	0	0	0	0	0	0	0	0	0	0	0	0	0	0	0	0	0	0	0	0	0	0	0	52.00227341	877.0698929	29.09827305	293.5069446	0	0	0	0	0	0	0
Station38_SUR_ALL_assembly_NODE_747_length_15184_cov_13.128892	0	0	0	0	0	0	0	0	0	0	0	0	0	0	0	0	0	0	0	0	0	0	0	0	0	0	0	0	0	0	0	0	0	0	0	119.9724057	80.84850059	614.98315	830.6545107	58.0992534	0	0	0	0	0	0	0	0	0
Station70_SUR_ALL_assembly_NODE_1399_length_17731_cov_9.158407	0	0	97.14544597	0	0	0	0	0	0	0	82.77148942	0	0	0	0	0	0	0	0	0	0	0	0	0	0	0	0	0	0	0	0	0	0	0	0	0	0	0	0	0	0	0	0	0	0	0	0	0	0
Station65_SUR_ALL_assembly_NODE_1544_length_16817_cov_5.828541	0	0	0	0	0	0	0	0	0	0	0	0	0	0	0	0	0	0	0	0	0	0	0	0	0	0	0	0	0	0	0	0	0	0	0	0	0	91.18856753	149.7165338	0	0	0	29.92032956	50.41864314	0	98.91513603	29.25827438	32.84561373	298.4851385
Station209_SUR_ALL_assembly_NODE_5988_length_15138_cov_146.519127	0	0	0	0	0	0	0	0	0	0	0	812.4654255	23.6428325	0	0	0	0	0	0	32.78713241	0	20.46090197	51.14521458	131.1115243	124.8328769	73.77349746	43.86093108	168.5425166	136.008493	521.7018041	1531.133484	0	0	0	0	0	0	0	0	0	0	0	0	0	0	0	0	0	0
Station194_DCM_ALL_assembly_NODE_3268_length_17271_cov_19.471364	0	0	0	0	0	0	0	0	0	0	0	199.2421844	0	0	0	0	0	0	0	33.87748756	0	22.13194836	23.55591315	223.0219885	183.5568095	274.268614	63.99137402	74.61688053	45.74528549	154.0792813	113.1741971	0	0	0	0	0	0	0	0	0	0	0	0	0	0	0	0	0	0
Station168_DCM_ALL_assembly_NODE_1916_length_39829_cov_16.318550	0	0	0	0	0	0	0	0	0	0	0	421.3390267	11.96604954	0	0	0	0	0	32.64799212	181.231011	0	0	46.14099423	165.9597168	138.6373356	91.09686358	60.50290137	357.5231206	149.8806416	328.0172893	598.1773906	0	0	0	0	0	0	0	0	0	0	0	0	0	0	0	0	0	0
Station189_MES_ALL_assembly_NODE_3739_length_20775_cov_14.141264	0	0	0	0	0	0	0	0	0	0	0	31.19086589	0	0	0	0	0	0	0	79.68638851	0	35.6739466	12.54508571	70.44261576	60.98004875	197.0761531	53.66122162	113.803539	65.78743249	299.7605817	139.1652643	0	0	0	0	0	0	0	0	0	0	0	0	0	0	0	0	0	0
Station68_SUR_ALL_assembly_NODE_1459_length_18830_cov_4.308123	0	0	0	0	0	0	0	0	0	0	0	0	0	0	0	0	0	0	0	0	0	0	0	0	0	0	0	0	0	0	0	0	0	0	0	0	0	0	0	0	0	0	0	0	0	0	0	0	0
Station102_MES_ALL_assembly_NODE_2097_length_12654_cov_5.353361	92.52142048	354.6548731	69.28577942	92.55884085	0	0	0	0	0	0	0	0	0	0	0	0	0	0	0	0	0	0	0	0	0	0	0	0	0	0	0	0	0	0	0	0	0	0	0	0	0	0	0	0	0	0	0	0	0
Station194_DCM_ALL_assembly_NODE_2746_length_19485_cov_19.781112	0	0	0	0	0	0	0	0	0	0	0	0	0	0	0	0	0	0	0	97.9016563	0	228.3224449	54.37676359	126.9606701	123.7959944	205.1700679	51.05972911	38.26859631	23.90211606	95.31311338	59.83762712	0	0	0	0	0	0	0	0	0	0	0	0	0	0	0	0	0	0
Station189_DCM_ALL_assembly_NODE_4424_length_14179_cov_45.666171	0	0	0	0	0	0	0	0	0	0	0	41.47175906	0	0	0	0	0	0	0	55.57664765	0	19.86423093	12.60714323	92.22393335	79.54186774	145.6050182	47.63113516	104.1286745	59.94753603	199.1719438	115.374168	0	0	0	0	0	0	0	0	0	0	0	0	0	0	0	0	0	0
Station206_SUR_ALL_assembly_NODE_4291_length_14840_cov_25.371458	0	0	0	0	0	0	0	0	0	0	0	22.251135	0	0	0	0	0	0	0	0	0	0	22.62154426	36.53831373	26.48833279	66.30414489	27.3120097	82.08429847	22.92822985	18.7195166	14.6867502	0	0	0	0	0	0	0	0	0	0	0	0	0	0	0	0	0	0
Station85_DCM_COMBINED_FINAL_NODE_5007_length_10994_cov_41.980071	0	0	0	0	0	0	0	0	0	0	0	0	0	0	0	0	0	0	0	0	0	0	0	0	0	0	0	0	0	0	0	0	0	0	0	0	0	0	0	0	0	0	0	0	0	0	0	0	0
Station82_DCM_COMBINED_FINAL_NODE_4632_length_10030_cov_30.017544	0	0	0	0	0	0	0	0	0	0	0	123.3865615	0	0	0	0	0	0	0	0	0	0	30.80998161	33.80068305	20.18846039	0	0	8.885804809	7.537270303	57.44668987	228.0420969	0	0	0	0	0	0	0	0	0	0	0	0	0	0	0	0	0	0
Station163_MES_ALL_assembly_NODE_1636_length_12212_cov_245.312824	0	0	0	0	0	0	0	0	0	0	0	233.4889843	9.676049953	0	0	0	0	0	0	77.51135941	0	0	0	220.1363307	237.1650851	159.1840993	118.6821646	384.5467356	231.9501378	273.9222706	372.0676531	0	0	0	0	0	0	0	0	0	0	0	0	0	0	0	0	0	0
Station209_SUR_ALL_assembly_NODE_5836_length_15429_cov_87.751789	0	0	0	0	0	0	0	0	0	0	0	52.4457089	6.469984408	0	0	8.822057513	0	0	26.59304647	245.4155646	0	19.66763723	22.87433224	63.16055299	66.91564572	209.5691137	72.9313929	324.5289004	110.1842602	397.873221	214.5802174	0	0	0	0	0	0	0	0	0	0	0	0	0	0	0	0	0	0
Station191_SUR_ALL_assembly_NODE_2888_length_13656_cov_7.331740	0	0	0	0	0	0	0	0	0	0	0	0	0	0	0	0	0	0	0	0	0	44.42236593	14.60560578	102.5988918	90.12592669	227.8917794	56.86451658	93.28350475	58.61105082	238.1739959	154.6592359	0	0	0	0	0	0	0	0	0	0	0	0	0	0	0	0	0	0
Station189_DCM_ALL_assembly_NODE_6467_length_11149_cov_53.803317	0	0	0	0	0	0	0	0	0	0	0	37.54222727	0	0	0	0	0	0	12.990051	71.50238813	0	0	0	45.05901505	36.37928619	118.6771202	34.32427912	102.7426183	54.0091221	256.4123999	134.5746312	0	0	0	0	0	0	0	0	0	0	0	0	0	0	0	0	0	0
Station210_SUR_ALL_assembly_NODE_11275_length_11508_cov_188.389505	0	0	0	0	0	0	0	0	0	0	0	284.7346477	9.958704732	0	0	0	0	0	0	0	0	11.20538116	50.06709663	63.96947758	55.96603019	0	0	28.91415725	28.47291599	234.4268692	847.3765852	0	0	0	0	0	0	0	0	0	0	0	0	0	0	0	0	0	0
Station201_DCM_ALL_assembly_NODE_3942_length_16799_cov_191.120103	0	0	0	0	0	0	0	0	0	0	0	0	0	0	0	0	0	0	0	141.8908222	0	230.7233683	70.52539282	168.6115788	160.1103687	246.3582316	69.62944886	114.9511168	50.29077191	153.5038564	93.43002929	0	0	0	0	0	0	0	0	0	0	0	0	0	0	0	0	0	0
Station209_SUR_ALL_assembly_NODE_10156_length_10150_cov_16.266469	0	0	0	0	0	0	0	0	0	0	0	57.56791716	0	0	0	0	0	0	0	0	0	0	10.37692915	18.92265299	0	0	0	11.24178029	9.657448271	47.68505933	147.5910765	0	0	0	0	0	0	0	0	0	0	0	0	0	0	0	0	0	0
Station163_MES_ALL_assembly_NODE_1695_length_11687_cov_82.280519	0	0	0	0	0	0	0	0	0	0	0	124.8861578	0	0	0	0	0	0	0	7.687987116	0	16.22357296	49.33923553	73.61300802	39.29135438	8.441198864	0	15.51198585	15.60270369	47.55731976	117.9678055	0	0	0	0	0	0	0	0	0	0	0	0	0	0	0	0	0	0
Station194_SUR_ALL_assembly_NODE_4315_length_11820_cov_27.912112	0	0	0	0	0	0	0	0	0	0	0	32.61566659	0	0	0	0	0	0	0	23.47431946	0	29.40913031	57.74259525	117.1190446	139.3483774	70.60744735	22.05259224	86.05904678	27.58146975	33.15587791	62.02209696	0	0	0	0	0	0	0	0	0	0	0	0	0	0	0	0	0	0
Station201_DCM_ALL_assembly_NODE_7710_length_10824_cov_13.563934	0	0	0	0	0	0	0	0	0	0	0	10.17072627	0	0	0	0	0	0	0	0	0	0	0	0	0	31.39248845	9.098115878	14.94764009	9.629398159	25.95441084	14.31882102	0	0	0	0	0	0	0	0	0	0	0	0	0	0	0	0	0	0
Station188_DCM_ALL_assembly_NODE_8239_length_10610_cov_18.092468	0	0	0	0	0	0	0	0	0	0	0	21.375695	0	0	0	0	0	0	13.07124161	86.48941804	0	14.74085231	14.93622862	26.20819875	32.08186103	72.65408976	21.92938858	87.70150741	31.63334262	79.98108285	60.97241664	0	0	0	0	0	0	0	0	0	0	0	0	0	0	0	0	0	0
Station196_SUR_ALL_assembly_NODE_1672_length_24671_cov_29.930695	0	0	0	0	0	0	0	0	0	0	0	0	0	0	0	56.26783178	27.53976452	0	69.23060596	49.17086575	0	185.6597762	138.3374345	165.7655401	132.7482873	16.63325916	19.38217461	14.53694491	19.2187736	81.13223119	0	0	0	0	0	0	0	0	0	0	0	0	0	0	0	0	0	0	0
Station193_SUR_ALL_assembly_NODE_2826_length_16807_cov_43.369150	0	0	0	0	0	0	0	0	0	0	0	0	0	0	69.63269212	121.9214207	63.04307506	0	127.2163129	89.53279811	0	203.3362133	133.5979228	143.6215561	123.0913585	25.26971952	28.70472791	28.84309385	35.87164611	154.3980333	55.14199675	0	0	0	0	0	0	0	0	0	0	0	0	0	0	0	0	0	0
Station168_DCM_ALL_assembly_NODE_1952_length_39344_cov_140.040469	0	0	0	0	0	0	0	0	0	0	0	194.0794465	87.10197087	386.8192643	492.9193928	816.7722585	447.0240637	55.68769193	696.060456	455.6967834	0	67.87029777	24.44891037	22.90284059	17.00137066	22.97119322	35.77816838	83.88841231	150.9865686	586.2228184	360.2330852	0	0	0	0	0	0	0	0	0	0	0	0	0	0	0	0	0	0
Station84_SUR_COMBINED_FINAL_NODE_1562_length_27306_cov_33.703937	0	0	0	0	0	0	0	0	0	0	0	0	0	0	0	109.5988043	37.44515175	0	19.98047303	36.95145877	0	35.9578132	0	16.88466807	0	22.46021895	21.99185197	8.568260287	14.88434717	93.2379424	10.9015837	0	0	0	0	0	0	0	0	0	0	0	0	0	0	0	0	0	0
Station158_MES_ALL_assembly_NODE_5749_length_15109_cov_17.160555	0	0	0	0	0	0	0	0	0	0	0	0	40.36045764	14.32304714	0	406.7959738	17.63359414	0	0	0	0	0	0	0	0	0	0	0	0	4.933492919	0	0	0	0	0	0	0	0	0	0	0	0	0	0	0	0	0	0	0
Station82_SUR_COMBINED_FINAL_NODE_2855_length_14237_cov_30.485404	0	0	0	0	0	0	0	0	0	0	0	38.60447201	10.99576677	43.06691501	0	72.00471028	26.85841673	0	52.64050991	18.67806783	0	15.93557239	30.53931264	16.42404255	18.4102155	0	0	6.670355582	14.71570442	43.91495149	32.35378526	0	0	0	0	0	0	0	0	0	0	0	0	0	0	0	0	0	0
Station175_SUR_ALL_assembly_NODE_9448_length_12125_cov_13.546727	0	0	0	0	0	0	0	0	0	0	0	51.65611803	25.42074759	135.7566591	65.4168096	87.68300203	76.92181634	7.634808042	112.1108451	40.38902736	0	0	0	0	0	0	0	9.438306668	28.98979061	91.27618505	39.17188149	0	0	0	0	0	0	0	0	0	0	0	0	0	0	0	0	0	0
Station168_DCM_ALL_assembly_NODE_3341_length_25907_cov_32.837614	0	0	0	0	0	0	0	0	0	0	0	38.62547373	16.86506845	124.6014759	72.04863265	76.37259068	46.26155724	5.933821002	94.87256247	37.40245937	0	0	0	0	0	0	0	5.079752027	19.91147453	67.4578304	29.0684526	0	0	0	0	0	0	0	0	0	0	0	0	0	0	0	0	0	0
Station209_SUR_ALL_assembly_NODE_3251_length_23277_cov_117.626647	0	0	0	0	0	0	0	0	0	0	0	0	0	0	0	0	0	0	0	0	0	23.64682219	0	12.42121551	10.88683887	33.80254372	22.36060137	33.75447046	61.99724664	282.8506095	71.05566501	0	0	0	0	0	0	0	0	0	0	0	0	0	0	0	0	0	0
Station194_SUR_ALL_assembly_NODE_975_length_31631_cov_35.550576	0	0	0	0	0	0	0	0	0	0	0	0	0	0	0	98.05840037	47.72684657	0	125.0384417	93.25573821	0	273.5532335	184.3150456	221.1903708	178.2630718	27.19453798	29.70155746	27.94903957	34.35899252	153.9106531	0	0	0	0	0	0	0	0	0	0	0	0	0	0	0	0	0	0	0
Station206_MES_ALL_assembly_NODE_2859_length_27141_cov_15.436240	0	0	0	0	0	0	0	0	0	0	0	0	0	0	0	0	0	0	0	0	0	0	0	0	0	25.70554042	11.21928645	14.65858495	27.84315677	149.2224918	6.378511532	0	0	0	0	0	0	0	0	0	0	0	0	0	0	0	0	0	0
Station191_SUR_ALL_assembly_NODE_2317_length_15739_cov_86.801199	0	0	0	0	0	0	0	0	0	0	0	0	0	0	0	104.6466398	0	0	0	41.21323971	0	615.3626028	29.98184677	33.76106404	20.38020678	51.28616839	43.94105653	13.99660706	26.13928351	131.1434638	16.26317173	0	0	0	0	0	0	0	0	0	0	0	0	0	0	0	0	0	0
Station85_SUR_COMBINED_FINAL_NODE_1673_length_20533_cov_35.928655	0	0	0	0	0	0	0	0	0	0	0	64.29473029	0	45.44203079	0	14.56197647	0	0	0	0	0	0	0	0	0	0	0	0	5.378437913	43.70871776	17.07624257	0	0	0	0	0	0	0	0	0	0	0	0	0	0	0	0	0	0
Station209_SUR_ALL_assembly_NODE_7440_length_12875_cov_3.373869	0	0	0	0	0	0	0	0	0	0	0	0	0	0	0	0	0	0	0	0	0	6.966674154	0	0	0	4.018817786	6.213599594	0	5.365439081	21.13522692	0	0	0	0	0	0	0	0	0	0	0	0	0	0	0	0	0	0	0
Station210_SUR_ALL_assembly_NODE_8486_length_14500_cov_23.265074	0	0	0	0	0	0	0	0	0	0	0	33.00217187	0	0	36.81036694	15.3331049	35.76880123	17.34855066	220.2040934	102.156445	0	0	0	12.51569163	12.28159099	22.00655341	20.78178533	12.66112748	34.48111312	95.36026957	85.90502938	0	0	0	0	0	0	0	0	0	0	0	0	0	0	0	0	0	0
Station82_SUR_COMBINED_FINAL_NODE_3593_length_11970_cov_28.912463	0	0	0	0	0	0	0	0	0	0	0	11.46509526	0	0	0	0	0	0	0	0	0	0	12.36452287	0	6.515533702	0	0	0	0	13.83885055	9.295330071	0	0	0	0	0	0	0	0	0	0	0	0	0	0	0	0	0	0
Station158_DCM_ALL_assembly_NODE_7026_length_12547_cov_15.186279	0	0	0	0	0	0	0	0	0	0	0	52.53745325	0	0	0	0	0	0	0	0	0	8.222944597	6.63770053	6.840158322	0	0	0	0	0	42.72082534	35.36390221	0	0	0	0	0	0	0	0	0	0	0	0	0	0	0	0	0	0
Station206_MES_ALL_assembly_NODE_5912_length_15600_cov_18.937601	0	0	0	0	0	0	0	0	0	0	0	0	0	0	0	35.21539246	17.66726995	0	0	22.49584043	0	0	0	0	0	0	8.668626222	36.28522347	15.82026309	107.7733914	9.164595298	0	0	0	0	0	0	0	0	0	0	0	0	0	0	0	0	0	0
Station191_SUR_ALL_assembly_NODE_1380_length_21455_cov_67.342383	0	0	0	0	0	0	0	0	0	0	0	0	0	0	0	0	0	0	0	0	0	644.9476569	15.31663772	10.2965912	5.218576511	21.7093716	19.34598892	0	8.709901809	33.16572699	0	0	0	0	0	0	0	0	0	0	0	0	0	0	0	0	0	0	0
Station189_DCM_ALL_assembly_NODE_7592_length_10063_cov_5.878597	0	0	0	0	0	0	0	0	0	0	0	0	0	0	0	13.41913881	5.396744415	0	0	8.797133961	0	11.99818656	11.92100442	12.88097028	9.442121658	7.568870727	6.024917077	0	0	14.21639856	0	0	0	0	0	0	0	0	0	0	0	0	0	0	0	0	0	0	0
Station191_SUR_ALL_assembly_NODE_2202_length_16257_cov_24.314838	0	0	0	0	0	0	0	0	0	0	0	0	0	0	0	0	0	0	0	0	0	178.1180196	36.6710866	16.34872288	0	5.894906662	0	0	0	27.27687346	16.82237729	0	0	0	0	0	0	0	0	0	0	0	0	0	0	0	0	0	0
Station208_SUR_ALL_assembly_NODE_1344_length_27476_cov_10.272273	0	0	0	0	0	0	0	0	0	0	0	0	0	0	0	0	0	0	0	0	0	0	0	0	0	22.54223564	12.2307626	14.43259056	28.90461406	133.3457774	6.102710882	0	0	0	0	0	0	0	0	0	0	0	0	0	0	0	0	0	0
Station168_IZZ_ALL_assembly_NODE_6419_length_17258_cov_9.169389	0	0	0	0	0	0	0	0	0	0	0	0	0	0	0	38.2785299	14.00600451	0	21.41290731	19.59143147	0	0	0	0	0	9.263424755	14.93090418	10.41398782	9.337950655	49.96019644	0	0	0	0	0	0	0	0	0	0	0	0	0	0	0	0	0	0	0
Station209_SUR_ALL_assembly_NODE_6107_length_14920_cov_19.439691	0	0	0	0	0	0	0	0	0	0	0	0	0	0	0	41.92159709	14.72572707	0	18.03992831	29.36311132	0	0	0	0	0	0	10.88241493	25.48902985	29.96230852	120.1387601	9.770011359	0	0	0	0	0	0	0	0	0	0	0	0	0	0	0	0	0	0
Station189_MES_ALL_assembly_NODE_6708_length_13998_cov_9.103134	0	0	0	0	0	0	0	0	0	0	0	0	0	0	0	36.27114169	0	0	0	0	0	0	0	0	0	0	0	0	0	0	0	0	0	0	0	0	0	0	0	0	0	0	0	0	0	0	0	0	0
Station194_DCM_ALL_assembly_NODE_5491_length_11863_cov_3.769902	0	0	0	0	0	0	0	0	0	0	0	0	0	0	0	0	0	0	0	0	0	0	0	0	0	16.24754051	11.62077528	0	0	0	0	0	0	0	0	0	0	0	0	0	0	0	0	0	0	0	0	0	0
Station82_SUR_COMBINED_FINAL_NODE_1450_length_23333_cov_47.068047	0	0	0	0	0	0	0	0	0	0	0	0	0	0	0	0	0	0	0	0	0	7.320818399	13.50680199	15.33734946	11.64229401	0	0	0	0	0	0	0	0	0	0	0	0	0	0	0	0	0	0	0	0	0	0	0	0
Station163_MES_ALL_assembly_NODE_1176_length_18451_cov_68.955262	0	0	0	0	0	0	0	0	0	0	0	203.4476861	100.7447748	307.1189357	271.9602553	934.7719291	226.3406042	33.90684738	430.7576571	303.6654397	0	0	17.47988578	21.38164441	16.52563464	7.879092849	20.94246702	56.71050656	60.5376146	101.5260911	165.9381079	0	0	0	0	0	0	0	0	0	0	0	0	0	0	0	0	0	0
Station205_MES_ALL_assembly_NODE_2703_length_19205_cov_26.271854	0	0	0	0	0	0	0	0	0	0	0	143.524629	67.30985516	205.1195826	187.6363912	632.22278	153.8009505	21.99949188	304.2198657	192.3251015	0	0	0	0	0	0	15.59603159	40.72444466	41.48850997	68.09981124	122.912914	0	0	0	0	0	0	0	0	0	0	0	0	0	0	0	0	0	0
Station188_SUR_ALL_assembly_NODE_842_length_52172_cov_107.500662	0	0	0	0	0	0	0	0	0	0	0	346.2479401	141.4708654	405.631292	375.3970591	1303.098174	317.0158564	49.73869948	624.3343541	355.5291986	0	25.9186736	60.84196525	66.21557119	53.56685156	11.51013298	38.55455838	104.0540899	108.5898508	164.3730605	311.746863	0	0	0	0	0	0	0	0	0	0	0	0	0	0	0	0	0	0
Station175_ZZZ_ALL_assembly_NODE_3034_length_17682_cov_65.082147	0	0	0	0	0	0	0	0	0	0	0	194.7415532	88.10927977	262.0809054	238.2323667	816.1903495	203.7002785	28.81370308	382.3582411	220.3098641	0	22.83931819	45.58458019	52.13862898	40.9739396	6.106640124	23.17004075	63.22369041	60.13636117	91.83668715	180.4952932	0	0	0	0	0	0	0	0	0	0	0	0	0	0	0	0	0	0
Station78_MES_DO_NOT_POOL_NODE_4677_length_11865_cov_54.385182	0	0	0	0	0	0	0	0	0	0	0	11.11506664	30.45200264	0	0	486.6433927	47.19899782	0	52.33492988	50.5951012	0	0	7.528594099	85.98241405	96.531708	219.2693888	103.7547067	33.28743673	23.69995001	43.20492247	20.09337885	0	0	0	0	0	0	0	0	0	0	0	0	0	0	0	0	0	0
Station34_DCM_ALL_assembly_NODE_1923_length_12553_cov_15.074492	0	0	0	0	0	0	0	0	0	0	0	0	0	0	0	0	0	0	0	0	0	0	0	0	0	0	0	0	0	0	0	0	0	111.658267	296.9743329	76.21430361	114.2567161	0	143.1439122	78.38857476	78.2040995	72.92119309	48.11096693	63.74842221	0	0	0	0	0
Station155_MES_ALL_assembly_NODE_11815_length_10328_cov_16.448068	0	0	0	0	0	0	0	0	0	0	0	6.558062489	0	0	0	14.73813261	0	0	0	0	0	0	0	0	0	0	0	0	0	0	0	0	0	0	0	0	0	0	0	0	0	0	0	0	0	0	0	0	0
Station210_SUR_ALL_assembly_NODE_6207_length_18794_cov_84.829874	0	0	0	0	0	0	0	0	0	0	0	245.1139874	102.2734248	302.9256225	282.4011615	993.9809745	232.2953489	37.44357962	440.5353259	260.6036219	0	27.14968083	56.38960105	64.69045665	56.54212346	14.34502784	31.32560561	77.84514313	81.23962338	130.9840878	230.6003453	0	0	0	0	0	0	0	0	0	0	0	0	0	0	0	0	0	0
Station82_SUR_COMBINED_FINAL_NODE_2224_length_17245_cov_12.799069	0	0	0	0	0	0	0	0	0	0	0	0	0	0	0	0	0	0	0	0	0	8.844419518	21.16617267	25.40493402	21.18477291	0	0	0	0	0	0	0	0	0	0	0	0	0	0	0	0	0	0	0	0	0	0	0	0
Station194_DCM_ALL_assembly_NODE_4583_length_13572_cov_30.930680	0	0	0	0	0	0	0	0	0	0	0	0	0	0	0	11.92280132	0	0	0	0	0	0	0	64.10618496	62.69124647	85.80833135	46.00234841	0	0	9.197248505	0	0	0	0	0	0	0	0	0	0	0	0	0	0	0	0	0	0	0
Station189_MES_ALL_assembly_NODE_6171_length_14782_cov_79.840565	0	0	0	0	0	0	0	0	0	0	0	0	0	0	85.18427367	202.8245888	41.66050174	8.091736355	76.25716227	134.9697984	0	0	13.44123839	34.34794797	28.32337561	25.78035062	27.07421803	17.9137364	16.61421809	21.97956156	27.30514176	0	0	0	0	0	0	0	0	0	0	0	0	0	0	0	0	0	0
Station189_MES_ALL_assembly_NODE_10686_length_10081_cov_92.219130	0	0	0	0	0	0	0	0	0	0	0	23.87453088	10.56070982	0	134.5764215	243.40542	59.16800738	9.290280739	100.062962	169.528157	0	11.28760141	23.43845965	167.6798788	172.8155954	176.8626423	109.9247973	30.70034518	21.80622538	37.80016607	21.17025901	0	0	0	0	0	0	0	0	0	0	0	0	0	0	0	0	0	0
Station194_SUR_ALL_assembly_NODE_3597_length_13222_cov_9.425913	0	0	0	0	0	0	0	0	0	0	0	0	0	0	0	0	0	0	0	0	0	0	0	59.80948058	63.38392496	76.13276416	43.15487938	0	0	6.738560383	0	0	0	0	0	0	0	0	0	0	0	0	0	0	0	0	0	0	0
Station76_MES_COMBINED_FINAL_NODE_6468_length_10224_cov_60.408496	0	0	0	0	0	0	0	0	0	0	0	44.1610842	22.40377974	46.88907976	0	188.1497932	39.10544752	0	64.13968724	39.08584537	0	21.85037842	53.86137061	57.59342776	54.5567583	13.14806461	14.04780108	13.69826886	14.17180591	23.54914651	45.04851189	0	0	0	0	0	0	0	0	0	0	0	0	0	0	0	0	0	0
Station125_SUR_ALL_assembly_NODE_69_length_82389_cov_83.860580	0	101.6263636	98.52915365	0	0	187.5396709	451.2601309	591.0725496	3129.089143	121.4791939	269.6418231	0	0	0	0	0	0	0	0	0	0	0	0	0	0	0	0	0	0	0	0	0	0	0	0	99.305473	130.9453504	80.58067614	193.3680003	401.5853235	166.4342454	167.1999396	45.79345398	0	52.89679185	100.479893	115.2441265	145.9726208	186.3952495
Station76_DCM_ALL_assembly_NODE_372_length_46719_cov_52.309553	0	0	54.88125147	0	0	0	0	0	65.37521627	44.1967433	0	0	0	0	0	0	0	0	0	0	0	0	0	0	0	0	0	0	0	0	0	0	0	0	53.8018966	129.5538125	217.3855044	122.3850814	260.7338644	504.6407521	246.239418	271.663075	49.54896198	57.56780579	56.20045889	90.49544113	105.8967976	148.0288754	186.5050461
Station173_SUR_ALL_assembly_NODE_1196_length_23802_cov_31.928454	0	0	0	0	0	0	0	0	0	0	0	66.57028475	29.45725618	61.89419539	109.918252	243.4778617	49.5367256	29.9172028	142.1402171	160.050152	0	0	0	0	0	7.1848679	8.238705784	50.85577944	24.94236472	54.19768782	125.3611932	0	0	0	0	0	0	0	0	0	0	0	0	0	0	0	0	0	0
Station201_MES_ALL_assembly_NODE_960_length_40103_cov_8.595885	0	0	0	0	0	0	0	0	0	0	0	82.01944258	35.49681191	82.44854828	128.5734389	327.3309523	66.75133	36.06431652	194.8284599	205.6077687	0	0	0	0	0	10.82551668	10.26898136	66.94779622	30.24315171	68.31977399	171.0004976	0	0	0	0	0	0	0	0	0	0	0	0	0	0	0	0	0	0
Station173_DCM_ALL_assembly_NODE_2161_length_37140_cov_37.576567	0	0	0	0	0	0	0	0	0	0	0	73.84682703	32.26562149	72.38334495	107.8453153	287.3633028	57.75479808	31.54500992	171.4500261	175.2386463	0	0	0	0	0	7.448076272	8.346401285	52.75432436	25.25331047	58.21939484	137.2103846	0	0	0	0	0	0	0	0	0	0	0	0	0	0	0	0	0	0
Station138_SUR_ALL_assembly_NODE_929_length_13250_cov_4.250246	0	0	41.37591527	0	0	56.35570527	124.2493956	175.6346939	814.717956	48.56473839	142.1056678	0	0	0	0	0	0	0	0	0	0	0	0	0	0	0	0	0	0	0	0	0	0	0	0	0	38.6073294	0	0	114.7853289	0	0	0	0	0	0	0	0	0
Station78_SUR_ALL_assembly_NODE_1972_length_10128_cov_4.928820	0	0	0	0	0	0	0	0	0	0	0	0	0	0	0	0	0	0	0	0	0	0	0	0	0	0	0	0	0	0	0	0	0	0	0	0	0	0	137.0079455	311.1035097	78.42679635	84.44345594	0	0	0	88.49263112	86.89186224	96.68357163	106.1360135
Station76_DCM_ALL_assembly_NODE_2628_length_12423_cov_55.096054	0	0	50.35255519	0	0	0	0	0	0	0	0	0	0	0	0	0	0	0	0	0	0	0	0	0	0	0	0	0	0	0	0	0	0	0	0	87.97626298	110.4925708	99.39548477	207.3234226	381.2994958	163.1664622	192.7083327	48.40023803	52.52361697	43.99383273	95.05356047	103.3472037	131.7059107	157.8067033
Station72_SUR_ALL_assembly_NODE_1869_length_10953_cov_5.634520	0	0	0	0	0	0	0	0	38.35881271	0	0	0	0	0	0	0	0	0	0	0	0	0	0	0	0	0	0	0	0	0	0	0	0	0	0	75.53576943	120.1822726	63.72809861	139.3648301	394.8111532	138.3791313	87.84565124	50.25458281	0	65.44225566	109.7243905	157.2166832	137.8746744	317.7244014
Station18_DCM_ALL_assembly_NODE_1851_length_10184_cov_3.962188	0	0	0	0	0	0	0	0	0	0	0	0	0	0	0	0	0	0	0	0	0	0	0	0	0	0	0	0	0	0	0	0	26.83118419	0	0	0	0	0	0	0	0	0	0	0	0	0	0	0	0
Station52_DCM_ALL_assembly_NODE_2059_length_10038_cov_3.586697	0	0	0	0	0	0	0	0	0	0	0	0	0	0	0	0	0	0	0	0	0	0	0	0	0	0	0	0	0	0	0	0	0	0	0	0	0	0	0	0	0	0	0	0	0	0	0	0	27.66459752
Station173_SUR_ALL_assembly_NODE_864_length_29991_cov_39.190506	0	0	0	0	0	0	0	0	0	0	0	103.1792252	48.32371881	113.5808291	179.5791135	398.1370091	85.24992258	46.05426873	246.0588407	265.6668904	0	0	0	0	0	16.92563665	14.62591053	90.35582109	46.31449751	96.66542169	233.7099026	0	0	0	0	0	0	0	0	0	0	0	0	0	0	0	0	0	0
Station100_DCM_ALL_assembly_NODE_564_length_29725_cov_3.710246	0	0	0	0	0	0	0	0	0	0	0	0	0	0	0	0	0	0	0	0	0	0	0	0	0	0	0	0	0	0	0	0	0	0	0	0	0	0	0	0	0	0	0	0	0	0	0	0	128.3977901
Station68_DCM_ALL_assembly_NODE_766_length_17562_cov_4.848403	0	0	0	0	0	0	0	0	0	0	0	0	0	0	0	0	0	0	0	0	0	0	0	0	0	0	0	0	0	0	0	0	0	0	0	0	0	0	0	0	0	0	0	0	0	0	0	0	0
Station42_SUR_ALL_assembly_NODE_2145_length_10259_cov_2.587711	0	0	0	0	0	0	0	0	0	0	0	0	0	0	0	0	0	0	0	0	0	0	0	0	0	0	0	0	0	0	0	0	0	0	0	0	0	0	0	55.47902249	0	116.8309023	0	0	0	0	29.36997425	202.5526272	297.5736196
Station78_SUR_ALL_assembly_NODE_1139_length_14919_cov_3.611208	0	0	0	0	0	0	0	0	0	0	0	0	0	0	0	0	0	0	0	0	0	0	0	0	0	0	0	0	0	0	0	0	0	0	0	0	0	0	0	0	0	0	0	0	0	0	0	86.37094337	128.256919
Station68_SUR_ALL_assembly_NODE_400_length_40184_cov_22.671958	0	0	0	0	0	0	0	0	0	0	0	0	0	0	0	0	0	0	0	0	0	0	0	0	0	0	0	0	0	0	0	0	0	0	0	0	0	0	0	0	0	0	0	0	0	0	0	0	0
Station123_SUR_ALL_assembly_NODE_38_length_91705_cov_52.405194	0	0	0	0	0	1254.332645	2239.913408	2712.615804	532.4158043	0	60.27986211	0	0	0	0	0	0	0	0	0	0	0	0	0	0	0	0	0	0	0	0	0	0	0	0	0	0	0	0	0	0	0	0	0	0	0	0	0	0
Station68_SUR_ALL_assembly_NODE_923_length_25370_cov_19.707999	0	0	0	0	0	0	0	0	0	0	0	0	0	0	0	0	0	0	0	0	0	0	0	0	0	0	0	0	0	0	0	0	0	0	0	0	0	0	0	0	0	0	0	0	0	0	0	0	0
Station155_MES_ALL_assembly_NODE_10058_length_11688_cov_40.692169	0	0	0	0	0	0	0	0	0	0	0	19.69003087	6.844543313	9.518844563	0	17.27438507	0	0	0	0	0	0	0	0	0	0	0	7.179963322	5.082885515	10.20901747	18.21980624	0	0	0	0	0	0	0	0	0	0	0	0	0	0	0	0	0	0
Station100_DCM_ALL_assembly_NODE_947_length_21546_cov_6.451538	0	0	0	0	0	0	0	0	0	0	0	0	0	0	0	0	0	0	0	0	0	0	0	0	0	0	0	0	0	0	0	0	0	0	0	0	0	0	0	43.05563433	0	0	0	0	0	0	0	0	197.5427109
Station155_MES_ALL_assembly_NODE_4622_length_20856_cov_20.805490	0	0	0	0	0	0	0	0	0	0	0	15.15218618	0	0	0	5.15959336	0	0	0	0	0	0	0	0	0	0	0	0	0	0	4.865556323	0	0	0	0	0	0	0	0	0	0	0	0	0	0	0	0	0	0
Station100_DCM_ALL_assembly_NODE_1268_length_17612_cov_6.283648	0	0	35.01173292	0	0	0	0	0	0	0	0	0	0	0	0	0	0	0	0	0	0	0	0	0	0	0	0	0	0	0	0	0	0	0	49.51870767	266.3488242	135.2535133	0	36.51943562	109.5588417	0	0	0	0	0	36.22224964	26.18564139	0	79.43886899
Station62_SUR_ALL_assembly_NODE_1487_length_14121_cov_5.238305	0	0	0	0	0	0	0	0	0	0	0	0	0	0	0	0	0	0	0	0	0	0	0	0	0	0	0	0	0	0	0	0	0	0	0	0	0	0	49.29816922	61.0321652	0	74.71107875	0	0	0	0	0	193.6311888	239.2674869
Station76_SUR_ALL_assembly_NODE_1575_length_16087_cov_5.041168	0	0	0	0	0	0	0	0	0	0	0	0	0	0	0	0	0	0	0	0	0	0	0	0	0	0	0	0	0	0	0	0	0	0	0	0	0	0	0	0	0	51.85220073	0	0	0	0	0	163.528348	140.9332462
Station65_SUR_ALL_assembly_NODE_1001_length_21860_cov_16.725017	0	0	0	0	0	0	0	0	0	0	0	0	0	0	0	0	0	0	0	0	0	0	0	0	0	0	0	0	0	0	0	0	0	0	0	0	0	0	0	32.7284309	0	68.82685486	0	0	0	0	30.05258458	266.842763	353.2508492
Station78_DCM_ALL_assembly_NODE_2668_length_11674_cov_5.028918	0	0	0	0	0	0	0	0	0	0	0	0	0	0	0	0	0	0	0	0	0	0	0	0	0	0	0	0	0	0	0	0	0	0	0	0	0	0	0	0	0	0	0	0	0	0	0	0	0
Station78_SUR_ALL_assembly_NODE_1304_length_13627_cov_4.027409	0	0	0	0	0	0	0	0	0	0	0	0	0	0	0	0	0	0	0	0	0	0	0	0	0	0	0	0	0	0	0	0	0	0	0	0	0	0	0	0	0	0	0	0	0	0	0	0	0
Station155_DCM_ALL_assembly_NODE_2865_length_25352_cov_22.503933	0	0	0	0	0	0	0	0	0	0	0	18.69115973	0	0	0	7.472186916	0	0	0	0	0	0	0	0	0	0	0	0	0	0	4.829289854	0	0	0	0	0	0	0	0	0	0	0	0	0	0	0	0	0	0
Station42_SUR_ALL_assembly_NODE_2038_length_10633_cov_2.754490	0	0	0	0	0	0	0	0	0	0	0	0	0	0	0	0	0	0	0	0	0	0	0	0	0	0	0	0	0	0	0	0	0	0	0	189.1807914	157.2308451	0	37.24719388	77.38415291	0	126.6661929	0	0	0	29.0969817	34.59504603	203.4058243	366.4305833
Station68_DCM_ALL_assembly_NODE_1527_length_11757_cov_28.323534	0	0	0	0	0	0	0	0	0	0	0	0	0	0	0	0	0	0	0	0	0	0	0	0	0	0	0	0	0	0	0	0	0	0	0	0	0	0	0	0	0	0	0	0	0	0	0	0	0
Station64_DCM_ALL_assembly_NODE_909_length_16002_cov_7.114567	0	0	0	0	0	0	0	0	0	0	0	0	0	0	0	0	0	0	0	0	0	0	0	0	0	0	0	0	0	0	0	0	0	0	0	0	0	0	0	0	0	0	0	0	0	0	0	66.30843389	194.5015525
Station155_DCM_ALL_assembly_NODE_6194_length_13785_cov_23.006701	0	0	0	0	0	0	0	0	0	0	0	15.41599722	0	0	0	4.740381348	0	0	0	0	0	0	0	0	0	0	0	0	0	0	3.777854714	0	0	0	0	0	0	0	0	0	0	0	0	0	0	0	0	0	0
Station33_SUR_ALL_assembly_NODE_890_length_19591_cov_8.620905	0	0	0	0	0	0	0	0	0	0	0	0	0	0	0	0	0	0	0	0	0	0	0	0	0	0	0	0	0	0	0	0	0	26.7415352	50.2752599	412.929013	419.4212442	0	0	0	0	0	0	0	0	0	0	0	142.076788
Station72_MES_ALL_assembly_NODE_597_length_32607_cov_16.706408	0	0	66.46380144	0	0	0	0	0	0	0	0	0	0	0	0	0	0	0	0	0	0	0	0	0	0	0	0	0	0	0	0	0	0	0	0	0	0	0	0	77.71255518	0	0	0	0	0	42.11228696	0	91.21617886	117.2068245
Station64_DCM_ALL_assembly_NODE_1724_length_10908_cov_7.228324	0	0	0	0	0	0	0	0	0	0	0	0	0	0	0	0	0	0	0	0	0	0	0	0	0	0	0	0	0	0	0	0	0	20.7755759	0	0	0	0	0	0	0	0	0	0	0	0	0	110.4634478	277.7625858
Station155_MES_ALL_assembly_NODE_6356_length_16575_cov_7.378995	0	0	0	0	0	0	0	0	0	0	0	8.394423152	0	0	0	14.89528763	0	0	0	0	0	0	0	0	0	0	0	4.908815762	0	6.351163298	11.62603567	0	0	0	0	0	0	0	0	0	0	0	0	0	0	0	0	0	0
Station210_SUR_ALL_assembly_NODE_8937_length_13897_cov_3.740500	0	0	0	0	0	0	0	0	0	0	0	10.17698994	4.943979195	0	0	16.00606091	0	0	0	0	0	0	0	0	0	0	0	8.37747749	6.747078128	11.40791893	21.2258286	0	0	0	0	0	0	0	0	0	0	0	0	0	0	0	0	0	0
Station34_DCM_ALL_assembly_NODE_792_length_21302_cov_4.333929	0	0	0	0	0	0	0	0	0	0	0	0	0	0	0	0	0	0	0	0	0	0	0	0	0	0	0	0	0	0	0	0	0	0	0	35.30268391	0	0	0	0	0	0	0	0	0	0	0	0	0
Station180_SUR_ALL_assembly_NODE_526_length_108684_cov_5.061043	0	0	0	0	0	0	0	0	0	0	0	0	79.28053297	0	1538.398603	7.042286779	623.9806582	49.63339178	360.0861409	56.50836596	0	0	30.4435968	41.73319433	12.89184842	157.7510379	119.4709265	11.45881173	0	58.78198614	0	0	0	0	0	0	0	0	0	0	0	0	0	0	0	0	0	0	0
Station191_SUR_ALL_assembly_NODE_272_length_47318_cov_28.395701	0	0	0	0	0	0	0	0	0	0	0	0	0	0	203.3524323	0	191.3855045	0	179.96701	296.0368868	0	269.9511593	78.58726088	67.75766532	61.39172697	692.9085642	789.1999506	186.2549068	53.78677365	276.7925309	9.57288555	0	0	0	0	0	0	0	0	0	0	0	0	0	0	0	0	0	0
Station173_SUR_ALL_assembly_NODE_520_length_44074_cov_225.574616	0	0	0	0	0	0	0	0	0	0	0	0	51.07323904	0	1049.940747	0	384.1066856	18.45517392	245.1403161	33.58993097	0	0	16.27484792	20.79867885	6.886214914	91.07558728	70.83176143	6.165229317	0	35.30984152	0	0	0	0	0	0	0	0	0	0	0	0	0	0	0	0	0	0	0
Station188_DCM_ALL_assembly_NODE_2653_length_23394_cov_62.000086	0	0	0	0	0	0	0	0	0	0	0	0	0	0	140.7828037	0	156.5075459	0	143.8568185	144.8057196	0	55.78943162	22.94164887	27.81124521	24.69684928	322.2418572	383.3744425	83.26612748	26.56653461	127.1074308	5.060634831	0	0	0	0	0	0	0	0	0	0	0	0	0	0	0	0	0	0
Station191_SUR_ALL_assembly_NODE_141_length_59723_cov_29.358215	0	0	0	0	0	0	0	0	0	0	0	0	0	0	127.9719393	0	132.3980151	0	121.6221908	244.1521511	0	264.4061148	80.31154839	68.17693032	58.145277	600.3285369	681.6237768	149.8918977	43.1578337	245.8440403	8.982385537	0	0	0	0	0	0	0	0	0	0	0	0	0	0	0	0	0	0
Station168_IZZ_ALL_assembly_NODE_316_length_109309_cov_33.763286	0	0	0	0	0	0	0	0	0	0	0	0	0	15.53465734	0	0	0	0	0	0	0	0	0	0	0	0	0	0	0	0	0	0	0	0	0	0	0	0	0	0	0	0	0	0	0	0	0	0	0
Station188_SUR_ALL_assembly_NODE_1727_length_32284_cov_31.453536	0	0	0	0	0	0	0	0	0	0	0	0	0	0	144.1813593	0	139.5220153	0	154.1211848	120.4547458	0	33.94548383	16.33515241	18.15683042	17.59540012	287.1555293	291.0022886	73.32493528	26.21625028	146.3364134	5.239334934	0	0	0	0	0	0	0	0	0	0	0	0	0	0	0	0	0	0
Station205_MES_ALL_assembly_NODE_1685_length_25932_cov_18.093906	0	0	0	0	0	0	0	0	0	0	0	0	0	0	188.9396403	0	189.8250614	0	182.2376704	243.2947255	0	140.6150167	54.87918409	55.49753812	50.48481665	691.0702236	793.3729358	165.6951794	52.64732338	294.2919556	10.74511143	0	0	0	0	0	0	0	0	0	0	0	0	0	0	0	0	0	0
Station173_DCM_ALL_assembly_NODE_3323_length_26886_cov_113.187656	0	0	0	0	0	0	0	0	0	0	0	0	57.93530364	0	1272.101227	5.832945232	455.9336651	15.3776011	313.9729989	51.19862043	0	0	21.13602043	27.70675549	11.31645327	138.4057373	119.6148077	19.73097455	0	48.35211055	0	0	0	0	0	0	0	0	0	0	0	0	0	0	0	0	0	0	0
Station180_SUR_ALL_assembly_NODE_1760_length_47139_cov_5.110717	0	0	0	0	0	0	0	0	0	0	0	0	37.28199998	0	519.5983027	0	306.6425321	40.81788812	128.9815394	27.46471341	0	0	20.7822575	28.50087736	7.08180477	99.49585302	68.78942396	5.212275648	0	32.67804838	0	0	0	0	0	0	0	0	0	0	0	0	0	0	0	0	0	0	0
Station188_SUR_ALL_assembly_NODE_1963_length_29351_cov_41.747099	0	0	0	0	0	0	0	0	0	0	0	0	43.18072421	0	1149.623149	0	311.4585645	8.734738014	264.0720028	32.85661797	0	0	0	0	0	45.51136986	41.84013271	0	0	18.12290121	0	0	0	0	0	0	0	0	0	0	0	0	0	0	0	0	0	0	0
Station175_ZZZ_ALL_assembly_NODE_5358_length_11237_cov_19.095421	0	0	0	0	0	0	0	0	0	0	0	0	37.77061257	0	642.2350399	0	258.5832348	0	228.6024141	17.62791816	0	0	0	0	0	0	45.20927874	7.056722757	0	20.23448393	0	0	0	0	0	0	0	0	0	0	0	0	0	0	0	0	0	0	0
Station194_SUR_ALL_assembly_NODE_2913_length_15243_cov_21.535423	0	0	0	0	0	0	0	0	0	0	0	15.98193823	0	0	91.16902897	63.68499464	40.29036615	0	118.3317407	59.02339358	0	126.7064723	123.4050625	133.9627875	127.342235	44.46299753	44.84742186	146.5909712	55.10205024	124.0757054	152.8862735	0	0	0	0	0	0	0	0	0	0	0	0	0	0	0	0	0	0
Station180_ZZZ_ALL_assembly_NODE_638_length_65145_cov_15.940052	0	0	0	0	0	0	0	0	0	0	0	38.94344709	12.66756234	0	125.0646912	93.46844448	52.21708516	20.96069392	296.5442307	198.6557166	0	0	0	51.3580037	89.81289751	59.46827688	308.675551	935.4637528	194.1074583	236.1546364	214.0540612	0	0	0	0	0	0	0	0	0	0	0	0	0	0	0	0	0	0
Station191_SUR_ALL_assembly_NODE_1227_length_22998_cov_23.364904	0	0	0	0	0	0	0	0	0	0	0	21.58460682	0	0	154.3442998	121.6498631	71.50353507	0	194.4880839	111.4613916	0	176.0762931	97.28024849	116.5926776	104.5192902	54.70890673	69.43861243	265.9800287	91.36195095	212.7006976	213.7893744	0	0	0	0	0	0	0	0	0	0	0	0	0	0	0	0	0	0
Station194_SUR_ALL_assembly_NODE_5093_length_10633_cov_22.600681	0	0	0	0	0	0	0	0	0	0	0	29.45840846	0	0	64.70138963	25.91791131	25.20986834	0	79.21169738	30.06976634	0	113.0514786	140.503838	158.1264708	164.1413134	40.50183164	37.52757409	105.8389975	38.24427508	99.99530557	148.1543767	0	0	0	0	0	0	0	0	0	0	0	0	0	0	0	0	0	0
Station210_SUR_ALL_assembly_NODE_6988_length_17047_cov_24.460570	0	0	0	0	0	0	0	0	0	0	0	17.58064788	5.555571406	0	99.45704719	76.41732246	48.4489186	0	179.4116127	163.607026	0	0	7.814339183	23.89549293	34.26110784	16.49256108	95.03438663	275.94875	58.06681024	64.57831802	63.78423791	0	0	0	0	0	0	0	0	0	0	0	0	0	0	0	0	0	0
Station175_ZZZ_ALL_assembly_NODE_5170_length_11555_cov_64.209739	0	0	0	0	0	0	0	0	0	0	0	9.713478364	0	0	181.5103746	109.9689301	65.97326215	0	197.5635127	107.4303552	0	79.37378478	39.38303534	43.65014532	40.81635738	40.66483552	54.18462175	207.4852549	68.86405086	171.0205916	76.96154255	0	0	0	0	0	0	0	0	0	0	0	0	0	0	0	0	0	0
Station189_DCM_ALL_assembly_NODE_6175_length_11478_cov_65.902477	0	0	0	0	0	0	0	0	0	0	0	19.65539646	0	0	201.0649111	93.92367943	64.87449094	0	191.1253652	89.95102251	0	84.35017746	33.76980983	38.09346907	33.17127091	39.81206785	47.69015229	207.7794317	67.45333547	157.2342694	82.93059395	0	0	0	0	0	0	0	0	0	0	0	0	0	0	0	0	0	0
Station205_MES_ALL_assembly_NODE_4036_length_15064_cov_78.757679	0	0	0	0	0	0	0	0	0	0	0	0	0	0	0	0	0	0	0	0	0	0	7.825208014	0	0	9.873574018	79.33453658	148.4978388	54.07274797	0	0	0	0	0	0	0	0	0	0	0	0	0	0	0	0	0	0	0	0
Station158_MES_ALL_assembly_NODE_9150_length_10425_cov_2.928351	0	0	0	0	0	0	0	0	0	0	0	22.78281004	4.858686876	0	43.73506892	31.77421208	21.10846789	0	107.8166649	62.75682207	0	0	0	18.57827229	27.75155286	19.51859944	120.4574173	397.493397	83.61191028	110.9594191	120.0595618	0	0	0	0	0	0	0	0	0	0	0	0	0	0	0	0	0	0
Station196_SUR_ALL_assembly_NODE_2935_length_16647_cov_20.421649	0	0	0	0	0	0	0	0	0	0	0	31.05859192	5.901038357	0	205.9688727	130.9200302	80.68175973	0	263.7387645	136.7030042	0	207.2864604	147.1580171	181.0101549	171.2893112	68.75091893	91.45760367	346.8802574	113.7982776	274.425469	231.9933872	0	0	0	0	0	0	0	0	0	0	0	0	0	0	0	0	0	0
Station188_DCM_ALL_assembly_NODE_4040_length_17567_cov_52.477387	0	0	0	0	0	0	0	0	0	0	0	9.227491262	0	0	145.3093781	103.8006945	57.6396738	0	159.1112844	105.3221896	0	50.73770865	36.47930432	43.62445827	39.80979561	35.86840343	47.33044932	170.1833767	57.59201078	134.7521064	90.20728554	0	0	0	0	0	0	0	0	0	0	0	0	0	0	0	0	0	0
Station208_SUR_ALL_assembly_NODE_5048_length_10637_cov_36.823663	0	0	0	0	0	0	0	0	0	0	0	24.98688498	5.875252307	0	59.19178587	45.44234462	25.4514727	0	143.8394205	80.49486828	0	0	0	19.64537356	30.22418445	23.51717043	169.1293217	542.1989476	110.4784443	132.8700371	133.4459836	0	0	0	0	0	0	0	0	0	0	0	0	0	0	0	0	0	0
Station168_DCM_ALL_assembly_NODE_9098_length_11556_cov_7.525606	0	0	0	0	0	0	0	0	0	0	0	82.14729514	6.967853527	20.53010504	96.02990795	18.03799222	37.50036441	8.383117398	174.9260548	22.34594391	0	0	6.846662579	0	0	0	0	14.5603126	7.97375741	27.3646198	47.36517885	0	0	0	0	0	0	0	0	0	0	0	0	0	0	0	0	0	0
Station175_IZZ_ALL_assembly_NODE_2660_length_10646_cov_31.489378	0	0	0	0	0	0	0	0	0	0	0	19.18009444	6.364526076	0	131.7984212	96.25329482	54.97380267	6.578607537	212.4142561	173.2248761	0	0	0	31.98822178	50.18032851	35.56984896	138.0751088	405.3372589	92.36730801	121.7692303	96.61767647	0	0	0	0	0	0	0	0	0	0	0	0	0	0	0	0	0	0
Station188_SUR_ALL_assembly_NODE_5973_length_11810_cov_34.599830	0	0	0	0	0	0	0	0	0	0	0	128.687837	8.542455526	41.43135858	182.7953965	25.93057872	55.75108736	12.44728056	265.7524699	29.72714572	0	0	14.4047077	14.05169052	11.42449745	0	0	13.50204427	10.13053735	42.28000447	100.1989903	0	0	0	0	0	0	0	0	0	0	0	0	0	0	0	0	0	0
Station168_DCM_ALL_assembly_NODE_7008_length_14443_cov_42.634557	0	0	0	0	0	0	0	0	0	0	0	364.9626807	64.62215534	213.9931215	115.7977863	574.0002089	125.2657917	39.47833851	160.4237172	349.3572203	0	58.91655746	664.3895764	125.995011	117.1070776	293.1633376	70.73397391	1230.731822	513.7610599	1203.974924	4005.064437	0	0	0	0	0	0	0	0	0	0	0	0	0	0	0	0	0	0
Station168_SUR_ALL_assembly_NODE_1751_length_38666_cov_22.212582	0	0	0	0	0	0	0	0	0	0	0	268.246826	56.5719489	171.5015063	117.3570456	679.3760163	129.2837858	25.19799007	170.694329	156.0352851	0	15.65124646	60.58321694	37.52617696	38.18528947	130.0915099	62.09981025	331.69766	157.8824492	318.1249346	708.0343756	0	0	0	0	0	0	0	0	0	0	0	0	0	0	0	0	0	0
Station68_MES_COMBINED_FINAL_NODE_2440_length_21396_cov_10.328476	0	0	0	0	0	0	0	0	0	0	0	16.8349027	8.059462975	0	0	74.1011662	14.614127	0	0	16.21854126	0	0	0	0	0	15.69984747	12.54221798	48.68610528	15.85686507	26.3212144	40.90448282	0	0	0	0	0	0	0	0	0	0	0	0	0	0	0	0	0	0
Station180_ZZZ_ALL_assembly_NODE_3378_length_20198_cov_9.199176	0	0	0	0	0	0	0	0	0	0	0	25.74847356	9.734895042	0	58.00618542	197.8237339	42.45814855	13.45885916	78.9168238	160.7384523	0	10.51041326	33.32418774	56.64910192	63.44114994	108.0146074	58.46831798	244.9884792	51.55234279	106.0987496	283.7099574	0	0	0	0	0	0	0	0	0	0	0	0	0	0	0	0	0	0
Station206_SUR_ALL_assembly_NODE_4856_length_13542_cov_52.867280	0	0	0	0	0	0	0	0	0	0	0	10.84167587	6.007819051	0	31.57997167	175.5180129	38.11396901	0	45.34584616	116.5875904	0	22.33037938	65.50609635	158.2427156	176.8960781	262.113672	95.68486746	196.7377172	38.69034028	75.64181766	127.0159971	0	0	0	0	0	0	0	0	0	0	0	0	0	0	0	0	0	0
Station210_MES_ALL_assembly_NODE_6442_length_11778_cov_152.399215	0	0	0	0	0	0	0	0	0	0	0	53.69217923	18.79637747	13.16579906	0	232.896618	31.62667654	0	32.46865902	40.01974876	0	23.90864089	81.70731671	62.44566915	56.26838307	179.9401556	61.73752259	201.4938427	51.7859797	154.3646061	528.2176164	0	0	0	0	0	0	0	0	0	0	0	0	0	0	0	0	0	0
Station82_DCM_COMBINED_FINAL_NODE_3515_length_12600_cov_310.657553	0	0	0	0	0	0	0	0	0	0	0	101.4283452	12.56045106	30.37981539	40.77231057	184.3903442	38.3097586	16.57971523	74.83498834	114.8084979	0	55.51934496	686.9076914	98.62828246	95.72543366	131.893818	32.42323815	358.204945	255.4202138	430.1638723	1242.607106	0	0	0	0	0	0	0	0	0	0	0	0	0	0	0	0	0	0
Station85_DCM_COMBINED_FINAL_NODE_5418_length_10404_cov_349.410088	0	0	0	0	0	0	0	0	0	0	0	0	0	0	0	58.46127253	0	0	0	20.17834408	0	25.48506508	68.68680728	83.84777614	94.44641266	142.0951156	41.53427749	46.5209126	10.76713806	25.7066916	27.51074924	0	0	0	0	0	0	0	0	0	0	0	0	0	0	0	0	0	0
Station173_DCM_ALL_assembly_NODE_7160_length_15190_cov_19.615064	0	0	0	0	0	0	0	0	0	0	0	26.53364302	10.87708482	0	52.3975745	142.3757209	41.20705304	16.56989841	95.66751665	172.9696587	0	0	0	21.57495039	28.28579503	66.50661287	44.00351992	211.3940615	48.39328446	90.19636791	264.2702525	0	0	0	0	0	0	0	0	0	0	0	0	0	0	0	0	0	0
Station189_DCM_ALL_assembly_NODE_3993_length_15111_cov_42.186039	0	0	0	0	0	0	0	0	0	0	0	7.238960263	7.170836022	0	39.29217416	242.2831669	54.82500257	0	36.37205358	107.0947268	0	20.35020319	51.46602041	223.9841647	256.0096126	275.3828742	119.9861417	221.867909	43.98120711	79.08989048	50.87600706	0	0	0	0	0	0	0	0	0	0	0	0	0	0	0	0	0	0
Station82_DCM_COMBINED_FINAL_NODE_2802_length_15071_cov_414.561068	0	0	0	0	0	0	0	0	0	0	0	0	0	0	0	0	0	0	0	0	0	0	0	42.02794241	52.69438415	76.39082504	0	0	0	0	0	0	0	0	0	0	0	0	0	0	0	0	0	0	0	0	0	0	0
Station168_IZZ_ALL_assembly_NODE_11964_length_10454_cov_9.052697	0	0	0	0	0	0	0	0	0	0	0	24.07902128	13.70495497	40.28936318	0	163.188667	34.66454791	0	30.99919826	33.91681901	0	0	0	0	0	12.85808928	9.980357418	51.40924162	25.13768928	43.60246709	67.32314338	0	0	0	0	0	0	0	0	0	0	0	0	0	0	0	0	0	0
Station173_DCM_ALL_assembly_NODE_865_length_71569_cov_104.310708	0	0	0	0	0	0	0	0	0	0	0	0	73.49916834	0	1568.515009	0	558.7098891	32.22950995	370.3621059	49.77307393	0	0	22.12017558	30.33684882	8.507304638	120.3562318	94.130606	7.741428131	0	49.44267214	0	0	0	0	0	0	0	0	0	0	0	0	0	0	0	0	0	0	0
Station180_SUR_ALL_assembly_NODE_3465_length_29239_cov_5.142407	0	0	0	0	0	0	0	0	0	0	0	0	22.94528679	0	387.142043	0	185.9774043	41.40778971	85.79170536	24.69534242	0	0	0	0	0	66.04196602	51.16699383	0	0	22.51738093	0	0	0	0	0	0	0	0	0	0	0	0	0	0	0	0	0	0	0
Station201_DCM_ALL_assembly_NODE_522_length_52541_cov_74.340072	0	0	0	0	0	0	0	0	0	0	0	0	0	0	104.4314323	0	107.399208	0	117.8664561	81.5760461	0	0	0	15.55111801	13.81299978	384.5728254	448.765858	71.25225305	25.63677602	142.4197632	5.653767088	0	0	0	0	0	0	0	0	0	0	0	0	0	0	0	0	0	0
Station196_SUR_ALL_assembly_NODE_420_length_63505_cov_6.626777	0	0	0	0	0	0	0	0	0	0	0	0	0	0	0	0	49.48229609	0	46.73456242	114.2027936	0	86.30509044	40.89415352	36.21178335	32.81083895	183.5921289	224.0484268	75.11784543	14.97533899	72.00691081	0	0	0	0	0	0	0	0	0	0	0	0	0	0	0	0	0	0	0
Station191_SUR_ALL_assembly_NODE_60_length_82216_cov_29.488723	0	0	0	0	0	0	0	0	0	0	0	0	0	0	131.2963431	0	138.1788987	0	127.8314878	231.4271165	0	223.5518325	64.13942845	54.64942989	46.9368679	505.0900021	597.2706299	150.1438206	41.93457517	213.7802163	7.435211159	0	0	0	0	0	0	0	0	0	0	0	0	0	0	0	0	0	0
Station168_IZZ_ALL_assembly_NODE_1266_length_50705_cov_43.847009	0	0	0	0	0	0	0	0	0	0	0	0	0	11.85133106	0	0	0	0	0	0	0	0	0	0	0	0	0	0	0	0	0	0	0	0	0	0	0	0	0	0	0	0	0	0	0	0	0	0	0
Station168_IZZ_ALL_assembly_NODE_4191_length_23713_cov_31.731719	0	0	0	0	0	0	0	0	0	0	0	0	0	12.4340616	0	0	0	0	0	0	0	0	0	0	0	0	0	0	0	0	0	0	0	0	0	0	0	0	0	0	0	0	0	0	0	0	0	0	0
Station173_SUR_ALL_assembly_NODE_1777_length_17501_cov_41.115729	0	0	0	0	0	0	0	0	0	0	0	0	41.06130925	0	329.7340431	0	306.402494	0	86.91186807	0	0	0	0	0	0	0	8.271445217	6.81760405	0	35.3155122	0	0	0	0	0	0	0	0	0	0	0	0	0	0	0	0	0	0	0
Station193_SUR_ALL_assembly_NODE_5521_length_10570_cov_2.066096	0	0	0	0	0	0	0	0	0	0	0	0	0	0	0	0	35.48647263	0	0	0	0	0	14.94394199	13.85925529	7.130488708	0	0	0	0	0	0	0	0	0	0	0	0	0	0	0	0	0	0	0	0	0	0	0	0
Station173_DCM_ALL_assembly_NODE_2415_length_34213_cov_116.413432	0	0	0	0	0	0	0	0	0	0	0	0	57.91083995	0	1141.7701	0	429.0732904	29.28758772	264.1241968	41.13108068	0	0	20.27633092	26.37277006	9.867038486	102.6800909	85.3129292	7.380669386	0	39.17157563	0	0	0	0	0	0	0	0	0	0	0	0	0	0	0	0	0	0	0
Station163_SUR_ALL_assembly_NODE_3394_length_12362_cov_5.161940	0	0	0	0	0	0	0	0	0	0	0	0	32.36645156	0	81.40667392	0	41.74664916	0	12.54617928	0	0	0	0	0	0	29.86951745	51.28416653	0	0	5.782005948	0	0	0	0	0	0	0	0	0	0	0	0	0	0	0	0	0	0	0
Station175_ZZZ_ALL_assembly_NODE_3186_length_16981_cov_23.238391	0	0	0	0	0	0	0	0	0	0	0	0	32.09668981	0	1064.0938	0	239.1840101	11.98321274	221.7141494	27.35895551	0	0	0	0	0	0	0	0	0	0	0	0	0	0	0	0	0	0	0	0	0	0	0	0	0	0	0	0	0
Station188_DCM_ALL_assembly_NODE_4266_length_16933_cov_53.763183	0	0	0	0	0	0	0	0	0	0	0	0	0	0	145.9995285	0	132.9407439	0	158.8043661	47.31311034	0	0	0	0	0	197.7542492	242.1425632	34.17796986	13.9542465	64.01960666	0	0	0	0	0	0	0	0	0	0	0	0	0	0	0	0	0	0	0
Station191_SUR_ALL_assembly_NODE_1536_length_19996_cov_18.572389	0	0	0	0	0	0	0	0	0	0	0	0	0	0	0	0	32.35971279	0	27.04940906	0	0	154.9130739	18.66949691	8.019586041	0	71.15891521	83.694912	13.27476946	0	0	0	0	0	0	0	0	0	0	0	0	0	0	0	0	0	0	0	0	0
Station209_SUR_ALL_assembly_NODE_4420_length_18855_cov_4.488511	0	0	0	0	0	0	0	0	0	0	0	0	0	0	0	0	20.16985256	0	0	24.97503272	0	0	0	0	7.764661058	93.71178899	269.8409844	140.6747838	6.921194066	24.60538556	0	0	0	0	0	0	0	0	0	0	0	0	0	0	0	0	0	0	0
Station168_IZZ_ALL_assembly_NODE_150_length_163257_cov_35.557634	0	0	0	0	0	0	0	0	0	0	0	0	0	13.65740462	255.7529066	105.9102136	252.7976522	103.5344226	1218.897183	488.4052529	0	230.0982188	67.00529387	112.9686258	117.4286478	33.71160471	10.28104325	60.7825669	39.23971198	87.20851567	103.202088	0	0	0	0	0	0	0	0	0	0	0	0	0	0	0	0	0	0
Station175_SUR_ALL_assembly_NODE_10827_length_10820_cov_12.517232	0	0	0	0	0	0	0	0	0	0	0	0	0	0	0	104.3347049	90.83188395	181.2822922	147.4568635	411.9864337	0	407.1322171	113.9796821	213.6396823	281.2167891	40.75783352	10.50074208	114.4642365	61.24707719	59.56752476	54.39619436	0	0	0	0	0	0	0	0	0	0	0	0	0	0	0	0	0	0
Station175_ZZZ_ALL_assembly_NODE_2739_length_19230_cov_39.175489	0	0	0	0	0	0	0	0	0	0	0	12.4488599	8.037313419	10.9748887	220.7988205	214.7810379	305.6068051	81.79239912	1038.232023	553.0591618	0	154.1133785	114.8502404	263.9231834	181.3177754	38.17516572	23.22991945	194.1730331	125.9460285	154.7403634	394.5847434	0	0	0	0	0	0	0	0	0	0	0	0	0	0	0	0	0	0
Station168_DCM_ALL_assembly_NODE_7929_length_12975_cov_9.249845	0	0	0	0	0	0	0	0	0	0	0	0	0	13.19708661	219.8083346	95.32224038	209.7192422	46.89896141	986.3329353	345.7514006	0	69.13851082	29.92399654	64.61818459	53.49083629	19.57076068	8.109040402	53.7530531	35.42352847	75.52541946	112.6729009	0	0	0	0	0	0	0	0	0	0	0	0	0	0	0	0	0	0
Station175_SUR_ALL_assembly_NODE_7435_length_14665_cov_15.595003	0	0	0	0	0	0	0	0	0	0	0	0	0	0	57.35704639	111.1070175	99.87188116	174.0285552	188.9568623	407.8767344	0	386.5073339	111.9850762	204.0144376	252.4377489	43.05533033	9.814937129	122.2687254	70.870318	67.58676379	83.07244264	0	0	0	0	0	0	0	0	0	0	0	0	0	0	0	0	0	0
Station168_IZZ_ALL_assembly_NODE_8494_length_13838_cov_19.583617	0	0	0	0	0	0	0	0	0	0	0	9.453720285	8.824449124	17.0783066	0	58.52856813	126.0931985	31.95240792	248.9776876	146.6446833	0	49.723965	35.97478017	77.41120936	63.11189278	0	0	49.63745843	31.53790383	38.82775325	117.0421331	0	0	0	0	0	0	0	0	0	0	0	0	0	0	0	0	0	0
Station189_MES_ALL_assembly_NODE_8436_length_11872_cov_31.557840	0	0	0	0	0	0	0	0	0	0	0	0	0	9.945137368	142.7438912	66.44134331	151.8066377	97.97497939	733.9822687	368.4019447	0	179.0821555	43.76948534	81.01175097	89.20093186	23.72856072	0	41.1444229	27.47918947	56.35015914	65.31532635	0	0	0	0	0	0	0	0	0	0	0	0	0	0	0	0	0	0
Station188_DCM_ALL_assembly_NODE_8205_length_10650_cov_156.452289	0	0	0	0	0	0	0	0	0	0	0	9.664105906	8.448237267	10.47076813	168.6754834	171.1806135	258.186565	50.71770408	862.5467026	437.2953467	0	52.32929076	89.93361966	224.1909672	146.5066245	28.38909905	21.30303155	173.5118323	110.7647606	124.8803453	362.402054	0	0	0	0	0	0	0	0	0	0	0	0	0	0	0	0	0	0
Station85_DCM_COMBINED_FINAL_NODE_2623_length_16997_cov_24.110022	0	0	0	0	0	0	0	0	0	0	0	0	0	0	0	58.01118371	84.80038967	0	267.943278	161.679785	0	0	0	85.30366624	63.16014966	0	0	60.9141302	37.80197271	0	122.6534918	0	0	0	0	0	0	0	0	0	0	0	0	0	0	0	0	0	0
Station85_DCM_COMBINED_FINAL_NODE_3268_length_14690_cov_9.379706	0	0	0	0	0	0	0	0	0	0	0	0	0	0	0	0	0	0	0	0	0	11.21181179	0	0	0	0	0	32.38954119	14.15025521	0	0	0	0	0	0	0	0	0	0	0	0	0	0	0	0	0	0	0	0
Station67_SUR_ALL_assembly_NODE_2713_length_11488_cov_2.709088	0	0	0	0	0	0	0	0	0	0	0	0	0	0	0	0	0	0	0	0	0	0	0	0	0	0	0	0	0	0	0	0	0	0	0	0	0	0	0	0	0	0	0	0	0	0	0	0	0
Station194_SUR_ALL_assembly_NODE_116_length_129889_cov_153.503166	0	0	0	0	0	0	0	0	0	0	0	33.69670234	0	0	0	0	0	0	0	27.40571624	0	20.41175355	64.8224118	1156.976796	1217.442227	89.40539805	20.72879914	237.957685	280.7556221	101.9310972	970.3050003	0	0	0	0	0	0	0	0	0	0	0	0	0	0	0	0	0	0
Station209_MES_ALL_assembly_NODE_6959_length_14351_cov_11.199007	0	0	0	0	0	0	0	0	0	0	0	17.49590411	0	0	0	0	0	0	0	0	0	0	0	0	0	0	0	0	0	27.74992768	139.7022421	0	0	0	0	0	0	0	0	0	0	0	0	0	0	0	0	0	0
Station155_DCM_ALL_assembly_NODE_9088_length_10118_cov_168.262148	0	0	0	0	0	0	0	0	0	0	0	586.5750098	17.78344853	0	0	0	0	0	0	42.79742305	0	0	50.01485611	91.0849954	66.19264654	38.58044484	20.03868638	122.3676379	92.97209578	366.817883	1018.288464	0	0	0	0	0	0	0	0	0	0	0	0	0	0	0	0	0	0
Station210_MES_ALL_assembly_NODE_5285_length_14024_cov_35.215549	0	0	0	0	0	0	0	0	0	0	0	623.5984578	18.4998379	0	0	0	0	0	0	29.60652928	0	0	27.45852485	51.40067033	37.4452082	0	11.63628343	90.98418792	78.66414421	335.7210593	1019.713385	0	0	0	0	0	0	0	0	0	0	0	0	0	0	0	0	0	0
Station209_MES_ALL_assembly_NODE_7366_length_13705_cov_100.046813	0	0	0	0	0	0	0	0	0	0	0	563.7929366	17.3583093	0	0	0	0	0	0	23.5486122	0	0	28.41638444	62.2601999	57.34797075	0	19.78538656	95.64236118	77.51614207	307.0545705	922.5373806	0	0	0	0	0	0	0	0	0	0	0	0	0	0	0	0	0	0
Station82_SUR_COMBINED_FINAL_NODE_3989_length_11058_cov_92.072435	0	0	0	0	0	0	0	0	0	0	0	67.60931707	0	0	0	0	0	0	0	0	0	41.49229311	93.35028941	147.1850909	85.02820591	26.59296787	9.207103724	15.5625625	13.39905953	37.63780551	61.35847906	0	0	0	0	0	0	0	0	0	0	0	0	0	0	0	0	0	0
Station196_SUR_ALL_assembly_NODE_322_length_78262_cov_175.966525	0	0	0	0	0	0	0	0	0	0	0	27.99602574	0	0	0	0	0	0	0	23.00889732	0	16.55796597	51.17957411	902.9971161	952.6733488	70.35453396	15.58310813	192.8721249	226.4608678	83.69896072	772.9273731	0	0	0	0	0	0	0	0	0	0	0	0	0	0	0	0	0	0
Station210_SUR_ALL_assembly_NODE_10418_length_12279_cov_28.918521	0	0	0	0	0	0	0	0	0	0	0	23.37822714	0	0	0	0	0	0	0	0	0	0	0	5.38905733	0	0	0	0	0	34.3711945	192.7033472	0	0	0	0	0	0	0	0	0	0	0	0	0	0	0	0	0	0
Station194_SUR_ALL_assembly_NODE_1290_length_26034_cov_47.464452	0	0	0	0	0	0	0	0	0	0	0	0	0	0	0	0	0	0	0	340.2340724	0	99.84111739	192.4898093	355.0913352	275.7116606	12.05405119	6.911035655	12.04460454	15.28046948	12.80559269	0	0	0	0	0	0	0	0	0	0	0	0	0	0	0	0	0	0	0
Station209_MES_ALL_assembly_NODE_5256_length_17921_cov_27.337625	0	0	0	0	0	0	0	0	0	0	0	34.94096196	0	0	0	0	0	0	0	33.48067695	0	0	31.73102742	225.7182586	257.4773906	14.20982041	19.60144265	316.3178777	370.2303479	129.5010553	1336.680865	0	0	0	0	0	0	0	0	0	0	0	0	0	0	0	0	0	0
Station209_SUR_ALL_assembly_NODE_8257_length_11886_cov_73.596991	0	0	0	0	0	0	0	0	0	0	0	0	0	0	102.9674519	281.6594068	195.7171535	45.40145025	53.69955662	638.2716188	0	1083.601927	1942.151486	1235.747678	1353.621451	1594.845756	2408.630976	356.7292593	182.2361036	291.9168354	50.54375941	0	0	0	0	0	0	0	0	0	0	0	0	0	0	0	0	0	0
Station180_ZZZ_ALL_assembly_NODE_5995_length_12833_cov_155.623259	0	0	0	0	0	0	0	0	0	0	0	0	8.272693773	48.19885463	691.0493007	432.0037186	302.0144576	200.7066539	938.2805869	2638.827722	0	2424.222088	730.3248163	957.127145	761.1947231	1175.550015	665.7141359	262.869885	164.5508501	298.4807985	67.33981426	0	0	0	0	0	0	0	0	0	0	0	0	0	0	0	0	0	0
Station201_MES_ALL_assembly_NODE_5872_length_11234_cov_238.209679	0	0	0	0	0	0	0	0	0	0	0	0	9.798037805	0	200.2807247	207.5016331	160.9872119	160.5522935	386.5783683	3497.201185	0	5015.783534	896.3353473	1143.850275	803.9849153	2347.01807	1716.80542	1734.053013	589.496362	531.7654731	148.5658841	0	0	0	0	0	0	0	0	0	0	0	0	0	0	0	0	0	0
Station196_SUR_ALL_assembly_NODE_1737_length_23963_cov_155.683453	0	0	0	0	0	0	0	0	0	0	0	0	0	0	0	0	0	0	0	0	0	128.8846202	330.3076435	2082.621189	578.4719464	52.17085051	156.0137329	73.77116216	78.65969724	16.97622972	0	0	0	0	0	0	0	0	0	0	0	0	0	0	0	0	0	0	0
Station206_SUR_ALL_assembly_NODE_4250_length_14918_cov_346.654040	0	0	0	0	0	0	0	0	0	0	0	0	0	305.1372608	298.4080104	219.7205351	514.5534616	0	0	392.2433577	0	0	0	0	0	147.8091738	607.4383774	1507.04069	799.1548707	173.1682876	0	0	0	0	0	0	0	0	0	0	0	0	0	0	0	0	0	0	0
Station178_SUR_ALL_assembly_NODE_9430_length_10247_cov_215.530710	0	0	0	0	0	0	0	0	0	0	0	0	14.73209929	610.8427817	534.2886462	458.5625215	1019.438441	42.48094654	256.9629176	730.7848667	0	304.1860217	412.0107529	438.0209079	415.4661645	261.4160154	766.6562669	1496.570364	987.6345187	332.1246534	124.4665228	0	0	0	0	0	0	0	0	0	0	0	0	0	0	0	0	0	0
Station209_MES_ALL_assembly_NODE_9583_length_11174_cov_61.371886	0	0	0	0	0	0	0	0	0	0	0	0	0	0	101.6082782	265.0647073	206.3128948	44.09045867	44.07177817	568.9420747	0	863.2860819	1499.760947	1028.522359	1082.56722	1317.126607	2757.458425	361.185126	181.6901526	258.2434332	44.22578948	0	0	0	0	0	0	0	0	0	0	0	0	0	0	0	0	0	0
Station178_SUR_ALL_assembly_NODE_3968_length_20595_cov_26.774489	0	0	0	0	0	0	0	0	0	0	0	0	0	0	0	34.81280642	127.6634311	0	0	51.15404479	0	372.623134	1178.080701	1568.198703	1212.667784	87.86561191	71.06955309	0	0	13.82273388	0	0	0	0	0	0	0	0	0	0	0	0	0	0	0	0	0	0	0
Station180_SUR_ALL_assembly_NODE_6636_length_17768_cov_10.095523	0	0	0	0	0	0	0	0	0	0	0	0	0	0	42.91277092	186.5572626	490.1244022	102.0293257	22.37514984	614.9402036	0	751.715946	180.6480422	276.8759904	286.7321668	412.4653632	341.7759785	12.99147621	28.80575451	67.80792037	8.477579681	0	0	0	0	0	0	0	0	0	0	0	0	0	0	0	0	0	0
Station208_SUR_ALL_assembly_NODE_1533_length_25045_cov_29.646899	0	0	0	0	0	0	0	0	0	0	0	0	0	0	0	0	0	0	0	0	0	142.4794415	84.44415858	430.1384646	140.5599241	52.39425162	286.8336112	161.4614659	167.1793509	20.3968445	0	0	0	0	0	0	0	0	0	0	0	0	0	0	0	0	0	0	0
Station209_SUR_ALL_assembly_NODE_9935_length_10314_cov_10.146700	0	0	0	0	0	0	0	0	0	0	0	0	0	0	0	55.04463525	149.8052765	26.89139139	11.37694532	182.3432169	0	250.9284229	118.8639946	334.5234045	185.6134923	149.9862193	148.174362	18.77257909	22.69322465	26.71278988	0	0	0	0	0	0	0	0	0	0	0	0	0	0	0	0	0	0	0
Station193_SUR_ALL_assembly_NODE_5258_length_10924_cov_474.957678	0	0	0	0	0	0	0	0	0	0	0	0	0	0	99.11611457	303.3119645	193.823085	55.2914494	39.27885575	653.2158212	0	1064.680703	2747.09048	1610.119979	1791.598812	1734.247704	3527.747907	417.8933918	183.6693959	266.4456263	41.68274955	0	0	0	0	0	0	0	0	0	0	0	0	0	0	0	0	0	0
Station189_DCM_ALL_assembly_NODE_5265_length_12713_cov_7.875178	0	0	0	0	0	0	0	0	0	0	0	0	0	0	0	11.74031148	70.67847771	10.67936066	8.479957398	78.64104602	0	155.6062045	94.89366347	101.7020217	71.78702888	63.58867182	93.21950206	58.35360739	36.78874794	0	0	0	0	0	0	0	0	0	0	0	0	0	0	0	0	0	0	0	0
Station196_SUR_ALL_assembly_NODE_5958_length_10052_cov_116.603181	0	0	0	0	0	0	0	0	0	0	0	0	0	0	0	0	52.52134219	0	0	30.73883798	0	305.6379672	374.4231784	482.0924951	385.9261175	107.778166	123.5823099	64.75955594	42.03993412	7.285930377	0	0	0	0	0	0	0	0	0	0	0	0	0	0	0	0	0	0	0
Station194_SUR_ALL_assembly_NODE_595_length_43076_cov_436.018061	0	0	0	0	0	0	0	0	0	0	0	0	0	0	0	46.64376903	147.3610392	0	0	65.86007335	0	818.1701261	2534.742614	3219.933891	2589.145063	168.6338633	135.351705	0	8.378773659	18.73384253	0	0	0	0	0	0	0	0	0	0	0	0	0	0	0	0	0	0	0
Station189_DCM_ALL_assembly_NODE_6804_length_10806_cov_253.267231	0	0	0	0	0	0	0	0	0	0	0	0	0	0	70.39533727	239.1610468	539.1618643	137.2208378	22.89352063	692.0940839	0	862.7803585	229.4280588	339.0029659	369.8710943	522.5001892	427.953918	19.57604356	36.98338835	87.60844794	11.7746112	0	0	0	0	0	0	0	0	0	0	0	0	0	0	0	0	0	0
Station189_DCM_ALL_assembly_NODE_7053_length_10553_cov_177.745571	0	0	0	0	0	0	0	0	0	0	0	0	0	0	24.16354791	108.4591335	311.0470148	52.79262269	14.14277918	369.9009099	0	423.6369006	135.2012507	197.5347688	186.0559183	257.5728986	221.2311125	12.67329148	19.15548981	43.29983177	5.907924845	0	0	0	0	0	0	0	0	0	0	0	0	0	0	0	0	0	0
Station194_SUR_ALL_assembly_NODE_1338_length_25463_cov_431.594931	0	0	0	0	0	0	0	0	0	0	0	0	0	0	0	0	0	0	0	7.989091204	0	141.7463491	346.9474738	2310.875935	646.1776385	47.72444781	157.8747111	71.70200109	76.05103684	14.75003954	0	0	0	0	0	0	0	0	0	0	0	0	0	0	0	0	0	0	0
Station194_DCM_ALL_assembly_NODE_1551_length_29148_cov_88.555391	0	0	0	0	0	0	0	0	0	0	0	0	0	0	0	0	0	0	0	6.830998557	0	74.92516349	268.2308388	1879.529308	492.0319063	34.04413263	58.48167222	22.54310018	25.68603476	7.922837449	0	0	0	0	0	0	0	0	0	0	0	0	0	0	0	0	0	0	0
Station196_SUR_ALL_assembly_NODE_1420_length_27526_cov_114.097594	0	0	0	0	0	0	0	0	0	0	0	0	0	0	0	0	0	0	7.161725292	7.049069587	0	73.1135618	252.2228031	1786.723715	478.4029659	35.6371095	60.31680355	22.66057885	27.33654439	6.816159182	0	0	0	0	0	0	0	0	0	0	0	0	0	0	0	0	0	0	0
Station188_SUR_ALL_assembly_NODE_74_length_312975_cov_65.833370	0	0	0	0	0	0	0	0	0	0	0	98.08796683	61.59560037	656.1268104	414.0956045	134.8485099	819.0998703	69.0532913	690.0532433	135.3539355	0	20.23169577	45.63857374	60.96888111	19.15371318	0	0	37.15014816	8.574440293	106.8592179	349.2422977	0	0	0	0	0	0	0	0	0	0	0	0	0	0	0	0	0	0
Station67_SUR_ALL_assembly_NODE_1709_length_16017_cov_3.197845	0	0	0	0	0	0	0	0	0	0	0	0	0	0	0	0	0	0	0	0	0	0	0	0	0	0	0	0	0	0	0	0	0	0	0	0	0	0	0	0	0	0	0	0	0	0	0	0	0
Station67_SUR_ALL_assembly_NODE_2626_length_11762_cov_3.696421	0	0	0	0	0	0	0	0	0	0	0	0	0	0	0	0	0	0	0	0	0	0	0	0	0	0	0	0	0	0	0	0	0	0	0	0	0	0	0	0	0	0	0	0	0	0	0	0	0
Station67_SUR_ALL_assembly_NODE_2847_length_11158_cov_3.528326	0	0	0	0	0	0	0	0	0	0	0	0	0	0	0	0	0	0	0	0	0	0	0	0	0	0	0	0	0	0	0	0	0	0	0	0	0	0	0	0	0	0	0	0	0	0	0	0	0
Station67_SUR_ALL_assembly_NODE_1526_length_17151_cov_3.804399	0	0	0	0	0	0	0	0	0	0	0	0	0	0	0	0	0	7.835160398	0	0	0	0	4.166619116	0	0	0	0	0	0	0	0	0	0	0	0	0	0	0	0	0	0	0	0	0	0	0	0	0	0
Station67_SUR_ALL_assembly_NODE_1879_length_14969_cov_3.178624	0	0	0	0	0	0	0	0	0	0	0	0	0	0	0	0	0	0	0	0	0	0	0	5.105193589	0	0	0	0	0	0	0	0	0	0	0	0	0	0	0	0	0	0	0	0	0	0	0	0	0
Station168_IZZ_ALL_assembly_NODE_6060_length_18029_cov_70.003561	0	0	0	0	0	0	0	0	0	0	0	0	0	111.4290282	0	8.359697144	7.492867826	0	22.94928341	11.8912079	0	23.25455346	29.94433177	19.62404024	65.36288433	0	42.00727612	708.0913119	679.7568329	154.5081639	88.76774068	0	0	0	0	0	0	0	0	0	0	0	0	0	0	0	0	0	0
Station193_SUR_ALL_assembly_NODE_2524_length_18257_cov_13.774585	0	0	0	0	0	0	0	0	0	0	0	0	0	0	0	0	0	0	0	6.770690336	0	16.69989927	88.16059771	51.07065697	177.535375	4.657106666	0	0	0	0	0	0	0	0	0	0	0	0	0	0	0	0	0	0	0	0	0	0	0
Station210_SUR_ALL_assembly_NODE_5138_length_21719_cov_36.294913	0	0	0	0	0	0	0	0	0	0	0	0	0	0	0	0	0	0	0	0	0	0	0	0	0	0	0	0	0	70.81815689	85.19841817	0	0	0	0	0	0	0	0	0	0	0	0	0	0	0	0	0	0
Station168_DCM_ALL_assembly_NODE_1983_length_38818_cov_51.699352	0	0	0	0	0	0	0	0	0	0	0	0	0	134.2540747	0	7.38628606	7.9506239	0	23.50334239	14.63960211	0	28.25483136	35.31563814	25.55775024	88.35707694	4.593277778	59.60859793	914.1405741	758.907065	186.9277486	102.472664	0	0	0	0	0	0	0	0	0	0	0	0	0	0	0	0	0	0
Station209_MES_ALL_assembly_NODE_500_length_99700_cov_36.376808	0	0	0	0	0	0	0	0	0	0	0	0	0	39.92681874	0	0	0	0	0	0	0	34.32856594	61.84119652	33.80939053	139.1126446	0	68.46418355	1879.23392	1638.489474	401.777336	147.278132	0	0	0	0	0	0	0	0	0	0	0	0	0	0	0	0	0	0
Station168_IZZ_ALL_assembly_NODE_11494_length_10789_cov_47.245295	0	0	0	0	0	0	0	0	0	0	0	0	0	73.39784361	0	0	0	0	13.99913426	10.16499433	0	27.24935567	24.29639612	15.88635587	61.03556553	0	36.75001257	574.974856	449.789017	109.8091661	63.62630328	0	0	0	0	0	0	0	0	0	0	0	0	0	0	0	0	0	0
Station196_SUR_ALL_assembly_NODE_277_length_84895_cov_21.752440	0	0	0	0	0	0	0	0	0	0	0	0	0	0	0	0	0	0	0	0	0	14.91493878	62.33415062	36.12906232	127.6774709	0	0	0	0	0	0	0	0	0	0	0	0	0	0	0	0	0	0	0	0	0	0	0	0
Station210_SUR_ALL_assembly_NODE_556_length_94635_cov_16.112180	0	0	0	0	0	0	0	0	0	0	0	0	0	0	0	0	0	0	0	0	0	0	0	0	0	0	0	0	0	22.93014685	73.04768858	0	0	0	0	0	0	0	0	0	0	0	0	0	0	0	0	0	0
Station180_ZZZ_ALL_assembly_NODE_1384_length_37832_cov_6.457209	0	0	0	0	0	0	0	0	0	0	0	0	0	0	0	0	0	86.97791076	0	34.36694559	0	9.305128569	0	6.702144816	0	0	0	0	0	0	0	0	0	0	0	0	0	0	0	0	0	0	0	0	0	0	0	0	0
Station189_DCM_ALL_assembly_NODE_940_length_34364_cov_2.992830	0	0	0	0	0	0	0	0	0	0	0	0	0	92.69913031	0	0	5.518133964	0	18.87726221	11.88115653	0	38.34128206	24.17754019	15.7043696	58.48691867	0	42.10161738	628.8293825	447.7447796	112.1717511	67.97301511	0	0	0	0	0	0	0	0	0	0	0	0	0	0	0	0	0	0
Station188_DCM_ALL_assembly_NODE_8410_length_10457_cov_4.539415	0	0	0	0	0	0	0	0	0	0	0	0	0	108.8865241	0	0	0	6.749063217	24.86529252	14.22443683	0	44.62263427	31.6549456	21.66768502	78.45630134	0	55.03627777	771.3396505	609.3318959	146.6118891	91.98609737	0	0	0	0	0	0	0	0	0	0	0	0	0	0	0	0	0	0
Station193_SUR_ALL_assembly_NODE_350_length_63325_cov_12.076592	0	0	0	0	0	0	0	0	0	0	0	0	0	0	0	0	0	0	0	0	0	10.93299784	50.45732274	28.43905428	106.7711359	0	0	0	0	0	0	0	0	0	0	0	0	0	0	0	0	0	0	0	0	0	0	0	0
Station210_SUR_ALL_assembly_NODE_3392_length_29229_cov_27.938198	0	0	0	0	0	0	0	0	0	0	0	0	0	0	0	0	0	0	0	0	0	0	0	0	0	0	0	0	0	48.56670107	56.93660204	0	0	0	0	0	0	0	0	0	0	0	0	0	0	0	0	0	0
Station201_DCM_ALL_assembly_NODE_842_length_40451_cov_11.362189	0	0	0	0	0	0	0	0	0	0	0	0	0	95.01049771	0	0	5.607414019	0	19.674893	12.59655188	0	26.47813883	16.08236443	10.62747531	40.35813049	0	46.22420114	662.3428136	445.3995165	117.6048609	71.14077422	0	0	0	0	0	0	0	0	0	0	0	0	0	0	0	0	0	0
Station210_SUR_ALL_assembly_NODE_7415_length_16198_cov_15.524438	0	0	0	0	0	0	0	0	0	0	0	0	0	9.533315053	0	0	0	0	0	0	0	0	12.57208248	10.19950283	36.40021174	0	12.17260702	300.751794	489.0410436	80.59202416	42.91229985	0	0	0	0	0	0	0	0	0	0	0	0	0	0	0	0	0	0
Station205_SUR_ALL_assembly_NODE_3309_length_13934_cov_7.624613	0	0	0	0	0	0	0	0	0	0	0	0	0	18.21873763	0	0	0	0	0	0	0	13.49790246	47.27941667	18.96053051	107.2891501	0	55.86897938	1614.331686	1386.048045	348.8994247	115.1355112	0	0	0	0	0	0	0	0	0	0	0	0	0	0	0	0	0	0
Station206_MES_ALL_assembly_NODE_4170_length_20327_cov_21.659382	0	0	0	0	0	0	0	0	0	0	0	0	0	9.247816202	0	0	0	0	7.622548901	0	0	0	24.70835989	15.66126759	62.11045563	0	14.29980855	349.9331023	554.6591492	93.10124913	49.73712294	0	0	0	0	0	0	0	0	0	0	0	0	0	0	0	0	0	0
Station191_SUR_ALL_assembly_NODE_1168_length_23610_cov_6.875228	0	0	0	0	0	0	0	0	0	0	0	0	0	34.5007762	0	0	0	0	0	0	0	59.8903393	19.59334758	12.22660341	45.31748639	0	0	166.9067782	122.253676	32.82608301	18.15721734	0	0	0	0	0	0	0	0	0	0	0	0	0	0	0	0	0	0
Station210_SUR_ALL_assembly_NODE_7438_length_16169_cov_13.889723	0	0	0	0	0	0	0	0	0	0	0	0	0	0	0	0	0	0	0	0	0	0	0	0	0	0	0	0	0	11.7386092	55.86498637	0	0	0	0	0	0	0	0	0	0	0	0	0	0	0	0	0	0
Station208_SUR_ALL_assembly_NODE_2587_length_17457_cov_78.876681	0	0	0	0	0	0	0	0	0	0	0	0	0	0	0	0	0	0	0	0	0	0	16.50344399	0	21.61694963	0	0	58.95508537	355.2680077	31.56122258	7.962537322	0	0	0	0	0	0	0	0	0	0	0	0	0	0	0	0	0	0
Station210_SUR_ALL_assembly_NODE_11231_length_11545_cov_17.514621	0	0	0	0	0	0	0	0	0	0	0	0	0	0	0	0	0	0	0	0	0	0	0	0	0	0	0	0	0	21.59514904	74.08157543	0	0	0	0	0	0	0	0	0	0	0	0	0	0	0	0	0	0
Station210_SUR_ALL_assembly_NODE_8671_length_14268_cov_26.359952	0	0	0	0	0	0	0	0	0	0	0	0	0	13.72584612	0	0	0	0	0	0	0	12.46578558	33.99735407	18.19383719	83.27558415	0	35.66401115	1129.462328	941.6237833	238.8291088	80.59871846	0	0	0	0	0	0	0	0	0	0	0	0	0	0	0	0	0	0
Station210_MES_ALL_assembly_NODE_868_length_52961_cov_72.395362	0	0	0	0	0	0	0	0	0	0	0	140.0807159	29.45328909	66.24746623	62.65579388	344.633839	31.4073922	0	64.34132545	32.17443585	0	0	4.988092406	0	0	0	0	71.80507501	24.31157927	103.6937837	234.7478841	0	0	0	0	0	0	0	0	0	0	0	0	0	0	0	0	0	0
Station76_MES_COMBINED_FINAL_NODE_6317_length_10459_cov_79.143502	0	0	0	0	0	0	0	0	0	0	0	17.9616264	0	0	0	35.43034253	0	0	0	0	0	0	0	0	0	0	0	7.211333648	0	6.194174957	16.08622646	0	0	0	0	0	0	0	0	0	0	0	0	0	0	0	0	0	0
Station206_SUR_ALL_assembly_NODE_5989_length_11715_cov_6.582075	0	0	0	0	0	0	0	0	0	0	0	129.6461785	18.75604544	30.22728861	35.99718256	208.2763242	21.50748708	0	45.78481076	26.23582415	0	0	0	0	0	0	0	50.01294202	19.54271818	61.4579509	137.0752628	0	0	0	0	0	0	0	0	0	0	0	0	0	0	0	0	0	0
Station70_MES_COMBINED_FINAL_NODE_5698_length_10778_cov_5.986944	0	0	0	0	0	0	0	0	0	0	0	21.73935631	0	0	0	40.31362806	0	0	0	0	0	0	0	0	0	0	0	8.951106303	0	7.455155452	18.65120175	0	0	0	0	0	0	0	0	0	0	0	0	0	0	0	0	0	0
Station155_DCM_ALL_assembly_NODE_7557_length_11659_cov_45.336350	0	0	0	0	0	0	0	0	0	0	0	30.70598414	6.754292138	0	0	41.62153787	5.23932958	0	7.357118071	0	0	0	0	0	0	0	0	5.819195418	0	6.639771142	16.43719229	0	0	0	0	0	0	0	0	0	0	0	0	0	0	0	0	0	0
Station189_MES_ALL_assembly_NODE_6726_length_13973_cov_24.816066	0	0	0	0	0	0	0	0	0	0	0	61.6359866	9.083962575	15.14825615	0	101.325008	10.70734141	0	24.40759162	9.721860015	0	0	0	0	0	0	0	22.37824592	9.932818272	29.16282275	74.11433224	0	0	0	0	0	0	0	0	0	0	0	0	0	0	0	0	0	0
Station210_SUR_ALL_assembly_NODE_7119_length_16796_cov_29.412460	0	0	0	0	0	0	0	0	0	0	0	148.0108905	21.77532742	37.81530053	39.93261382	234.529526	24.12049503	0	49.99735417	24.56948179	0	0	0	0	0	0	0	48.49948386	21.11386652	64.89527927	158.6286595	0	0	0	0	0	0	0	0	0	0	0	0	0	0	0	0	0	0
Station206_SUR_ALL_assembly_NODE_4499_length_14339_cov_3.860543	0	0	0	0	0	0	0	0	0	0	0	30.95321488	16.39430774	11.15009896	0	78.71764447	10.60161503	0	17.20660933	10.44031447	0	0	0	0	0	33.83548766	0	26.75248572	6.937271569	19.58772778	63.47129337	0	0	0	0	0	0	0	0	0	0	0	0	0	0	0	0	0	0
Station155_DCM_ALL_assembly_NODE_7409_length_11838_cov_79.327336	0	0	0	0	0	0	0	0	0	0	0	58.74954008	8.42476535	16.28164748	0	101.5296658	9.997408333	0	18.357107	11.31522069	0	0	0	0	0	0	0	20.06996613	9.156309077	29.07627025	55.43037368	0	0	0	0	0	0	0	0	0	0	0	0	0	0	0	0	0	0
Station78_MES_DO_NOT_POOL_NODE_2851_length_17318_cov_46.285756	0	0	0	0	0	0	0	0	0	0	0	31.84486673	0	0	0	62.81411038	0	0	0	0	0	0	0	0	0	0	0	14.36600865	0	14.66915771	31.79516464	0	0	0	0	0	0	0	0	0	0	0	0	0	0	0	0	0	0
Station155_MES_ALL_assembly_NODE_8471_length_13337_cov_128.739346	0	0	0	0	0	0	0	0	0	0	0	40.8571825	5.588961034	9.828200167	0	59.67021822	5.120681085	0	12.17769883	6.791230092	0	0	0	0	0	0	0	13.22771397	4.316980631	17.3830265	41.23058857	0	0	0	0	0	0	0	0	0	0	0	0	0	0	0	0	0	0
Station210_SUR_ALL_assembly_NODE_8949_length_13878_cov_23.038704	0	0	0	0	0	0	0	0	0	0	0	61.08662589	10.29822106	15.53504843	0	102.985626	12.58966258	0	25.24492552	11.51843317	0	0	0	0	0	0	0	24.50854712	9.770332868	27.80364993	66.94059062	0	0	0	0	0	0	0	0	0	0	0	0	0	0	0	0	0	0
Station175_SUR_ALL_assembly_NODE_10331_length_11233_cov_10.444355	0	0	0	0	0	0	0	0	0	0	0	25.9481741	4.875546985	6.866051816	0	60.79563819	6.375692393	0	0	4.91206089	0	0	0	0	0	0	0	9.820832578	5.547080659	13.5475566	23.48370879	0	0	0	0	0	0	0	0	0	0	0	0	0	0	0	0	0	0
Station175_SUR_ALL_assembly_NODE_11670_length_10204_cov_55.106119	0	0	0	0	0	0	0	0	0	0	0	94.2236509	20.29659663	40.01442387	30.89479238	242.4240918	19.50064373	0	41.90059859	21.66550985	0	0	0	0	0	0	0	47.17168681	15.95948743	69.73266906	154.8262372	0	0	0	0	0	0	0	0	0	0	0	0	0	0	0	0	0	0
Station100_DCM_ALL_assembly_NODE_860_length_23048_cov_23.958161	0	0	0	0	0	0	0	0	0	0	0	115.922846	0	32.55117103	0	91.52280988	0	0	37.43600741	0	90.64195248	0	0	0	0	0	0	0	0	30.38082545	48.53214024	104.7691583	83.64621191	0	0	0	0	0	0	0	0	0	0	0	0	0	0	0	0
Station155_MES_ALL_assembly_NODE_2355_length_33448_cov_247.320247	0	0	0	0	0	0	0	0	0	0	0	98.51426485	10.45326795	26.50563509	0	34.85635063	7.952973375	0	15.01847787	0	0	0	0	0	0	0	0	6.422914136	6.350613742	17.45764073	24.41055106	0	0	0	0	0	0	0	0	0	0	0	0	0	0	0	0	0	0
Station78_SUR_ALL_assembly_NODE_173_length_51807_cov_116.537486	0	0	0	0	0	0	0	0	0	0	0	92.57114737	0	32.46121934	0	91.98358682	0	0	40.23039182	0	126.5888968	0	0	0	0	0	0	15.95309104	15.7597159	32.54195202	58.83503473	100.3382804	86.8986511	0	0	0	0	0	44.90531514	0	0	0	0	0	0	0	0	29.1605283	131.6046792
Station111_DCM_ALL_assembly_NODE_1197_length_20231_cov_48.317902	0	0	0	0	0	0	0	0	0	0	0	0	0	0	0	31.55055317	0	0	0	0	86.52272481	0	0	0	0	0	0	0	0	0	0	58.39171013	59.86215069	0	0	0	0	0	0	0	0	0	0	0	0	0	0	0	53.84590525
Station58_DCM_ALL_assembly_NODE_53_length_57750_cov_14.938608	0	0	0	0	0	0	0	0	0	0	0	0	0	0	0	0	0	0	0	0	0	0	0	0	0	0	0	0	0	0	0	0	0	143.6131098	112.3558869	185.8805524	131.9486881	60.6111389	133.7847656	54.89907805	0	0	0	122.4319933	0	0	349.5177642	619.3121911	555.3884438
Station102_MES_ALL_assembly_NODE_658_length_28564_cov_6.252938	0	667.4623133	0	0	0	0	0	0	0	0	0	115.4486494	14.76482774	40.71526489	0	120.7817499	23.04051962	0	63.28361705	34.21748608	0	0	0	0	0	0	0	21.69802202	23.5200188	47.80832203	78.59587345	0	0	0	0	0	0	0	0	0	0	0	0	0	0	0	0	0	0
Station125_MXL_ALL_assembly_NODE_452_length_39284_cov_7.810905	0	0	0	0	0	0	0	0	31.19207322	0	0	0	0	0	0	0	0	0	0	0	0	0	0	0	0	0	0	0	0	0	0	0	0	0	0	86.13182642	72.87717755	0	0	0	0	0	0	0	0	0	0	53.26293439	132.1930232
Station72_DCM_ALL_assembly_NODE_265_length_37866_cov_22.431303	0	0	0	0	0	0	0	0	0	0	0	0	0	0	0	0	0	0	0	0	0	0	0	0	0	0	0	0	0	0	0	0	0	60.5272331	133.6536202	0	26.18939583	0	0	0	0	0	0	0	0	0	0	0	0
Station76_DCM_ALL_assembly_NODE_1051_length_24290_cov_44.528822	0	0	0	0	0	0	0	0	0	0	0	23.3498564	0	0	0	24.42117796	0	0	0	0	0	0	0	0	0	0	0	0	0	0	16.8931554	0	0	0	0	0	0	0	0	0	0	0	0	0	0	0	0	30.58637416	80.96151982
Station111_DCM_ALL_assembly_NODE_2530_length_10877_cov_34.161892	0	0	0	0	0	0	0	0	0	0	0	159.0662681	20.48734729	52.40155415	0	194.6295679	32.14786845	0	75.52332409	41.66074419	111.3559634	0	0	0	0	0	0	23.52934481	21.70770791	44.90135162	62.60440777	140.349924	88.08257734	0	0	0	0	0	0	0	0	0	0	0	0	0	0	0	44.35367926
Station64_DCM_ALL_assembly_NODE_1098_length_14292_cov_8.727962	0	0	0	0	0	0	0	0	0	0	0	0	0	0	0	0	0	0	0	0	0	0	0	0	0	0	0	0	0	0	5.114157121	0	0	0	0	0	0	0	0	0	0	0	0	0	0	0	0	26.97225096	156.1162501
Station102_SUR_ALL_assembly_NODE_1168_length_15814_cov_15.759439	0	776.4086448	0	0	0	0	0	0	0	0	0	146.5919851	22.77073507	64.99791989	0	230.2657558	45.88485806	0	141.6209541	84.36857894	102.0482349	0	0	0	0	0	0	34.89404556	34.76674536	67.62526474	104.9238678	114.4854777	86.01214555	0	0	0	0	0	45.63658067	0	0	0	0	0	0	0	0	0	49.07907592
Station123_MXL_ALL_assembly_NODE_3018_length_11864_cov_6.566094	0	50.55625576	0	0	0	0	0	0	0	0	0	117.6858849	21.10026186	56.32266576	0	189.6101078	36.19679729	0	112.1291352	64.38951419	165.1900804	0	0	0	0	0	0	27.59564325	32.56241706	58.84675129	94.78621977	169.2748199	133.0257223	0	0	0	0	0	40.71412901	0	0	0	0	0	0	0	0	0	73.09966962
Station32_SUR_ALL_assembly_NODE_2214_length_10937_cov_5.588495	0	0	0	0	0	0	0	0	0	0	0	0	0	0	0	0	0	0	0	0	0	0	0	0	0	0	0	0	0	0	0	0	0	58.87408744	163.6063899	47.36294623	0	0	0	0	0	0	0	0	0	0	0	0	0
Station125_SUR_ALL_assembly_NODE_1148_length_17334_cov_10.788414	0	0	0	0	0	0	53.00996656	93.89468753	268.6496832	0	0	0	0	0	0	0	0	0	0	0	0	0	0	0	0	0	0	0	0	0	0	0	0	73.3312719	77.39883946	192.0293745	91.87707197	0	53.52793531	49.4612255	0	0	0	0	0	0	0	0	0
Station124_MXL_ALL_assembly_NODE_1395_length_16707_cov_6.322784	0	0	0	0	0	0	36.59766931	63.23452681	218.6886021	0	0	0	0	0	0	0	0	0	0	0	0	0	0	0	0	0	0	0	0	0	0	0	0	71.67513952	60.79212398	128.9361994	86.44015405	0	42.90617197	36.02817503	0	0	0	0	0	0	0	0	0
Station72_DCM_ALL_assembly_NODE_1324_length_15093_cov_22.781819	0	0	0	0	0	0	0	0	0	0	0	0	0	0	0	0	0	0	0	0	0	0	0	0	0	0	0	0	0	0	0	0	0	0	74.03966875	0	0	0	0	0	0	0	0	0	0	0	0	0	0
Station155_MES_ALL_assembly_NODE_11028_length_10890_cov_32.265898	0	0	0	0	0	0	0	0	0	0	0	25.72231353	4.202795554	11.88652955	0	29.62352382	0	0	8.817210688	0	51.83028209	0	0	0	0	0	0	6.745900448	0	8.060127633	15.28602436	0	0	0	0	0	0	0	0	0	0	0	0	0	0	0	0	0	0
Station78_DCM_ALL_assembly_NODE_2894_length_11066_cov_4.679866	0	0	0	0	0	0	0	0	0	0	0	0	0	0	0	0	0	0	0	0	0	0	0	0	0	0	0	0	0	0	0	0	0	0	0	0	0	0	0	0	0	0	0	0	0	0	0	0	0
Station168_SUR_ALL_assembly_NODE_424_length_118104_cov_9.126642	0	0	0	0	0	0	0	0	0	0	0	0	15.90966224	41.99297002	0	132.0173444	26.26674057	0	15.36153049	0	0	0	0	0	0	0	0	0	0	0	5.464830482	0	0	0	0	0	0	0	0	0	0	0	0	0	0	0	0	0	0
Station168_DCM_ALL_assembly_NODE_298_length_143613_cov_17.120000	0	0	0	0	0	0	0	0	0	0	0	0	20.15609572	50.51569736	0	183.9030449	32.9372921	0	20.83609712	0	0	0	0	0	0	0	0	0	0	5.154351041	8.746945957	0	0	0	0	0	0	0	0	0	0	0	0	0	0	0	0	0	0
Station85_MES_COMBINED_FINAL_NODE_2946_length_16566_cov_35.637212	0	0	0	0	0	0	0	0	0	0	0	0	0	0	0	10.30612346	0	0	0	0	0	0	0	0	0	0	0	0	0	0	0	0	0	0	0	0	0	0	0	0	0	0	0	0	0	0	0	0	0
Station210_MES_ALL_assembly_NODE_1410_length_38099_cov_12.244270	0	0	0	0	0	0	0	0	0	0	0	5.886007543	21.34126225	20.40026172	0	176.6414536	22.93244376	0	12.99852694	0	0	0	0	0	0	0	0	6.573043551	0	5.203596433	11.51957603	0	0	0	0	0	0	0	0	0	0	0	0	0	0	0	0	0	0
Station189_MES_ALL_assembly_NODE_1313_length_38057_cov_47.208042	0	0	0	0	0	0	0	0	0	0	0	5.669358252	18.06279741	16.91795793	0	163.8303504	20.6546276	0	12.40699538	0	0	0	0	0	0	0	0	6.037507277	0	4.250026568	9.882320425	0	0	0	0	0	0	0	0	0	0	0	0	0	0	0	0	0	0
Station168_IZZ_ALL_assembly_NODE_2033_length_38499_cov_47.393429	0	0	0	0	0	0	0	0	0	0	0	0	14.25637973	33.72210742	0	112.1611833	22.11913378	0	14.17980566	0	0	0	0	0	0	0	0	0	0	0	5.539410721	0	0	0	0	0	0	0	0	0	0	0	0	0	0	0	0	0	0
Station175_SUR_ALL_assembly_NODE_11011_length_10679_cov_19.623400	0	0	0	0	0	0	0	0	0	0	0	0	5.568464431	0	0	105.9866139	6.262526006	0	0	0	0	0	0	0	0	37.65115114	7.134180732	3.949459985	0	0	0	0	0	0	0	0	0	0	0	0	0	0	0	0	0	0	0	0	0
Station189_MES_ALL_assembly_NODE_3159_length_23221_cov_13.959941	0	0	0	0	0	0	0	0	0	0	0	0	10.12234697	0	0	64.10420665	0	0	0	0	0	0	0	0	0	0	0	0	0	0	0	0	0	0	0	0	0	0	0	0	0	0	0	0	0	0	0	0	0
Station175_SUR_ALL_assembly_NODE_11608_length_10248_cov_13.045914	0	0	0	0	0	0	0	0	0	0	0	0	5.1982032	0	0	83.44139984	0	0	0	0	0	0	0	0	0	29.79710941	0	0	0	0	0	0	0	0	0	0	0	0	0	0	0	0	0	0	0	0	0	0	0
Station163_MES_ALL_assembly_NODE_910_length_24279_cov_28.660626	0	0	0	0	0	0	0	0	0	0	0	0	0	0	0	0	0	0	0	0	0	0	0	0	0	12.49879441	0	0	0	0	0	0	0	0	0	0	0	0	0	0	0	0	0	0	0	0	0	0	0
Station205_MES_ALL_assembly_NODE_6354_length_11221_cov_3.835931	0	0	0	0	0	0	0	0	0	0	0	0	0	0	0	36.74656532	0	0	0	0	0	0	8.029962774	0	0	10.42195339	0	0	0	0	0	0	0	0	0	0	0	0	0	0	0	0	0	0	0	0	0	0	0
Station205_MES_ALL_assembly_NODE_1568_length_27057_cov_5.255944	0	0	0	0	0	0	0	0	0	0	0	0	0	0	0	0	0	0	0	0	0	0	7.48687181	9.735829698	0	39.25579566	5.949099445	0	0	0	0	0	0	0	0	0	0	0	0	0	0	0	0	0	0	0	0	0	0
Station201_DCM_ALL_assembly_NODE_47_length_175722_cov_38.735625	0	0	0	0	0	0	0	0	0	0	0	18.31349727	24.9939554	103.512106	0	217.1898246	30.78948023	0	29.80052155	30.54349179	0	0	24.3472342	23.97603709	21.06306307	179.0190979	38.69628566	46.08748994	14.13896675	37.70615214	117.1968505	0	0	0	0	0	0	0	0	0	0	0	0	0	0	0	0	0	0
Station102_SUR_ALL_assembly_NODE_491_length_30032_cov_7.646562	0	336.3694961	0	0	0	0	0	0	0	0	0	0	0	0	0	25.84269858	0	0	0	0	0	0	0	0	0	0	0	0	0	0	0	0	0	0	0	0	0	0	0	0	0	0	0	0	0	0	0	0	0
Station102_MES_ALL_assembly_NODE_877_length_23343_cov_4.394924	0	313.352802	0	0	0	0	0	0	0	0	0	0	0	0	0	21.22740788	0	0	0	0	0	0	0	0	0	0	0	0	0	0	0	0	0	0	0	0	0	0	0	0	0	0	0	0	0	0	0	0	0
Station155_DCM_ALL_assembly_NODE_921_length_52753_cov_303.279802	0	0	0	0	0	0	0	0	0	0	0	172.1352313	16.39695246	67.7492684	0	113.3313351	18.16183447	0	32.84026218	17.42033552	0	0	0	0	0	0	0	14.37049012	22.56870952	45.17414124	61.74454148	0	47.83676048	0	0	0	0	0	0	0	0	0	0	0	0	0	0	0	0
Station67_SUR_ALL_assembly_NODE_185_length_53305_cov_5.415962	0	0	0	0	0	0	0	0	0	0	0	10.77940762	0	69.75675553	47.99900512	49.27067264	19.42311105	27.34653483	68.50881254	53.82027997	0	28.33613296	65.59234579	60.28142582	70.93847639	33.57433829	11.82108891	0	0	9.477499555	0	0	0	0	0	0	0	0	0	0	0	0	0	0	0	0	0	0	0
Station188_DCM_ALL_assembly_NODE_4999_length_15205_cov_17.941122	0	0	0	0	0	0	0	0	0	0	0	94.87654638	20.45329648	49.36001365	58.77380164	293.8371397	41.09780244	8.044437135	101.3026801	59.84847997	0	0	0	0	0	0	5.870697121	22.28541536	25.36003772	36.32728116	38.15963754	0	53.70650177	0	0	0	0	0	0	0	0	0	0	0	0	0	0	0	0
Station173_DCM_ALL_assembly_NODE_11207_length_10771_cov_6.684117	0	0	0	0	0	0	0	0	0	0	0	73.71307926	23.05372044	61.36934682	71.84854704	243.2803293	28.9478833	9.09572923	71.74929918	43.15708729	0	0	0	0	0	10.7778166	5.708723088	24.13434394	16.73018136	31.76029334	41.30575376	0	0	0	0	0	0	0	0	0	0	0	0	0	0	0	0	0	0
Station68_DCM_ALL_assembly_NODE_1688_length_11037_cov_8.830814	0	0	0	0	0	0	0	0	0	0	0	0	0	0	0	32.51525541	0	0	0	0	0	0	0	0	0	0	0	0	0	0	0	0	0	0	0	0	0	0	0	0	0	0	0	0	0	0	0	0	0
Station22_SUR_ALL_assembly_NODE_1376_length_18455_cov_26.806522	0	0	0	0	0	0	0	0	0	0	0	0	0	18.75219027	0	41.62826743	11.02452055	0	36.36714646	26.22052859	0	0	23.88969146	16.13756657	16.30100524	0	0	0	0	0	0	1046.097092	113.292339	0	0	0	0	0	0	0	0	0	0	0	0	0	0	0	0
Station68_MES_DO_NOT_POOL_NODE_3363_length_15605_cov_58.573183	0	0	0	0	0	0	0	0	0	0	0	54.92575377	0	30.51435184	0	89.13183674	0	0	0	18.54215583	0	0	0	0	0	0	0	11.73378224	12.56987086	17.27647738	29.83589788	0	0	0	0	0	0	0	0	0	0	0	0	0	0	0	0	0	0
Station78_MES_COMBINED_FINAL_NODE_2832_length_19620_cov_23.243854	0	0	0	0	0	0	0	0	0	0	0	0	0	0	0	21.25749297	0	0	0	0	0	0	0	0	0	0	0	0	0	0	0	0	0	0	0	0	0	0	0	0	0	0	0	0	0	0	0	0	0
Station155_MES_ALL_assembly_NODE_5869_length_17580_cov_241.234979	0	0	0	0	0	0	0	0	0	0	0	131.2872601	12.04770537	47.56410855	0	73.60872074	12.96205439	0	22.327863	13.1104828	0	0	0	0	0	0	0	9.508409743	17.15366963	34.353884	47.52984032	0	0	0	0	0	0	0	0	0	0	0	0	0	0	0	0	0	0
Station210_SUR_ALL_assembly_NODE_6537_length_17984_cov_69.819733	0	0	0	0	0	0	0	0	0	0	0	91.72849953	10.81195851	26.92840805	0	139.8430311	23.33459559	0	41.59724907	28.64072372	0	0	0	0	0	0	18.12773742	52.50432207	117.1981564	119.1833995	281.3763271	0	0	0	0	0	0	0	0	0	0	0	0	0	0	0	0	0	0
Station78_MES_COMBINED_FINAL_NODE_1362_length_33836_cov_35.903259	0	0	0	0	0	0	0	0	0	0	0	72.07715603	0	34.30444685	0	126.2334853	18.16927448	0	41.35769217	27.92314329	0	0	0	0	0	0	14.01549243	31.41129919	74.08205581	78.31688705	177.538991	0	0	0	0	0	0	0	0	0	0	0	0	0	0	0	0	0	0
Station193_SUR_ALL_assembly_NODE_4758_length_11699_cov_88.935417	0	0	0	0	0	0	0	0	0	0	0	17.84851189	7.114966248	67.63624214	96.22253696	108.2144942	38.09634794	40.3890716	131.2637984	98.58296439	0	154.954873	568.9945442	222.0989959	204.6753893	106.4967839	33.91805169	10.35284769	20.29186141	32.46793471	20.11999376	0	0	0	0	0	0	0	0	0	0	0	0	0	0	0	0	0	0
Station68_MES_COMBINED_FINAL_NODE_5391_length_11960_cov_101.408316	0	0	0	0	0	0	0	0	0	0	0	30.00961142	0	17.68880483	0	55.70294458	0	0	0	12.07693974	0	0	0	0	0	0	0	7.773118562	0	10.96859034	17.20171286	0	0	0	0	0	0	0	0	0	0	0	0	0	0	0	0	0	0
Station209_MES_ALL_assembly_NODE_3098_length_26931_cov_112.572369	0	0	0	0	0	0	0	0	0	0	0	88.59482227	10.37789334	28.01134821	0	132.8973333	18.54636524	0	34.07819589	24.50655147	0	0	0	0	0	0	12.49138571	38.48850869	87.22934849	93.39194617	212.9283383	0	0	0	0	0	0	0	0	0	0	0	0	0	0	0	0	0	0
Station64_MES_COMBINED_FINAL_NODE_6748_length_10352_cov_6.590560	0	0	0	0	0	0	0	0	0	0	0	9.610680486	0	0	0	44.65696536	5.831005738	0	12.50959889	10.34635601	0	0	4.855562784	0	0	13.10963001	0	52.34779055	8.546048107	26.92409738	84.4061128	0	0	0	0	0	0	0	0	0	0	0	0	0	0	0	0	0	0
Station82_SUR_COMBINED_FINAL_NODE_1572_length_22000_cov_22.284074	0	0	0	0	0	0	0	0	0	0	0	29.597683	0	0	0	50.39015476	7.57784051	0	14.40062627	8.801067106	0	0	0	0	0	0	6.927836153	17.47391163	32.80665828	35.65008241	85.92696474	0	0	0	0	0	0	0	0	0	0	0	0	0	0	0	0	0	0
Station155_MES_ALL_assembly_NODE_11038_length_10882_cov_127.263046	0	0	0	0	0	0	0	0	0	0	0	56.98871191	5.3185381	27.04338978	0	51.41542304	9.198978362	0	17.87710099	5.792211303	0	0	0	0	0	0	0	0	8.667142492	12.40148202	18.39821388	0	0	0	0	0	0	0	0	0	0	0	0	0	0	0	0	0	0
Station66_DCM_ALL_assembly_NODE_2038_length_12407_cov_9.241095	0	0	0	0	0	0	0	0	0	0	0	9.717899778	0	0	0	23.46914313	0	0	0	0	0	0	0	0	0	0	0	0	0	0	17.26547165	0	0	0	0	0	0	0	0	0	0	0	0	0	0	0	0	0	0
Station158_MES_ALL_assembly_NODE_423_length_107530_cov_6.841740	0	0	0	0	0	0	0	0	0	0	0	0	0	0	64.37868426	46.32708385	89.23776506	0	50.89625017	0	0	0	14.91063428	0	0	0	0	0	0	0	0	0	0	0	0	0	0	0	0	0	0	0	0	0	0	0	0	0	0
Station206_SUR_ALL_assembly_NODE_2091_length_24598_cov_3.615043	0	0	0	0	0	0	0	0	0	0	0	0	0	0	78.25460061	40.51947343	162.8601351	0	63.06725747	0	0	0	0	0	0	0	0	21.05364992	0	0	0	0	0	0	0	0	0	0	0	0	0	0	0	0	0	0	0	0	0
Station188_SUR_ALL_assembly_NODE_2621_length_23480_cov_17.351505	0	0	0	0	0	0	0	0	0	0	0	0	0	8.654526124	152.9996251	38.41114182	257.1680676	0	127.2047142	8.636312039	0	0	0	0	0	0	0	8.035284856	0	0	0	0	0	0	0	0	0	0	0	0	0	0	0	0	0	0	0	0	0
Station206_SUR_ALL_assembly_NODE_1654_length_28605_cov_3.216462	0	0	0	0	0	0	0	0	0	0	0	0	0	0	0	21.46729691	49.42669184	0	21.91744894	0	0	0	0	0	0	0	0	19.06611571	0	0	0	0	0	0	0	0	0	0	0	0	0	0	0	0	0	0	0	0	0
Station189_MES_ALL_assembly_NODE_363_length_67235_cov_45.391456	0	0	0	0	0	0	0	0	0	0	0	0	0	0	208.3831562	574.7927136	150.4274958	0	153.9895846	60.28724412	0	0	0	0	0	0	0	0	0	0	0	0	0	0	0	0	0	0	0	0	0	0	0	0	0	0	0	0	0
Station180_ZZZ_ALL_assembly_NODE_766_length_56776_cov_105.754800	0	0	0	0	0	0	0	0	0	0	0	0	0	0	0	83.04277237	25.1127567	129.7953065	0	188.565015	0	0	9.575791087	14.51710515	6.420728138	0	0	0	0	0	0	0	0	0	0	0	0	0	0	0	0	0	0	0	0	0	0	0	0
Station173_SUR_ALL_assembly_NODE_2527_length_13362_cov_22.100549	0	0	0	0	0	0	0	0	0	0	0	0	0	0	86.2704527	19.69940187	140.7774182	0	62.31245249	0	0	0	0	0	0	0	0	4.162650158	0	0	0	0	0	0	0	0	0	0	0	0	0	0	0	0	0	0	0	0	0
Station188_DCM_ALL_assembly_NODE_2444_length_24550_cov_39.678506	0	0	0	0	0	0	0	0	0	0	0	0	0	7.752271536	127.0158366	38.14512627	223.9774237	0	97.70932658	5.79701848	0	0	0	0	0	0	0	6.492056894	0	0	0	0	0	0	0	0	0	0	0	0	0	0	0	0	0	0	0	0	0
Station189_MES_ALL_assembly_NODE_5654_length_15779_cov_63.758586	0	0	0	0	0	0	0	0	0	0	0	0	0	0	295.8300958	741.9039225	183.8057061	7.224286511	213.0044494	100.0683821	0	0	0	0	0	8.795346243	0	0	0	0	0	0	0	0	0	0	0	0	0	0	0	0	0	0	0	0	0	0	0
Station168_DCM_ALL_assembly_NODE_5122_length_18612_cov_3.670636	0	0	0	0	0	0	0	0	0	0	0	0	0	0	78.95386461	18.65513248	142.3022276	0	57.80057447	0	0	0	0	0	0	0	0	0	0	0	0	0	0	0	0	0	0	0	0	0	0	0	0	0	0	0	0	0	0
Station180_ZZZ_ALL_assembly_NODE_1358_length_38332_cov_117.238342	0	0	0	0	0	0	0	0	0	0	0	0	0	0	0	172.4172691	31.67405763	122.3447869	34.66258982	196.7472674	0	0	7.073856216	12.70072551	0	0	0	0	0	0	0	0	0	0	0	0	0	0	0	0	0	0	0	0	0	0	0	0	0
Station85_DCM_COMBINED_FINAL_NODE_3626_length_13511_cov_28.332194	0	0	0	0	0	0	0	0	0	0	0	0	0	0	0	11.38879093	10.79270567	0	0	0	0	0	0	0	0	0	0	14.77446309	0	0	0	0	0	0	0	0	0	0	0	0	0	0	0	0	0	0	0	0	0
Station180_SUR_ALL_assembly_NODE_4060_length_25844_cov_15.632906	0	0	0	0	0	0	0	0	0	0	0	0	0	0	0	141.8710039	39.0643317	127.7792888	45.72815577	215.9506285	0	0	0	14.61593501	0	0	0	0	0	0	0	0	0	0	0	0	0	0	0	0	0	0	0	0	0	0	0	0	0
Station178_SUR_ALL_assembly_NODE_5930_length_14885_cov_20.249494	0	0	0	0	0	0	0	0	0	0	0	0	0	0	37.79505326	11.72645651	134.4283532	0	35.58200652	0	0	0	0	0	0	0	0	0	0	0	0	0	0	0	0	0	0	0	0	0	0	0	0	0	0	0	0	0	0
Station178_SUR_ALL_assembly_NODE_3791_length_21360_cov_28.535790	0	0	0	0	0	0	0	0	0	0	0	0	0	0	55.6925661	17.63896889	171.2990583	0	46.84474967	0	0	0	10.05927878	0	0	0	0	0	0	0	0	0	0	0	0	0	0	0	0	0	0	0	0	0	0	0	0	0	0
Station209_MES_ALL_assembly_NODE_9734_length_11027_cov_2.612377	0	0	0	0	0	0	0	0	0	0	0	0	0	0	60.70713403	31.4610896	140.2832453	0	51.77373327	0	0	0	0	0	0	0	0	19.88814629	0	0	0	0	0	0	0	0	0	0	0	0	0	0	0	0	0	0	0	0	0
Station209_MES_ALL_assembly_NODE_7129_length_14061_cov_2.368342	0	0	0	0	0	0	0	0	0	0	0	0	0	0	0	18.09697484	18.60079475	0	0	0	0	0	0	0	0	0	0	18.09235519	0	0	0	0	0	0	0	0	0	0	0	0	0	0	0	0	0	0	0	0	0
Station178_SUR_ALL_assembly_NODE_3999_length_20493_cov_21.435855	0	0	0	0	0	0	0	0	0	0	0	0	0	0	153.8484354	443.6795055	115.5221267	0	118.0850462	41.44485824	0	0	0	0	0	0	0	0	0	0	0	0	0	0	0	0	0	0	0	0	0	0	0	0	0	0	0	0	0
Station191_SUR_ALL_assembly_NODE_3220_length_12719_cov_2.212255	0	0	0	0	0	0	0	0	0	0	0	0	0	0	0	11.58592746	0	0	0	0	0	18.69890803	0	12.94105187	0	0	0	0	0	0	0	0	0	0	0	0	0	0	0	0	0	0	0	0	0	0	0	0	0
Station191_SUR_ALL_assembly_NODE_3303_length_12512_cov_3.459180	0	0	0	0	0	0	0	0	0	0	0	0	0	0	0	37.15865192	35.67756328	0	53.60052193	16.59393808	0	36.45986204	41.00214062	60.168664	25.9989311	11.2328548	12.20577724	0	0	0	0	0	0	0	0	0	0	0	0	0	0	0	0	0	0	0	0	0	0
Station205_MES_ALL_assembly_NODE_4952_length_13218_cov_3.921143	0	0	0	0	0	0	0	0	0	0	0	0	0	0	0	126.5086056	31.73201135	0	0	0	0	0	0	0	0	0	0	0	0	0	0	0	0	0	0	0	0	0	0	0	0	0	0	0	0	0	0	0	0
Station201_DCM_ALL_assembly_NODE_4527_length_15300_cov_2.818891	0	0	0	0	0	0	0	0	0	0	0	0	0	0	0	0	0	0	0	0	0	0	0	0	0	5.028755515	5.858635224	0	0	0	0	0	0	0	0	0	0	0	0	0	0	0	0	0	0	0	0	0	0
Station194_SUR_ALL_assembly_NODE_5459_length_10144_cov_4.851621	0	0	0	0	0	0	0	0	0	0	0	0	0	0	0	0	0	0	0	0	0	0	31.71349704	50.54820837	21.47773065	0	0	0	0	0	0	0	0	0	0	0	0	0	0	0	0	0	0	0	0	0	0	0	0
Station201_MES_ALL_assembly_NODE_6918_length_10016_cov_4.708563	0	0	0	0	0	0	0	0	0	0	0	0	0	0	0	0	0	0	0	0	0	0	0	0	0	5.958049218	10.45680231	0	0	0	0	0	0	0	0	0	0	0	0	0	0	0	0	0	0	0	0	0	0
Station178_SUR_ALL_assembly_NODE_6565_length_13757_cov_3.468326	0	0	0	0	0	0	0	0	0	0	0	0	0	0	0	0	29.8359849	0	14.5661302	0	0	0	0	0	0	0	0	0	0	0	0	0	0	0	0	0	0	0	0	0	0	0	0	0	0	0	0	0	0
Station109_SUR_ALL_assembly_NODE_2501_length_11816_cov_5.186294	0	56.97213499	283.8805082	0	0	0	0	0	0	199.6605334	0	0	0	0	0	0	0	0	0	0	0	0	0	0	0	0	0	0	0	0	0	0	0	0	0	0	0	0	136.3170136	0	0	0	0	0	0	0	0	0	0
Station123_SUR_ALL_assembly_NODE_1209_length_16923_cov_14.785985	0	0	35.22998335	0	0	377.1586914	549.2984114	287.6538132	276.9687642	68.57394939	47.62702748	0	0	0	0	0	0	0	0	0	0	0	0	0	0	0	0	0	0	0	0	0	0	0	0	0	0	0	0	0	0	0	0	0	0	0	0	0	0
Station125_SUR_ALL_assembly_NODE_720_length_24557_cov_6.049098	0	0	0	0	0	89.94686462	343.7294262	147.5297957	245.5634271	0	0	0	0	0	0	0	0	0	0	0	0	0	0	0	0	0	0	0	0	0	0	0	0	0	0	0	0	0	0	0	0	0	0	0	0	0	0	0	0
Station109_SUR_ALL_assembly_NODE_282_length_47750_cov_6.765657	0	50.28721058	340.1083648	0	0	0	0	0	0	165.5549858	0	0	0	0	0	0	0	0	0	0	0	0	0	0	0	0	0	0	0	0	0	0	0	0	0	0	0	108.3506877	166.6583954	43.92904464	0	0	0	0	0	42.98444659	0	0	0
Station42_DCM_ALL_assembly_NODE_55_length_65473_cov_7.436608	0	0	0	0	0	0	0	0	0	40.11738224	0	0	0	0	0	0	0	0	0	0	0	0	0	0	0	0	0	0	0	0	0	0	0	179.8912197	192.2154913	356.2682578	49.64567355	0	90.18415441	119.6013134	270.049227	89.98665314	39.65354954	51.64546837	44.60585823	132.4755229	133.4441136	196.4317217	77.75877399
Station76_SUR_ALL_assembly_NODE_61_length_150876_cov_17.746706-15609to128454-prophage	0	0	0	0	0	0	0	0	0	0	0	0	0	0	0	0	0	0	0	0	0	0	0	0	0	0	0	0	0	0	0	0	0	0	0	0	0	0	0	0	0	0	0	0	0	35.35206322	52.38723991	37.28487922	149.4083
Station70_SUR_ALL_assembly_NODE_344_length_47017_cov_4.384140	0	0	0	0	0	0	0	0	0	0	0	0	0	0	0	0	0	0	0	0	0	0	0	0	0	0	0	0	0	0	0	0	0	0	0	0	0	0	42.01181844	0	0	0	0	0	0	0	0	0	0
Station22_SUR_ALL_assembly_NODE_1826_length_15633_cov_3.832263	0	0	0	0	0	0	0	0	0	0	0	0	0	0	0	0	0	0	0	0	0	0	0	0	0	0	0	0	0	0	0	156.5015247	33.3418191	0	0	0	0	0	0	0	0	0	0	0	0	0	0	0	0
Station62_SUR_ALL_assembly_NODE_339_length_30663_cov_5.950340	0	0	0	0	0	0	0	0	0	0	0	0	0	0	0	0	0	0	0	0	0	0	0	0	0	0	0	0	0	0	0	0	0	142.2272749	137.6353704	265.1199	36.90035217	0	56.61433179	78.63138282	195.6708249	68.31632377	31.12088821	36.0764104	28.343769	90.77761042	97.79412433	156.4766821	71.83804464
Station33_SUR_ALL_assembly_NODE_2048_length_11863_cov_8.446646	0	0	83.51134202	0	0	0	0	0	0	0	0	0	0	0	0	0	0	0	0	0	0	0	0	0	0	0	0	0	0	0	0	0	0	44.73349455	66.78346598	401.4191406	71.8054304	144.812118	143.5840744	124.4609683	31.11660972	0	0	0	0	0	0	0	0
Station62_SUR_ALL_assembly_NODE_1059_length_16978_cov_6.189624	0	0	0	0	0	0	0	0	0	44.23247894	0	0	0	0	0	0	0	0	0	0	0	0	0	0	0	0	0	0	0	0	0	0	0	137.4918414	167.1231757	325.9695009	39.01778576	0	95.81156708	107.4434419	242.167582	77.08817606	33.28456914	48.17936423	34.38143229	117.1594526	115.7653926	175.9995485	60.98268363
Station122_SUR_ALL_assembly_NODE_806_length_19751_cov_10.507971	0	0	69.32288199	0	0	460.4243126	679.5928201	316.5671307	319.5659712	103.7873019	69.16376728	0	0	0	0	0	0	0	0	0	0	0	0	0	0	0	0	0	0	0	0	0	0	0	0	0	0	0	0	0	0	0	0	0	0	0	0	0	0
Station18_DCM_ALL_assembly_NODE_156_length_44085_cov_4.447854	0	0	0	0	0	0	0	0	0	0	0	0	0	0	0	0	0	0	0	0	0	0	0	0	0	0	0	0	0	0	0	0	0	0	0	0	0	0	0	0	0	0	0	0	0	0	0	0	0
Station33_SUR_ALL_assembly_NODE_547_length_25317_cov_10.999565	0	0	70.9750377	0	0	0	0	0	0	0	0	0	0	0	0	0	0	0	0	0	0	0	0	0	0	0	0	0	0	0	0	0	0	35.19243975	62.03728285	467.787346	54.33823213	131.657902	156.4171707	139.42074	0	0	0	0	0	0	0	0	0
Station33_SUR_ALL_assembly_NODE_755_length_21449_cov_7.928485	0	0	74.16585889	0	0	0	0	0	0	0	0	0	0	0	0	0	0	0	0	0	0	0	0	0	0	0	0	0	0	0	0	0	0	42.38145803	59.90750952	381.2395761	61.16125465	105.0560774	116.0642903	123.5805707	0	0	0	0	0	0	0	0	0
Station22_SUR_ALL_assembly_NODE_768_length_25360_cov_3.798973	0	0	0	0	0	0	0	0	0	0	0	0	0	0	0	0	0	0	0	0	0	0	0	0	0	0	0	0	0	0	0	146.5229307	35.69048315	0	0	0	0	0	0	0	0	0	0	0	0	0	0	0	0
Station76_DCM_ALL_assembly_NODE_805_length_29142_cov_10.259669	0	0	0	0	0	0	0	0	0	0	0	0	0	0	0	0	0	0	0	0	0	0	0	0	0	0	0	0	0	0	0	0	0	0	0	0	0	0	0	0	0	0	0	0	0	31.31881823	41.88922497	33.63444976	142.8391492
Station109_SUR_ALL_assembly_NODE_971_length_21459_cov_6.884134	0	46.70478916	356.8045222	0	0	0	0	0	0	156.1565118	0	0	0	0	0	0	0	0	0	0	0	0	0	0	0	0	0	0	0	0	0	0	0	0	0	0	0	0	82.40853964	0	0	0	0	0	0	0	0	0	0
Station33_SUR_ALL_assembly_NODE_1354_length_15333_cov_9.087511	0	0	0	0	0	0	0	0	0	0	0	0	0	0	0	0	0	0	0	0	0	0	0	0	0	0	0	0	0	0	0	0	0	41.00906339	60.87290169	373.6517573	65.03452932	111.1446464	104.8042041	100.7181826	0	0	0	0	0	0	0	0	0
Station33_SUR_ALL_assembly_NODE_616_length_23972_cov_9.657775	0	0	0	0	0	0	0	0	0	0	0	0	0	0	0	0	0	0	0	0	0	0	0	0	0	0	0	0	0	0	0	0	0	179.4118523	191.0589909	388.9555391	52.5318984	0	79.14327245	90.92550626	249.5517406	75.67160364	33.00198639	39.60966708	36.76811995	103.646898	99.17530212	169.4908262	56.78348195
Station125_SUR_ALL_assembly_NODE_1915_length_11303_cov_6.619666	0	0	31.72051654	0	0	473.7834672	672.3781153	328.9504406	333.9944332	73.44499237	61.80998305	0	0	0	0	0	0	0	0	0	0	0	0	0	0	0	0	0	0	0	0	0	0	0	0	0	0	0	0	0	0	0	0	0	0	0	0	0	0
Station70_SUR_ALL_assembly_NODE_3082_length_10406_cov_4.575983	0	0	161.7955864	0	0	0	139.3243518	0	0	82.14524691	0	0	0	0	0	0	0	0	0	0	0	0	0	0	0	0	0	0	0	0	0	0	0	0	0	0	0	119.4403889	172.2875617	46.53879462	0	0	0	0	0	42.25633143	0	0	0
Station72_SUR_ALL_assembly_NODE_2104_length_10271_cov_4.505286	0	0	0	0	0	0	0	0	0	0	0	0	0	0	0	0	0	0	0	0	0	0	0	0	0	0	0	0	0	0	0	0	0	95.20745156	101.9060092	192.5734623	31.17513752	0	0	48.17905917	112.4056466	40.68307203	0	0	0	52.60977392	60.5218274	84.43020872	33.7531292
Station33_SUR_ALL_assembly_NODE_2693_length_10065_cov_7.147253	0	0	0	0	0	0	0	0	0	0	0	0	0	0	0	0	0	0	0	0	0	0	0	0	0	0	0	0	0	0	0	0	0	31.19920441	62.51800875	375.7587845	55.45721434	0	0	0	0	0	0	0	0	0	0	0	0
Station122_DCM_ALL_assembly_NODE_4_length_184343_cov_17.169816	0	0	0	0	0	496.0598325	471.3703497	537.0324847	759.2496504	0	148.4286337	0	0	0	0	0	0	0	0	0	0	0	0	0	0	0	0	0	0	0	0	0	0	0	407.1886253	0	0	0	158.5758946	0	0	110.8962307	0	0	0	0	0	0	0
Station109_SUR_ALL_assembly_NODE_2443_length_11984_cov_5.370777	0	0	254.4756287	0	0	0	0	0	0	110.472616	0	0	0	0	0	0	0	0	0	0	0	0	0	0	0	0	0	0	0	0	0	0	0	0	245.0460852	0	0	104.8865019	117.7039385	0	0	216.965622	63.74498288	0	45.7028451	55.86162702	84.25007162	77.18380919	60.06080659
Station70_SUR_ALL_assembly_NODE_1711_length_15435_cov_8.138296	0	0	0	0	0	0	0	0	0	64.12348743	0	0	0	0	0	0	0	0	0	0	0	0	0	0	0	0	0	0	0	0	0	0	0	0	276.8311298	0	0	98.79524124	0	0	0	0	0	0	0	0	0	0	0
Station33_SUR_ALL_assembly_NODE_12_length_108308_cov_6.734696	0	0	0	0	0	0	0	0	0	0	0	0	0	0	0	0	0	0	0	0	0	0	0	0	0	0	0	0	0	0	0	0	0	36.87395919	63.79075026	326.9484387	76.6234062	47.79607396	96.57089076	27.45652631	0	0	0	0	0	0	0	0	0
Station125_SUR_ALL_assembly_NODE_617_length_27703_cov_9.944698	0	0	56.86514782	0	0	0	0	24.81443751	342.7185362	0	0	0	0	0	0	0	0	0	0	0	0	0	0	0	0	0	0	0	0	0	0	0	0	0	0	0	0	0	68.89503323	96.44371256	0	0	0	0	0	0	0	0	50.6845921
Station32_SUR_ALL_assembly_NODE_1651_length_13180_cov_46.071010	0	0	61.79978989	0	0	0	0	0	0	60.91002848	195.2756446	0	0	0	0	0	0	0	0	0	0	0	0	0	0	0	0	0	0	0	0	0	0	370.6257011	1807.722448	524.7800158	382.2000194	0	206.5342871	121.367349	173.3144058	259.6383527	224.4844039	126.0091574	96.79744423	84.51660927	224.2667475	248.0905795	92.93349144
Station100_DCM_ALL_assembly_NODE_1827_length_13498_cov_7.050435	0	0	0	0	0	0	0	0	0	177.5759062	0	0	0	0	0	0	0	0	0	0	0	0	0	0	0	0	0	0	0	0	0	0	56.59436075	0	0	0	0	0	0	0	0	0	0	0	0	0	0	0	0
Station138_SUR_ALL_assembly_NODE_851_length_14025_cov_8.441088	0	0	0	0	0	0	0	0	0	0	457.75236	0	0	0	0	0	0	0	0	0	0	0	0	0	0	0	0	0	0	0	0	0	0	0	0	0	0	0	0	0	0	0	0	0	0	0	0	0	0
Station109_DCM_ALL_assembly_NODE_1851_length_10142_cov_5.505601	0	0	228.0258599	0	0	0	0	0	0	64.32415681	0	0	0	0	0	0	0	0	0	0	0	0	0	0	0	0	0	0	0	0	0	0	0	0	0	0	0	0	0	0	0	123.6514362	0	0	0	0	0	0	0
Station32_SUR_ALL_assembly_NODE_1397_length_14570_cov_17.138133	0	0	0	0	0	0	38.24333114	0	68.54908364	0	190.5426239	0	0	0	0	0	0	0	0	0	0	0	0	0	0	0	0	0	0	0	0	0	0	45.92071298	720.113601	120.3316297	83.89271857	0	0	0	0	83.85220847	87.79294196	67.42114955	32.00745104	30.40719436	42.69240024	23.67333211	0
Station68_DCM_ALL_assembly_NODE_1384_length_12384_cov_6.340417	0	0	0	0	0	0	0	0	0	0	0	0	0	0	0	0	0	0	0	0	0	0	0	0	0	0	0	0	0	0	0	0	0	0	0	0	0	0	0	0	0	0	0	0	0	0	0	0	0
Station138_SUR_ALL_assembly_NODE_1098_length_11947_cov_4.523629	0	0	0	0	0	57.52034097	60.53877311	52.70116718	88.31451746	0	257.4491752	0	0	0	0	0	0	0	0	0	0	0	0	0	0	0	0	0	0	0	0	0	0	0	138.2559796	0	35.36114084	0	0	0	0	242.0179675	0	0	0	0	0	0	0
Station123_SUR_ALL_assembly_NODE_2174_length_11290_cov_6.643436	0	0	0	0	0	462.2187513	295.3404164	184.0954518	91.3718962	0	0	0	0	0	0	0	0	0	0	0	0	0	0	0	0	0	0	0	0	0	0	0	0	0	0	0	0	0	0	0	0	0	0	0	0	0	0	0	0
Station125_SUR_ALL_assembly_NODE_1099_length_17837_cov_9.147734	0	0	192.8678992	0	0	0	28.29420695	29.48115366	354.8530681	145.6364884	0	0	0	0	0	0	0	0	0	0	0	0	0	0	0	0	0	0	0	0	0	0	0	205.8681564	568.2810552	538.2477638	429.3536365	276.171244	351.3915001	276.9077495	0	0	0	0	0	55.17100288	121.2936498	136.9059574	140.7115813
Station42_SUR_ALL_assembly_NODE_1847_length_11387_cov_7.663431	0	0	0	0	0	0	0	0	0	0	0	0	0	0	0	0	0	0	0	0	0	0	0	0	0	0	0	0	0	0	0	0	0	0	119.793347	0	32.56449971	0	0	0	41.33487865	353.4549979	31.16101831	39.01045981	36.69823469	0	0	29.94936432	0
Station70_SUR_ALL_assembly_NODE_2407_length_12137_cov_9.999917	0	0	0	0	0	0	0	0	0	225.893244	0	0	0	0	0	0	0	0	0	0	0	0	0	0	0	0	0	0	0	0	0	0	49.68268762	0	137.5329206	0	0	0	100.9988175	0	0	0	0	0	0	0	0	0	0
Station122_SUR_ALL_assembly_NODE_971_length_17512_cov_12.378530	0	0	0	0	0	447.5100189	298.595127	167.0484144	85.61018891	0	0	0	0	0	0	0	0	0	0	0	0	0	0	0	0	0	0	0	0	0	0	0	0	76.88247371	317.3638095	168.5600746	134.2175997	0	117.0761374	0	79.2167841	144.2805243	87.45685242	0	0	0	98.50332987	115.4885643	0
Station125_SUR_ALL_assembly_NODE_1699_length_12477_cov_13.602479	0	0	122.7702282	0	0	0	53.38380543	55.51643879	374.8855298	0	0	0	0	0	0	0	0	0	0	0	0	0	0	0	0	0	0	0	0	0	0	0	0	96.72171507	381.617554	366.3643422	306.0212742	184.1482572	222.4572872	188.5937401	0	0	0	0	0	0	79.29627095	100.6211506	96.78258701
Station100_DCM_ALL_assembly_NODE_705_length_25875_cov_18.113672	0	0	103.0949525	0	0	40.65561626	0	0	0	65.20930119	0	0	0	0	0	0	0	0	0	0	0	0	0	0	0	0	0	0	0	0	0	0	0	0	232.8860842	0	0	0	75.76577267	0	0	217.9866841	46.59438378	0	0	39.67931677	57.50061182	66.70945304	0
Station109_SUR_ALL_assembly_NODE_1745_length_14974_cov_4.352369	0	0	190.1746889	0	0	0	0	0	0	83.73410857	0	0	0	0	0	0	0	0	0	0	0	0	0	0	0	0	0	0	0	0	0	0	0	0	0	0	0	0	55.73400734	0	0	67.17822285	0	0	0	0	0	30.208459	0
Station31_SUR_ALL_assembly_NODE_3682_length_11365_cov_14.913528	0	0	0	0	0	0	0	0	0	0	0	0	0	0	0	0	0	0	0	0	0	0	0	0	0	0	0	0	0	0	0	0	0	304.5088346	577.2040371	283.8415614	155.7209521	0	0	0	0	49.96141959	0	0	0	0	70.7450252	82.47957237	41.4243891
Station68_SUR_ALL_assembly_NODE_3361_length_10587_cov_5.175085	0	0	0	0	0	0	0	0	0	0	0	0	0	0	0	0	0	0	0	0	0	0	0	0	0	0	0	0	0	0	0	0	0	0	0	0	0	0	0	0	0	0	0	0	0	0	0	0	35.65696065
Station68_DCM_ALL_assembly_NODE_797_length_17050_cov_9.222360	0	0	0	0	0	0	0	0	0	0	0	0	0	0	0	0	0	0	0	0	0	0	0	0	0	0	0	0	0	0	0	0	0	0	0	0	0	0	0	0	0	0	0	0	0	0	0	0	0
Station125_SUR_ALL_assembly_NODE_1470_length_14123_cov_9.869278	0	0	0	0	0	0	0	29.27643381	358.6273	0	0	0	0	0	0	0	0	0	0	0	0	0	0	0	0	0	0	0	0	0	0	0	0	0	103.3462167	145.1432929	98.46391921	0	0	0	0	0	0	0	0	0	0	0	0
Station62_SUR_ALL_assembly_NODE_262_length_33023_cov_4.755217	0	0	0	0	0	0	0	0	0	0	0	0	0	0	0	0	0	0	0	0	0	0	0	0	0	0	0	0	0	0	0	0	0	164.2617504	294.566763	0	0	0	0	0	71.3520692	193.2208817	130.426151	92.46129838	56.07763025	0	137.2383632	175.2173136	34.62528702
Station68_DCM_ALL_assembly_NODE_1939_length_10195_cov_8.223077	0	0	0	0	0	0	0	0	0	83.19257613	0	0	0	0	0	0	0	0	0	0	0	0	0	0	0	0	0	0	0	0	0	0	71.22362116	0	82.47010363	0	0	0	56.67921626	0	0	0	0	0	0	0	0	0	0
Station32_SUR_ALL_assembly_NODE_2217_length_10915_cov_5.801013	0	0	0	0	0	60.21283209	61.10531243	53.74419244	95.37193684	0	246.344869	0	0	0	0	0	0	0	0	0	0	0	0	0	0	0	0	0	0	0	0	0	0	30.97520093	216.1493363	86.46164025	65.64369867	0	0	0	58.89276676	287.1404403	0	33.39030882	37.46273712	0	0	36.45973693	0
Station32_SUR_ALL_assembly_NODE_2042_length_11569_cov_23.365902	0	0	0	0	0	0	0	0	0	0	0	0	0	0	0	0	0	0	0	0	0	0	0	0	0	0	0	0	0	0	0	0	0	248.3496693	510.5092296	225.0485703	123.1401644	0	0	0	37.25835429	40.75773468	0	0	0	0	53.2311945	45.79044588	34.33111503
Station70_SUR_ALL_assembly_NODE_3018_length_10526_cov_6.251934	0	0	0	0	0	0	0	0	0	0	0	0	0	0	0	0	0	0	0	0	0	0	0	0	0	0	0	0	0	0	0	0	0	100.4431595	468.7707947	257.1455479	219.0126707	96.49116739	127.7592779	63.896951	0	0	0	0	0	0	0	35.68410319	0
Station36_DCM_ALL_assembly_NODE_759_length_15318_cov_4.262923	0	0	0	0	0	0	0	0	0	0	0	0	0	0	0	0	0	0	0	0	0	0	0	0	0	0	0	0	0	0	0	0	0	0	0	0	0	0	48.53709191	51.3600195	0	0	0	0	0	0	0	0	0
Station36_DCM_ALL_assembly_NODE_862_length_14249_cov_3.978442	0	0	0	0	0	0	0	0	0	0	0	0	0	0	0	0	0	0	0	0	0	0	0	0	0	0	0	0	0	0	0	0	0	0	89.64158831	0	0	37.51118357	60.50038554	32.20438472	0	42.28529212	0	0	0	0	0	0	0
Station138_SUR_ALL_assembly_NODE_1070_length_12199_cov_5.348073	0	0	0	0	0	59.67966553	66.52404906	58.20320012	97.63181644	0	306.1898546	0	0	0	0	0	0	0	0	0	0	0	0	0	0	0	0	0	0	0	0	0	0	51.91653941	242.4493772	85.73058794	76.74556583	0	0	0	50.78894577	238.4341604	0	0	0	0	36.06132848	46.83507601	0
Station41_SUR_ALL_assembly_NODE_1148_length_10656_cov_5.249127	0	0	0	0	0	36.92678264	0	0	0	0	127.0322508	0	0	0	0	0	0	0	0	0	0	0	0	0	0	0	0	0	0	0	0	0	0	0	0	0	0	0	0	38.5348626	268.2301454	160.5347847	141.3599296	93.52282506	33.09384924	33.4479138	121.3521592	136.5461953	0
Station155_DCM_ALL_assembly_NODE_963_length_51446_cov_150.706914	0	0	0	0	0	0	0	0	0	0	0	35.18782425	6.193941437	11.45163267	0	48.02768329	5.516567647	0	0	0	0	0	0	0	0	0	0	4.821426998	7.02484265	20.81647493	16.09353824	340.4897772	127.2864624	0	0	0	0	0	0	0	0	0	0	0	0	0	0	0	0
Station30_DCM_ALL_assembly_NODE_171_length_49093_cov_22.523003	0	0	0	0	0	0	0	0	0	0	0	0	0	0	0	0	0	0	0	0	0	0	0	0	0	0	0	0	0	0	0	349.2177903	153.8643592	0	0	0	0	0	0	0	0	0	0	0	0	0	0	0	0
Station68_MES_DO_NOT_POOL_NODE_5714_length_10750_cov_4.208228	0	0	0	0	0	0	0	0	0	0	0	0	0	0	0	23.99800739	0	0	0	0	0	5.412757185	10.00037673	11.24135242	6.978885217	0	0	5.352481797	19.45822577	17.00219547	17.84865988	0	0	0	0	0	0	0	0	0	0	0	0	0	0	0	0	0	0
Station180_ZZZ_ALL_assembly_NODE_2436_length_25800_cov_4.462886	0	0	0	0	0	0	0	0	0	0	0	9.133536212	7.559279724	22.11325483	30.61599814	66.70379616	15.36439273	0	21.74302297	12.24082078	0	0	0	0	0	0	0	9.956557253	46.89260348	42.43311287	39.61907046	0	0	0	0	0	0	0	0	0	0	0	0	0	0	0	0	0	0
Station23_DCM_ALL_assembly_NODE_310_length_30324_cov_48.649443	0	0	0	0	0	0	0	0	0	0	0	0	0	0	0	0	0	0	0	0	0	0	0	0	0	0	0	0	0	0	0	410.3017233	443.1088614	0	0	0	0	0	0	0	0	0	0	0	0	0	0	0	0
Station102_SUR_ALL_assembly_NODE_1120_length_16315_cov_5.016175	0	232.6077379	29.69297011	0	0	0	0	0	0	0	0	0	0	0	0	0	0	0	0	0	0	0	0	0	0	0	0	0	0	0	0	0	0	0	0	0	0	0	0	0	0	0	0	0	0	0	0	0	0
Station210_MES_ALL_assembly_NODE_3291_length_20823_cov_4.569434	0	0	0	0	0	0	0	0	0	0	0	6.505373971	7.995328441	19.57427053	21.02058823	62.80698497	12.9749765	0	18.57391269	12.52575527	0	0	0	0	0	0	0	9.467436256	40.29980096	34.57086218	37.92975492	0	0	0	0	0	0	0	0	0	0	0	0	0	0	0	0	0	0
Station25_DCM_ALL_assembly_NODE_723_length_26954_cov_22.719320	0	0	0	0	0	0	0	0	0	0	0	0	0	0	0	0	0	0	0	0	0	0	0	0	0	0	0	0	0	0	0	332.6215385	375.9608631	0	0	0	0	0	0	0	0	0	0	0	0	0	0	0	0
Station109_DCM_ALL_assembly_NODE_638_length_20076_cov_10.761750	0	267.7411604	35.66648419	0	0	0	0	0	0	0	0	0	0	0	0	0	0	0	0	0	0	0	0	0	0	0	0	0	0	0	0	178.6507034	62.01509274	0	0	0	0	0	0	0	0	0	0	0	0	0	0	0	0
Station210_SUR_ALL_assembly_NODE_3613_length_27781_cov_13.174241	0	0	0	0	0	0	0	0	0	0	0	12.31658593	11.00899038	32.5257499	33.15414417	92.98114515	21.35829541	6.29838197	29.20229845	14.74667106	0	0	0	0	0	0	7.147965756	14.07823392	62.10842087	56.36209742	51.8689479	211.2596024	0	0	0	0	0	0	0	0	0	0	0	0	0	0	0	0	0
Station72_DCM_ALL_assembly_NODE_777_length_21295_cov_24.339689	0	0	0	0	0	0	0	0	0	0	0	0	0	0	0	0	0	0	0	0	0	0	0	0	0	0	0	0	0	0	0	0	0	0	0	0	0	0	0	0	0	0	0	0	0	0	0	0	0
Station122_DCM_ALL_assembly_NODE_181_length_53299_cov_30.317162	0	0	0	0	0	75.37975455	283.7668274	184.7081171	103.1175353	0	0	0	0	0	0	0	0	0	0	0	0	0	0	0	0	0	0	0	0	0	0	0	0	0	0	0	0	0	0	0	0	0	0	0	0	0	0	0	0
Station168_IZZ_ALL_assembly_NODE_12592_length_10005_cov_6.966030	0	0	0	0	0	0	0	0	0	0	0	8.917992274	7.219763399	30.7646522	42.3274273	109.5592187	24.22700457	0	27.88808126	8.952274674	0	0	0	0	0	0	5.706569178	9.64669526	19.16335752	25.30944543	19.48445313	0	0	0	0	0	0	0	0	0	0	0	0	0	0	0	0	0	0
Station189_DCM_ALL_assembly_NODE_2175_length_21684_cov_3.559064	0	0	0	0	0	0	0	0	0	0	0	10.55907381	8.118308063	24.05777577	30.63173987	74.9506742	16.92836002	0	21.50525048	11.54989833	0	0	0	0	0	0	0	11.65471621	46.86694789	45.84805697	41.3382181	212.5136572	0	0	0	0	0	0	0	0	0	0	0	0	0	0	0	0	0
Station23_DCM_ALL_assembly_NODE_933_length_18387_cov_49.792876	0	0	0	0	0	0	0	0	0	0	0	0	0	0	0	0	0	0	0	0	0	0	0	0	0	0	0	0	0	0	0	537.1523205	491.8302086	0	0	0	0	0	0	0	0	0	0	0	0	0	0	0	0
Station188_DCM_ALL_assembly_NODE_8576_length_10302_cov_6.662828	0	0	0	0	0	0	0	0	0	0	0	7.9865477	10.87245655	34.79370584	60.69594912	114.2900995	21.61791241	0	28.68615816	9.486745357	0	0	0	0	0	0	0	10.12813373	22.11272416	24.25828016	19.98340955	0	0	0	0	0	0	0	0	0	0	0	0	0	0	0	0	0	0
Station155_MES_ALL_assembly_NODE_12280_length_10010_cov_6.477750	0	0	0	0	0	0	0	0	0	0	0	0	0	0	0	0	0	0	0	0	0	0	0	0	0	0	0	0	0	0	0	0	0	0	0	0	0	0	0	0	0	0	0	0	0	0	0	0	0
Station168_IZZ_ALL_assembly_NODE_283_length_114715_cov_17.355338	0	0	0	0	0	0	0	0	0	0	0	0	0	7.458950799	371.9885614	23.89191785	976.076528	0	556.6254029	394.6941439	0	62.1856166	55.98955793	7.440974214	13.52175025	148.1976378	58.00436576	265.5376431	75.32823334	103.7173618	18.00162249	0	0	0	0	0	0	0	0	0	0	0	0	0	0	0	0	0	0
Station206_MES_ALL_assembly_NODE_2263_length_31790_cov_259.319962	0	0	0	0	0	0	0	0	0	0	0	0	0	0	67.89737406	10.28316378	204.8436897	0	88.15961602	190.0639802	0	54.96355438	32.22257908	0	16.40606005	62.60721687	71.50895073	246.1658268	48.05120993	70.70325097	8.499222574	0	0	0	0	0	0	0	0	0	0	0	0	0	0	0	0	0	0
Station196_SUR_ALL_assembly_NODE_554_length_51302_cov_9.537436	0	0	0	0	0	0	0	0	0	0	0	0	0	0	0	9.29352258	101.3587074	0	19.80426265	229.5741682	0	69.36633903	49.52470688	16.89119868	80.64878676	75.60531791	98.36993167	254.9418354	47.1488173	81.66527526	7.319099963	0	0	0	0	0	0	0	0	0	0	0	0	0	0	0	0	0	0
Station191_SUR_ALL_assembly_NODE_450_length_38636_cov_24.702677	0	0	0	0	0	0	0	0	0	0	0	0	0	0	0	0	28.01749114	0	10.05023727	36.16308173	0	206.7802776	86.11375133	6.814906639	16.95781135	25.9241372	27.72857589	21.5242048	5.587787529	14.34533195	0	0	0	0	0	0	0	0	0	0	0	0	0	0	0	0	0	0	0
Station189_MES_ALL_assembly_NODE_2744_length_25140_cov_4.580227	0	0	0	0	0	0	0	0	0	0	0	0	0	0	119.9672721	10.27643422	330.8687535	0	179.6235113	171.5231355	0	29.46838401	23.93667286	0	10.37992804	65.3515159	40.84028768	156.8183376	38.44986188	55.86456973	8.407094043	0	0	0	0	0	0	0	0	0	0	0	0	0	0	0	0	0	0
Station196_SUR_ALL_assembly_NODE_910_length_37751_cov_9.329770	0	0	0	0	0	0	0	0	0	0	0	0	0	0	0	9.451865172	89.16023238	0	15.24331339	216.6555355	0	68.35764802	44.29785079	16.75492667	76.3923586	68.46540477	97.36448648	269.6263489	49.87207268	79.43192211	7.087170042	0	0	0	0	0	0	0	0	0	0	0	0	0	0	0	0	0	0
Station84_SUR_COMBINED_FINAL_NODE_4008_length_12864_cov_5.082989	0	0	0	0	0	0	0	0	0	0	0	0	0	0	0	0	0	0	0	0	0	0	0	0	0	0	0	0	0	0	0	0	0	0	0	0	0	0	0	0	0	0	0	0	0	0	0	0	0
Station191_SUR_ALL_assembly_NODE_772_length_29873_cov_27.485110	0	0	0	0	0	0	0	0	0	0	0	0	0	0	0	9.097177766	206.1699684	0	74.67439154	166.7347501	0	217.4179256	97.4310097	8.923857496	30.4385646	79.36504532	67.55867978	165.9067691	35.89901207	64.05243692	7.779742618	0	0	0	0	0	0	0	0	0	0	0	0	0	0	0	0	0	0
Station191_SUR_ALL_assembly_NODE_3205_length_12743_cov_21.408733	0	0	0	0	0	0	0	0	0	0	0	0	0	0	0	0	169.5667119	0	62.43602281	106.8880182	0	205.5345718	92.77354013	6.688212853	15.56476744	58.87357009	37.2544583	96.24415927	27.99332749	42.2035995	0	0	0	0	0	0	0	0	0	0	0	0	0	0	0	0	0	0	0
Station84_SUR_COMBINED_FINAL_NODE_3687_length_13741_cov_4.858103	0	0	0	0	0	0	0	0	0	0	0	0	0	0	0	0	0	0	0	0	0	0	0	0	0	0	0	0	0	0	0	0	0	0	0	0	0	0	0	0	0	0	0	0	0	0	0	0	0
Station173_DCM_ALL_assembly_NODE_4607_length_21205_cov_7.198440	0	0	0	0	0	0	0	0	0	0	0	0	0	0	0	8.971295406	83.41184986	0	15.59261144	166.75966	0	37.84107054	20.24407504	0	25.661987	52.06687119	84.28939116	233.801437	44.91985963	74.24205469	6.654312182	0	0	0	0	0	0	0	0	0	0	0	0	0	0	0	0	0	0
Station84_SUR_COMBINED_FINAL_NODE_3097_length_16062_cov_4.324733	0	0	0	0	0	0	0	0	0	0	0	0	0	0	0	0	0	0	0	0	0	0	0	0	0	0	0	0	0	0	0	0	0	0	0	0	0	0	0	0	0	0	0	0	0	0	0	0	0
Station82_SUR_COMBINED_FINAL_NODE_67_length_162612_cov_44.213900	0	0	0	0	0	0	0	0	0	0	0	0	0	0	0	0	0	0	0	0	0	0	119.4249666	0	0	0	0	78.12075385	14.71125745	22.06909863	54.80711686	0	0	0	0	0	0	0	0	0	0	0	0	0	0	0	0	0	0
Station206_SUR_ALL_assembly_NODE_5230_length_12874_cov_15.299867	0	0	0	0	0	0	0	0	0	0	0	0	0	0	0	0	0	13.5231147	0	10.57535245	0	57.32405668	26.08239055	21.22752207	22.35019806	0	16.66221705	107.91264	23.23472864	13.90540645	17.68721559	0	0	0	0	0	0	0	0	0	0	0	0	0	0	0	0	0	0
Station210_SUR_ALL_assembly_NODE_5979_length_19329_cov_15.526149	0	0	0	0	0	0	0	0	0	0	0	16.5670387	0	0	0	0	0	0	0	0	0	0	0	0	0	0	0	20.32156895	15.64443678	7.479927377	40.38885552	0	0	0	0	0	0	0	0	0	0	0	0	0	0	0	0	0	0
Station158_MES_ALL_assembly_NODE_8849_length_10720_cov_2.935396	0	0	0	0	0	0	0	0	0	0	0	0	0	0	0	0	0	0	0	0	0	0	0	0	0	0	0	0	0	5.376104534	0	0	0	0	0	0	0	0	0	0	0	0	0	0	0	0	0	0	0
Station168_SUR_ALL_assembly_NODE_6070_length_14525_cov_16.530546	0	0	0	0	0	0	0	0	0	0	0	39.86052207	8.357986092	79.83603824	0	7.640030063	0	0	0	0	0	0	30.22972625	27.80689147	0	0	0	39.14920616	14.98389085	29.14014003	148.2549869	0	0	0	0	0	0	0	0	0	0	0	0	0	0	0	0	0	0
Station158_DCM_ALL_assembly_NODE_6043_length_14150_cov_10.438099	0	0	0	0	0	0	0	0	0	0	0	19.59386511	0	0	0	0	0	0	0	0	0	0	0	0	0	0	0	20.85390417	14.63155408	8.581830332	41.12880848	0	0	0	0	0	0	0	0	0	0	0	0	0	0	0	0	0	0
Station158_SUR_ALL_assembly_NODE_6816_length_14336_cov_3.579931	0	0	0	0	0	0	0	0	0	0	0	18.13148239	0	0	0	0	0	0	0	0	0	0	0	0	0	0	0	17.42845667	12.69780674	4.787845941	33.07209533	0	0	0	0	0	0	0	0	0	0	0	0	0	0	0	0	0	0
Station194_DCM_ALL_assembly_NODE_5850_length_11361_cov_9.396869	0	0	0	0	0	0	0	0	0	0	0	37.55843912	7.224061074	64.99791989	0	0	0	15.09692931	0	25.76646887	0	282.670955	263.2679901	232.7821991	174.8325624	51.72645046	41.40073506	349.4193332	64.50875788	65.60769594	313.6485128	0	0	0	0	0	0	0	0	0	0	0	0	0	0	0	0	0	0
Station158_DCM_ALL_assembly_NODE_6498_length_13339_cov_8.835441	0	0	0	0	0	0	0	0	0	0	0	19.48848807	0	0	0	0	0	0	0	0	0	0	0	0	0	0	0	20.81645184	15.72242978	6.963596902	37.30971528	0	0	0	0	0	0	0	0	0	0	0	0	0	0	0	0	0	0
Station191_SUR_ALL_assembly_NODE_4111_length_10907_cov_9.153889	0	0	0	0	0	0	0	0	0	0	0	0	0	20.37288512	0	0	0	0	0	0	0	48.77269038	9.642055898	17.69489878	11.44157953	14.27399247	0	0	0	0	0	0	0	0	0	0	0	0	0	0	0	0	0	0	0	0	0	0	0
Station168_IZZ_ALL_assembly_NODE_6975_length_16200_cov_11.758935	0	0	0	0	0	0	0	0	0	0	0	10.64676519	0	31.57108868	0	0	0	0	0	0	0	0	0	8.720973289	6.553541337	0	0	0	0	0	0	0	0	0	0	0	0	0	0	0	0	0	0	0	0	0	0	0	0
Station188_DCM_ALL_assembly_NODE_8839_length_10083_cov_3.986338	0	0	0	0	0	0	0	0	0	0	0	79.61603556	13.65139932	145.683415	0	14.75752957	8.44949579	0	9.289186854	5.571081159	0	0	28.98086246	28.29146255	17.94899924	0	0	40.68763255	22.19447998	53.22770282	273.0052071	0	0	0	0	0	0	0	0	0	0	0	0	0	0	0	0	0	0
Station210_SUR_ALL_assembly_NODE_10836_length_11884_cov_20.457604	0	0	0	0	0	0	0	0	0	0	0	6.178926229	0	8.411656554	0	0	0	0	0	0	0	0	8.209473796	6.696484956	0	0	0	5.42482561	10.40693358	14.78525745	64.49318889	0	0	0	0	0	0	0	0	0	0	0	0	0	0	0	0	0	0
Station188_DCM_ALL_assembly_NODE_7464_length_11408_cov_3.675857	0	0	0	0	0	0	0	0	0	0	0	45.00962726	6.941406296	71.53975451	0	5.605327756	0	0	0	0	0	0	30.81489011	25.4767707	20.64540613	0	0	41.58744873	15.81239538	28.1794072	140.5831663	0	0	0	0	0	0	0	0	0	0	0	0	0	0	0	0	0	0
Station168_IZZ_ALL_assembly_NODE_3613_length_26450_cov_8.218716	0	0	0	0	0	0	0	0	0	0	0	5.660515423	0	28.790017	0	0	0	0	0	0	0	0	0	0	0	0	0	0	0	0	0	0	0	0	0	0	0	0	0	0	0	0	0	0	0	0	0	0	0
Station168_IZZ_ALL_assembly_NODE_6128_length_17871_cov_5.935451	0	0	0	0	0	0	0	0	0	0	0	7.115529119	0	9.583375125	0	0	0	0	0	0	0	0	8.384076314	6.814035892	0	0	0	0	9.232249624	14.55843019	62.27303753	0	0	0	0	0	0	0	0	0	0	0	0	0	0	0	0	0	0
Station193_SUR_ALL_assembly_NODE_4971_length_11364_cov_40.436555	0	0	0	0	0	0	0	0	0	0	0	0	0	0	0	0	23.09181649	0	0	24.14033199	0	0	293.1095939	0	6.631691869	174.4666569	37.46209522	143.6021474	25.97440359	34.2118185	0	0	0	0	0	0	0	0	0	0	0	0	0	0	0	0	0	0	0
Station168_IZZ_ALL_assembly_NODE_6507_length_17092_cov_40.719199	0	0	0	0	0	0	0	0	0	0	0	61.75978619	11.56735754	103.3020883	0	9.209996863	6.952880121	0	0	0	0	29.94700698	30.11788247	25.95872954	20.24440422	0	0	45.21104145	20.59459738	39.72521322	206.6644756	0	0	0	0	0	0	0	0	0	0	0	0	0	0	0	0	0	0
Station193_SUR_ALL_assembly_NODE_2614_length_17828_cov_49.569234	0	0	0	0	0	0	0	0	0	0	0	0	0	0	0	0	21.88066205	0	0	40.92874223	0	0	346.008547	0	19.4432545	48.95881614	26.1463136	213.7359523	32.56002254	19.38179251	38.81652859	0	0	0	0	0	0	0	0	0	0	0	0	0	0	0	0	0	0
Station178_SUR_ALL_assembly_NODE_7980_length_11768_cov_2.793136	0	0	0	0	0	0	0	0	0	0	0	0	0	0	0	0	20.9859036	0	0	19.26935061	0	0	136.0248276	0	0	51.45878093	18.45254705	99.93081275	13.53281068	0	0	0	0	0	0	0	0	0	0	0	0	0	0	0	0	0	0	0	0
Station191_SUR_ALL_assembly_NODE_3161_length_12876_cov_18.570236	0	0	0	0	0	0	0	0	0	0	0	0	0	0	0	0	0	0	0	13.74808928	0	131.0976772	89.9588634	70.59369048	57.99410056	25.33114624	24.14791589	168.7979607	31.91213337	36.62096277	137.2361221	0	0	0	0	0	0	0	0	0	0	0	0	0	0	0	0	0	0
Station201_SUR_ALL_assembly_NODE_6727_length_10972_cov_6.641202	0	0	0	0	0	0	0	0	0	0	0	0	0	0	0	0	10.83068885	0	0	19.07313038	0	0	148.2470039	0	0	41.2454725	15.19971215	123.3817317	20.55765333	8.498859308	0	0	0	0	0	0	0	0	0	0	0	0	0	0	0	0	0	0	0
Station201_DCM_ALL_assembly_NODE_6472_length_12175_cov_6.783498	0	0	0	0	0	0	0	0	0	0	0	0	0	0	0	0	14.73434181	0	0	17.15331868	0	0	164.7490454	0	0	144.4735996	31.62069128	126.3318228	21.94408142	27.21270523	0	0	0	0	0	0	0	0	0	0	0	0	0	0	0	0	0	0	0
Station209_SUR_ALL_assembly_NODE_4197_length_19640_cov_6.417207	0	0	0	0	0	0	0	0	0	0	0	0	0	0	0	0	21.21850164	0	0	31.00104764	0	0	312.8544039	0	5.963782404	202.4727826	43.17297222	181.3153609	31.1123631	44.35398162	0	0	0	0	0	0	0	0	0	0	0	0	0	0	0	0	0	0	0
Station206_SUR_ALL_assembly_NODE_2778_length_20372_cov_19.218930	0	0	0	0	0	0	0	0	0	0	0	0	0	0	0	0	0	0	0	0	0	0	0	0	0	9.162190766	0	66.82327523	13.76576344	7.543498701	51.21702886	0	0	0	0	0	0	0	0	0	0	0	0	0	0	0	0	0	0
Station155_MES_ALL_assembly_NODE_2648_length_31123_cov_58.705903	0	0	0	0	0	0	0	0	0	0	0	980.5060588	22.17435002	0	0	0	0	0	0	0	0	0	0	0	0	0	0	0	4.520172905	261.6837461	1024.239967	0	0	0	0	0	0	0	0	0	0	0	0	0	0	0	0	0	0
Station155_DCM_ALL_assembly_NODE_346_length_105429_cov_541.705554	0	0	0	0	0	0	0	0	0	0	0	950.4596023	20.17989823	0	0	0	0	0	0	8.541916562	0	0	0	0	0	0	0	17.58626861	36.3406303	612.1769308	2816.131706	0	0	0	0	0	0	0	0	0	0	0	0	0	0	0	0	0	0
Station155_MES_ALL_assembly_NODE_8414_length_13411_cov_38.242662	0	0	0	0	0	0	0	0	0	0	0	299.0239213	5.944676288	0	0	0	0	0	0	0	0	0	0	0	0	0	0	5.124886883	11.61548291	224.4064766	1023.048731	0	0	0	0	0	0	0	0	0	0	0	0	0	0	0	0	0	0
Station85_SUR_COMBINED_FINAL_NODE_760_length_38203_cov_39.246487	0	0	0	0	0	0	0	0	0	0	0	0	0	0	0	0	0	0	0	0	0	0	0	0	0	0	0	0	0	0	0	0	0	0	0	0	0	0	0	0	0	0	0	0	0	0	0	0	0
Station84_SUR_COMBINED_FINAL_NODE_1392_length_29540_cov_7.823096	0	0	0	0	0	0	0	0	0	0	0	0	0	0	0	0	0	0	0	0	0	0	0	0	0	0	0	0	0	0	0	0	0	0	0	0	0	0	0	0	0	0	0	0	0	0	0	0	0
Station209_SUR_ALL_assembly_NODE_4158_length_19745_cov_64.531793	0	0	0	0	0	0	0	0	0	0	0	0	0	0	0	0	0	0	0	161.7816097	0	44.90328555	5.794840184	49.01046798	60.0080782	186.1511182	27.06646396	28.59373178	30.76823612	153.3274683	111.942892	0	0	0	0	0	0	0	0	0	0	0	0	0	0	0	0	0	0
Station201_MES_ALL_assembly_NODE_278_length_103409_cov_14.199615	0	0	0	0	0	0	0	0	0	0	0	0	0	0	0	0	0	0	0	437.4360659	0	158.7425169	15.3061195	135.5222966	183.651188	518.3128769	64.84303004	63.4560869	66.76097662	275.0337242	108.8406465	0	0	0	0	0	0	0	0	0	0	0	0	0	0	0	0	0	0
Station206_MES_ALL_assembly_NODE_9501_length_10769_cov_44.797368	0	0	0	0	0	0	0	0	0	0	0	22.35798584	0	0	0	0	0	0	0	310.924277	0	119.4945154	17.60575386	107.105011	139.9445421	379.0094172	52.12376065	61.5165685	59.77718291	211.2749689	104.8881863	0	0	0	0	0	0	0	0	0	0	0	0	0	0	0	0	0	0
Station66_DCM_ALL_assembly_NODE_869_length_23888_cov_4.477237	0	0	0	0	0	0	0	0	0	0	0	0	0	0	0	0	0	0	0	0	0	0	0	0	0	0	0	0	0	0	0	0	0	0	0	0	0	0	0	0	0	0	0	0	0	0	0	0	0
Station67_SUR_ALL_assembly_NODE_1528_length_17148_cov_5.743872	0	0	0	0	0	0	0	0	0	0	0	0	0	21.20356945	0	26.78008673	0	0	0	0	0	0	0	0	0	0	0	0	0	0	0	0	0	0	0	0	0	0	0	0	0	0	0	0	0	0	0	0	0
Station155_DCM_ALL_assembly_NODE_246_length_140190_cov_15.784793	0	0	0	0	0	0	0	0	0	0	0	12.79151949	0	12.94248421	0	13.70455134	8.386843119	0	0	0	0	0	0	0	0	0	0	5.588079345	0	12.16779025	66.94380781	0	0	0	0	0	0	0	0	0	0	0	0	0	0	0	0	0	0
Station201_DCM_ALL_assembly_NODE_386_length_61900_cov_7.940998	0	0	0	0	0	0	0	0	0	0	0	0	0	0	0	25.77144442	9.591732291	0	0	0	0	0	33.85956534	17.26779704	0	16.08934095	9.451357119	10.73281276	0	10.36839347	14.64170958	0	0	0	0	0	0	0	0	0	0	0	0	0	0	0	0	0	0
Station210_SUR_ALL_assembly_NODE_12831_length_10311_cov_10.672874	0	0	0	0	0	0	0	0	0	0	0	6.604487337	0	15.99927738	0	11.77712614	7.344459312	0	0	0	0	0	0	0	0	0	0	0	0	6.826605175	35.69819717	0	0	0	0	0	0	0	0	0	0	0	0	0	0	0	0	0	0
Station193_SUR_ALL_assembly_NODE_829_length_36209_cov_7.133263	0	0	0	0	0	0	0	0	0	0	0	0	0	0	0	26.8794467	8.327323082	0	0	0	0	0	37.89926455	21.62153539	0	18.51106387	10.48997253	10.85989459	0	10.3806302	15.50859519	0	0	0	0	0	0	0	0	0	0	0	0	0	0	0	0	0	0
Station205_MES_ALL_assembly_NODE_495_length_53047_cov_6.887191	0	0	0	0	0	0	0	0	0	0	0	0	0	0	0	21.38179191	7.653415294	0	0	0	0	0	31.10449188	17.99661284	5.028965384	14.46513597	9.151963628	9.211992175	0	9.433626387	13.08108152	0	0	0	0	0	0	0	0	0	0	0	0	0	0	0	0	0	0
Station193_SUR_ALL_assembly_NODE_741_length_39231_cov_4.320707	0	0	0	0	0	0	0	0	0	0	0	0	0	0	0	0	0	0	0	0	0	7.474694304	17.02199243	20.23661122	7.38671996	4.374337829	0	0	0	0	0	0	0	0	0	0	0	0	0	0	0	0	0	0	0	0	0	0	0
Station201_DCM_ALL_assembly_NODE_1043_length_36429_cov_7.522764	0	0	0	0	0	0	0	0	0	0	0	0	0	0	0	22.03020482	7.425907784	0	0	0	0	4.882229813	32.39192249	16.14279105	0	14.25957949	8.230951708	9.843239954	0	8.915206714	13.91521031	0	0	0	0	0	0	0	0	0	0	0	0	0	0	0	0	0	0
Station201_SUR_ALL_assembly_NODE_7183_length_10437_cov_3.922462	0	0	0	0	0	0	0	0	0	0	0	0	6.533788352	8.846162339	0	53.16273355	16.93893266	0	8.140473597	0	0	10.0331683	62.55222846	38.7717815	11.63289887	30.51261066	16.98013416	18.73928813	4.126445115	18.98663554	27.67394835	0	0	0	0	0	0	0	0	0	0	0	0	0	0	0	0	0	0
Station168_DCM_ALL_assembly_NODE_4972_length_19060_cov_4.544488	0	0	0	0	0	0	0	0	0	0	0	0	0	20.07096031	0	6.620303771	8.309310439	0	0	0	0	0	0	0	0	0	0	0	0	0	0	0	0	0	0	0	0	0	0	0	0	0	0	0	0	0	0	0	0
Station66_DCM_ALL_assembly_NODE_1554_length_15380_cov_4.668777	0	0	0	0	0	0	0	0	0	0	0	0	0	0	0	0	0	0	0	0	0	0	0	0	0	0	0	0	0	0	0	0	0	0	0	0	0	0	0	0	0	0	0	0	0	0	0	0	0
Station188_DCM_ALL_assembly_NODE_6219_length_13060_cov_7.156248	0	0	0	0	0	0	0	0	0	0	0	11.85123209	10.68633417	29.59332472	0	59.18766917	33.67032834	5.476000251	22.39968546	10.24802739	0	0	0	0	0	0	0	0	0	0	9.860970004	0	0	0	0	0	0	0	0	0	0	0	0	0	0	0	0	0	0
Station168_IZZ_ALL_assembly_NODE_5298_length_19904_cov_6.778881	0	0	0	0	0	0	0	0	0	0	0	0	0	12.385957	0	20.44994576	5.291018033	0	0	0	0	0	0	0	0	0	0	0	0	0	0	0	0	0	0	0	0	0	0	0	0	0	0	0	0	0	0	0	0
Station155_DCM_ALL_assembly_NODE_2956_length_24754_cov_15.038220	0	0	0	0	0	0	0	0	0	0	0	9.294917828	0	22.16175052	0	22.52462957	11.23714805	0	0	0	0	0	0	0	0	0	0	4.958432094	0	8.19323942	48.93955308	0	0	0	0	0	0	0	0	0	0	0	0	0	0	0	0	0	0
Station168_IZZ_ALL_assembly_NODE_4818_length_21363_cov_8.170218	0	0	0	0	0	0	0	0	0	0	0	0	0	32.24846403	0	12.38436998	13.21814718	0	0	0	0	0	0	0	0	0	0	0	0	0	5.93190751	0	0	0	0	0	0	0	0	0	0	0	0	0	0	0	0	0	0
Station168_DCM_ALL_assembly_NODE_6000_length_16406_cov_3.035044	0	0	0	0	0	0	0	0	0	0	0	0	0	12.21543987	0	20.75238011	0	0	0	0	0	0	0	0	0	0	0	0	0	0	0	0	0	0	0	0	0	0	0	0	0	0	0	0	0	0	0	0	0
Station194_DCM_ALL_assembly_NODE_3639_length_15975_cov_3.698304	0	0	0	0	0	0	0	0	0	0	0	0	0	0	0	0	0	0	0	0	0	14.73028769	30.18099181	39.16274721	13.7361304	9.377012723	5.076765891	0	0	0	0	0	0	0	0	0	0	0	0	0	0	0	0	0	0	0	0	0	0
Station193_SUR_ALL_assembly_NODE_2155_length_20421_cov_7.913434	0	0	0	0	0	0	0	0	0	0	0	0	0	0	0	20.19184733	7.59232894	0	0	0	0	5.771494741	37.36774363	21.81571212	5.965917665	16.18439795	9.547852288	8.99688137	0	9.443177009	15.21875591	0	0	0	0	0	0	0	0	0	0	0	0	0	0	0	0	0	0
Station194_DCM_ALL_assembly_NODE_6899_length_10132_cov_5.383745	0	0	0	0	0	0	0	0	0	0	0	0	0	0	0	0	0	0	0	0	0	17.08573736	41.03299407	51.1350923	15.89445165	14.47543095	8.874540019	0	0	6.131200547	5.71928071	0	0	0	0	0	0	0	0	0	0	0	0	0	0	0	0	0	0
Station206_SUR_ALL_assembly_NODE_5790_length_11967_cov_19.349983	0	0	0	0	0	0	0	0	0	0	0	34.97485947	15.08186392	33.92782303	0	176.935575	26.25146898	0	27.08108232	31.80253515	0	0	0	0	0	8.79122825	0	58.65514665	17.02402338	57.86870796	152.6078406	0	0	0	0	0	0	0	0	0	0	0	0	0	0	0	0	0	0
Station189_MES_ALL_assembly_NODE_9948_length_10631_cov_60.810136	0	0	0	0	0	0	0	0	0	0	0	33.44099722	9.806633155	28.95388551	0	125.2731375	17.9918891	0	19.81719962	17.56629889	0	0	0	0	0	6.006435633	0	41.34865012	10.05801755	45.12668659	115.7093403	0	0	0	0	0	0	0	0	0	0	0	0	0	0	0	0	0	0
Station78_MES_COMBINED_FINAL_NODE_3651_length_16222_cov_93.216800	0	0	0	0	0	0	0	0	0	0	0	8.94488921	9.374220933	0	0	154.1631393	13.2271535	0	0	0	0	0	0	0	0	0	0	73.69849824	11.16120793	22.01985324	49.56222496	0	0	0	0	0	0	0	0	0	0	0	0	0	0	0	0	0	0
Station209_MES_ALL_assembly_NODE_9579_length_11176_cov_25.550130	0	0	0	0	0	0	0	0	0	0	0	5.68446475	5.503338125	8.01899786	0	108.2572467	8.43500736	0	0	0	0	0	0	0	0	0	0	51.46397964	9.466570681	12.36865176	32.14437564	0	0	0	0	0	0	0	0	0	0	0	0	0	0	0	0	0	0
Station206_MES_ALL_assembly_NODE_7496_length_12974_cov_5.370075	0	0	0	0	0	0	0	0	0	0	0	7.834745815	5.180020729	0	0	99.35364277	8.49296108	0	0	0	0	0	0	0	0	0	0	50.69060508	8.159503882	14.54649192	37.82885224	0	0	0	0	0	0	0	0	0	0	0	0	0	0	0	0	0	0
Station206_SUR_ALL_assembly_NODE_4240_length_14941_cov_20.998455	0	0	0	0	0	0	0	0	0	0	0	10.98537183	11.8265404	11.48800445	0	196.4568414	16.50114712	0	9.632239473	16.55504365	0	0	0	0	0	17.98258813	0	81.52923577	10.57147143	21.15014977	46.81123778	0	0	0	0	0	0	0	0	0	0	0	0	0	0	0	0	0	0
Station206_MES_ALL_assembly_NODE_6652_length_14246_cov_6.048834	0	0	0	0	0	0	0	0	0	0	0	9.653420822	14.21505593	12.27918825	0	189.6496934	17.65826363	0	12.85800474	12.49560116	0	0	0	0	0	18.76500676	6.538409223	85.31448171	9.779910955	23.59689962	44.19040043	0	0	0	0	0	0	0	0	0	0	0	0	0	0	0	0	0	0
Station155_MES_ALL_assembly_NODE_2194_length_34856_cov_31.677624	0	0	0	0	0	0	0	0	0	0	0	40.95629587	15.04087071	36.28768613	0	155.4936129	23.62358103	0	25.71823999	29.0314161	0	0	0	0	0	9.007422871	0	59.91956284	13.57180717	59.18221687	161.8970288	0	0	0	0	0	0	0	0	0	0	0	0	0	0	0	0	0	0
Station68_MES_COMBINED_FINAL_NODE_1162_length_35590_cov_103.003405	0	0	0	0	0	0	0	0	0	0	0	10.87815253	12.92608402	15.58589069	0	207.1853438	19.30837834	0	0	10.99051773	0	0	0	0	0	0	0	108.1604016	16.82972505	26.72681736	64.39404104	0	0	0	0	0	0	0	0	0	0	0	0	0	0	0	0	0	0
Station209_MES_ALL_assembly_NODE_5601_length_17019_cov_31.056119	0	0	0	0	0	0	0	0	0	0	0	18.68415916	7.509360576	16.86281363	0	86.05405261	12.92250489	0	13.53295742	14.33718698	0	0	0	0	0	0	0	32.26053872	7.638182291	28.63753857	78.16915749	0	0	0	0	0	0	0	0	0	0	0	0	0	0	0	0	0	0
Station168_IZZ_ALL_assembly_NODE_7644_length_15059_cov_9.757665	0	0	0	0	0	0	0	0	0	0	0	26.65523191	9.644313277	24.40311205	0	103.8683859	18.41205358	0	17.44259742	17.6589463	0	0	0	0	0	0	0	41.36625592	9.176833549	36.89494623	101.9491399	0	0	0	0	0	0	0	0	0	0	0	0	0	0	0	0	0	0
Station30_DCM_ALL_assembly_NODE_1637_length_13067_cov_3.594759	0	0	0	0	0	0	0	0	0	0	0	0	0	0	0	0	0	0	0	0	0	0	0	0	0	0	0	0	0	0	0	0	0	0	0	0	0	0	0	0	0	0	0	0	0	0	0	0	0
Station194_SUR_ALL_assembly_NODE_373_length_57019_cov_6.500316	0	0	0	0	0	0	0	0	0	0	0	0	0	0	0	0	0	0	0	0	0	0	7.146431962	64.96038843	57.91637708	427.9891665	77.77984433	11.89063386	0	14.52798759	6.952048196	0	0	0	0	0	0	0	0	0	0	0	0	0	0	0	0	0	0
Station188_DCM_ALL_assembly_NODE_5559_length_14171_cov_3.879782	0	0	0	0	0	0	0	0	0	0	0	8.679235912	12.44408324	10.38081644	0	172.1441282	16.99923585	0	11.96356976	14.11998998	0	0	0	0	0	37.33646786	9.529328662	74.73820047	10.83350052	21.41338878	38.71153131	0	0	0	0	0	0	0	0	0	0	0	0	0	0	0	0	0	0
Station155_MES_ALL_assembly_NODE_9007_length_12725_cov_13.551776	0	0	0	0	0	0	0	0	0	0	0	4.903716707	0	0	0	22.74235063	0	0	0	0	0	0	0	0	0	0	0	5.296783464	0	6.278041352	17.74717226	0	0	0	0	0	0	0	0	0	0	0	0	0	0	0	0	0	0
Station201_DCM_ALL_assembly_NODE_403_length_60706_cov_100.242519	0	0	0	0	0	0	0	0	0	0	0	0	0	0	0	0	0	0	0	0	0	0	0	10.44679517	15.35850128	1009.555099	66.66566869	13.48475858	0	17.92532273	10.3058192	0	0	0	0	0	0	0	0	0	0	0	0	0	0	0	0	0	0
Station178_SUR_ALL_assembly_NODE_6823_length_13357_cov_3.178920	0	0	0	0	0	0	0	0	0	0	0	6.76513205	12.93203465	9.544656788	0	168.0862034	16.77211992	0	10.51284529	15.67751534	0	0	0	0	0	32.6175913	7.928973525	71.09476121	10.05254436	21.30594428	40.77755018	0	0	0	0	0	0	0	0	0	0	0	0	0	0	0	0	0	0
Station193_SUR_ALL_assembly_NODE_1688_length_23585_cov_9.089588	0	0	0	0	0	0	0	0	0	0	0	11.65816367	36.93587185	29.60896849	61.79455582	405.7972279	65.3193249	0	66.54016337	47.30087389	0	19.33416289	74.98301614	43.16513887	34.63563252	104.998864	39.29981124	88.09331637	13.67306124	51.93896583	32.22158813	0	0	0	0	0	0	0	0	0	0	0	0	0	0	0	0	0	0
Station163_SUR_ALL_assembly_NODE_433_length_55847_cov_22.968508	0	0	0	0	0	0	0	0	0	0	0	50.1439944	153.4825365	250.9566187	484.431289	2647.927935	267.0781537	11.46782973	376.8912582	190.0499957	0	0	0	22.57805171	25.0790609	78.43163362	43.13204793	144.7074712	36.05670843	103.2204311	71.15013331	0	0	0	0	0	0	0	0	0	0	0	0	0	0	0	0	0	0
Station68_MES_DO_NOT_POOL_NODE_1975_length_23276_cov_29.840877	0	0	0	0	0	0	0	0	0	0	0	15.57811574	33.56550288	47.70724907	101.6733164	488.482146	51.51929104	0	84.93474296	38.33417768	0	0	0	20.67198506	21.4486911	58.78571958	33.23612378	52.06641793	11.60864142	30.6479444	19.71053362	0	0	0	0	0	0	0	0	0	0	0	0	0	0	0	0	0	0
Station168_DCM_ALL_assembly_NODE_8296_length_12503_cov_20.642031	0	0	0	0	0	0	0	0	0	0	0	20.96634574	25.52223884	126.08255	72.1534394	366.2571034	61.47519198	0	83.19985137	47.46082178	0	0	0	0	0	0	0	0	0	21.70199662	13.09248791	0	0	0	0	0	0	0	0	0	0	0	0	0	0	0	0	0	0
Station193_SUR_ALL_assembly_NODE_2367_length_19202_cov_21.408106	0	0	0	0	0	0	0	0	0	0	0	15.56300924	0	0	86.2008577	51.28597798	14.67677967	0	84.65771347	40.43884719	0	62.67939749	131.6506489	76.4886522	63.38734137	29.87226278	24.70103998	19.86861986	61.89291391	34.72605978	26.39964991	0	0	0	0	0	0	0	0	0	0	0	0	0	0	0	0	0	0
Station191_SUR_ALL_assembly_NODE_3745_length_11563_cov_8.162322	0	0	0	0	0	0	0	0	0	0	0	9.701687926	0	0	62.75107275	44.29831939	10.20846952	0	56.51580004	26.92325047	0	55.08206179	110.6664415	64.32779024	54.02507845	23.04600342	20.91748166	16.03119675	43.26421888	26.3835919	17.49974135	0	0	0	0	0	0	0	0	0	0	0	0	0	0	0	0	0	0
Station205_SUR_ALL_assembly_NODE_4475_length_11193_cov_7.744389	0	0	0	0	0	0	0	0	0	0	0	0	0	0	0	51.18543043	8.015234467	0	12.8495288	12.0974795	0	0	0	26.12504234	29.15655423	174.8129114	70.89077856	11.33108969	6.964979606	31.63046458	5.132875299	0	0	0	0	0	0	0	0	0	0	0	0	0	0	0	0	0	0
Station175_SUR_ALL_assembly_NODE_1228_length_51430_cov_69.348496	0	0	0	0	0	0	0	0	0	0	0	111.0301829	19.08134638	47.35682856	66.69230358	264.3644372	32.30763276	0	77.48617393	48.60274483	0	0	0	0	0	0	0	22.78830089	20.47726581	36.1974524	40.79100387	0	0	0	0	0	0	0	0	0	0	0	0	0	0	0	0	0	0
Station158_SUR_ALL_assembly_NODE_3678_length_23733_cov_22.343483	0	0	0	0	0	0	0	0	0	0	0	144.2368451	21.46688659	34.20354452	39.56144051	184.5993564	32.68903089	0	51.55335877	26.09073481	0	0	0	0	0	0	0	44.34931781	14.98833782	34.97109291	81.48315236	0	0	0	0	0	0	0	0	0	0	0	0	0	0	0	0	0	0
Station168_IZZ_ALL_assembly_NODE_7508_length_15312_cov_8.798388	0	0	0	0	0	0	0	0	0	0	0	131.5978644	21.60606515	31.61528234	40.39740896	183.3670552	32.84566257	0	55.65259221	28.42090462	0	0	0	0	0	0	0	46.05483919	16.76096806	35.05794387	80.71278236	0	0	0	0	0	0	0	0	0	0	0	0	0	0	0	0	0	0
Station25_DCM_ALL_assembly_NODE_2288_length_12810_cov_4.077617	0	0	0	0	0	0	0	0	0	0	0	0	0	0	0	44.91625136	0	0	0	0	0	0	0	0	0	0	0	25.95478315	0	0	0	31.36005493	28.12448449	0	0	0	0	0	0	0	0	0	0	0	0	0	0	0	0
Station188_DCM_ALL_assembly_NODE_3361_length_19816_cov_18.940742	0	0	0	0	0	0	0	0	0	0	0	71.71349472	10.97857607	26.27449835	31.62885387	161.4468985	20.37464848	0	52.31663969	30.90577813	0	0	0	0	0	0	0	13.12656068	13.40555895	21.84167446	22.25386602	0	0	0	0	0	0	0	0	0	0	0	0	0	0	0	0	0	0
Station155_DCM_ALL_assembly_NODE_3556_length_21390_cov_117.536677	0	0	0	0	0	0	0	0	0	0	0	57.67661026	10.2347477	22.90482972	32.61022615	125.5205478	16.21059536	0	40.13492594	22.06319449	0	0	0	0	0	0	0	12.62047409	9.675920296	19.45073606	23.03242522	0	0	0	0	0	0	0	0	0	0	0	0	0	0	0	0	0	0
Station34_DCM_ALL_assembly_NODE_1995_length_12252_cov_12.990735	0	0	0	0	0	0	0	0	0	0	0	0	0	0	0	0	0	0	0	0	0	0	0	0	0	0	0	0	0	0	0	0	0	0	48.82126109	0	0	0	0	0	0	0	0	0	0	0	0	0	0
Station123_MXL_ALL_assembly_NODE_1895_length_16855_cov_56.065119	0	0	0	0	0	0	0	0	0	0	0	0	0	0	0	0	0	0	0	0	0	0	0	0	0	0	0	0	0	0	0	0	0	0	68.86989518	0	0	0	0	0	0	0	0	0	0	0	0	0	37.125749
Station78_SUR_ALL_assembly_NODE_1683_length_11216_cov_5.203297	0	0	0	0	0	0	0	0	0	0	0	19.4641703	0	0	0	35.51030554	0	0	0	0	0	0	0	0	0	0	0	0	0	0	0	0	0	0	0	0	0	0	0	0	0	0	0	0	0	0	0	0	0
Station68_SUR_ALL_assembly_NODE_955_length_24859_cov_5.046525	0	0	0	0	0	0	0	0	0	0	0	0	0	0	0	23.63500699	0	0	0	0	0	0	0	0	0	0	0	0	0	0	0	0	0	0	0	0	0	0	0	0	0	0	0	0	0	0	0	0	0
Station30_DCM_ALL_assembly_NODE_1572_length_13489_cov_5.896382	0	0	0	0	0	0	0	0	0	0	0	36.00210135	0	0	0	91.89451912	0	0	0	0	0	0	0	0	0	0	0	0	0	0	19.87870475	0	28.59651991	0	0	0	0	0	0	0	0	0	0	0	0	0	0	0	0
Station34_DCM_ALL_assembly_NODE_368_length_34042_cov_25.973549	0	0	0	0	0	0	0	0	0	0	0	0	0	0	0	0	0	0	0	0	0	0	0	0	0	0	0	0	0	0	0	0	0	25.80370731	123.5997504	0	0	0	0	0	0	0	0	0	0	0	0	0	45.95712381
Station209_MES_ALL_assembly_NODE_3566_length_24156_cov_28.241484	0	0	0	0	0	0	0	0	0	0	0	68.25484353	10.34252017	24.59279279	34.12060324	141.9648218	16.93658318	0	43.7590605	28.3579743	0	0	0	0	0	0	0	13.1099152	11.86827599	22.27592928	23.56764812	0	0	0	0	0	0	0	0	0	0	0	0	0	0	0	0	0	0
Station175_SUR_ALL_assembly_NODE_320_length_113662_cov_12.935136	0	0	0	0	0	0	0	0	0	0	0	0	0	0	28.4867227	85.36644991	42.08614832	0	61.88687095	113.8649802	0	154.8092651	1101.068369	845.3758244	510.7854717	0	90.83383134	477.9886925	48.39362654	34.02737212	20.47037465	0	0	0	0	0	0	0	0	0	0	0	0	0	0	0	0	0	0
Station193_SUR_ALL_assembly_NODE_500_length_50527_cov_368.168707	0	0	0	0	0	0	0	0	0	0	0	0	0	34.4319436	0	0	10.59926555	0	10.78585985	23.54205695	0	9.740115081	2689.558249	313.7434467	129.1759966	79.3389647	162.6223596	139.8239438	13.35322155	103.9540382	25.47046787	0	0	0	0	0	0	0	0	0	0	0	0	0	0	0	0	0	0
Station201_SUR_ALL_assembly_NODE_2638_length_21604_cov_33.941111	0	0	0	0	0	0	0	0	0	0	0	7.551406861	0	13.72115299	0	0	18.60666843	0	19.20514735	27.51540728	0	0	140.9473564	97.5010996	29.26246315	201.6107494	342.3071327	189.9284359	21.94202897	228.9003424	55.37772881	0	0	0	0	0	0	0	0	0	0	0	0	0	0	0	0	0	0
Station206_SUR_ALL_assembly_NODE_2824_length_20098_cov_43.092102	0	0	0	0	0	0	0	0	0	0	0	0	0	66.96082226	0	12.65315653	12.72436582	0	21.02524447	78.96181583	0	35.25549601	255.4781934	138.6883351	83.24526345	0	114.3347127	140.3748451	27.04988593	26.3018147	11.26717311	0	0	0	0	0	0	0	0	0	0	0	0	0	0	0	0	0	0
Station189_DCM_ALL_assembly_NODE_3152_length_17510_cov_3.758751	0	0	0	0	0	0	0	0	0	0	0	0	0	43.69853233	0	10.13907202	8.883757113	0	13.40537218	57.31728275	0	23.96743527	163.1299402	91.27830138	55.45442179	0	87.42720727	91.94546433	18.10771551	14.86345317	8.093857038	0	0	0	0	0	0	0	0	0	0	0	0	0	0	0	0	0	0
Station210_SUR_ALL_assembly_NODE_10519_length_12174_cov_4.587672	0	0	0	0	0	0	0	0	0	0	0	0	0	0	0	0	0	0	0	0	0	0	0	0	0	16.24067719	20.05807157	31.00892675	15.8322357	202.9557807	27.09046766	0	0	0	0	0	0	0	0	0	0	0	0	0	0	0	0	0	0
Station168_DCM_ALL_assembly_NODE_6831_length_14769_cov_8.896425	0	0	0	0	0	0	0	0	0	0	0	0	0	41.18027603	0	0	0	0	0	12.82336323	0	16.52810945	167.7484923	105.3974748	62.85822384	0	19.28094084	32.83032627	6.135790934	0	0	0	0	0	0	0	0	0	0	0	0	0	0	0	0	0	0	0	0
Station168_SUR_ALL_assembly_NODE_6322_length_14030_cov_9.584043	0	0	0	0	0	0	0	0	0	0	0	0	0	40.45049403	0	0	0	0	0	13.59688172	0	19.49309143	166.5830731	118.5832068	70.89662528	0	18.77261807	40.62745274	8.43692633	0	0	0	0	0	0	0	0	0	0	0	0	0	0	0	0	0	0	0	0
Station201_DCM_ALL_assembly_NODE_5416_length_13636_cov_43.479862	0	0	0	0	0	0	0	0	0	0	0	0	0	12.0414029	0	12.05778838	12.61863944	0	17.15396927	56.05430624	0	29.41004897	209.6814957	130.94347	72.9259768	0	114.9046372	134.5287608	21.35844981	35.78826796	13.83887524	0	0	0	0	0	0	0	0	0	0	0	0	0	0	0	0	0	0
Station168_IZZ_ALL_assembly_NODE_10563_length_11619_cov_24.137842	0	0	0	0	0	0	0	0	0	0	0	0	0	85.50064832	0	14.95268682	14.45201321	0	25.98768574	95.99014791	0	51.28982458	352.58419	206.0445858	124.8315957	4.512633753	127.4589171	182.3710684	33.70220941	24.77580446	11.0361206	0	0	0	0	0	0	0	0	0	0	0	0	0	0	0	0	0	0
Station206_SUR_ALL_assembly_NODE_5527_length_12351_cov_65.833848	0	0	0	0	0	0	0	0	0	0	0	14.21226723	0	43.20770896	0	0	23.59107996	0	22.63388913	32.13291932	0	11.20446249	489.422427	133.2914411	50.2294395	216.8963955	400.5148276	322.5292022	29.68864889	243.2235886	60.49685794	0	0	0	0	0	0	0	0	0	0	0	0	0	0	0	0	0	0
Station206_SUR_ALL_assembly_NODE_4025_length_15567_cov_26.043386	0	0	0	0	0	0	0	0	0	0	0	0	0	0	0	0	0	0	0	0	0	0	13.72067254	0	0	0	21.35429461	181.6527519	11.60864142	0	0	0	0	0	0	0	0	0	0	0	0	0	0	0	0	0	0	0	0
Station67_SUR_ALL_assembly_NODE_1700_length_16054_cov_8.769236	0	0	0	0	0	0	0	0	0	0	0	0	0	0	0	0	0	0	0	0	0	0	0	0	0	0	0	0	0	0	0	0	0	0	0	0	0	0	0	0	0	0	0	0	0	0	0	0	0
Station173_DCM_ALL_assembly_NODE_1104_length_60721_cov_166.221788	0	0	0	0	0	0	0	0	0	0	0	729.2956783	261.5631119	311.4334882	570.4183906	2635.497249	490.425135	147.7908748	877.3617578	1294.071079	0	25.71197462	43.87677122	49.06532508	54.50551205	79.79365974	144.1624892	821.2604021	455.6887765	667.7887075	1289.620149	0	0	0	0	0	0	0	0	0	0	0	0	0	0	0	0	0	0
Station84_SUR_COMBINED_FINAL_NODE_2564_length_18491_cov_11.971143	0	0	0	0	0	0	0	0	0	0	0	0	0	0	0	0	0	19.43194744	22.83285073	85.54502626	0	113.9044564	176.2766683	219.5477053	221.2360422	171.5912684	75.7151062	55.41728089	62.29314111	61.56479848	61.01891962	0	0	0	0	0	0	0	0	0	0	0	0	0	0	0	0	0	0
Station158_SUR_ALL_assembly_NODE_5251_length_17686_cov_61.852362	0	0	0	0	0	0	0	0	0	0	0	284.5548436	39.21727609	117.1440894	226.748364	255.6369893	144.8733366	219.8378497	476.2431332	950.3609808	0	1119.861521	1320.17209	1508.039618	1649.910189	693.7750585	389.0629188	419.1965407	389.3352106	481.0003383	740.2960324	0	0	0	0	0	0	0	0	0	0	0	0	0	0	0	0	0	0
Station188_SUR_ALL_assembly_NODE_3038_length_20872_cov_113.986405	0	0	0	0	0	0	0	0	0	0	0	76.13638265	16.62142333	66.12974684	316.8983234	193.5975701	178.8142461	329.3328665	725.636142	1430.753981	0	1507.078062	1047.148798	1373.706327	1635.683376	732.7583803	410.5968495	307.478168	291.8261803	382.0821638	386.8023686	0	0	0	0	0	0	0	0	0	0	0	0	0	0	0	0	0	0
Station180_SUR_ALL_assembly_NODE_8322_length_14904_cov_88.924641	0	0	0	0	0	0	0	0	0	0	0	0	0	0	0	0	0	491.3005668	28.76511826	3084.732723	0	2826.515253	737.0508699	947.2785535	866.8726057	247.6756462	145.1851657	26.94102778	27.09469769	79.12630222	31.03561609	0	0	0	0	0	0	0	0	0	0	0	0	0	0	0	0	0	0
Station210_MES_ALL_assembly_NODE_6293_length_11998_cov_29.089174	0	0	0	0	0	0	0	0	0	0	0	45.15221787	9.144130025	24.31941787	76.37926406	123.4909916	52.21160305	90.36426718	160.4290704	359.3736292	0	0	579.3024037	682.9291391	737.7926958	323.801547	171.4374517	132.4916103	113.2923494	144.7342966	193.7226105	0	0	0	0	0	0	0	0	0	0	0	0	0	0	0	0	0	0
Station175_SUR_ALL_assembly_NODE_10897_length_10763_cov_34.093668	0	0	0	0	0	0	0	0	0	0	0	40.58158102	13.05865076	25.52555274	58.89600714	140.8160463	33.48589454	23.84639255	80.75342671	113.914363	0	0	0	130.8555245	0	71.44408621	34.94891302	40.99781464	33.94234573	48.94096605	72.04655854	0	0	0	0	0	0	0	0	0	0	0	0	0	0	0	0	0	0
Station78_DCM_ALL_assembly_NODE_1389_length_17785_cov_7.184884	0	0	0	0	0	0	0	0	0	0	0	0	0	0	0	0	0	0	0	0	0	0	0	0	0	0	0	0	0	0	0	44.72911296	37.07780677	0	0	0	0	0	0	0	0	0	0	0	0	0	0	0	0
Station76_MES_COMBINED_FINAL_NODE_4216_length_15129_cov_12.379793	0	0	0	0	0	0	0	0	0	0	0	0	0	0	0	0	0	0	0	0	0	0	38.82907555	44.10946472	50.38189709	0	0	0	0	0	0	0	0	0	0	0	0	0	0	0	0	0	0	0	0	0	0	0	0
Station189_DCM_ALL_assembly_NODE_5189_length_12825_cov_268.948081	0	0	0	0	0	0	0	0	0	0	0	0	0	0	0	0	0	424.8871075	10.18496014	2709.553095	0	1574.001678	383.188365	457.5996693	387.9682806	105.0390145	67.27608678	0	10.46645455	37.57184653	9.128036357	0	0	0	0	0	0	0	0	0	0	0	0	0	0	0	0	0	0
Station175_ZZZ_ALL_assembly_NODE_3350_length_16286_cov_44.188158	0	0	0	0	0	0	0	0	0	0	0	17.91372775	11.75050461	0	0	10.01398137	29.93348812	0	17.19411847	15.70286227	0	339.9472412	59.60326907	531.5161329	209.0599331	42.12397763	34.68010505	160.8004483	76.79094406	55.0270996	67.75804854	0	0	0	0	0	0	0	0	0	0	0	0	0	0	0	0	0	0
Station163_SUR_ALL_assembly_NODE_2964_length_13641_cov_3.564331	0	0	0	0	0	0	0	0	0	0	0	36.02052391	17.69418913	116.4225204	36.11690252	12.78774773	33.4471282	0	27.64004842	27.23134681	0	470.5759414	89.16613992	673.1667516	261.1671206	67.0807297	51.43063241	223.964279	103.9619244	66.16670576	91.76908349	0	0	0	0	0	0	0	0	0	0	0	0	0	0	0	0	0	0
Station23_DCM_ALL_assembly_NODE_990_length_17863_cov_4.476864	0	0	0	0	0	0	0	0	0	0	0	0	0	0	0	0	0	0	0	0	0	0	0	0	0	0	0	0	0	0	0	59.39391183	32.06770723	0	0	0	0	0	0	0	0	0	0	0	0	0	0	0	0
Station194_SUR_ALL_assembly_NODE_541_length_45080_cov_96.046219	0	0	0	0	0	0	0	0	0	0	0	0	0	0	0	0	0	0	0	0	0	23.84249722	257.3770835	767.293704	783.7802269	26.32220984	31.13778465	77.11146164	57.27867051	19.71666117	39.31753232	0	0	0	0	0	0	0	0	0	0	0	0	0	0	0	0	0	0
Station23_DCM_ALL_assembly_NODE_192_length_36245_cov_3.690301	0	0	0	0	0	0	0	0	0	0	0	0	0	0	0	0	0	0	0	0	0	0	0	0	0	0	0	0	0	0	0	50.15177103	28.53703577	0	0	0	0	0	0	0	0	0	0	0	0	0	0	0	0
Station124_SUR_ALL_assembly_NODE_900_length_20410_cov_3.557406	0	0	37.61982548	0	0	103.0610958	53.11595181	72.33783606	0	0	0	0	0	0	0	0	0	0	0	0	0	0	0	0	0	0	0	0	0	0	0	0	0	0	0	0	0	0	0	0	0	0	0	0	0	0	0	0	0
Station78_DCM_ALL_assembly_NODE_2367_length_12591_cov_2.940890	0	0	0	0	0	0	0	0	0	0	0	0	0	0	0	0	0	0	0	0	0	0	0	0	0	0	0	0	0	0	0	0	0	0	0	0	0	0	0	0	0	0	0	0	0	0	0	0	0
Station210_SUR_ALL_assembly_NODE_1729_length_47089_cov_50.796403	0	0	0	0	0	0	0	0	0	0	0	7.125845752	0	21.69673938	0	0	0	0	0	0	0	0	0	0	0	0	0	0	0	86.56593791	266.6334224	0	0	0	0	0	0	0	0	0	0	0	0	0	0	0	0	0	0
Station209_MES_ALL_assembly_NODE_5369_length_17645_cov_95.852587	0	0	0	0	0	0	0	0	0	0	0	67.58205168	0	419.9476905	0	0	5.921068952	0	0	0	0	0	0	0	0	0	0	0	6.41081886	399.2953683	1073.514692	0	0	0	0	0	0	0	0	0	0	0	0	0	0	0	0	0	0
Station194_SUR_ALL_assembly_NODE_2578_length_16481_cov_152.763728	0	0	0	0	0	0	0	0	0	0	0	0	0	33.18513492	0	0	0	0	20.86821648	22.53386083	0	141.8533733	350.8795365	1127.968273	1083.278689	92.57041866	79.3556449	186.219055	117.1191372	58.7933275	94.94912641	0	0	0	0	0	0	0	0	0	0	0	0	0	0	0	0	0	0
Station158_DCM_ALL_assembly_NODE_1143_length_49178_cov_17.361318	0	0	0	0	0	0	0	0	0	0	0	42.14823542	11.79844022	0	0	0	21.31483012	0	0	0	0	335.275385	58.90556022	594.9792707	219.4787229	38.44111942	25.74439399	134.3158908	59.66874528	53.51631067	87.70723893	0	0	0	0	0	0	0	0	0	0	0	0	0	0	0	0	0	0
Station78_DCM_ALL_assembly_NODE_3362_length_10003_cov_3.171693	0	0	0	0	0	0	0	0	0	0	0	0	0	0	0	0	0	0	0	0	0	0	0	0	0	0	0	0	0	0	0	0	0	0	0	0	0	0	0	0	0	0	0	0	0	0	0	0	0
Station209_MES_ALL_assembly_NODE_8971_length_11745_cov_34.336441	0	0	0	0	0	0	0	0	0	0	0	6.367941682	0	19.02439192	0	0	0	0	0	0	0	0	0	0	0	0	0	0	0	83.00594375	249.689377	0	0	0	0	0	0	0	0	0	0	0	0	0	0	0	0	0	0
Station122_SUR_ALL_assembly_NODE_700_length_21662_cov_5.180590	0	0	32.74411103	0	0	121.488665	55.4688243	61.3098613	0	0	34.08833335	0	0	0	0	0	0	0	0	0	0	0	0	0	0	0	0	0	0	0	0	0	0	0	0	0	0	0	0	0	0	0	0	0	0	0	0	0	0
Station84_SUR_COMBINED_FINAL_NODE_2927_length_16728_cov_20.190188	0	0	0	0	0	0	0	0	0	0	0	0	0	0	0	0	0	0	0	0	0	0	0	0	0	0	0	0	0	0	0	0	0	0	0	0	0	0	0	0	0	0	0	0	0	0	0	0	0
Station158_DCM_ALL_assembly_NODE_7565_length_11783_cov_23.049198	0	0	0	0	0	0	0	0	0	0	0	21.14799217	0	32.64503367	0	0	0	0	0	14.75191525	0	0	15.36151548	22.43133073	15.88761882	0	0	20.55204481	15.21718569	83.96458738	221.980332	0	0	0	0	0	0	0	0	0	0	0	0	0	0	0	0	0	0
Station210_SUR_ALL_assembly_NODE_9011_length_13801_cov_151.926742	0	0	0	0	0	0	0	0	0	0	0	54.16453364	0	304.1587429	0	0	6.883570604	0	0	0	0	0	0	0	0	0	0	0	13.58377978	328.0023664	819.0732382	0	0	0	0	0	0	0	0	0	0	0	0	0	0	0	0	0	0
Station188_DCM_ALL_assembly_NODE_3738_length_18488_cov_50.122877	0	0	0	0	0	0	0	0	0	0	0	0	0	901.44776	77.19037715	18.33607215	27.32204649	0	194.5108351	109.0621733	0	188.0372738	129.1750096	239.7838811	178.6457105	305.6638478	202.6902551	378.3306095	205.3487116	80.30461015	49.59293447	0	0	0	0	0	0	0	0	0	0	0	0	0	0	0	0	0	0
Station158_SUR_ALL_assembly_NODE_5857_length_16148_cov_6.619027	0	0	0	0	0	0	0	0	0	0	0	28.40132203	0	0	0	0	0	0	0	0	0	0	0	0	0	0	0	36.48272848	16.79996456	38.33052402	93.40312191	0	0	0	0	0	0	0	0	0	0	0	0	0	0	0	0	0	0
Station67_SUR_ALL_assembly_NODE_238_length_48476_cov_11.730799	0	0	0	0	0	0	0	0	0	0	0	0	0	0	0	0	0	0	0	0	0	0	0	0	0	0	0	0	0	0	0	0	0	0	0	0	0	0	0	0	0	0	0	0	0	0	0	0	0
Station205_MES_ALL_assembly_NODE_5906_length_11788_cov_5.741157	0	0	0	0	0	0	0	0	0	0	0	0	10.54318853	0	0	0	24.39068467	0	12.88744749	13.523026	0	339.7093077	62.19355702	556.3594346	230.7571685	38.63294925	35.36030984	172.4276355	78.70553523	44.1483448	53.1692763	0	0	0	0	0	0	0	0	0	0	0	0	0	0	0	0	0	0
Station168_SUR_ALL_assembly_NODE_4077_length_20212_cov_35.844669	0	0	0	0	0	0	0	0	0	0	0	48.29915936	0	266.8984052	0	0	0	0	0	0	0	0	0	0	0	0	0	0	0	287.5142973	728.8481119	0	0	0	0	0	0	0	0	0	0	0	0	0	0	0	0	0	0
Station194_SUR_ALL_assembly_NODE_1013_length_30813_cov_51.451102	0	0	0	0	0	0	0	0	0	0	0	0	0	0	0	0	0	0	0	0	0	20.70296944	80.8002952	224.2153482	216.9702189	9.233569307	0	0	0	0	0	0	0	0	0	0	0	0	0	0	0	0	0	0	0	0	0	0	0
Station84_SUR_COMBINED_FINAL_NODE_3719_length_13652_cov_9.086784	0	0	0	0	0	0	0	0	0	0	0	0	0	0	0	0	0	0	0	0	0	0	0	0	0	0	0	0	0	0	0	0	0	0	0	0	0	0	0	0	0	0	0	0	0	0	0	0	0
Station85_DCM_COMBINED_FINAL_NODE_4910_length_11123_cov_41.084658	0	0	0	0	0	0	0	0	0	0	0	0	0	0	0	0	0	0	0	0	0	0	0	0	0	0	0	0	0	0	0	0	0	0	0	0	0	0	0	0	0	0	0	0	0	0	0	0	0
Station209_SUR_ALL_assembly_NODE_7808_length_12419_cov_31.468457	0	0	0	0	0	0	0	0	0	0	0	10.99679381	0	0	0	0	0	0	0	0	0	17.88772938	7.381689571	252.398838	104.8173726	204.9367149	157.9419131	345.4807568	131.9118084	127.6950925	119.5143949	0	0	0	0	0	0	0	0	0	0	0	0	0	0	0	0	0	0
Station189_DCM_ALL_assembly_NODE_7220_length_10393_cov_21.823950	0	0	0	0	0	0	0	0	0	0	0	0	0	29.59801785	0	0	11.57508089	0	39.11379792	29.73238992	0	131.3769505	21.4024821	61.52398275	34.50068406	152.3547515	94.93099895	84.2757398	36.54177012	62.85025244	45.06079569	0	0	0	0	0	0	0	0	0	0	0	0	0	0	0	0	0	0
Station196_SUR_ALL_assembly_NODE_4755_length_11793_cov_132.512438	0	0	0	0	0	0	0	0	0	0	0	11.46877977	0	606.4683918	0	0	0	0	37.21027968	41.18701874	0	155.769267	370.6723797	967.8025114	948.4216183	174.6097571	119.090546	251.4331605	147.6482632	59.22280701	88.45859828	0	0	0	0	0	0	0	0	0	0	0	0	0	0	0	0	0	0
Station201_SUR_ALL_assembly_NODE_80_length_192297_cov_15.082667	0	0	0	0	0	0	0	0	0	0	0	31.77154494	22.96280808	64.31663359	0	124.6480801	24.39225098	0	37.76300035	44.80201587	0	0	56.32403745	19.42899276	8.827593704	119.5480757	8.232674836	34.08449909	0	43.75288938	250.4138289	0	0	0	0	0	0	0	0	0	0	0	0	0	0	0	0	0	0
Station158_DCM_ALL_assembly_NODE_3211_length_23063_cov_6.541073	0	0	0	0	0	0	0	0	0	0	0	51.79760328	36.77189902	85.91012407	32.49299172	171.1746756	33.54228195	12.1697323	61.81861731	70.81758391	0	0	33.5008939	0	0	0	0	48.44954742	6.374901034	52.90178786	353.1374335	0	0	0	0	0	0	0	0	0	0	0	0	0	0	0	0	0	0
Station206_SUR_ALL_assembly_NODE_2761_length_20455_cov_6.601176	0	0	0	0	0	0	0	0	0	0	0	54.00388893	28.73293265	84.12829837	0	155.1860324	27.94700688	10.26973157	62.45609741	69.25612541	0	0	44.04190734	7.534579589	0	0	0	49.3317578	6.233282176	54.61045374	365.1428047	0	0	0	0	0	0	0	0	0	0	0	0	0	0	0	0	0	0
Station155_MES_ALL_assembly_NODE_1233_length_51160_cov_15.066921	0	0	0	0	0	0	0	0	0	0	0	120.8925155	14.75325707	63.12066717	186.4951161	165.0935284	128.5805096	45.01547077	232.507593	195.3142916	0	12.97288707	35.56562126	36.57532051	35.12716947	0	50.44155694	207.5844875	344.0075982	117.0306298	240.3917071	0	0	0	0	0	0	0	0	0	0	0	0	0	0	0	0	0	0
Station201_DCM_ALL_assembly_NODE_989_length_37343_cov_36.227634	0	0	0	0	0	0	0	0	0	0	0	0	0	0	0	52.01950003	26.65283766	0	22.9470529	63.18771994	0	26.20024354	15.73175696	44.92579066	62.61651235	241.8027021	171.5468703	118.017406	141.1064298	72.23612572	19.61021588	0	0	0	0	0	0	0	0	0	0	0	0	0	0	0	0	0	0
Station209_MES_ALL_assembly_NODE_8793_length_11917_cov_12.030686	0	0	0	0	0	0	0	0	0	0	0	0	0	0	0	0	0	0	0	0	0	0	0	0	0	0	0	0	24.64818062	18.61535513	37.03508452	0	0	0	0	0	0	0	0	0	0	0	0	0	0	0	0	0	0
Station82_DCM_COMBINED_FINAL_NODE_2518_length_16316_cov_14.748047	0	0	0	0	0	0	0	0	0	0	0	0	0	0	0	0	0	0	0	0	0	0	0	0	0	0	0	0	0	5.007808693	11.72342869	0	0	0	0	0	0	0	0	0	0	0	0	0	0	0	0	0	0
Station82_SUR_COMBINED_FINAL_NODE_2523_length_15647_cov_4.063430	0	0	0	0	0	0	0	0	0	0	0	0	0	0	0	0	0	0	0	0	0	0	0	0	0	0	0	0	0	0	0	0	0	0	0	0	0	0	0	0	0	0	0	0	0	0	0	0	0
Station85_DCM_COMBINED_FINAL_NODE_3727_length_13293_cov_32.873924	0	0	0	0	0	0	0	0	0	0	0	0	0	0	0	30.45601	17.89047009	0	11.63969953	38.16374141	0	15.04217348	9.751445427	32.26163655	43.09852374	154.1560302	116.6484428	77.59802179	91.20220214	48.32465251	15.19682054	0	0	0	0	0	0	0	0	0	0	0	0	0	0	0	0	0	0
Station210_SUR_ALL_assembly_NODE_9666_length_13033_cov_4.042996	0	0	0	0	0	0	0	0	0	0	0	0	0	0	0	0	0	0	0	0	0	0	0	0	0	0	0	0	6.964637532	7.068653738	22.00146309	0	0	0	0	0	0	0	0	0	0	0	0	0	0	0	0	0	0
Station201_SUR_ALL_assembly_NODE_1457_length_32165_cov_51.192495	0	0	0	0	0	0	0	0	0	0	0	0	0	0	0	0	0	0	0	61.15865421	0	123.2895086	61.39802868	218.3578286	218.8957968	343.2621514	123.234238	25.19837418	61.50636968	82.19563321	39.85567993	0	0	0	0	0	0	0	0	0	0	0	0	0	0	0	0	0	0
Station168_DCM_ALL_assembly_NODE_1961_length_39242_cov_25.292469	0	0	0	0	0	0	0	0	0	0	0	55.14203461	26.36326077	113.3762868	59.32600479	88.32310195	40.15527133	30.60304149	102.4335493	246.5317037	0	50.7207134	31.29276808	49.81852182	47.41687445	49.79614134	98.46944232	222.8695187	250.3154355	63.22212977	123.6563767	0	0	0	0	0	0	0	0	0	0	0	0	0	0	0	0	0	0
Station168_DCM_ALL_assembly_NODE_8036_length_12832_cov_31.998278	0	0	0	0	0	0	0	0	0	0	0	0	0	79.18173745	40.35059804	0	24.38481098	28.57229857	74.62085927	71.12655429	0	63.76479678	29.82757949	29.44607396	28.21020681	65.04541177	28.38077984	33.17283901	30.75728974	10.87905326	23.38953296	0	0	0	0	0	0	0	0	0	0	0	0	0	0	0	0	0	0
Station155_DCM_ALL_assembly_NODE_1007_length_49819_cov_28.535668	0	0	0	0	0	0	0	0	0	0	0	14.60245702	0	0	0	0	0	0	0	0	0	0	0	0	0	0	0	0	0	8.037743364	35.95937424	0	0	0	0	0	0	0	0	0	0	0	0	0	0	0	0	0	0
Station180_ZZZ_ALL_assembly_NODE_3787_length_18538_cov_40.897419	0	0	0	0	0	0	0	0	0	0	0	43.32101552	21.46258892	87.16553683	82.97504684	78.39304215	32.16901372	26.86060227	86.24717574	236.4034187	0	63.80429925	39.51766861	80.52500303	76.26125361	123.4718365	102.345188	174.352429	185.2217301	61.41079471	112.4784074	0	0	0	0	0	0	0	0	0	0	0	0	0	0	0	0	0	0
Station85_DCM_COMBINED_FINAL_NODE_3776_length_13175_cov_5.760290	0	0	0	0	0	0	0	0	0	0	0	0	0	0	0	0	0	0	0	0	0	0	0	0	0	0	0	0	0	0	0	0	0	0	0	0	0	0	0	0	0	0	0	0	0	0	0	0	0
Station210_SUR_ALL_assembly_NODE_11877_length_11022_cov_51.760372	0	0	0	0	0	0	0	0	0	0	0	0	0	0	0	0	0	0	0	0	0	26.04958295	0	0	0	0	0	10.67615411	0	12.49668978	233.3586443	0	0	0	0	0	0	0	0	0	0	0	0	0	0	0	0	0	0
Station189_DCM_ALL_assembly_NODE_280_length_66485_cov_73.460048	0	0	0	0	0	0	0	0	0	0	0	0	0	40.55491622	412.2409808	124.4909251	75.48628702	52.99922212	275.8950504	882.7589613	0	118.7026286	47.29694705	57.2982443	54.98893502	109.2445146	59.71327796	69.89756715	65.11901885	24.0189177	29.9312436	0	0	0	0	0	0	0	0	0	0	0	0	0	0	0	0	0	0
Station210_SUR_ALL_assembly_NODE_10263_length_12414_cov_48.958815	0	0	0	0	0	0	0	0	0	0	0	0	0	0	0	0	0	0	0	0	0	28.38620004	19.72482538	25.12281178	16.62300251	68.04399684	36.57382273	20.32060863	15.98685339	11.67533633	239.5590407	0	0	0	0	0	0	0	0	0	0	0	0	0	0	0	0	0	0
Station208_SUR_ALL_assembly_NODE_2682_length_16943_cov_34.247631	0	0	0	0	0	0	0	0	0	0	0	0	0	30.38177086	0	17.14098144	14.39836686	13.78549151	39.21550923	67.97129809	0	124.8503155	55.20244417	55.0486677	47.45701735	106.2171036	54.26345486	70.5211324	172.9610947	62.38167507	64.32706506	0	0	0	0	0	0	0	0	0	0	0	0	0	0	0	0	0	0
Station85_SUR_COMBINED_FINAL_NODE_3512_length_11165_cov_11.653195	0	0	0	0	0	0	0	0	0	0	0	0	0	0	0	0	0	0	0	0	0	0	0	0	0	0	0	0	0	0	0	0	0	0	0	0	0	0	0	0	0	0	0	0	0	0	0	0	0
Station209_MES_ALL_assembly_NODE_3280_length_25754_cov_4.517841	0	0	0	0	0	0	0	0	0	0	0	0	0	0	0	10.81400732	0	0	0	41.64020443	0	101.1897134	43.69200109	41.41058232	38.28949018	64.20705707	29.95787275	36.61333147	142.722732	56.56743578	58.78765434	0	0	0	0	0	0	0	0	0	0	0	0	0	0	0	0	0	0
Station201_DCM_ALL_assembly_NODE_2645_length_21485_cov_50.859076	0	0	0	0	0	0	0	0	0	0	0	0	0	0	0	12.74064081	13.36224832	10.33309467	40.21388604	80.42013853	0	75.23429329	27.80562624	27.17255179	23.68687109	106.1855323	70.18903468	52.47583269	29.51453295	9.295142376	8.167559863	0	0	0	0	0	0	0	0	0	0	0	0	0	0	0	0	0	0
Station102_DCM_ALL_assembly_NODE_115_length_60516_cov_5.098510	0	51.85785272	0	0	0	0	0	0	0	0	0	0	0	0	0	0	0	0	0	0	0	0	0	0	0	0	0	0	0	0	0	0	0	0	0	0	0	0	0	0	0	0	0	0	0	0	0	0	0
Station68_DCM_ALL_assembly_NODE_1869_length_10391_cov_3.603522	0	0	0	0	0	0	0	0	0	0	0	0	0	0	0	0	0	0	0	0	0	0	0	0	0	0	0	0	0	0	0	0	0	0	0	0	0	0	0	0	0	0	0	0	0	0	0	0	0
Station188_DCM_ALL_assembly_NODE_137_length_122119_cov_6.685411	0	0	0	0	0	0	0	0	0	0	0	22.74780718	21.53994707	37.08669182	0	204.1376447	21.71580721	0	33.73960429	12.72984179	0	0	0	0	0	0	0	7.181243744	17.66541313	29.23146784	62.22653455	0	0	0	0	0	0	0	0	0	0	0	0	0	0	0	0	0	0
Station208_SUR_ALL_assembly_NODE_614_length_46162_cov_3.039387	0	0	0	0	0	0	0	0	0	0	0	16.45466109	16.86572963	29.57337891	0	148.6302533	15.78808141	0	26.93609909	9.283969889	0	0	0	0	0	0	0	5.362405064	14.38765494	22.93522062	47.72842849	0	0	0	0	0	0	0	0	0	0	0	0	0	0	0	0	0	0
Station155_MES_ALL_assembly_NODE_8264_length_13585_cov_3.430894	0	0	0	0	0	0	0	0	0	0	0	0	0	0	0	0	0	0	0	0	0	0	0	0	0	0	0	0	0	6.036589702	10.98230584	0	0	0	0	0	0	0	0	0	0	0	0	0	0	0	0	0	0
Station85_DCM_COMBINED_FINAL_NODE_2015_length_20173_cov_7.736057	0	0	0	0	0	0	0	0	0	0	0	0	0	0	0	0	0	0	0	0	0	0	7.024420564	8.839394972	5.297581148	0	0	0	0	0	0	0	0	0	0	0	0	0	0	0	0	0	0	0	0	0	0	0	0
Station85_DCM_COMBINED_FINAL_NODE_2829_length_16143_cov_7.683988	0	0	0	0	0	0	0	0	0	0	0	0	0	0	0	0	0	0	0	0	0	0	9.037608628	9.958305728	6.22684649	0	0	0	0	0	0	0	0	0	0	0	0	0	0	0	0	0	0	0	0	0	0	0	0
Station210_SUR_ALL_assembly_NODE_12708_length_10408_cov_299.116198	0	0	0	0	0	0	0	0	0	0	0	111.2862564	47.69030764	0	0	0	0	0	35.2380617	51.86769207	0	63.70646173	116.6944357	144.7330655	175.296768	105.1738787	45.63101432	702.5752563	661.780474	578.1519463	1028.311756	0	0	0	0	0	0	0	0	0	0	0	0	0	0	0	0	0	0
Station206_SUR_ALL_assembly_NODE_1171_length_35225_cov_190.558402	0	0	0	0	0	0	0	0	0	0	0	109.9377251	43.20089022	0	0	0	0	0	21.98704089	58.54223886	0	75.48508805	121.4953037	158.1356136	200.0790277	118.786247	47.76984696	772.2714772	687.5102943	594.3357729	1074.564958	0	0	0	0	0	0	0	0	0	0	0	0	0	0	0	0	0	0
Station201_SUR_ALL_assembly_NODE_943_length_41523_cov_791.719712	0	0	0	0	0	0	0	0	0	0	0	0	16.51199792	0	0	0	17.95899645	0	46.2130689	1499.047797	0	239.8424678	194.2751025	428.1400987	204.1223569	4649.818505	267.4277436	118.5587042	54.51847108	208.4067979	79.93100597	0	0	0	0	0	0	0	0	0	0	0	0	0	0	0	0	0	0
Station208_SUR_ALL_assembly_NODE_1476_length_25703_cov_155.479492	0	0	0	0	0	0	0	0	0	0	0	88.27942807	39.72539351	0	0	0	0	0	9.769638962	59.60200289	0	67.03844922	112.2164771	145.466235	187.7748029	113.6061553	43.66923309	773.8441548	685.8307083	607.8519915	1112.506996	0	0	0	0	0	0	0	0	0	0	0	0	0	0	0	0	0	0
Station194_DCM_ALL_assembly_NODE_1781_length_26308_cov_90.333295	0	0	0	0	0	0	0	0	0	0	0	0	80.66438432	0	0	0	0	0	32.89468666	335.8966876	0	574.5740049	541.4252274	1017.747727	933.0503054	1352.956232	226.6413037	408.6433071	121.7850339	574.5773278	185.8162277	0	0	0	0	0	0	0	0	0	0	0	0	0	0	0	0	0	0
Station193_SUR_ALL_assembly_NODE_2335_length_19405_cov_267.099587	0	0	0	0	0	0	0	0	0	0	0	10.84167587	20.16898875	109.5157948	36.66951992	0	14.62509122	0	107.3888529	400.7769709	0	52.05644811	2011.317925	9376.132543	2767.965438	1068.361065	107.7614101	735.1917522	184.8878654	77.40420578	28.72158136	0	0	0	0	0	0	0	0	0	0	0	0	0	0	0	0	0	0
Station205_MES_ALL_assembly_NODE_3287_length_17120_cov_72.981365	0	0	0	0	0	0	0	0	0	0	0	0	56.46549879	0	0	0	0	0	21.74793009	219.3912562	0	355.5709278	334.5896125	684.6575732	637.2193668	1065.327134	194.2357276	373.5546375	106.7334122	473.3377553	154.617705	0	0	0	0	0	0	0	0	0	0	0	0	0	0	0	0	0	0
Station188_DCM_ALL_assembly_NODE_1996_length_27989_cov_89.091394	0	0	0	0	0	0	0	0	0	0	0	0	11.53066201	15.29413433	20.27989864	0	12.66562894	0	77.04631713	115.4439193	0	0	55.5747893	75.90568664	74.68842077	101.2230078	46.38272892	301.6189594	71.01022649	144.6235691	62.28064178	0	0	0	0	0	0	0	0	0	0	0	0	0	0	0	0	0	0
Station201_MES_ALL_assembly_NODE_5009_length_12592_cov_5.147404	0	0	0	0	0	0	0	0	0	0	0	0	9.585468188	0	0	0	0	0	0	57.52530241	0	57.98319675	587.3477932	372.4183431	415.4302922	848.1205164	185.7898156	416.4253886	120.3503733	174.4519508	56.33469564	0	0	0	0	0	0	0	0	0	0	0	0	0	0	0	0	0	0
Station173_DCM_ALL_assembly_NODE_4696_length_20878_cov_178.588964	0	0	0	0	0	0	0	0	0	0	0	0	0	10.36439047	0	0	8.136232437	0	72.34573787	83.13051234	0	0	26.65528314	29.73559756	0	27.1639962	27.56100169	217.7961687	51.76956012	92.09724005	41.80909725	0	0	0	0	0	0	0	0	0	0	0	0	0	0	0	0	0	0
Station201_SUR_ALL_assembly_NODE_7453_length_10141_cov_15.169046	0	0	0	0	0	0	0	0	0	0	0	41.06793658	4.028905012	0	0	0	0	0	0	21.39412285	0	11.60545851	83.86846112	159.1826877	81.7223957	112.9301181	13.86213404	46.48282006	26.08113084	24.44809876	43.35422433	0	0	0	0	0	0	0	0	0	0	0	0	0	0	0	0	0	0
Station193_SUR_ALL_assembly_NODE_1960_length_21597_cov_34.180020	0	0	0	0	0	0	0	0	0	0	0	0	12.88806613	0	0	0	13.01100179	0	23.55910517	1103.253683	0	193.0513316	173.0205767	344.951914	175.7545678	3882.723958	201.6662863	112.324012	50.69886683	182.06111	76.99049723	0	0	0	0	0	0	0	0	0	0	0	0	0	0	0	0	0	0
Station163_SUR_ALL_assembly_NODE_4294_length_10457_cov_15.040377	0	0	0	0	0	0	0	0	0	0	0	0	58.58094666	0	0	0	0	0	0	109.407416	0	137.8663797	111.5352468	289.1757366	303.6904052	468.4158447	71.76612759	100.8466342	30.71726702	342.7724026	98.55062079	0	0	0	0	0	0	0	0	0	0	0	0	0	0	0	0	0	0
Station210_SUR_ALL_assembly_NODE_12416_length_10617_cov_39.447453	0	0	0	0	0	0	0	0	0	0	0	0	0	0	0	0	0	0	0	0	0	0	0	0	0	0	0	165.259516	36.88487088	56.8679819	231.7988937	0	0	0	0	0	0	0	0	0	0	0	0	0	0	0	0	0	0
Station67_SUR_ALL_assembly_NODE_2562_length_11914_cov_3.799056	0	0	0	0	0	0	0	0	0	0	0	0	0	0	0	0	0	0	0	0	0	0	0	0	0	0	0	0	0	0	0	0	0	0	0	0	0	0	0	0	0	0	0	0	0	0	0	0	0
Station196_SUR_ALL_assembly_NODE_4131_length_12997_cov_27.687220	0	0	0	0	0	0	0	0	0	0	0	0	0	0	0	0	0	0	0	23.56215969	0	0	0	0	243.5533573	0	0	0	0	0	0	0	0	0	0	0	0	0	0	0	0	0	0	0	0	0	0	0	0
Station18_DCM_ALL_assembly_NODE_132_length_47634_cov_26.428950	0	0	0	0	0	0	0	0	0	0	0	22.69585557	0	21.85043945	0	55.0169253	11.31585547	0	23.35122153	14.88170903	160.9908677	0	0	0	0	0	0	0	0	14.45158262	20.63796083	0	0	0	0	0	0	0	0	0	0	0	0	0	0	0	0	0	0
Station193_SUR_ALL_assembly_NODE_428_length_56219_cov_27.928602	0	0	0	0	0	0	0	0	0	0	0	0	0	0	0	83.15400804	30.80827603	0	53.47293669	43.50407807	0	75.90996928	209.9388416	135.7543509	99.78370965	55.9419024	33.75780079	10.12749352	11.80225561	31.85012888	12.1557016	0	0	0	0	0	0	0	0	0	0	0	0	0	0	0	0	0	0
Station173_DCM_ALL_assembly_NODE_3281_length_27175_cov_33.654867	0	0	0	0	0	0	0	0	0	0	0	43.18542549	18.75307013	135.7022969	74.64353174	210.0521364	58.7932661	10.47811586	110.779676	61.01225382	0	0	0	0	0	0	0	24.22749461	12.33247113	34.84514409	71.34316452	0	0	0	0	0	0	0	0	0	0	0	0	0	0	0	0	0	0
Station168_IZZ_ALL_assembly_NODE_3079_length_29386_cov_45.225802	0	0	0	0	0	0	0	0	0	0	0	47.21591291	19.0327496	152.2588837	75.45257356	213.8388995	67.53253049	11.87165798	126.4057451	68.88029157	0	0	5.946302608	0	0	0	0	29.56012987	16.04329569	42.74977567	100.3812001	0	0	0	0	0	0	0	0	0	0	0	0	0	0	0	0	0	0
Station201_SUR_ALL_assembly_NODE_6555_length_11159_cov_8.442633	0	0	0	0	0	0	0	0	0	0	0	0	0	0	0	48.880754	14.82988713	0	23.57650316	27.09543481	0	0	0	11.53522976	11.97027002	35.05715886	23.10240797	9.065383918	5.521425069	11.73413234	8.555377107	0	0	0	0	0	0	0	0	0	0	0	0	0	0	0	0	0	0
Station173_DCM_ALL_assembly_NODE_2414_length_34227_cov_61.664872	0	0	0	0	0	0	0	0	0	0	0	0	6.177411918	10.4316587	221.329068	287.1424149	113.6848371	0	226.1363609	168.0187034	0	0	0	16.64826008	17.52707178	63.73314473	48.36475691	17.58946967	14.43109841	23.24233279	8.466465763	0	0	0	0	0	0	0	0	0	0	0	0	0	0	0	0	0	0
Station78_SUR_ALL_assembly_NODE_771_length_19711_cov_17.062780	0	0	0	0	0	0	0	0	0	0	0	0	0	0	0	0	0	0	0	0	0	0	0	0	0	0	0	0	0	0	0	0	0	0	0	0	0	0	0	0	0	0	0	0	0	0	0	0	0
Station82_SUR_COMBINED_FINAL_NODE_2626_length_15169_cov_11.071523	0	0	0	0	0	0	0	0	0	0	0	34.85621819	7.966567077	18.2343814	0	72.89380393	13.67864431	6.893638191	31.24544669	42.76989103	0	26.12399458	170.9807425	42.84426836	25.27593191	9.118608676	0	30.65328969	17.48958682	33.09260504	109.7148439	0	0	0	0	0	0	0	0	0	0	0	0	0	0	0	0	0	0
Station102_DCM_ALL_assembly_NODE_1740_length_14328_cov_4.114972	0	145.5704098	0	0	0	0	0	0	0	0	0	123.9303954	13.74594817	31.45063163	0	80.6256727	13.9554908	0	27.38041692	38.54744154	0	0	0	0	0	0	0	12.48699016	0	22.43948367	60.13711796	0	0	0	0	0	0	0	0	0	0	0	0	0	0	0	0	0	0
Station39_DCM_ALL_assembly_NODE_591_length_14197_cov_3.208245	0	111.7531272	154.5693149	0	0	0	0	0	0	50.39000506	0	0	0	0	0	0	0	0	0	0	0	0	0	0	0	0	0	0	0	0	0	0	0	76.39115941	361.2773321	734.3084297	430.0132985	0	288.097575	319.7607527	28.73258139	0	0	0	0	0	0	0	0
Station102_DCM_ALL_assembly_NODE_958_length_21226_cov_3.640121	0	127.6752695	0	0	0	0	0	0	0	0	0	75.10987767	0	0	0	34.08324293	0	0	0	0	0	0	0	0	0	0	0	0	0	13.41295253	36.92833241	0	0	0	0	0	0	0	0	0	0	0	0	0	0	0	0	0	0
Station196_SUR_ALL_assembly_NODE_512_length_54417_cov_5.729039	0	0	0	0	0	0	0	0	0	0	0	90.8110561	30.64308389	66.37144313	0	291.1908391	64.54517284	29.2590297	127.3595117	161.8829975	0	47.47140549	362.3272209	85.19569353	56.7048303	17.5055873	10.3852925	75.05574499	36.44906792	85.6986221	245.7883917	0	0	0	0	0	0	0	0	0	0	0	0	0	0	0	0	0	0
Station173_DCM_ALL_assembly_NODE_8007_length_13898_cov_66.659539	0	0	0	0	0	0	0	0	0	0	0	74.58336094	29.4357678	70.36803594	37.41393781	286.7481418	71.23177911	34.13709641	128.6719445	165.2571987	0	0	66.37910894	0	0	0	0	49.31063085	18.10361061	57.51205194	129.4862116	0	0	0	0	0	0	0	0	0	0	0	0	0	0	0	0	0	0
Station30_DCM_ALL_assembly_NODE_704_length_23104_cov_5.975530	0	0	0	0	0	0	0	0	0	0	0	0	0	0	0	0	0	0	0	0	0	0	0	0	0	0	0	0	0	0	0	133.3692505	187.0852912	0	0	0	0	0	0	0	0	0	0	0	0	0	0	0	0
Station25_SUR_ALL_assembly_NODE_1007_length_21509_cov_20.730493	0	0	128.8332249	0	0	0	0	0	0	116.4047327	0	0	0	0	0	0	0	0	0	0	0	0	0	0	0	0	0	0	0	0	0	1930.890081	860.7009461	0	0	0	0	0	0	0	0	0	0	0	0	0	0	0	0
Station205_MES_ALL_assembly_NODE_591_length_47268_cov_5.662085	0	0	0	0	0	0	0	0	0	0	0	0	4.976707643	10.76604434	0	40.23445677	9.929665133	0	23.01039942	35.10288069	0	0	0	0	0	0	0	15.25494124	12.10601779	22.42963459	45.58227242	0	0	0	0	0	0	0	0	0	0	0	0	0	0	0	0	0	0
Station206_MES_ALL_assembly_NODE_289_length_127529_cov_5.675204	0	0	0	0	0	0	0	0	0	0	0	5.29611721	7.414481136	14.57178313	0	58.86702542	14.8964556	0	32.25452995	53.0144223	0	0	0	0	0	0	6.502654317	19.8532548	15.85549677	28.70051298	63.61840655	0	0	0	0	0	0	0	0	0	0	0	0	0	0	0	0	0	0
Station210_MES_ALL_assembly_NODE_1515_length_36454_cov_6.588890	0	0	0	0	0	0	0	0	0	0	0	0	0	6.545354477	0	34.27364989	7.328796144	0	18.65911821	29.39370245	0	0	0	0	0	0	0	11.8631048	9.403628966	16.81536144	37.15207313	0	0	0	0	0	0	0	0	0	0	0	0	0	0	0	0	0	0
Station205_MES_ALL_assembly_NODE_6029_length_11623_cov_4.624741	0	0	0	0	0	0	0	0	0	0	0	0	4.758517989	7.333409524	0	32.08495941	8.776855994	0	12.80625688	28.8955041	0	0	0	0	0	0	0	11.83813658	8.570677473	16.56465762	35.13665184	0	0	0	0	0	0	0	0	0	0	0	0	0	0	0	0	0	0
Station180_ZZZ_ALL_assembly_NODE_2056_length_29266_cov_2.843723	0	0	0	0	0	0	0	0	0	0	0	0	0	0	0	0	0	0	0	28.06866965	0	0	0	0	0	0	0	0	0	0	0	0	0	0	0	0	0	0	0	0	0	0	0	0	0	0	0	0	0
Station210_SUR_ALL_assembly_NODE_7614_length_15898_cov_691.784952	0	0	0	0	0	0	0	0	0	0	0	212.0594954	7.87466295	0	0	0	0	0	18.4976292	114.0664446	0	7.27764128	76.60843234	263.0193473	157.9110505	108.7531008	246.1324661	187.3090137	2480.185418	98.47138453	4337.484065	0	0	0	0	0	0	0	0	0	0	0	0	0	0	0	0	0	0
Station194_DCM_ALL_assembly_NODE_935_length_40312_cov_74.688899	0	0	0	0	0	0	0	0	0	0	0	8299.510129	190.6309779	0	0	0	0	0	0	30.10866077	0	143.9304683	199.1783479	4480.359429	1182.105802	880.2865011	100.3812528	401.1137887	179.2357679	113.8401253	104.3409721	0	0	0	0	0	0	0	0	0	0	0	0	0	0	0	0	0	0
Station168_IZZ_ALL_assembly_NODE_2891_length_30635_cov_137.490876	0	0	0	0	0	0	0	0	0	0	0	0	0	191.3690975	0	0	0	0	0	0	0	0	0	21.59236535	16.30356755	0	0	30.70226581	45.88143115	16.81804755	119.2184137	0	0	0	0	0	0	0	0	0	0	0	0	0	0	0	0	0	0
Station163_MES_ALL_assembly_NODE_884_length_24967_cov_15.543433	0	0	0	0	0	0	0	0	0	0	0	11.18691462	0	0	0	0	0	0	0	0	0	0	0	33.58169002	31.26106692	0	0	14.19955386	0	14.67482839	22.99264909	0	0	0	0	0	0	0	0	0	0	0	0	0	0	0	0	0	0
Station206_SUR_ALL_assembly_NODE_4939_length_13387_cov_204.241074	0	0	0	0	0	0	0	0	0	0	0	1330.167331	0	14.45523702	0	0	0	0	24.61859798	47.55565427	0	56.13163326	453.0374361	650.2848089	333.8176488	29.55380467	170.267017	1130.335256	547.2330532	107.6211784	20.65082958	0	0	0	0	0	0	0	0	0	0	0	0	0	0	0	0	0	0
Station193_SUR_ALL_assembly_NODE_1797_length_22809_cov_51.610047	0	0	0	0	0	0	0	0	0	0	0	0	0	0	0	0	0	0	0	0	0	182.4462962	312.5297414	38.57325103	51.01350713	0	0	0	0	0	0	0	0	0	0	0	0	0	0	0	0	0	0	0	0	0	0	0	0
Station191_SUR_ALL_assembly_NODE_2018_length_17188_cov_39.387148	0	0	0	0	0	0	0	0	0	0	0	0	7.484235707	0	0	0	0	0	0	0	0	279.637992	80.53208049	59.77726292	75.20045622	333.2945498	51.75587282	66.30950612	103.0704781	137.689221	76.76880382	0	0	0	0	0	0	0	0	0	0	0	0	0	0	0	0	0	0
Station158_DCM_ALL_assembly_NODE_8725_length_10542_cov_38.507009	0	0	0	0	0	0	0	0	0	0	0	1699.282825	39.56175127	0	0	0	0	0	0	7.13603579	0	0	16.66086674	0	23.27989045	0	5.510563367	154.7200469	107.0330695	37.96909269	44.09066764	0	0	0	0	0	0	0	0	0	0	0	0	0	0	0	0	0	0
Station205_SUR_ALL_assembly_NODE_2543_length_16922_cov_14.626430	0	0	0	0	0	0	0	0	0	0	0	0	49.25829783	0	0	7.285342657	20.6734234	0	19.81987623	114.023617	0	11.19435721	0	0	0	8.64126468	113.0423667	260.3525764	209.4546323	106.934429	28.97018216	0	0	0	0	0	0	0	0	0	0	0	0	0	0	0	0	0	0
Station205_MES_ALL_assembly_NODE_7532_length_10050_cov_15.242021	0	0	0	0	0	0	0	0	0	0	0	69.51936797	0	0	0	0	0	0	0	219.6613322	0	33.75853609	502.989884	109.6127643	127.9593252	79.85989079	378.4303575	257.1556841	134.7582106	54.58090651	167.5882323	0	0	0	0	0	0	0	0	0	0	0	0	0	0	0	0	0	0
Station201_DCM_ALL_assembly_NODE_5536_length_13458_cov_87.225099	0	0	0	0	0	0	0	0	0	0	0	0	0	0	0	0	0	0	0	69.06121623	0	0	169.5604317	37.06990518	49.38729278	43.94001244	278.3721911	151.111179	32.32228073	14.98283594	11.73366519	0	0	0	0	0	0	0	0	0	0	0	0	0	0	0	0	0	0
Station158_SUR_ALL_assembly_NODE_7867_length_12706_cov_42.997787	0	0	0	0	0	0	0	0	0	0	0	315.7504993	18.80034456	76.31658049	61.60192682	70.70867617	38.74676098	0	81.10094035	42.97135545	0	98.95552711	51.43166088	92.67498064	91.78331584	0	31.22695653	12.61855346	42.96353537	352.6966921	167.2056795	0	0	0	0	0	0	0	0	0	0	0	0	0	0	0	0	0	0
Station82_DCM_COMBINED_FINAL_NODE_2822_length_14982_cov_54.867354	0	0	0	0	0	0	0	0	0	0	0	0	0	0	0	0	0	0	0	0	0	0	0	0	0	0	0	0	0	15.6668992	19.86700588	0	0	0	0	0	0	0	0	0	0	0	0	0	0	0	0	0	0
Station168_IZZ_ALL_assembly_NODE_4117_length_24096_cov_195.445198	0	0	0	0	0	0	0	0	0	0	0	77.07924921	48.69100473	361.0762631	113.1316352	114.2275541	115.9168385	0	115.9740904	49.95749472	0	523.0287922	391.1948371	524.0951859	620.8525956	0	0	12.31125231	71.97077178	157.469155	66.58260548	0	0	0	0	0	0	0	0	0	0	0	0	0	0	0	0	0	0
Station193_SUR_ALL_assembly_NODE_3133_length_15733_cov_111.082855	0	0	0	0	0	0	0	0	0	0	0	29.35303142	11.21957646	81.38359845	0	21.56705274	22.8564774	0	30.85555334	12.87318306	0	509.89468	493.1830426	746.526372	834.4593522	0	0	5.398256864	28.0631107	46.58106717	21.82013074	0	0	0	0	0	0	0	0	0	0	0	0	0	0	0	0	0	0
Station173_DCM_ALL_assembly_NODE_4027_length_23308_cov_60.448974	0	0	0	0	0	0	0	0	0	0	0	31.93845333	23.77176275	188.9967194	50.43027313	66.62462486	64.66342976	0	76.83932569	43.31266502	0	240.2411672	177.2425918	261.6257157	292.579791	0	0	6.672916425	38.98520853	87.65321648	32.59068719	0	0	0	0	0	0	0	0	0	0	0	0	0	0	0	0	0	0
Station209_SUR_ALL_assembly_NODE_4130_length_19858_cov_114.606928	0	0	0	0	0	0	0	0	0	0	0	0	0	0	0	60.25093968	14.25034993	0	0	9.279599728	0	0	0	52.72420679	50.57919516	149.2792972	102.6264886	45.8643765	174.9136561	495.6921787	46.22161518	0	0	0	0	0	0	0	0	0	0	0	0	0	0	0	0	0	0
Station191_SUR_ALL_assembly_NODE_2254_length_16014_cov_220.819350	0	0	0	0	0	0	0	0	0	0	0	0	0	0	0	25.71958722	13.91711604	23.01107048	243.8582183	394.5910081	0	712.2809967	292.7474164	379.2950728	652.4061932	30.8489134	21.61147147	0	11.41913213	38.82208257	0	0	0	0	0	0	0	0	0	0	0	0	0	0	0	0	0	0	0
Station193_SUR_ALL_assembly_NODE_3267_length_15283_cov_95.939388	0	0	0	0	0	0	0	0	0	0	0	0	0	0	0	32.18115254	7.639710022	0	0	35.92753006	0	1173.031847	407.6800495	246.2169649	122.1749047	18.85491627	24.28878161	0	11.78788847	28.87630411	0	0	0	0	0	0	0	0	0	0	0	0	0	0	0	0	0	0	0
Station196_SUR_ALL_assembly_NODE_2175_length_20573_cov_172.443221	0	0	0	0	0	0	0	0	0	0	0	0	0	0	0	20.04617215	0	0	143.4847692	255.7654168	0	928.2414648	383.4828753	506.8273888	921.0582557	23.35519604	17.28340469	0	0	32.19604045	0	0	0	0	0	0	0	0	0	0	0	0	0	0	0	0	0	0	0
Station206_SUR_ALL_assembly_NODE_1984_length_25523_cov_14.739752	0	0	0	0	0	0	0	0	0	0	0	0	0	0	0	157.2607162	34.2318529	0	34.9784302	69.37411975	0	539.8889981	183.9749564	129.0439339	92.46360981	27.1629667	34.93168174	67.85497482	123.7160446	181.0487441	7.3012592	0	0	0	0	0	0	0	0	0	0	0	0	0	0	0	0	0	0
Station180_SUR_ALL_assembly_NODE_6436_length_18178_cov_13.340065	0	0	0	0	0	0	0	0	0	0	0	0	0	0	119.816483	50.72900791	49.56061193	113.6479775	1112.696301	1992.009816	0	454.3973829	176.639547	263.7198638	321.7068787	55.94464773	47.60356511	12.71170412	24.58763342	78.94961572	6.192207169	0	0	0	0	0	0	0	0	0	0	0	0	0	0	0	0	0	0
Station168_DCM_ALL_assembly_NODE_3174_length_26861_cov_135.064090	0	0	0	0	0	0	0	0	0	0	0	51.56216298	34.09841458	261.5658342	65.75401392	77.2383288	84.90689921	0	70.86824726	29.99722167	0	308.5960592	230.9121802	333.0788341	364.7558644	0	0	8.474789521	50.67492161	107.9572409	48.81846987	0	0	0	0	0	0	0	0	0	0	0	0	0	0	0	0	0	0
Station189_DCM_ALL_assembly_NODE_7074_length_10532_cov_256.599599	0	0	0	0	0	0	0	0	0	0	0	20.23902312	0	0	29.60355667	66.16028521	28.5978115	33.21297675	269.68843	1574.126724	0	1089.478609	0	423.0849731	420.3349854	117.7749366	87.83300391	29.29540273	55.67741961	135.7883488	22.7265	0	0	0	0	0	0	0	0	0	0	0	0	0	0	0	0	0	0
Station168_DCM_ALL_assembly_NODE_10197_length_10473_cov_8.435304	0	0	0	0	0	0	0	0	0	0	0	10.75803745	59.49205376	18.35483845	45.16176632	550.4166633	61.17876653	0	29.72423807	11.31303561	0	0	0	0	0	25.4883163	22.43469587	4.469311097	0	14.31668009	0	0	0	0	0	0	0	0	0	0	0	0	0	0	0	0	0	0	0
Station67_SUR_ALL_assembly_NODE_1860_length_15079_cov_3.175919	0	0	0	0	0	0	0	0	0	0	0	0	0	0	0	74.80579073	0	0	0	0	0	0	0	0	0	28.93782159	28.28902328	0	0	0	0	0	0	0	0	0	0	0	0	0	0	0	0	0	0	0	0	0	0
Station85_SUR_COMBINED_FINAL_NODE_3786_length_10536_cov_74.751264	0	0	0	0	0	0	0	0	0	0	0	0	0	0	0	7.807081498	8.714594902	9.986382465	104.5016792	66.49287265	0	1268.232802	771.7844996	959.2940006	1085.670181	28.24908729	25.42518453	6.657231262	32.43106044	33.84143346	7.918666593	0	0	0	0	0	0	0	0	0	0	0	0	0	0	0	0	0	0
Station205_MES_ALL_assembly_NODE_2028_length_22945_cov_55.023635	0	0	0	0	0	0	0	0	0	0	0	0	0	0	0	28.16162584	0	0	0	0	0	46.8444186	0	152.3625566	143.5193951	499.977514	280.8797732	30.93786336	103.634559	326.1802869	32.18415177	0	0	0	0	0	0	0	0	0	0	0	0	0	0	0	0	0	0
Station85_SUR_COMBINED_FINAL_NODE_3953_length_10166_cov_117.774701	0	0	0	0	0	0	0	0	0	0	0	0	0	0	0	0	0	0	92.07237873	91.13446209	0	744.8889085	421.5223828	531.8208946	621.9449948	94.46675434	63.21553564	15.02606591	48.05736727	113.6631403	0	0	0	0	0	0	0	0	0	0	0	0	0	0	0	0	0	0	0
Station208_SUR_ALL_assembly_NODE_5329_length_10248_cov_35.121946	0	0	0	0	0	0	0	0	0	0	0	0	0	0	41.93264141	141.2918658	35.61412745	0	146.3830954	236.6717466	0	839.2350484	301.1542822	208.1596319	169.3744096	50.70107025	47.50362368	58.12409185	103.2613557	172.691055	9.090015059	0	0	0	0	0	0	0	0	0	0	0	0	0	0	0	0	0	0
Station84_SUR_COMBINED_FINAL_NODE_4688_length_11217_cov_15.685899	0	0	0	0	0	0	0	0	0	0	0	0	0	0	0	0	0	0	0	0	0	0	0	0	0	0	0	0	0	0	0	0	0	0	0	0	0	0	0	0	0	0	0	0	0	0	0	0	0
Station78_DCM_ALL_assembly_NODE_714_length_26336_cov_6.201476	0	0	0	0	0	0	0	0	0	0	0	0	0	0	0	0	0	0	0	0	0	0	0	0	0	0	0	0	0	0	0	0	0	0	0	217.4229385	141.2002441	0	0	0	0	0	0	0	0	0	0	0	130.9127536
Station109_SUR_ALL_assembly_NODE_2885_length_10750_cov_4.214306	0	0	219.6559561	0	0	0	0	0	0	0	53.64627014	0	0	0	0	0	0	0	0	0	0	0	0	0	0	0	0	0	0	0	0	0	0	0	0	0	0	0	0	0	0	0	0	0	0	0	0	0	0
Station23_DCM_ALL_assembly_NODE_380_length_27726_cov_4.002421	0	0	0	0	0	0	0	0	0	0	0	0	0	0	0	0	0	0	0	0	0	0	0	0	0	0	0	0	0	0	0	0	21.49296246	0	0	0	0	0	0	0	0	0	0	0	0	0	0	0	0
Station109_SUR_ALL_assembly_NODE_1404_length_17367_cov_3.909485	0	0	205.3234508	0	0	0	0	0	0	0	45.10290316	0	0	0	0	0	0	0	0	0	0	0	0	0	0	0	0	0	0	0	0	0	0	0	0	0	0	0	0	0	0	0	0	0	0	0	0	0	170.128781
Station124_MXL_ALL_assembly_NODE_1_length_202490_cov_9.402509	0	0	0	0	0	147.6421509	93.06468193	116.1882316	37.0075445	0	0	0	0	0	0	0	0	0	0	0	0	0	0	0	0	0	0	0	0	0	0	0	0	0	0	161.4848328	95.42295882	0	0	37.381961	0	0	0	0	0	0	0	0	137.3907524
Station76_DCM_ALL_assembly_NODE_2189_length_14296_cov_23.276806	0	0	0	0	0	0	0	0	0	0	0	0	0	0	0	0	0	0	0	0	0	0	0	0	0	0	0	0	0	0	0	0	0	0	0	289.2404247	176.8203634	0	0	0	0	0	0	0	0	0	0	0	228.9631804
Station64_DCM_ALL_assembly_NODE_1211_length_13490_cov_25.054708	0	0	0	0	0	0	0	0	0	0	0	0	0	0	0	0	0	0	0	0	0	0	0	0	0	0	0	0	0	0	0	0	0	0	77.80469821	315.028925	209.8930471	0	0	0	0	0	0	0	0	0	0	54.03856814	640.9552055
Station64_SUR_ALL_assembly_NODE_1847_length_14021_cov_3.688386	0	0	0	0	0	0	0	0	0	0	0	0	0	0	0	0	0	0	0	0	0	0	0	0	0	0	0	0	0	0	0	0	0	51.95237997	45.10942671	142.2484938	72.03346171	0	0	0	0	0	0	0	0	0	0	0	182.9770538
Station65_SUR_ALL_assembly_NODE_886_length_23445_cov_4.970372	0	0	0	0	0	0	0	0	0	0	0	0	0	0	0	0	0	0	0	0	0	0	0	0	0	0	0	0	0	0	0	0	0	0	0	69.31342193	0	0	0	0	0	0	0	0	0	0	0	0	162.5756043
Station137_DCM_ALL_assembly_NODE_649_length_16937_cov_5.390357	0	411.3022148	0	0	0	0	0	0	0	0	0	0	0	0	0	0	0	0	0	0	87.9140429	0	0	0	0	0	0	0	0	0	0	81.02722583	90.96659864	0	0	0	0	0	0	0	0	0	0	0	0	0	0	0	0
Station30_DCM_ALL_assembly_NODE_1198_length_16295_cov_26.975739	0	203.0612445	0	0	0	0	0	0	0	0	0	0	0	0	0	0	0	0	0	0	270.2630113	0	0	0	0	0	0	0	0	0	0	182.6890378	334.3756937	0	0	0	0	0	0	0	0	0	0	0	0	0	0	0	0
Station163_SUR_ALL_assembly_NODE_1770_length_19713_cov_3.580527	0	0	0	0	0	0	0	0	0	0	0	31.59358302	22.5462642	76.21606925	29.78997183	156.4832541	22.62662041	0	19.58210374	9.960470802	0	0	0	0	0	0	0	7.68765043	11.95892574	16.1844235	52.0178159	0	0	0	0	0	0	0	0	0	0	0	0	0	0	0	0	0	0
Station188_SUR_ALL_assembly_NODE_821_length_53046_cov_10.834783	0	0	0	0	0	0	0	0	0	0	0	25.41060383	9.657536892	50.10426614	129.9541539	79.21088164	65.59617139	14.40885953	88.66772647	32.05993763	0	0	0	0	0	0	0	12.24146934	22.32617867	28.32923257	113.37571	0	0	0	0	0	0	0	0	0	0	0	0	0	0	0	0	0	0
Station70_SUR_ALL_assembly_NODE_3115_length_10350_cov_10.203691	0	0	0	0	0	0	0	0	0	0	0	0	0	0	0	0	0	0	0	0	0	0	0	0	0	0	0	0	0	0	0	0	0	0	0	0	0	0	0	0	0	0	0	0	0	0	0	0	0
Station137_DCM_ALL_assembly_NODE_886_length_14334_cov_6.288466	0	406.3648721	0	0	0	0	0	0	0	30.73540159	0	0	0	0	0	0	0	0	0	0	0	0	0	0	0	0	0	0	0	0	0	0	0	0	0	0	0	0	0	0	0	0	0	0	0	0	0	0	0
Station210_MES_ALL_assembly_NODE_3090_length_21834_cov_11.559484	0	0	0	0	0	0	0	0	0	0	0	23.78278654	9.187106775	40.86818276	65.95617081	78.62145134	34.58114154	6.488471288	42.42387651	19.2230269	0	0	0	0	0	0	0	11.89063386	18.95434998	26.02395131	111.5033073	0	0	0	0	0	0	0	0	0	0	0	0	0	0	0	0	0	0
Station67_SUR_ALL_assembly_NODE_750_length_26750_cov_3.390635	0	0	0	0	0	0	0	0	0	0	0	0	0	0	0	0	0	0	0	0	0	0	0	0	0	0	0	0	0	0	0	0	0	0	0	0	0	0	0	0	0	0	0	0	0	0	0	0	0
Station193_SUR_ALL_assembly_NODE_5511_length_10582_cov_3.179348	0	0	0	0	0	0	0	0	0	0	0	7.575724638	0	0	0	26.26230645	0	0	0	0	0	0	22.4311644	8.60864684	5.930472341	0	0	0	0	0	28.4808773	0	0	0	0	0	0	0	0	0	0	0	0	0	0	0	0	0	0
Station201_SUR_ALL_assembly_NODE_721_length_49226_cov_16.545504	0	0	0	0	0	0	0	0	0	0	0	0	0	0	0	6.966678191	0	0	0	0	0	0	0	17.28085826	16.70029894	107.2476313	69.58723222	0	4.543433973	20.54219302	5.835684378	0	0	0	0	0	0	0	0	0	0	0	0	0	0	0	0	0	0
Station78_SUR_ALL_assembly_NODE_1579_length_11797_cov_5.720491	0	0	0	0	0	0	0	0	0	0	0	0	0	0	0	0	0	0	0	0	93.09412429	0	0	0	0	0	0	0	0	0	0	43.95618444	78.05662172	0	0	0	0	0	0	0	0	0	0	0	0	0	0	0	0
Station137_DCM_ALL_assembly_NODE_1520_length_10564_cov_5.898468	0	0	0	0	0	0	0	0	0	0	0	0	0	0	0	0	0	0	0	0	94.59910527	0	0	0	0	0	0	0	0	0	0	46.03006456	52.7835382	0	0	0	0	0	0	0	0	0	0	0	0	0	0	0	0
Station67_SUR_ALL_assembly_NODE_1294_length_19046_cov_3.854457	0	0	0	0	0	0	0	0	0	0	0	11.75838239	0	28.5142955	0	45.1569321	0	0	0	0	0	0	0	0	0	0	0	0	0	0	19.68216388	0	0	0	0	0	0	0	0	0	0	0	0	0	0	0	0	0	0
Station205_MES_ALL_assembly_NODE_2747_length_19016_cov_17.788408	0	0	0	0	0	0	0	0	0	0	0	0	0	0	0	0	0	0	0	0	0	0	0	10.69191064	9.316141292	62.02383456	41.27236203	0	0	13.96002407	5.962617021	0	0	0	0	0	0	0	0	0	0	0	0	0	0	0	0	0	0
Station158_DCM_ALL_assembly_NODE_448_length_94718_cov_64.768336	0	0	0	0	0	0	0	0	0	0	0	533.7667449	61.78701221	336.6614182	0	347.4800471	0	0	0	0	0	0	21.04030459	22.03035143	13.03192151	0	0	0	110.1982852	129.1640975	0	0	0	0	0	0	0	0	0	0	0	0	0	0	0	0	0	0	0
Station201_DCM_ALL_assembly_NODE_2712_length_21224_cov_21.853370	0	0	0	0	0	0	0	0	0	0	0	0	0	0	49.69165482	151.6795357	43.34233437	0	77.99071556	121.6132755	0	0	16.39756054	22.01206572	11.35574206	44.83258738	37.96955642	14.83112174	10.58002329	58.01554876	5.773972886	0	0	0	0	0	0	0	0	0	0	0	0	0	0	0	0	0	0
Station188_DCM_ALL_assembly_NODE_3087_length_20999_cov_14.763799	0	0	0	0	0	0	0	0	0	0	0	0	0	0	39.6235789	67.45077733	30.75737074	0	48.71347193	88.60763504	0	0	7.329449058	8.683966513	0	16.23861819	15.80022226	6.267022823	5.070228757	27.46311058	0	0	0	0	0	0	0	0	0	0	0	0	0	0	0	0	0	0	0
Station175_SUR_ALL_assembly_NODE_5342_length_18891_cov_18.445689	0	0	0	0	0	0	0	0	0	0	0	0	0	0	33.79126978	79.05649761	28.38400926	0	31.94270448	66.48631741	0	0	0	11.49430462	0	19.04846193	19.06296514	9.736964973	9.008190804	37.57900949	3.837518906	0	0	0	0	0	0	0	0	0	0	0	0	0	0	0	0	0	0
Station25_DCM_ALL_assembly_NODE_2375_length_12452_cov_4.153828	0	0	0	0	0	0	0	0	0	0	0	0	0	0	0	0	0	0	0	0	0	0	0	0	0	0	0	0	0	0	0	24.53917784	0	0	0	0	0	0	0	0	0	0	0	0	0	0	0	0	0
Station25_DCM_ALL_assembly_NODE_2896_length_10905_cov_4.489585	0	0	0	0	0	0	0	0	0	0	0	0	0	0	0	0	0	0	0	0	0	0	0	0	0	0	0	0	0	0	0	24.11710676	0	0	0	0	0	0	0	0	0	0	0	0	0	0	0	0	0
Station168_IZZ_ALL_assembly_NODE_5023_length_20715_cov_5.268441	0	0	0	0	0	0	0	0	0	0	0	9.307076716	7.701433589	15.60935635	0	11.29180609	0	0	0	0	0	0	0	0	0	0	0	0	0	0	0	0	0	0	0	0	0	0	0	0	0	0	0	0	0	0	0	0	0
Station23_DCM_ALL_assembly_NODE_1734_length_13085_cov_3.959094	0	0	0	0	0	0	0	0	0	0	0	0	0	0	0	0	0	0	0	0	0	0	0	0	0	0	0	0	0	0	0	0	23.30243158	0	0	0	0	0	0	0	0	0	0	0	0	0	0	0	0
Station158_MES_ALL_assembly_NODE_4422_length_18651_cov_7.213325	0	0	0	0	0	0	0	0	0	0	0	0	0	0	0	60.29329632	19.43133421	0	29.95710343	48.41220582	0	0	11.73342943	14.33468352	0	16.79317455	17.71203279	6.369136434	0	24.70298097	0	0	0	0	0	0	0	0	0	0	0	0	0	0	0	0	0	0	0
Station85_DCM_COMBINED_FINAL_NODE_1686_length_22507_cov_69.814137	0	0	0	0	0	0	0	0	0	0	0	0	0	0	0	0	0	0	0	22.96169958	0	0	0	0	0	0	0	0	0	0	0	0	0	0	0	0	0	0	0	0	0	0	0	0	0	0	0	0	0
Station18_DCM_ALL_assembly_NODE_260_length_34327_cov_4.024802	0	0	0	0	0	0	0	0	0	0	0	0	0	0	0	0	0	0	0	0	97.81744922	0	0	0	0	0	0	0	0	0	0	0	0	0	0	0	0	0	0	0	0	0	0	0	0	0	0	0	0
Station78_MES_COMBINED_FINAL_NODE_2429_length_21982_cov_9.460528	0	0	0	0	0	0	0	0	0	0	0	15.64517385	6.617097129	0	0	48.58386164	0	0	0	0	0	14.59156971	66.05655007	23.48232316	19.05292889	0	0	4.985961155	0	5.630091375	10.25463668	0	0	0	0	0	0	0	0	0	0	0	0	0	0	0	0	0	0
Station205_MES_ALL_assembly_NODE_3765_length_15749_cov_8.095578	0	0	0	0	0	0	0	0	0	0	0	0	0	0	0	0	0	0	0	0	0	0	0	0	0	4.559647504	10.23624193	15.21972965	0	0	0	0	0	0	0	0	0	0	0	0	0	0	0	0	0	0	0	0	0
Station18_DCM_ALL_assembly_NODE_638_length_20656_cov_4.465754	0	0	0	0	0	0	0	0	0	0	0	0	0	0	0	0	0	0	0	0	92.38267873	0	0	0	0	0	0	0	0	0	0	0	0	0	0	0	0	0	0	0	0	0	0	0	0	0	0	0	0
Station209_MES_ALL_assembly_NODE_1255_length_52157_cov_18.046409	0	0	0	0	0	0	0	0	0	0	0	0	9.352071377	0	71.4993293	177.368642	50.12722702	0	91.72531119	43.36161082	0	0	11.70082293	156.1672885	130.9918221	320.4831311	276.1644334	28.3443697	37.69558753	184.1091214	19.86963813	0	0	0	0	0	0	0	0	0	0	0	0	0	0	0	0	0	0
Station189_MES_ALL_assembly_NODE_1280_length_38569_cov_28.286545	0	0	0	0	0	0	0	0	0	0	0	0	0	0	0	16.18934246	11.79005787	0	90.37852854	60.03639689	0	0	0	17.46719826	17.20165809	35.13265539	46.32974273	0	0	17.68118497	0	0	0	0	0	0	0	0	0	0	0	0	0	0	0	0	0	0	0
Station206_MES_ALL_assembly_NODE_9046_length_11178_cov_7.615571	0	0	0	0	0	0	0	0	0	0	0	0	0	0	0	0	0	0	0	0	0	0	0	0	0	6.47417098	10.35082994	15.16371121	0	0	0	0	0	0	0	0	0	0	0	0	0	0	0	0	0	0	0	0	0
Station85_MES_COMBINED_FINAL_NODE_429_length_53753_cov_9.028623	0	0	0	0	0	0	0	0	0	0	0	0	0	0	0	28.28829992	0	0	0	0	0	0	0	23.88373784	18.5020317	37.41814138	31.77792671	0	0	29.8268894	0	0	0	0	0	0	0	0	0	0	0	0	0	0	0	0	0	0	0
Station194_DCM_ALL_assembly_NODE_5318_length_12130_cov_28.958427	0	0	0	0	0	0	0	0	0	0	0	0	0	0	0	35.67062741	16.31867122	0	78.48544294	43.51631452	0	0	0	39.83191679	33.04400939	65.17204004	63.93235689	0	0	42.39013507	0	0	0	0	0	0	0	0	0	0	0	0	0	0	0	0	0	0	0
Station70_SUR_ALL_assembly_NODE_1547_length_16538_cov_5.556027	0	0	0	0	0	0	0	0	0	0	0	0	0	0	0	0	0	0	0	0	0	0	0	0	0	0	0	0	0	0	0	0	0	0	0	0	0	0	0	0	0	0	0	0	0	0	0	0	0
Station173_DCM_ALL_assembly_NODE_4498_length_21559_cov_16.651786	0	0	0	0	0	0	0	0	0	0	0	0	4.298666765	0	85.11219314	126.9297969	54.58378979	0	115.0100635	43.34937437	0	0	0	43.98277093	37.34997559	93.31165736	80.67513017	9.682226955	12.42004222	51.56738697	5.962617021	0	0	0	0	0	0	0	0	0	0	0	0	0	0	0	0	0	0
Station178_SUR_ALL_assembly_NODE_5948_length_14849_cov_36.311748	0	0	0	0	0	0	0	0	0	0	0	0	25.23528638	16.3766834	367.3662938	658.2986381	265.2424305	0	366.2200467	233.8525558	0	0	0	38.37472057	39.62402795	129.4597411	108.6806989	8.36851454	6.26372681	56.19048469	6.30159152	0	0	0	0	0	0	0	0	0	0	0	0	0	0	0	0	0	0
Station78_MES_COMBINED_FINAL_NODE_6093_length_10823_cov_7.883730	0	0	0	0	0	0	0	0	0	0	0	14.90127093	0	0	0	45.54012117	0	0	0	0	0	11.50899898	52.33657875	21.57495039	16.33943993	0	0	0	0	0	9.176001688	0	0	0	0	0	0	0	0	0	0	0	0	0	0	0	0	0	0
Station201_SUR_ALL_assembly_NODE_2768_length_20982_cov_24.937115	0	0	0	0	0	0	0	0	0	0	0	0	71.44587146	0	154.9615411	5.782671459	179.2716106	0	121.3005511	40.92699417	0	33.90138805	73.44490119	208.8540531	50.83499936	94.50999326	43.65415572	241.49709	22.47532317	140.3132542	44.38343163	0	0	0	0	0	0	0	0	0	0	0	0	0	0	0	0	0	0
Station168_IZZ_ALL_assembly_NODE_3145_length_29009_cov_19.281895	0	0	0	0	0	0	0	0	0	0	0	0	74.84731592	17.45962356	326.3648997	8.532686426	283.8193389	11.4718457	303.4605997	59.16411276	0	40.45374559	128.1831411	326.6949476	73.29623096	86.60138813	49.9134182	304.1529135	23.90108983	150.8783308	47.83050105	0	0	0	0	0	0	0	0	0	0	0	0	0	0	0	0	0	0
Station180_SUR_ALL_assembly_NODE_11904_length_11165_cov_5.610261	0	0	0	0	0	0	0	0	0	0	0	0	0	0	0	0	0	55.91570986	0	13.37531456	0	6.350711205	0	6.798797807	9.316141292	0	0	0	0	0	0	0	0	0	0	0	0	0	0	0	0	0	0	0	0	0	0	0	0
Station189_DCM_ALL_assembly_NODE_5519_length_12315_cov_18.423736	0	0	0	0	0	0	0	0	0	0	0	0	9.145121797	0	44.13399737	4.70752526	27.49160028	7.81552676	159.393221	38.97440626	0	35.11540004	50.85105492	64.75837497	32.92272659	17.85527352	51.01148152	108.9689877	11.5456997	23.4667724	22.17460623	0	0	0	0	0	0	0	0	0	0	0	0	0	0	0	0	0	0
Station188_SUR_ALL_assembly_NODE_1814_length_31119_cov_197.944083	0	0	0	0	0	0	0	0	0	0	0	0	44.3668825	0	884.5353998	8.054491798	343.7286057	13.5043735	1695.697944	376.7017543	0	86.43691846	103.5459545	331.2354613	167.4010019	109.1542619	32.99747056	24.20796818	0	57.42699171	19.73919583	0	0	0	0	0	0	0	0	0	0	0	0	0	0	0	0	0	0
Station175_ZZZ_ALL_assembly_NODE_5610_length_10784_cov_25.274863	0	0	0	0	0	0	0	0	0	0	0	0	21.39382612	0	294.7464023	0	105.3954972	0	434.3643937	64.20159727	0	0	0	0	0	0	0	12.02315748	0	0	0	0	0	0	0	0	0	0	0	0	0	0	0	0	0	0	0	0	0
Station188_DCM_ALL_assembly_NODE_674_length_51353_cov_157.364556	0	0	0	0	0	0	0	0	0	0	0	0	47.50054876	0	560.9468432	0	160.6065969	0	661.8475372	13.91109629	0	0	0	0	0	0	0	20.24442356	0	0	0	0	0	0	0	0	0	0	0	0	0	0	0	0	0	0	0	0	0
Station191_SUR_ALL_assembly_NODE_4077_length_10962_cov_12.071880	0	0	0	0	0	0	0	0	0	0	0	0	8.832383293	0	0	0	80.56781019	0	22.21009201	0	0	114.9462192	49.80834832	57.37530547	17.76408569	10.97101909	17.42513197	46.3595795	0	30.29606369	18.27508336	0	0	0	0	0	0	0	0	0	0	0	0	0	0	0	0	0	0
Station178_SUR_ALL_assembly_NODE_5118_length_16847_cov_100.776679	0	0	0	0	0	0	0	0	0	0	0	0	94.88142379	0	596.204579	6.030081759	790.9202653	44.20736806	347.1804032	30.11609005	0	30.54367802	171.5255865	227.4954546	102.1119976	189.7392626	62.28547729	68.65491812	0	170.2153548	81.1005996	0	0	0	0	0	0	0	0	0	0	0	0	0	0	0	0	0	0
Station201_DCM_ALL_assembly_NODE_2794_length_20863_cov_38.320886	0	0	0	0	0	0	0	0	0	0	0	0	11.68835362	0	28.68970811	0	164.0415296	0	16.20555592	7.08796402	0	0	35.20905347	32.03916052	25.54753704	22.63729264	89.01291581	84.82952208	0	18.74399007	6.536446157	0	0	0	0	0	0	0	0	0	0	0	0	0	0	0	0	0	0
Station178_SUR_ALL_assembly_NODE_7650_length_12201_cov_47.790219	0	0	0	0	0	0	0	0	0	0	0	0	26.35235129	0	45.36848002	0	220.8463565	0	30.75562644	10.33499359	0	0	49.62813608	57.02091117	38.41461644	21.07588704	72.29168163	67.55407578	0	36.18879715	10.0674549	0	0	0	0	0	0	0	0	0	0	0	0	0	0	0	0	0	0
Station173_SUR_ALL_assembly_NODE_2966_length_11719_cov_63.975223	0	0	0	0	0	0	0	0	0	0	0	0	66.18915376	0	396.0145763	0	605.2048275	31.34956597	288.6116407	24.81858096	0	20.45860531	149.0562059	187.0827491	84.87532127	149.791301	45.55821216	52.90093262	0	143.630006	83.75828837	0	0	0	0	0	0	0	0	0	0	0	0	0	0	0	0	0	0
Station173_DCM_ALL_assembly_NODE_6946_length_15532_cov_18.154164	0	0	0	0	0	0	0	0	0	0	0	0	35.54540869	0	226.2500141	0	364.908341	17.72694442	163.8297078	12.0078912	0	11.14153414	70.37954012	96.98387549	39.64922403	71.28520032	22.31536926	25.6113101	0	70.40837553	34.59791928	0	0	0	0	0	0	0	0	0	0	0	0	0	0	0	0	0	0
Station193_SUR_ALL_assembly_NODE_3232_length_15405_cov_19.159609	0	0	0	0	0	0	0	0	0	0	0	0	0	0	0	0	110.2722245	0	0	0	0	8.749337989	58.8108962	43.66190042	38.00080297	18.69294189	63.39517173	72.38734667	0	15.83224434	5.234947861	0	0	0	0	0	0	0	0	0	0	0	0	0	0	0	0	0	0
Station208_SUR_ALL_assembly_NODE_2967_length_15789_cov_22.440892	0	0	0	0	0	0	0	0	0	0	0	0	0	0	0	0	0	0	0	0	0	0	2475.405456	20.03329164	0	0	6.134766488	474.2063275	146.6179347	30.53602305	0	0	0	0	0	0	0	0	0	0	0	0	0	0	0	0	0	0	0
Station180_SUR_ALL_assembly_NODE_12864_length_10421_cov_11.765194	0	0	0	0	0	0	0	0	0	0	0	0	0	0	0	0	0	110.7952991	0	0	0	0	0	0	0	0	0	0	0	0	0	0	0	0	0	0	0	0	0	0	0	0	0	0	0	0	0	0	0
Station100_DCM_ALL_assembly_NODE_1007_length_20709_cov_5.518495	376.052742	445.2164506	0	432.3024789	0	0	0	0	0	0	0	0	0	0	0	0	0	0	0	0	0	0	0	0	0	0	0	0	0	0	0	0	0	0	0	0	0	0	0	0	0	0	0	0	0	0	0	0	0
Station48_SUR_ALL_assembly_NODE_715_length_15723_cov_6.731682	0	155.9104706	259.1461878	0	0	0	0	0	0	102.57229	0	0	0	0	0	0	0	0	0	0	0	0	0	0	0	0	0	0	0	0	0	0	0	0	220.6571267	138.6289446	134.834913	78.37619427	282.577134	308.4658106	69.76271698	111.7659496	54.00841873	0	363.4436112	679.8977624	118.3575388	170.4199364	25.79391221
Station124_SUR_ALL_assembly_NODE_280_length_38274_cov_39.897041	0	0	0	0	0	1272.911833	1560.8852	1335.300955	1223.765123	0	211.9182984	0	0	0	0	0	0	0	0	0	0	0	0	0	0	0	0	0	0	0	0	0	0	0	0	0	0	0	0	0	249.6853587	177.9049491	252.9399851	0	195.6215611	0	0	0	0
Station58_DCM_ALL_assembly_NODE_1196_length_14687_cov_4.750547	0	171.9319899	304.352398	0	0	55.1410852	73.06815632	49.82313475	0	401.8088173	250.9881533	0	0	0	0	0	0	0	0	0	0	0	0	0	0	0	0	0	0	0	0	0	0	0	0	0	0	0	107.1032187	76.53869174	68.38668489	82.83518212	515.0898268	173.5221618	251.9787324	309.2220265	310.4086249	331.7633076	208.7730376
Station76_DCM_ALL_assembly_NODE_566_length_36386_cov_14.723459	0	0	0	0	0	0	0	0	0	0	0	0	0	0	0	0	0	0	0	0	0	0	0	0	0	0	0	0	0	0	0	0	0	0	0	0	0	0	0	0	0	0	323.4201355	0	282.0992813	149.2557163	87.19150158	0	125.7150244
Station102_SUR_ALL_assembly_NODE_1089_length_16750_cov_46.564960	907.4345837	2298.484493	39.48804911	888.8551095	0	0	30.3310507	0	0	0	0	0	0	0	0	0	0	0	0	0	0	0	0	0	0	0	0	0	0	0	0	0	0	0	0	0	0	0	0	0	0	0	0	0	0	0	0	0	0
Station68_DCM_ALL_assembly_NODE_427_length_24384_cov_37.039582	0	0	0	0	0	0	0	0	0	0	0	0	0	0	0	0	0	0	0	0	235.7284337	0	0	0	0	0	0	0	0	0	0	35.86909412	131.5923464	0	0	0	0	0	0	0	0	0	0	0	0	0	0	0	54.98737546
Station18_DCM_ALL_assembly_NODE_586_length_21749_cov_68.538490	0	0	0	0	0	0	0	0	0	0	0	0	0	0	0	0	0	0	0	0	469.0994147	0	0	0	0	0	0	0	0	0	0	43.81723099	231.2397916	0	0	0	0	0	0	0	0	0	0	0	0	0	0	0	0
Station72_MES_ALL_assembly_NODE_1628_length_15848_cov_28.051668	0	0	0	0	0	0	0	0	0	0	0	0	0	0	0	0	0	0	0	0	0	0	0	0	0	0	0	0	0	0	0	0	0	0	0	0	0	0	0	67.5757552	302.2558792	270.058837	284.8852123	172.7705699	229.0034224	116.6286587	60.17077066	25.7378381	45.7789633
Station72_SUR_ALL_assembly_NODE_1225_length_14559_cov_20.610728	0	0	0	0	0	0	0	0	0	0	0	0	0	0	0	0	0	0	0	0	0	0	0	0	0	0	0	0	0	0	0	0	0	63.37954406	84.86782254	56.78259721	56.91172833	0	0	59.12987756	240.118771	140.6846097	107.4583603	68.83393567	82.14059835	0	0	0	0
Station100_SUR_ALL_assembly_NODE_1154_length_13315_cov_22.535143	969.0458652	99.62185579	0	514.5623032	0	38.4379766	50.4509046	34.58121841	0	0	0	0	0	0	0	0	0	0	0	0	0	0	0	0	0	0	0	0	0	0	0	0	0	0	0	0	0	0	0	0	0	0	0	0	0	0	0	0	0
Station38_SUR_ALL_assembly_NODE_1191_length_11428_cov_4.829157	0	265.4724551	552.7410223	0	0	0	0	0	0	135.5810283	0	0	0	0	0	0	0	0	0	0	0	0	0	0	0	0	0	0	0	0	0	0	0	58.23045078	345.2794047	180.1665804	214.3087105	149.5602328	468.5816237	445.8637323	157.3927535	194.996642	93.91278135	47.55949463	106.6745616	312.3614065	146.816184	277.8930685	0
Station65_SUR_ALL_assembly_NODE_2025_length_14166_cov_5.905251	0	172.8142642	354.9559411	0	0	51.08735321	75.77367062	51.49974554	0	364.5970177	208.9708022	0	0	0	0	0	0	0	0	0	0	0	0	0	0	0	0	0	0	0	0	0	0	0	37.69363871	0	0	0	111.7836689	82.54775463	95.91435914	116.6714875	553.9357582	220.877616	267.2327797	344.120251	337.5587858	334.4664737	226.448217
Station68_DCM_ALL_assembly_NODE_1214_length_13323_cov_34.070847	0	0	0	0	0	0	0	0	0	0	0	0	0	0	0	0	0	0	0	0	252.739981	0	0	0	0	0	0	0	0	0	0	0	118.3388966	0	0	0	0	0	0	0	0	0	0	0	0	0	0	0	60.59943138
Station123_SUR_ALL_assembly_NODE_1151_length_17375_cov_35.246536	0	0	0	0	0	1235.645157	1477.575015	1285.579433	1175.200114	0	150.050792	0	0	0	0	0	0	0	0	0	0	0	0	0	0	0	0	0	0	0	0	0	0	0	0	0	0	0	0	0	0	0	0	0	0	0	0	0	0
Station30_DCM_ALL_assembly_NODE_1571_length_13490_cov_79.913435	0	0	0	0	0	0	0	0	0	0	0	0	0	0	0	0	0	0	0	0	524.4932392	0	0	0	0	0	0	0	0	0	0	31.02309283	239.262475	0	0	0	0	0	0	0	0	0	0	0	0	0	0	0	0
Station52_SUR_ALL_assembly_NODE_1347_length_12574_cov_15.367601	0	0	0	0	0	0	0	0	0	0	0	0	0	0	0	0	0	0	0	0	0	0	0	0	0	0	0	0	0	0	0	0	0	0	0	0	0	0	29.58381171	187.7902026	887.0929573	828.3699824	1707.724463	785.4832533	1248.407066	697.4928923	293.3894651	124.6938516	150.9247359
Station46_SUR_ALL_assembly_NODE_1155_length_14193_cov_11.608360	0	0	0	0	0	0	0	0	0	0	0	0	0	0	0	0	0	0	0	0	0	0	0	0	0	0	0	0	0	0	0	0	0	0	0	0	0	0	0	123.7063418	768.503371	728.9173161	1199.438359	669.2473732	851.842075	410.1202404	187.5369928	78.52714083	114.760225
Station34_SUR_ALL_assembly_NODE_2958_length_10225_cov_6.569322	0	144.3730376	215.6510609	0	0	0	0	0	0	83.4014922	0	0	0	0	0	0	0	0	0	0	0	0	0	0	0	0	0	0	0	0	0	0	0	28.56044344	373.9456415	225.5863559	222.7572705	60.17777922	193.5100447	182.7855615	0	53.99522054	0	0	0	0	0	172.2616539	0
Station138_DCM_ALL_assembly_NODE_354_length_23794_cov_18.334260	0	0	0	0	0	0	0	0	0	0	0	0	0	0	0	25.77144442	0	0	0	0	0	0	0	0	0	0	0	0	0	0	0	0	0	0	0	0	0	0	0	0	0	0	0	0	0	0	0	0	0
Station210_SUR_ALL_assembly_NODE_1580_length_50031_cov_69.536798	0	0	0	0	0	0	0	0	0	0	0	224.5367261	52.11327639	120.4277173	101.3066999	865.472502	94.38624827	7.006977831	94.22259151	64.94889479	0	0	0	0	0	0	6.64093534	174.0640141	36.67928409	112.5078136	296.1666123	0	0	0	0	0	0	0	0	0	0	0	0	0	0	0	0	0	0
Station168_SUR_ALL_assembly_NODE_5505_length_15778_cov_21.644470	0	0	0	0	0	0	0	0	0	0	0	191.603823	45.37881967	102.2825054	87.54428965	704.5295288	75.29754585	6.554065489	80.06865977	58.41506718	0	0	0	0	0	0	6.281232368	156.4774254	30.50586495	102.5086113	249.6829426	0	0	0	0	0	0	0	0	0	0	0	0	0	0	0	0	0	0
Station201_SUR_ALL_assembly_NODE_6530_length_11198_cov_8.713811	0	0	0	0	0	0	0	0	0	0	0	0	12.87385074	0	0	191.9638704	6.657629411	0	0	0	0	0	19.29042273	0	0	70.05186149	20.83347917	189.199556	10.02449425	13.47353928	26.79039187	0	0	0	0	0	0	0	0	0	0	0	0	0	0	0	0	0	0
Station158_DCM_ALL_assembly_NODE_3583_length_21319_cov_48.402605	0	0	0	0	0	0	0	0	0	0	0	188.7066914	42.91327658	103.1178829	85.76298919	687.8893058	75.52740284	5.98201266	79.32813006	55.47831903	0	0	0	0	0	0	5.445515285	141.3876585	29.37770314	92.55835599	236.3439012	0	0	0	0	0	0	0	0	0	0	0	0	0	0	0	0	0	0
Station138_DCM_ALL_assembly_NODE_144_length_33601_cov_19.787903	0	0	0	0	0	0	0	0	0	0	0	0	0	0	0	35.51228482	0	0	0	0	0	0	0	0	0	0	0	0	0	0	0	0	0	0	0	0	0	0	0	0	0	0	0	0	0	0	0	0	0
Station68_SUR_ALL_assembly_NODE_2379_length_13571_cov_8.560521	0	0	0	0	0	0	0	0	0	0	0	34.91517038	0	16.94650782	0	139.6708335	14.59807225	0	14.98858902	10.32450521	0	0	0	0	0	0	0	27.36100602	0	17.56956208	44.41267879	0	0	0	0	0	0	0	0	0	0	0	0	0	0	0	0	0	0
Station68_MES_COMBINED_FINAL_NODE_6580_length_10364_cov_33.973421	0	0	0	0	0	0	0	0	0	0	0	0	0	0	0	0	0	0	0	0	0	0	7.025121779	0	0	0	0	0	0	0	0	0	0	0	0	0	0	0	0	0	0	0	0	0	0	0	0	0	0
Station194_DCM_ALL_assembly_NODE_2132_length_23233_cov_8.881655	0	0	0	0	0	0	0	0	0	0	0	0	0	232.8743729	0	6.436230508	52.00641556	0	0	0	0	28.56579849	81.08744271	81.82459392	87.1327186	0	190.869597	60.26143536	442.4477554	65.18925934	14.92920909	0	0	0	0	0	0	0	0	0	0	0	0	0	0	0	0	0	0
Station168_IZZ_ALL_assembly_NODE_1014_length_56831_cov_270.677293	0	0	0	0	0	0	0	0	0	0	0	0	0	1577.61307	39.45166269	32.42697941	174.9975238	0	23.54795261	0	0	0	16.52062376	17.38273574	17.62999134	30.14542297	1330.461597	632.8611095	2046.902524	313.4513977	159.2606905	0	0	0	0	0	0	0	0	0	0	0	0	0	0	0	0	0	0
Station67_SUR_ALL_assembly_NODE_356_length_40578_cov_17.186191	0	0	0	0	0	0	0	0	0	0	0	0	0	0	0	0	0	0	0	0	0	0	0	0	0	0	0	0	0	0	0	0	0	0	0	0	0	0	0	0	0	0	0	0	0	0	0	0	0
Station180_SUR_ALL_assembly_NODE_1278_length_58232_cov_5.605325	0	0	0	0	0	0	0	0	0	0	0	0	0	14.04732565	0	0	25.09709353	56.26956157	0	180.8726578	0	153.26775	474.7614252	86.14045475	24.49784301	86.91092392	427.4275024	45.88102198	111.3055805	97.53184214	13.1746724	0	0	0	0	0	0	0	0	0	0	0	0	0	0	0	0	0	0
Station209_MES_ALL_assembly_NODE_9373_length_11375_cov_18.519170	0	0	0	0	0	0	0	0	0	0	0	0	0	1163.367143	36.74325748	24.48649428	129.5931334	0	16.66727173	0	0	0	32.73797206	31.90463	29.07669549	18.84462129	950.9969319	474.3503749	1548.140064	246.0705691	118.0684157	0	0	0	0	0	0	0	0	0	0	0	0	0	0	0	0	0	0
Station194_DCM_ALL_assembly_NODE_4703_length_13295_cov_6.716465	0	0	0	0	0	0	0	0	0	0	0	0	0	0	0	0	0	0	0	0	0	18.44122331	38.36031337	20.64281501	24.7617612	0	0	0	0	0	0	0	0	0	0	0	0	0	0	0	0	0	0	0	0	0	0	0	0
Station196_SUR_ALL_assembly_NODE_4048_length_13192_cov_8.559488	0	0	0	0	0	0	0	0	0	0	0	0	0	232.1336403	0	6.974199464	52.45829794	0	0	0	0	25.96552537	82.22937123	90.15068315	81.13818845	9.324165149	158.4933141	53.89485977	411.3757571	59.30577804	12.04807208	0	0	0	0	0	0	0	0	0	0	0	0	0	0	0	0	0	0
Station205_SUR_ALL_assembly_NODE_1175_length_28829_cov_144.101689	0	0	0	0	0	0	0	0	0	0	0	0	0	41.25184629	0	19.07157349	71.29795599	0	0	112.8235708	0	17.23547928	66.56212604	0	0	56.51155806	564.4601187	180.8140759	394.3096585	345.1164832	48.89188022	0	0	0	0	0	0	0	0	0	0	0	0	0	0	0	0	0	0
Station210_SUR_ALL_assembly_NODE_9020_length_13788_cov_19.299279	0	0	0	0	0	0	0	0	0	0	0	0	0	79.1027364	0	31.74254356	95.50616476	0	12.22364736	172.189148	0	24.05792348	114.0519072	18.60744233	0	62.89238787	863.2970396	256.2334606	650.3031892	531.56879	77.62867011	0	0	0	0	0	0	0	0	0	0	0	0	0	0	0	0	0	0
Station209_SUR_ALL_assembly_NODE_3236_length_23338_cov_101.744578	0	0	0	0	0	0	0	0	0	0	0	0	0	40.55022308	0	21.05402274	66.64129625	0	7.449907336	114.7158505	0	12.55581447	59.16606156	0	0	47.29583339	531.739641	150.0522705	386.4980444	330.3956925	49.03665363	0	0	0	0	0	0	0	0	0	0	0	0	0	0	0	0	0	0
Station189_DCM_ALL_assembly_NODE_1685_length_25248_cov_14.437026	0	0	0	0	0	0	0	0	0	0	0	0	0	37.6659025	0	19.65150324	66.71687103	0	6.569301523	113.751793	0	11.11673026	43.38662199	0	0	48.63006305	522.6828802	156.3356187	384.4979346	323.606096	45.43515925	0	0	0	0	0	0	0	0	0	0	0	0	0	0	0	0	0	0
Station193_SUR_ALL_assembly_NODE_1752_length_23068_cov_52.067962	0	0	0	0	0	0	0	0	0	0	0	0	0	0	0	0	20.22858944	0	0	0	0	24.95270038	296.3078352	50.17378687	16.43766191	21.65549452	87.64130592	35.02880991	34.02546984	28.60679751	0	0	0	0	0	0	0	0	0	0	0	0	0	0	0	0	0	0	0
Station210_SUR_ALL_assembly_NODE_7589_length_15942_cov_80.295713	0	0	0	0	0	0	0	0	0	0	0	7.214642486	0	27.85999471	0	0	17.57172463	0	0	0	0	0	0	0	0	0	0	0	13.39563879	40.68893062	228.9133696	0	0	0	0	0	0	0	0	0	0	0	0	0	0	0	0	0	0
Station209_MES_ALL_assembly_NODE_1428_length_47458_cov_25.446828	0	0	0	0	0	0	0	0	0	0	0	18.64105037	10.13557059	49.26575992	139.9828755	31.03831488	162.2355663	0	211.7205672	25.56063429	0	0	6.124411201	64.89334086	16.69432021	48.89944841	55.97322862	342.1311743	393.3292729	240.0035368	565.1684691	0	0	0	0	0	0	0	0	0	0	0	0	0	0	0	0	0	0
Station67_SUR_ALL_assembly_NODE_242_length_47664_cov_6.629650	0	0	0	0	0	0	0	0	0	0	0	0	0	0	0	0	0	0	0	0	0	0	0	0	0	0	0	0	0	0	0	0	0	0	0	0	0	0	0	0	0	0	0	0	0	0	0	0	0
Station155_MES_ALL_assembly_NODE_8324_length_13517_cov_5.554152	0	0	0	0	0	0	0	0	0	0	0	0	0	0	0	0	0	0	0	0	0	0	0	0	0	0	0	0	0	16.29724022	106.016249	0	0	0	0	0	0	0	0	0	0	0	0	0	0	0	0	0	0
Station201_MES_ALL_assembly_NODE_2768_length_19298_cov_6.180897	0	0	0	0	0	0	0	0	0	0	0	0	0	0	0	0	0	0	0	0	0	0	0	0	0	0	0	4.716432438	0	0	0	0	0	0	0	0	0	0	0	0	0	0	0	0	0	0	0	0	0
Station208_SUR_ALL_assembly_NODE_2746_length_16685_cov_55.790319	0	0	0	0	0	0	0	0	0	0	0	0	0	0	0	16.94661591	61.7081816	0	20.34761517	21.21101311	0	11.30275934	0	10.52908083	0	21.48288199	22.91286389	147.5919407	151.965928	67.07252252	50.74497982	0	0	0	0	0	0	0	0	0	0	0	0	0	0	0	0	0	0
Station155_DCM_ALL_assembly_NODE_2680_length_26593_cov_24.669644	0	0	0	0	0	0	0	0	0	0	0	0	0	0	0	0	0	0	0	0	0	0	0	0	0	0	0	0	0	15.80627858	94.41682823	0	0	0	0	0	0	0	0	0	0	0	0	0	0	0	0	0	0
Station155_MES_ALL_assembly_NODE_4576_length_21010_cov_5.842186	0	0	0	0	0	0	0	0	0	0	0	0	0	0	0	0	0	0	0	0	0	0	0	0	0	0	0	0	0	17.91129525	109.5106988	0	0	0	0	0	0	0	0	0	0	0	0	0	0	0	0	0	0
Station168_IZZ_ALL_assembly_NODE_3115_length_29189_cov_345.763678	0	0	0	0	0	0	0	0	0	0	0	0	0	163.3229419	295.3354742	34.55035357	400.3164978	16.4360327	257.9608483	39.10114093	0	0	0	14.83188044	0	0	0	51.68997402	60.20819682	47.52001265	126.8150692	0	0	0	0	0	0	0	0	0	0	0	0	0	0	0	0	0	0
Station178_SUR_ALL_assembly_NODE_5157_length_16716_cov_23.321349	0	0	0	0	0	0	0	0	0	0	0	0	0	0	0	19.79440742	79.01872291	8.169378471	12.70053065	26.4705018	0	14.64531145	0	6.428730048	0	21.18158219	26.5077397	160.1698407	143.493768	67.11042655	31.74573695	0	0	0	0	0	0	0	0	0	0	0	0	0	0	0	0	0	0
Station201_MES_ALL_assembly_NODE_6087_length_10957_cov_5.781416	0	0	0	0	0	0	0	0	0	0	0	0	0	0	0	0	0	0	0	0	0	0	0	0	0	0	0	4.649530417	0	0	0	0	0	0	0	0	0	0	0	0	0	0	0	0	0	0	0	0	0
Station193_SUR_ALL_assembly_NODE_2029_length_21250_cov_13.430290	0	0	0	0	0	0	0	0	0	0	0	0	0	0	0	0	13.9178992	220.3581411	20.35832163	133.3135074	0	266.6311144	99.45646902	84.59923138	187.9409262	0	0	54.63078201	78.46232023	20.91078732	0	0	0	0	0	0	0	0	0	0	0	0	0	0	0	0	0	0	0
Station206_SUR_ALL_assembly_NODE_3235_length_18256_cov_36.400802	0	0	0	0	0	0	0	0	0	0	0	0	0	0	0	22.20279825	83.20705394	13.05413847	0	31.84536273	0	25.12265288	0	6.161845887	0	26.71238966	29.38967129	193.4444733	163.1750264	66.46486422	31.17395512	0	0	0	0	0	0	0	0	0	0	0	0	0	0	0	0	0	0
Station168_DCM_ALL_assembly_NODE_9034_length_11631_cov_4.053732	0	0	0	0	0	0	0	0	0	0	0	0	0	0	0	32.95584367	93.17548541	122.2011044	45.35922922	67.87428052	0	48.09333975	22.52372477	55.65253121	117.5546282	25.7381412	25.92532243	373.0981672	464.369944	152.4679124	84.85300929	0	0	0	0	0	0	0	0	0	0	0	0	0	0	0	0	0	0
Station208_SUR_ALL_assembly_NODE_4409_length_11664_cov_24.691791	0	0	0	0	0	0	0	0	0	0	0	0	0	0	0	0	0	85.00205279	0	101.9986822	0	173.0451674	57.04067911	62.10607756	223.6723744	9.612767809	14.99164444	298.4828872	163.5465193	28.62619721	6.756969688	0	0	0	0	0	0	0	0	0	0	0	0	0	0	0	0	0	0
Station67_SUR_ALL_assembly_NODE_3160_length_10334_cov_2.416286	0	0	0	0	0	0	0	0	0	0	0	0	0	0	0	0	0	0	0	0	0	0	0	0	0	0	0	0	0	6.551129436	0	0	0	0	0	0	0	0	0	0	0	0	0	0	0	0	0	0	0
Station201_DCM_ALL_assembly_NODE_3459_length_18275_cov_53.050494	0	0	0	0	0	0	0	0	0	0	0	0	0	0	0	0	0	0	0	0	0	85.44108872	32.76216397	277.2046976	167.9664189	14.09074179	161.7642418	27.82739953	57.06487392	5.48802588	0	0	0	0	0	0	0	0	0	0	0	0	0	0	0	0	0	0	0
Station205_MES_ALL_assembly_NODE_7296_length_10249_cov_6.196684	0	0	0	0	0	0	0	0	0	0	0	0	0	0	0	0	0	0	0	0	0	91.78720662	31.24929276	278.6244517	157.0261985	12.1086146	132.8936629	25.20445618	60.38265484	4.791128967	0	0	0	0	0	0	0	0	0	0	0	0	0	0	0	0	0	0	0
Station168_DCM_ALL_assembly_NODE_559_length_95119_cov_49.003629	0	0	0	0	0	0	0	0	0	0	0	0	0	17.57421419	35.25856425	29.04003137	12.94247543	0	45.90793497	0	0	60.19028248	89.16684114	586.1546784	88.6051942	0	65.51720387	191.5039945	424.9951126	17.39168175	5.571290117	0	0	0	0	0	0	0	0	0	0	0	0	0	0	0	0	0	0
Station168_IZZ_ALL_assembly_NODE_239_length_125959_cov_428.174014	0	0	0	0	0	0	0	0	0	0	0	0	0	21.93530691	43.17665194	36.87917724	16.82302522	0	61.63794591	0	0	92.71184004	141.5605689	959.8073063	140.550529	0	40.08211136	247.9648189	565.7423642	22.98983824	6.883317388	0	0	0	0	0	0	0	0	0	0	0	0	0	0	0	0	0	0
Station189_MES_ALL_assembly_NODE_2360_length_27647_cov_11.166715	0	0	0	0	0	0	0	0	0	0	0	0	0	29.63086978	57.14867566	55.32292236	17.90065115	0	58.72846712	0	0	60.63261829	73.27240231	0	87.96333491	0	133.9874184	260.1605132	546.5304321	26.02216056	8.752795388	0	0	0	0	0	0	0	0	0	0	0	0	0	0	0	0	0	0
Station194_SUR_ALL_assembly_NODE_2444_length_17131_cov_391.454029	0	0	0	0	0	0	0	0	0	0	0	0	0	0	0	0	0	0	0	0	0	219.6479779	458.2134541	3367.814273	381.4899004	0	30.85734557	18.67270622	0	7.392181042	0	0	0	0	0	0	0	0	0	0	0	0	0	0	0	0	0	0	0
Station208_SUR_ALL_assembly_NODE_1212_length_29362_cov_147.748900	0	0	0	0	0	0	0	0	0	0	0	0	0	0	0	16.6010332	0	0	0	0	0	87.22696788	129.8814836	865.0499326	125.8548125	0	103.2554304	320.4305914	858.3111883	33.82322759	0	0	0	0	0	0	0	0	0	0	0	0	0	0	0	0	0	0	0
Station205_SUR_ALL_assembly_NODE_2862_length_15423_cov_60.078735	0	0	0	0	0	0	0	0	0	0	0	0	0	0	0	0	0	0	0	0	0	96.81366639	103.9239093	543.205485	139.7545039	21.71795075	374.8307431	48.02956918	36.89615934	15.20369406	0	0	0	0	0	0	0	0	0	0	0	0	0	0	0	0	0	0	0
Station201_DCM_ALL_assembly_NODE_4249_length_15944_cov_76.338725	0	0	0	0	0	0	0	0	0	0	0	0	0	0	0	0	0	0	0	0	0	40.83912435	53.1373662	249.6059148	74.48856039	19.85009786	348.9708995	39.27020599	16.16473215	7.225642079	0	0	0	0	0	0	0	0	0	0	0	0	0	0	0	0	0	0	0
Station194_SUR_ALL_assembly_NODE_3798_length_12756_cov_407.026612	0	0	0	0	0	0	0	0	0	0	0	0	0	0	0	0	0	0	0	0	0	114.9071761	349.4297746	2598.788652	253.1547694	0	75.70476743	31.32551095	36.66286451	7.192811818	0	0	0	0	0	0	0	0	0	0	0	0	0	0	0	0	0	0	0
Station205_MES_ALL_assembly_NODE_7537_length_10047_cov_9.041833	0	0	0	0	0	0	0	0	0	0	0	0	0	0	0	0	0	0	0	0	0	164.6384904	253.5729925	1632.621405	314.3487712	23.82704938	387.1743705	78.21646536	97.33320403	11.65354897	0	0	0	0	0	0	0	0	0	0	0	0	0	0	0	0	0	0	0
Station193_SUR_ALL_assembly_NODE_4866_length_11538_cov_69.397457	0	0	0	0	0	0	0	0	0	0	0	0	0	0	0	0	0	0	0	0	0	82.95932302	316.6837386	2348.146112	204.672827	0	0	19.87822302	0	0	0	0	0	0	0	0	0	0	0	0	0	0	0	0	0	0	0	0	0
Station191_SUR_ALL_assembly_NODE_955_length_26251_cov_2.535807	0	0	0	0	0	0	0	0	0	0	0	0	0	0	0	0	0	0	0	0	0	27.19193929	0	0	0	0	0	0	0	0	0	0	0	0	0	0	0	0	0	0	0	0	0	0	0	0	0	0	0
Station196_SUR_ALL_assembly_NODE_3932_length_13475_cov_45.226379	0	0	0	0	0	0	0	0	0	0	0	0	0	0	0	0	0	0	0	0	0	210.5141798	348.2170234	2683.846332	369.4231166	0	0	146.5791273	388.4423961	18.17542963	0	0	0	0	0	0	0	0	0	0	0	0	0	0	0	0	0	0	0
Station205_SUR_ALL_assembly_NODE_1484_length_24451_cov_45.381948	0	0	0	0	0	0	0	0	0	0	0	0	0	0	0	0	0	0	0	0	0	52.72385614	182.7040043	1071.038355	146.4814284	19.70047745	409.2670255	56.20217924	26.31305738	8.50452999	0	0	0	0	0	0	0	0	0	0	0	0	0	0	0	0	0	0	0
Station201_DCM_ALL_assembly_NODE_1711_length_27664_cov_62.673911	0	0	0	0	0	0	0	0	0	0	0	0	0	0	0	0	0	0	0	0	0	28.97138781	122.6274152	595.7982089	85.78067169	21.33875225	390.8045705	55.73386509	24.05433922	7.712126862	0	0	0	0	0	0	0	0	0	0	0	0	0	0	0	0	0	0	0
Station191_SUR_ALL_assembly_NODE_2451_length_15234_cov_23.070558	0	0	0	0	0	0	0	0	0	0	0	0	0	0	0	0	0	0	0	0	0	209.9299107	8.682793874	0	17.60906578	0	0	0	0	0	0	0	0	0	0	0	0	0	0	0	0	0	0	0	0	0	0	0	0
Station168_IZZ_ALL_assembly_NODE_7256_length_15717_cov_29.203231	0	0	0	0	0	0	0	0	0	0	0	0	0	0	0	0	0	0	0	0	0	0	0	0	0	0	5.636782494	14.8884206	40.06000671	0	0	0	0	0	0	0	0	0	0	0	0	0	0	0	0	0	0	0	0
Station72_MES_ALL_assembly_NODE_2609_length_11363_cov_8.849487	0	112.62813	0	0	0	0	0	0	0	0	0	0	0	0	0	0	0	0	0	0	0	0	0	0	0	0	0	0	0	0	0	0	0	0	0	0	0	0	0	111.6323177	44.21821675	0	0	0	0	0	0	0	0
Station109_SUR_ALL_assembly_NODE_552_length_31080_cov_6.674972	177.3846162	652.2552009	248.9211554	153.1264666	0	28.50275101	0	0	0	0	0	0	0	0	0	0	0	0	0	0	0	0	0	0	0	0	0	0	0	0	0	0	0	0	0	0	0	0	0	0	0	0	0	0	0	0	0	0	0
Station102_SUR_ALL_assembly_NODE_1890_length_11031_cov_18.716199	0	600.2640375	0	0	0	0	0	0	0	0	0	0	0	0	0	0	0	0	0	0	0	0	31.12272346	24.51938364	17.8059368	0	0	0	0	0	0	0	0	0	0	0	0	0	0	0	0	0	0	0	0	0	0	0	0
Station22_SUR_ALL_assembly_NODE_3327_length_10649_cov_33.941193	0	324.6308852	0	0	0	0	0	0	0	0	0	0	0	19.04707539	0	19.10403372	0	0	19.28499965	0	0	0	0	0	0	0	0	0	0	0	0	1228.506486	352.3379847	0	0	0	0	0	0	0	0	0	0	0	0	0	0	0	0
Station188_SUR_ALL_assembly_NODE_1839_length_30720_cov_103.540682	0	0	0	0	0	0	0	0	0	0	0	349.2953998	40.48145372	459.7055565	374.9098942	653.1445867	355.9587986	83.08286463	684.0090041	315.4443345	0	226.3418094	648.018662	385.7307688	339.2676876	59.46690422	58.84094441	239.3869555	349.8594672	318.9653893	680.270931	0	0	0	0	0	0	0	0	0	0	0	0	0	0	0	0	0	0
Station82_DCM_COMBINED_FINAL_NODE_3255_length_13408_cov_26.641878	0	0	0	0	0	0	0	0	0	0	0	30.23805115	0	61.09401642	0	79.10993824	35.92308343	9.886875616	68.02925264	35.71776233	0	186.8338264	666.9886295	384.9915041	337.1153451	43.81887482	25.76851778	14.49597142	20.25012832	22.58930905	25.61670363	0	0	0	0	0	0	0	0	0	0	0	0	0	0	0	0	0	0
Station155_MES_ALL_assembly_NODE_11032_length_10887_cov_26.448117	0	0	0	0	0	0	0	0	0	0	0	38.28355104	0	30.73766669	0	45.00848592	13.26200405	0	25.360466	12.49603818	0	0	0	0	0	0	0	7.346098006	10.33749245	14.02896761	14.69844906	0	0	0	0	0	0	0	0	0	0	0	0	0	0	0	0	0	0
Station168_IZZ_ALL_assembly_NODE_4815_length_21370_cov_100.510673	0	0	0	0	0	0	0	0	0	0	0	283.6547173	32.23157068	387.0058163	313.2383723	485.257895	277.0974905	71.444133	561.5972123	269.5012696	0	331.3664777	974.8244381	576.1650258	522.0233473	80.15741576	63.14187191	183.7593654	269.5588384	254.3903543	500.6065494	0	0	0	0	0	0	0	0	0	0	0	0	0	0	0	0	0	0
Station158_DCM_ALL_assembly_NODE_8245_length_11021_cov_32.939814	0	0	0	0	0	0	0	0	0	0	0	280.2284898	11.60173894	209.9456865	129.1310274	240.153459	129.5688555	31.34822732	237.4084722	125.4961635	0	0	153.5828989	95.81402599	80.77177776	0	24.62263766	117.0382037	180.7566312	213.7823055	599.5952925	0	0	0	0	0	0	0	0	0	0	0	0	0	0	0	0	0	0
Station82_DCM_COMBINED_FINAL_NODE_4617_length_10064_cov_15.372565	0	0	0	0	0	0	0	0	0	0	0	22.18333998	0	23.09099062	0	57.44590066	30.30039782	0	119.1721973	94.90328888	0	494.4561038	698.0464906	510.9421069	571.5199655	91.43865698	69.21762127	79.424543	107.4141406	45.09206559	43.7695339	0	0	0	0	0	0	0	0	0	0	0	0	0	0	0	0	0	0
Station78_DCM_ALL_assembly_NODE_1183_length_19806_cov_5.501139	0	0	0	0	0	0	0	0	0	0	0	0	0	0	0	0	0	0	0	0	42.24050118	0	0	0	0	0	0	0	0	0	0	0	0	0	0	0	0	0	0	0	0	0	0	0	0	0	0	0	0
Station102_MES_ALL_assembly_NODE_1826_length_13846_cov_30.501849	72.70941614	916.4648404	48.6611144	71.41057485	0	0	0	0	0	0	0	0	0	0	0	0	0	0	0	0	0	0	0	0	0	0	0	0	0	0	0	0	0	0	0	0	0	0	0	0	0	0	0	0	0	0	0	0	0
Station102_MES_ALL_assembly_NODE_2332_length_11586_cov_23.214465	86.41574035	1268.790412	104.3084249	132.3436225	0	0	30.52375115	0	0	0	0	0	0	0	0	0	0	0	0	0	0	0	0	0	0	0	0	0	0	0	0	0	0	0	0	0	0	0	0	0	0	0	0	0	0	0	0	0	0
Station194_SUR_ALL_assembly_NODE_4182_length_12051_cov_143.139880	0	0	0	0	0	0	0	0	0	0	0	0	0	0	0	46.42842311	21.27449746	0	57.75373374	41.40596381	0	328.3339741	1694.897492	568.7919699	515.9310223	128.8190501	56.8330695	37.86974502	34.99148833	33.00426179	25.55616203	0	0	0	0	0	0	0	0	0	0	0	0	0	0	0	0	0	0
Station109_SUR_ALL_assembly_NODE_2369_length_12246_cov_11.142400	49.39565603	570.5866574	546.0145443	35.03849751	0	95.26853334	104.5496287	55.13389657	0	147.6349355	0	0	0	0	0	0	0	0	0	0	0	0	0	0	0	0	0	0	0	0	0	0	0	0	0	0	0	0	0	0	0	0	0	0	0	0	0	0	0
Station18_DCM_ALL_assembly_NODE_1215_length_13469_cov_25.043462	0	80.00821969	0	0	1137.144848	0	0	0	0	0	0	0	0	0	0	0	0	0	0	0	2050.388195	0	0	0	0	0	0	0	0	0	0	798.0044062	1344.817405	0	0	0	0	0	0	0	0	0	0	0	0	0	0	0	0
Station109_SUR_ALL_assembly_NODE_1887_length_14221_cov_8.646548	0	69.4500142	423.442924	0	0	0	0	0	0	80.64160103	44.54377627	0	0	0	0	0	0	0	0	0	0	0	0	0	0	0	0	0	0	0	0	0	0	0	0	0	0	0	0	76.25745362	56.95413212	68.39905806	0	0	0	0	0	0	0
Station210_SUR_ALL_assembly_NODE_2608_length_35115_cov_49.570878	0	0	0	0	0	0	0	0	0	0	0	151.9068933	31.22624532	117.0291077	38.23996412	112.4806395	27.06360423	19.56492071	60.21309537	37.82592797	0	7.849967778	77.15012088	47.45531264	12.49084651	10.48200745	0	33.24806377	30.34201125	58.7046858	174.2036457	0	0	0	0	0	0	0	0	0	0	0	0	0	0	0	0	0	0
Station158_SUR_ALL_assembly_NODE_2618_length_30866_cov_34.227549	0	0	0	0	0	0	0	0	0	0	0	181.6526936	39.14090971	138.3765999	47.98657745	132.8229123	28.88836326	34.60696508	76.24600972	47.72259442	0	7.850427109	76.28973016	47.22282301	14.93870908	12.38040212	0	35.53745734	34.41098784	64.30821451	188.6602208	0	0	0	0	0	0	0	0	0	0	0	0	0	0	0	0	0	0
Station68_SUR_ALL_assembly_NODE_3216_length_10894_cov_6.163945	0	0	0	0	232.2465858	0	0	0	0	0	0	8.075712885	0	0	0	0	0	0	0	0	0	0	0	0	0	0	0	0	0	0	0	48.73444592	193.8875903	0	0	0	0	0	0	0	0	0	0	0	0	0	0	0	0
Station23_DCM_ALL_assembly_NODE_2456_length_10724_cov_20.763989	0	0	0	0	260.9604117	0	0	0	0	0	0	0	0	0	0	0	0	0	0	0	0	0	0	0	0	0	0	0	0	0	0	73.81554219	183.9748464	0	0	0	0	0	0	0	0	0	0	0	0	0	0	0	0
Station102_DCM_ALL_assembly_NODE_1524_length_15628_cov_13.988313	0	46.65146489	0	0	0	0	0	0	0	0	0	0	0	0	0	0	0	0	0	0	0	0	0	0	0	0	0	0	0	0	0	0	0	0	0	0	0	0	0	0	0	0	0	0	0	0	0	0	0
Station158_DCM_ALL_assembly_NODE_2554_length_27372_cov_45.750998	0	0	0	0	0	0	0	0	0	0	0	149.2831524	27.47040797	141.5022257	51.61794485	108.248142	26.43786068	16.17945674	48.64432609	37.31942632	0	0	29.11794998	22.2819975	0	0	0	33.6075421	34.26081712	64.77768724	168.6405448	0	0	0	0	0	0	0	0	0	0	0	0	0	0	0	0	0	0
Station210_SUR_ALL_assembly_NODE_3990_length_25879_cov_64.169881	0	0	0	0	0	0	0	0	0	0	0	155.4388662	32.47025694	150.2549164	60.4009989	118.7937586	30.32115152	19.80632522	57.61945697	43.36423292	0	0	35.79141247	26.56085155	8.172922854	0	0	37.36493886	39.77129581	67.60496966	180.5186909	0	0	0	0	0	0	0	0	0	0	0	0	0	0	0	0	0	0
Station82_DCM_COMBINED_FINAL_NODE_3533_length_12553_cov_7.642103	0	0	0	0	0	0	0	0	0	0	0	0	0	17.22027384	0	0	0	0	0	0	0	0	32.6930943	21.05119567	0	0	0	0	0	0	0	0	0	0	0	0	0	0	0	0	0	0	0	0	0	0	0	0	0
Station85_MES_COMBINED_FINAL_NODE_1360_length_26235_cov_4.651681	0	0	0	0	0	0	0	0	0	0	0	0	0	0	0	0	0	38.63230718	13.88537819	32.73075733	0	11.42999404	61.58455186	50.21558276	18.79242712	15.15078176	0	0	0	12.40655579	23.11958174	0	0	0	0	0	0	0	0	0	0	0	0	0	0	0	0	0	0
Station138_MES_COMBINED_FINAL_NODE_6620_length_12282_cov_4.124560	0	0	0	0	0	0	0	0	0	51.37960747	0	0	0	0	0	0	0	0	0	0	0	0	0	0	0	0	0	0	0	0	0	0	0	0	0	0	0	0	0	0	0	0	0	0	0	0	0	0	0
Station22_SUR_ALL_assembly_NODE_3463_length_10399_cov_6.530452	0	0	0	0	507.954347	0	0	0	0	0	0	10.75730055	5.250436481	32.01732729	0	14.06280145	0	11.33262536	9.042046215	8.752995336	0	0	30.36260648	14.74567642	0	0	0	6.865299749	0	6.85227247	26.3227299	200.1884869	464.0990869	0	0	0	0	0	0	0	0	0	0	0	0	0	0	0	0
Station23_DCM_ALL_assembly_NODE_2694_length_10139_cov_28.172352	0	0	0	0	433.0574446	0	0	0	0	0	0	8.069817666	0	24.12308852	0	11.14098477	0	0	0	0	0	0	21.07150865	12.51873925	0	0	0	0	0	4.688161329	19.9161411	210.1618702	524.2298756	0	0	0	0	0	0	0	0	0	0	0	0	0	0	0	0
Station178_SUR_ALL_assembly_NODE_8738_length_10934_cov_5.230720	0	0	0	0	0	0	0	0	0	0	0	98.04080508	20.30651435	105.5055137	32.844695	83.95759669	20.49329698	9.400496845	33.3617557	24.16087174	0	0	13.31081241	9.972673065	0	0	0	24.81552816	27.54418363	46.02474347	119.1628441	0	0	0	0	0	0	0	0	0	0	0	0	0	0	0	0	0	0
Station210_SUR_ALL_assembly_NODE_10837_length_11883_cov_54.181434	0	0	0	0	0	0	0	0	0	0	0	54.29349155	13.75255998	0	0	49.41951467	12.20121602	30.891299	28.08882727	33.19530544	0	10.50030798	73.58829964	49.2446991	17.33959592	14.29046444	6.292863482	19.97969642	22.8550259	33.01440933	109.9122622	0	0	0	0	0	0	0	0	0	0	0	0	0	0	0	0	0	0
Station173_DCM_ALL_assembly_NODE_1636_length_44940_cov_26.373532	0	0	0	0	0	0	0	0	0	0	0	0	0	8400.642947	65.11274576	10.5958904	60.89878741	0	37.88969339	0	0	26.71836897	40.37104718	14.93027492	13.9927887	0	168.6360763	264.6102979	279.7622377	201.7959771	101.0369212	0	0	0	0	0	0	0	0	0	0	0	0	0	0	0	0	0	0
Station168_DCM_ALL_assembly_NODE_675_length_83979_cov_2284.880296	0	0	0	0	0	0	0	0	0	0	0	0	0	10576.29398	75.61247634	12.70936815	72.74053373	0	50.75617407	0	0	47.11863924	62.99855176	19.8909244	22.79475928	7.798105658	313.6528063	566.8912352	499.6918764	313.1123506	153.4548382	0	0	0	0	0	0	0	0	0	0	0	0	0	0	0	0	0	0
Station189_DCM_ALL_assembly_NODE_1655_length_25503_cov_3.908008	0	0	0	0	0	0	0	0	0	0	0	0	0	768.826113	63.60361143	31.81102673	33.22471122	18.17450214	108.8600981	62.9071556	0	35.53063531	23.50542568	0	0	6.543833691	163.8104563	530.5311071	490.8502759	481.5059243	158.0399143	0	0	0	0	0	0	0	0	0	0	0	0	0	0	0	0	0	0
Station194_SUR_ALL_assembly_NODE_863_length_33961_cov_29.272459	0	0	0	0	0	0	0	0	0	0	0	0	0	736.5561387	0	0	0	0	0	0	0	366.7478305	463.7930213	268.8416016	218.2360013	0	55.35850271	117.9303374	96.14586332	56.27912639	0	0	0	0	0	0	0	0	0	0	0	0	0	0	0	0	0	0	0
Station189_DCM_ALL_assembly_NODE_834_length_36437_cov_4.400995	0	0	0	0	0	0	0	0	0	0	0	0	0	531.6719949	55.62048557	33.29905124	28.32213975	16.30841405	107.0850573	66.93294786	0	92.67739021	99.54657514	50.58434439	43.17667427	5.104938381	74.77944769	368.5347451	373.0729872	438.9459673	139.9005377	0	0	0	0	0	0	0	0	0	0	0	0	0	0	0	0	0	0
Station189_MES_ALL_assembly_NODE_2414_length_27243_cov_157.299434	0	0	0	0	0	0	0	0	0	0	0	0	0	0	0	0	0	92.54449348	0	38.36039865	0	92.4242988	0	0	0	0	0	0	0	0	0	0	0	0	0	0	0	0	0	0	0	0	0	0	0	0	0	0	0
Station201_DCM_ALL_assembly_NODE_4279_length_15859_cov_108.443179	0	0	0	0	0	0	0	0	0	0	0	0	0	1380.031048	0	0	14.50918378	0	0	0	0	18.11555759	23.97664211	0	0	10.13952772	411.6858664	802.1673976	571.9965129	231.681364	106.5269043	0	0	0	0	0	0	0	0	0	0	0	0	0	0	0	0	0	0
Station180_ZZZ_ALL_assembly_NODE_5260_length_14263_cov_10.253730	0	0	0	0	0	0	0	0	0	0	0	0	0	0	0	0	0	61.84997708	0	25.99721337	0	59.79066446	0	0	0	0	0	0	0	0	0	0	0	0	0	0	0	0	0	0	0	0	0	0	0	0	0	0	0
Station196_SUR_ALL_assembly_NODE_1356_length_28316_cov_26.434840	0	0	0	0	0	0	0	0	0	0	0	0	0	90.70220273	0	0	0	25.86241025	0	8.555901077	0	393.3940845	470.4938311	259.0082482	232.0797488	0	16.28442123	66.20003008	52.40752913	0	0	0	0	0	0	0	0	0	0	0	0	0	0	0	0	0	0	0	0
Station67_SUR_ALL_assembly_NODE_96_length_71513_cov_7.410997	0	0	0	0	0	0	0	0	0	0	0	0	0	0	0	0	0	0	0	0	0	0	0	0	0	0	0	0	0	0	0	0	0	0	0	0	0	0	0	0	0	0	0	0	0	0	0	0	0
Station175_SUR_ALL_assembly_NODE_9316_length_12299_cov_4.269193	0	0	0	0	0	0	0	0	0	0	0	0	0	485.6812588	34.08911979	25.73027534	22.42691502	12.95507784	74.81669815	45.24340212	0	29.81058565	0	0	0	0	78.42429421	311.4932496	327.5479978	340.9694243	108.1360826	0	0	0	0	0	0	0	0	0	0	0	0	0	0	0	0	0	0
Station189_MES_ALL_assembly_NODE_972_length_44116_cov_157.956810	0	0	0	0	0	0	0	0	0	0	0	0	0	0	0	0	0	111.5864455	0	47.96470134	0	119.7848126	0	0	0	0	0	0	0	0	0	0	0	0	0	0	0	0	0	0	0	0	0	0	0	0	0	0	0
Station209_MES_ALL_assembly_NODE_6544_length_15039_cov_40.359183	0	0	0	0	0	0	0	0	0	0	0	0	0	1086.826466	0	0	17.62615414	0	0	0	0	44.82933325	31.26121341	0	0	10.83100734	381.7715027	766.6430646	557.1504781	235.2616533	116.2211655	0	0	0	0	0	0	0	0	0	0	0	0	0	0	0	0	0	0
Station208_SUR_ALL_assembly_NODE_5439_length_10120_cov_9.794734	0	0	0	0	0	0	0	0	0	0	0	0	0	0	0	0	0	0	0	0	0	8.827424269	48.065128	0	0	0	0	117.2706002	78.49037035	10.82234645	0	0	0	0	0	0	0	0	0	0	0	0	0	0	0	0	0	0	0
7035.1.59396.CACAC_Malaspina_NODE_824_length_13258_cov_3.850694	0	0	0	0	0	0	0	0	0	0	0	38.07906063	22.31055325	48.45893235	47.92153927	217.5904313	28.27123445	0	46.3919559	46.46529912	0	0	0	0	0	6.502653763	6.251939192	37.53907618	13.89951458	32.42973222	61.34239313	0	0	0	0	0	0	0	0	0	0	0	0	0	0	0	0	0	0
7037.1.59410.ACACG_Malaspina_NODE_668_length_17498_cov_7.940245	0	0	0	0	0	0	0	0	0	0	0	64.30578382	37.44795635	70.75091728	88.77545825	350.1196181	45.46195253	9.316161444	66.1864043	82.5890494	0	0	0	0	0	10.26581283	12.39618288	58.1986764	28.1007389	54.23827796	96.5916465	0	0	0	0	0	0	0	0	0	0	0	0	0	0	0	0	0	0
7037.1.59410.ACACG_Malaspina_NODE_638_length_17874_cov_7.108108	0	0	0	0	0	0	0	0	0	0	0	26.88514544	19.64368063	38.95612265	40.28348858	191.495968	24.77560701	7.038213165	36.71064518	45.89674118	0	0	0	0	0	6.085020662	6.867957455	34.47982922	16.87316851	31.88803291	55.09871097	0	0	0	0	0	0	0	0	0	0	0	0	0	0	0	0	0	0
Station201_SUR_ALL_assembly_NODE_865_length_43901_cov_6.834352	0	0	0	0	0	0	0	0	0	0	0	0	12.04605242	0	0	65.65042206	0	0	0	0	0	0	0	8.178932864	10.92570061	52.82972935	34.21313736	6.844172795	0	8.452598485	0	0	0	0	0	0	0	0	0	0	0	0	0	0	0	0	0	0	0
Station64_MES_COMBINED_FINAL_NODE_2039_length_24720_cov_33.321062	0	0	0	0	0	0	0	0	0	0	0	0	0	0	0	8.762283184	0	0	0	0	0	0	0	0	0	0	0	0	0	0	0	0	0	0	0	0	0	0	0	0	0	0	0	0	0	0	0	0	0
Station210_MES_ALL_assembly_NODE_5777_length_12933_cov_22.036030	0	0	0	0	0	0	0	0	0	0	0	28.8136189	19.80368637	36.83834693	46.80056274	188.9442772	26.35876168	0	35.6373232	51.54080403	0	0	0	0	0	0	5.905159681	32.17763143	16.36450368	33.06305781	51.12080573	0	0	0	0	0	0	0	0	0	0	0	0	0	0	0	0	0	0
Station188_DCM_ALL_assembly_NODE_4071_length_17468_cov_17.541492	0	0	0	0	0	0	0	0	0	0	0	31.37067006	20.99943179	36.04325218	42.48774434	187.7048505	24.71843645	6.667405129	34.84593783	48.27454575	0	0	0	0	0	4.425126407	6.435452325	30.7016256	15.48742457	32.17992378	52.37404622	0	0	0	0	0	0	0	0	0	0	0	0	0	0	0	0	0	0
Station155_MES_ALL_assembly_NODE_5106_length_19439_cov_9.844356	0	0	0	0	0	0	0	0	0	0	0	0	0	0	0	10.24318228	0	0	0	0	0	0	0	0	0	0	0	0	0	0	0	0	0	0	0	0	0	0	0	0	0	0	0	0	0	0	0	0	0
Station189_DCM_ALL_assembly_NODE_2178_length_21640_cov_15.296317	0	0	0	0	0	0	0	0	0	0	0	39.73488022	13.83619935	40.09381602	42.21392118	218.5472165	28.87544115	6.205568407	45.02777526	53.40467767	0	0	0	0	0	5.251127125	0	43.77664931	15.4131944	33.189902	58.45365185	0	0	0	0	0	0	0	0	0	0	0	0	0	0	0	0	0	0
Station155_MES_ALL_assembly_NODE_9354_length_12343_cov_14.759359	0	0	0	0	0	0	0	0	0	0	0	0	0	0	0	12.57794379	0	0	0	0	0	0	0	0	0	0	0	0	0	0	0	0	0	0	0	0	0	0	0	0	0	0	0	0	0	0	0	0	0
Station68_MES_DO_NOT_POOL_NODE_5494_length_11038_cov_13.845306	0	0	0	0	0	0	0	0	0	0	0	0	0	0	0	12.03364113	0	0	0	0	0	0	0	0	0	0	0	0	0	0	0	0	0	0	0	0	0	0	0	0	0	0	0	0	0	0	0	0	0
Station78_DCM_ALL_assembly_NODE_2393_length_12486_cov_2.584667	0	0	0	0	0	0	0	0	0	0	0	0	0	0	0	0	0	0	0	0	0	0	0	0	0	0	0	0	0	0	0	0	0	0	0	0	0	0	0	0	0	0	0	0	0	0	0	0	0
Station138_DCM_ALL_assembly_NODE_975_length_13306_cov_3.659120	0	0	0	0	0	0	0	0	0	0	0	20.81638611	0	0	0	111.2978203	0	0	0	28.1704944	0	0	0	0	0	0	0	23.01845664	0	0	30.45359775	0	0	0	0	0	0	0	0	0	0	0	0	0	0	0	0	0	0
Station138_DCM_ALL_assembly_NODE_1372_length_11191_cov_4.683459	0	0	0	0	0	0	0	0	0	0	0	28.94478752	0	27.70042823	0	151.5560285	16.93854108	0	31.25838366	32.70628443	0	0	0	0	0	0	0	29.30436568	10.36041144	21.34713134	42.49026344	0	0	0	0	0	0	0	0	0	0	0	0	0	0	0	0	0	0
Station205_MES_ALL_assembly_NODE_798_length_39434_cov_35.067574	0	0	0	0	0	0	0	0	0	0	0	0	0	0	0	0	0	0	0	0	0	8.908725866	128.2122415	37.31502065	16.2424991	77.56033499	973.4148272	224.9738913	359.2203369	40.3627172	27.29812244	0	0	0	0	0	0	0	0	0	0	0	0	0	0	0	0	0	0
Station208_SUR_ALL_assembly_NODE_1003_length_33181_cov_246.306859	0	0	0	0	0	0	0	0	0	0	0	0	0	0	0	0	0	0	0	0	0	14.80056534	240.0311297	67.2587269	27.79682039	25.93957968	290.135986	357.9427787	1431.340766	41.07095548	0	0	0	0	0	0	0	0	0	0	0	0	0	0	0	0	0	0	0
Station82_SUR_COMBINED_FINAL_NODE_1198_length_26684_cov_28.618348	0	0	0	0	0	0	0	0	0	0	0	0	0	0	0	0	0	0	0	0	0	18.95613342	22.75126902	0	0	0	0	0	90.23994647	71.9633361	13.64496662	0	0	0	0	0	0	0	0	0	0	0	0	0	0	0	0	0	0
Station205_SUR_ALL_assembly_NODE_2221_length_18658_cov_256.215718	0	0	0	0	0	0	0	0	0	0	0	0	0	0	0	0	0	0	0	0	0	10.74375344	172.6314025	52.12382627	21.24925778	95.99075483	1155.304773	366.5904251	731.236998	79.99451341	65.27350292	0	0	0	0	0	0	0	0	0	0	0	0	0	0	0	0	0	0
Station193_SUR_ALL_assembly_NODE_2466_length_18602_cov_113.040492	0	0	0	0	0	0	0	0	0	0	0	0	0	0	0	0	0	0	0	0	0	23.43920455	504.9185757	136.5789489	57.08960424	16.7866544	216.523096	249.7225175	585.1622776	57.58696462	36.40714815	0	0	0	0	0	0	0	0	0	0	0	0	0	0	0	0	0	0
Station84_SUR_COMBINED_FINAL_NODE_506_length_65599_cov_576.047891	0	0	0	0	0	0	0	0	0	0	0	0	0	0	0	0	0	0	0	0	0	0	0	0	0	0	0	0	0	0	0	0	0	0	0	0	0	0	0	0	0	0	0	0	0	0	0	0	0
Station209_MES_ALL_assembly_NODE_5529_length_17174_cov_19.874701	0	0	0	0	0	0	0	0	0	0	0	0	0	0	0	11.58196889	24.65225957	0	0	0	0	40.22637672	38.42973364	10.04059138	11.02947427	11.01563068	25.27570317	0	176.7369134	124.4004265	32.76178304	0	0	0	0	0	0	0	0	0	0	0	0	0	0	0	0	0	0
Station163_SUR_ALL_assembly_NODE_419_length_58072_cov_48.738594	0	0	0	0	0	0	0	0	0	0	0	0	281.6987111	0	113.3897166	75.1062458	140.7460919	0	102.5009107	139.658544	0	171.7296433	98.35871705	31.48449425	33.31646862	32.47071622	47.57125646	14.10896404	40.40994896	20.82662247	0	0	0	0	0	0	0	0	0	0	0	0	0	0	0	0	0	0	0
Station82_DCM_COMBINED_FINAL_NODE_2385_length_17041_cov_4.786766	0	0	0	0	0	0	0	0	0	0	0	0	0	34.92433135	0	11.38879093	13.31995777	0	0	0	0	36.61419728	79.89748097	13.16614014	17.24948793	14.44111434	15.94841127	0	261.1636452	197.4396998	51.31851648	0	0	0	0	0	0	0	0	0	0	0	0	0	0	0	0	0	0
Station201_DCM_ALL_assembly_NODE_953_length_38056_cov_95.963238	0	0	0	0	0	0	0	0	0	0	0	0	0	0	0	0	0	0	0	0	0	13.02157616	205.8079845	55.58896663	25.58896109	91.80309934	1141.832066	260.4710154	290.1845646	42.69485959	32.73604554	0	0	0	0	0	0	0	0	0	0	0	0	0	0	0	0	0	0
Station208_SUR_ALL_assembly_NODE_1822_length_22195_cov_114.744715	0	0	0	0	0	0	0	0	0	0	0	0	0	0	0	0	0	0	0	80.52502239	0	32.54176812	185.3556486	56.74227192	35.46325946	17.00284902	195.9683328	232.8881764	570.0035867	139.7966253	111.722076	0	0	0	0	0	0	0	0	0	0	0	0	0	0	0	0	0	0
Station206_SUR_ALL_assembly_NODE_1936_length_25861_cov_83.936643	0	0	0	0	0	0	0	0	0	0	0	0	0	0	0	0	0	0	0	0	0	65.81984393	126.5454536	33.03703735	26.63054113	29.71646539	149.8053027	209.6270798	259.0937522	28.37579185	0	0	0	0	0	0	0	0	0	0	0	0	0	0	0	0	0	0	0
Station168_IZZ_ALL_assembly_NODE_7009_length_16149_cov_100.460731	0	0	0	0	0	0	0	0	0	0	0	0	0	43.33051258	0	8.210855108	12.9694944	0	0	0	0	23.14661067	48.97881106	7.512810897	12.85469489	10.15428386	7.832047575	0	253.6215859	188.1675386	48.78980766	0	0	0	0	0	0	0	0	0	0	0	0	0	0	0	0	0	0
Station209_MES_ALL_assembly_NODE_3028_length_27493_cov_193.333625	0	0	0	0	0	0	0	0	0	0	0	0	0	0	0	0	0	0	0	0	0	0	0	0	0	0	0	17.23447282	32.95785522	13.64992732	0	0	0	0	0	0	0	0	0	0	0	0	0	0	0	0	0	0	0
Station206_MES_ALL_assembly_NODE_2693_length_28408_cov_60.858745	0	0	0	0	0	0	0	0	0	0	0	0	49.8163344	40.5079849	0	45.39484184	74.39143161	0	33.10613912	172.759454	0	113.8392314	134.4320179	34.94528087	38.1921223	42.33433843	51.95532489	140.8335561	132.0130625	33.18482823	0	0	0	0	0	0	0	0	0	0	0	0	0	0	0	0	0	0	0
Station173_DCM_ALL_assembly_NODE_3474_length_26031_cov_64.883970	0	0	0	0	0	0	0	0	0	0	0	0	58.81103757	0	130.1811661	62.79233828	154.3252751	0	127.2769828	130.9898928	0	77.4854748	96.52293636	26.17641646	25.98014081	26.36167394	35.16301168	0	30.75010617	21.13343618	0	0	0	0	0	0	0	0	0	0	0	0	0	0	0	0	0	0	0
Station206_MES_ALL_assembly_NODE_6650_length_14248_cov_76.214965	0	0	0	0	0	0	0	0	0	0	0	0	26.1768078	129.884769	0	64.05037017	143.065807	0	16.46518742	192.3080579	0	239.6164769	282.9966722	57.05835332	70.39483908	44.01756797	51.35309165	117.5218829	113.2868762	15.19145732	0	0	0	0	0	0	0	0	0	0	0	0	0	0	0	0	0	0	0
Station168_DCM_ALL_assembly_NODE_2561_length_32110_cov_50.696459	0	0	0	0	0	0	0	0	0	0	0	0	0	353.3353333	0	54.04588935	108.9103121	0	21.43387412	133.9970005	0	214.1401391	263.9972536	43.50429509	62.09251944	40.1463116	49.99828226	29.19617007	54.46476538	17.94919928	0	0	0	0	0	0	0	0	0	0	0	0	0	0	0	0	0	0	0
Station205_MES_ALL_assembly_NODE_400_length_59653_cov_18.008004	0	0	0	0	0	0	0	0	0	0	0	0	0	0	0	0	0	0	0	0	0	0	0	0	0	0	8.118517606	0	0	0	0	0	0	0	0	0	0	0	0	0	0	0	0	0	0	0	0	0	0
[truncated: 151,031 more rows]
[truncated: 116 more columns]
