# Supplementary material for: Long-read powered viral metagenomics in the oligotrophic Sargasso Sea
Source: Nat Commun. 2024 May 14;15:4089. doi: 10.1038/s41467-024-48300-6 (PMC11094077; doi:10.1038/s41467-024-48300-6)
Supplement: Supplementary file 6 — Source Data file [file 41467_2024_48300_MOESM6_ESM.zip › source_data/length_2301.txt]

contig	length	type
10_AE1712_C14_N14_19_200m_c_NODE_153_length_23702_cov_16.526265	23702	s
10_AE1712_C14_N14_19_200m_c_NODE_171_length_22661_cov_7.222237	22661	s
10_AE1712_C14_N14_19_200m_c_NODE_211_length_20540_cov_11.841470	20540	s
10_AE1712_C14_N14_19_200m_c_NODE_248_length_19120_cov_9.589455	19120	s
10_AE1712_C14_N14_19_200m_c_NODE_331_length_16242_cov_9.636127	16242	s
10_AE1712_C14_N14_19_200m_c_NODE_408_length_14633_cov_8.256183	14633	s
10_AE1712_C14_N14_19_200m_c_NODE_454_length_13696_cov_6.200308	13696	s
10_AE1712_C14_N14_19_200m_c_NODE_549_length_12573_cov_6.650368	12573	s
10_AE1712_C14_N14_19_200m_c_NODE_589_length_12055_cov_7.205460	12055	s
10_AE1712_C14_N14_19_200m_c_NODE_634_length_11734_cov_4.609762	11734	s
10_AE1712_C14_N14_19_200m_c_NODE_675_length_11417_cov_7.423633	11417	s
10_AE1712_C14_N14_19_200m_c_NODE_705_length_11084_cov_7.051967	11084	s
10_AE1712_C14_N14_19_200m_c_NODE_751_length_10707_cov_6.530762	10707	s
10_AE1712_C14_N14_19_200m_c_NODE_821_length_10114_cov_10.913420	10114	s
11_AE1712_C16_N1_7_80m_c_NODE_2_length_48652_cov_320.387277	48652	s
12_AE1712_C16_N8_14_200m_c_NODE_140_length_42613_cov_10.241913	42613	s
12_AE1712_C16_N8_14_200m_c_NODE_186_length_37288_cov_11.288033	37288	s
12_AE1712_C16_N8_14_200m_c_NODE_209_length_35600_cov_15.709484	35600	s
12_AE1712_C16_N8_14_200m_c_NODE_389_length_26652_cov_9.157705	26652	s
12_AE1712_C16_N8_14_200m_c_NODE_416_length_25596_cov_13.438693	25596	s
12_AE1712_C16_N8_14_200m_c_NODE_490_length_22806_cov_8.829601	22806	s
12_AE1712_C16_N8_14_200m_c_NODE_721_length_18012_cov_10.805353	18012	s
12_AE1712_C16_N8_14_200m_c_NODE_800_length_17091_cov_11.815093	17091	s
12_AE1712_C16_N8_14_200m_c_NODE_897_length_16078_cov_12.878820	16078	s
12_AE1712_C16_N8_14_200m_c_NODE_1066_length_14408_cov_11.841602	14408	s
12_AE1712_C16_N8_14_200m_c_NODE_1093_length_14263_cov_10.344777	14263	s
12_AE1712_C16_N8_14_200m_c_NODE_1207_length_13437_cov_8.138249	13437	s
12_AE1712_C16_N8_14_200m_c_NODE_1367_length_12551_cov_8.787077	12551	s
12_AE1712_C16_N8_14_200m_c_NODE_1380_length_12499_cov_7.644904	12499	s
12_AE1712_C16_N8_14_200m_c_NODE_1481_length_11949_cov_7.269794	11949	s
12_AE1712_C16_N8_14_200m_c_NODE_1587_length_11478_cov_10.894746	11478	s
12_AE1712_C16_N8_14_200m_c_NODE_1597_length_11452_cov_7.843604	11452	s
12_AE1712_C16_N8_14_200m_c_NODE_1640_length_11271_cov_11.636412	11271	s
12_AE1712_C16_N8_14_200m_c_NODE_1689_length_11012_cov_11.297851	11012	s
12_AE1712_C16_N8_14_200m_c_NODE_1692_length_11009_cov_8.087907	11009	s
12_AE1712_C16_N8_14_200m_c_NODE_1883_length_10366_cov_7.723880	10366	s
12_AE1712_C16_N8_14_200m_c_NODE_1901_length_10301_cov_7.388498	10301	s
1_AE1712_C3_N1_7_80m_c_NODE_1_length_68096_cov_84.296961	68096	s
2_AE1712_C3_N8_14_200m_c_NODE_92_length_45344_cov_30.493185	45344	s
2_AE1712_C3_N8_14_200m_c_NODE_758_length_16221_cov_7.566836	16221	s
2_AE1712_C3_N8_14_200m_c_NODE_1071_length_13409_cov_8.661191	13409	s
2_AE1712_C3_N8_14_200m_c_NODE_1454_length_11155_cov_7.723957	11155	s
2_AE1712_C3_N8_14_200m_c_NODE_1548_length_10773_cov_7.837416	10773	s
2_AE1712_C3_N8_14_200m_c_NODE_1570_length_10710_cov_4.732719	10710	s
2_AE1712_C3_N8_14_200m_c_NODE_1616_length_10512_cov_7.541543	10512	s
3_AE1712_C6_N1_7_80m_c_NODE_19_length_41768_cov_15.297978	41768	s
3_AE1712_C6_N1_7_80m_c_NODE_25_length_36430_cov_13.631062	36430	s
3_AE1712_C6_N1_7_80m_c_NODE_99_length_21711_cov_24.897476	21711	s
3_AE1712_C6_N1_7_80m_c_NODE_122_length_20198_cov_15.335620	20198	s
3_AE1712_C6_N1_7_80m_c_NODE_180_length_16944_cov_17.099247	16944	s
3_AE1712_C6_N1_7_80m_c_NODE_237_length_15031_cov_8.880634	15031	s
3_AE1712_C6_N1_7_80m_c_NODE_269_length_14152_cov_34.314956	14152	s
3_AE1712_C6_N1_7_80m_c_NODE_320_length_13165_cov_17.017726	13165	s
3_AE1712_C6_N1_7_80m_c_NODE_326_length_12952_cov_7.795495	12952	s
3_AE1712_C6_N1_7_80m_c_NODE_338_length_12710_cov_18.722869	12710	s
3_AE1712_C6_N1_7_80m_c_NODE_381_length_11960_cov_7.038122	11960	s
3_AE1712_C6_N1_7_80m_c_NODE_396_length_11764_cov_13.912724	11764	s
3_AE1712_C6_N1_7_80m_c_NODE_401_length_11720_cov_32.667783	11720	s
3_AE1712_C6_N1_7_80m_c_NODE_406_length_11684_cov_7.217197	11684	s
3_AE1712_C6_N1_7_80m_c_NODE_430_length_11386_cov_36.935980	11386	s
3_AE1712_C6_N1_7_80m_c_NODE_436_length_11333_cov_7.349680	11333	s
3_AE1712_C6_N1_7_80m_c_NODE_444_length_11259_cov_7.275532	11259	s
3_AE1712_C6_N1_7_80m_c_NODE_497_length_10635_cov_9.454158	10635	s
3_AE1712_C6_N1_7_80m_c_NODE_500_length_10594_cov_7.508320	10594	s
3_AE1712_C6_N1_7_80m_c_NODE_502_length_10556_cov_11.285142	10556	s
3_AE1712_C6_N1_7_80m_c_NODE_507_length_10512_cov_10.549209	10512	s
3_AE1712_C6_N1_7_80m_c_NODE_521_length_10339_cov_7.326447	10339	s
3_AE1712_C6_N1_7_80m_c_NODE_530_length_10267_cov_8.749362	10267	s
3_AE1712_C6_N1_7_80m_c_NODE_1552_length_6041_cov_19.246814	6041	s
3_AE1712_C6_N1_7_80m_c_NODE_18754_length_1952_cov_2.841067	1952	s
5_AE1712_C8_N7_12_80m_c_NODE_27_length_13982_cov_8.628623	13982	s
6_AE1712_C8_N19_24_200m_c_NODE_167_length_26786_cov_10.060616	26786	s
6_AE1712_C8_N19_24_200m_c_NODE_173_length_26315_cov_12.176462	26315	s
6_AE1712_C8_N19_24_200m_c_NODE_232_length_22590_cov_41.400657	22590	s
6_AE1712_C8_N19_24_200m_c_NODE_239_length_21911_cov_9.758679	21911	s
6_AE1712_C8_N19_24_200m_c_NODE_280_length_19926_cov_8.511109	19926	s
6_AE1712_C8_N19_24_200m_c_NODE_288_length_19177_cov_11.306754	19177	s
6_AE1712_C8_N19_24_200m_c_NODE_337_length_17577_cov_10.005886	17577	s
6_AE1712_C8_N19_24_200m_c_NODE_412_length_15329_cov_6.633687	15329	s
6_AE1712_C8_N19_24_200m_c_NODE_571_length_12589_cov_6.160246	12589	s
6_AE1712_C8_N19_24_200m_c_NODE_612_length_12089_cov_5.194139	12089	s
6_AE1712_C8_N19_24_200m_c_NODE_819_length_10335_cov_8.289628	10335	s
6_AE1712_C8_N19_24_200m_c_NODE_836_length_10134_cov_5.096947	10134	s
6_AE1712_C8_N19_24_200m_c_NODE_852_length_10040_cov_7.483890	10040	s
6_AE1712_C8_N19_24_200m_c_NODE_855_length_10028_cov_6.238368	10028	s
8_AE1712_C11_N8_14_200m_c_NODE_37_length_63705_cov_23.012620	63705	s
8_AE1712_C11_N8_14_200m_c_NODE_61_length_50817_cov_48.137505	50817	s
8_AE1712_C11_N8_14_200m_c_NODE_99_length_39374_cov_19.402575	39374	s
8_AE1712_C11_N8_14_200m_c_NODE_252_length_23349_cov_9.326358	23349	s
8_AE1712_C11_N8_14_200m_c_NODE_260_length_22961_cov_18.324331	22961	s
8_AE1712_C11_N8_14_200m_c_NODE_534_length_16245_cov_6.637865	16245	s
8_AE1712_C11_N8_14_200m_c_NODE_632_length_14653_cov_6.940862	14653	s
8_AE1712_C11_N8_14_200m_c_NODE_797_length_13133_cov_7.301930	13133	s
8_AE1712_C11_N8_14_200m_c_NODE_854_length_12725_cov_8.721300	12725	s
8_AE1712_C11_N8_14_200m_c_NODE_913_length_12243_cov_5.179352	12243	s
8_AE1712_C11_N8_14_200m_c_NODE_920_length_12188_cov_6.520271	12188	s
8_AE1712_C11_N8_14_200m_c_NODE_989_length_11741_cov_12.775206	11741	s
8_AE1712_C11_N8_14_200m_c_NODE_1029_length_11435_cov_8.309297	11435	s
8_AE1712_C11_N8_14_200m_c_NODE_1177_length_10621_cov_7.272477	10621	s
8_AE1712_C11_N8_14_200m_c_NODE_1251_length_10310_cov_9.577739	10310	s
9_AE1712_C14_N3_8_80m_c_NODE_11_length_36452_cov_489.230296	36452	s
9_AE1712_C14_N3_8_80m_c_NODE_22_length_31270_cov_13.890424	31270	s
9_AE1712_C14_N3_8_80m_c_NODE_26_length_29432_cov_29.700698	29432	s
9_AE1712_C14_N3_8_80m_c_NODE_58_length_20574_cov_13.049568	20574	s
9_AE1712_C14_N3_8_80m_c_NODE_72_length_17888_cov_16.032059	17888	s
9_AE1712_C14_N3_8_80m_c_NODE_76_length_17740_cov_15.051747	17740	s
9_AE1712_C14_N3_8_80m_c_NODE_148_length_12859_cov_9.605774	12859	s
9_AE1712_C14_N3_8_80m_c_NODE_154_length_12682_cov_14.065133	12682	s
9_AE1712_C14_N3_8_80m_c_NODE_177_length_12023_cov_11.021597	12023	s
9_AE1712_C14_N3_8_80m_c_NODE_180_length_11912_cov_15.029742	11912	s
9_AE1712_C14_N3_8_80m_c_NODE_195_length_11487_cov_50.111919	11487	s
9_AE1712_C14_N3_8_80m_c_NODE_208_length_11173_cov_6.964672	11173	s
10_AE1712_C14_N14_19_200m_v_NODE_10_length_431711_cov_30.724378	431711	s
10_AE1712_C14_N14_19_200m_v_NODE_17_length_329826_cov_46.577582	329826	s
10_AE1712_C14_N14_19_200m_v_NODE_23_length_289360_cov_29.479731	289360	s
10_AE1712_C14_N14_19_200m_v_NODE_99_length_97574_cov_79.591177	97574	s
10_AE1712_C14_N14_19_200m_v_NODE_100_length_97471_cov_30.404891	97471	s
10_AE1712_C14_N14_19_200m_v_NODE_105_length_93582_cov_14.308711	93582	s
10_AE1712_C14_N14_19_200m_v_NODE_112_length_88333_cov_15.154698	88333	s
10_AE1712_C14_N14_19_200m_v_NODE_132_length_76639_cov_10.774170	76639	s
10_AE1712_C14_N14_19_200m_v_NODE_146_length_67950_cov_12.402737	67950	s
10_AE1712_C14_N14_19_200m_v_NODE_148_length_65995_cov_39.562972	65995	s
10_AE1712_C14_N14_19_200m_v_NODE_149_length_65317_cov_16.384641	65317	s
10_AE1712_C14_N14_19_200m_v_NODE_150_length_64917_cov_27.729596	64917	s
10_AE1712_C14_N14_19_200m_v_NODE_154_length_63503_cov_29.169142	63503	s
10_AE1712_C14_N14_19_200m_v_NODE_174_length_56025_cov_20.882570	56025	s
10_AE1712_C14_N14_19_200m_v_NODE_175_length_55942_cov_39.635693	55942	s
10_AE1712_C14_N14_19_200m_v_NODE_177_length_55730_cov_174.157709	55730	s
10_AE1712_C14_N14_19_200m_v_NODE_178_length_55606_cov_20.537899	55606	s
10_AE1712_C14_N14_19_200m_v_NODE_184_length_53214_cov_14.861170	53214	s
10_AE1712_C14_N14_19_200m_v_NODE_185_length_53146_cov_17.322618	53146	s
10_AE1712_C14_N14_19_200m_v_NODE_187_length_52172_cov_43.648392	52172	s
10_AE1712_C14_N14_19_200m_v_NODE_190_length_52131_cov_10.792235	52131	s
10_AE1712_C14_N14_19_200m_v_NODE_200_length_49702_cov_15.787829	49702	s
10_AE1712_C14_N14_19_200m_v_NODE_203_length_49423_cov_23.367770	49423	s
10_AE1712_C14_N14_19_200m_v_NODE_209_length_47907_cov_27.186117	47907	s
10_AE1712_C14_N14_19_200m_v_NODE_211_length_47570_cov_19.875834	47570	s
10_AE1712_C14_N14_19_200m_v_NODE_213_length_47530_cov_20.372579	47530	s
10_AE1712_C14_N14_19_200m_v_NODE_215_length_47070_cov_12.640074	47070	s
10_AE1712_C14_N14_19_200m_v_NODE_216_length_46744_cov_16.945058	46744	s
10_AE1712_C14_N14_19_200m_v_NODE_219_length_46573_cov_47.098224	46573	s
10_AE1712_C14_N14_19_200m_v_NODE_221_length_46074_cov_10.293584	46074	s
10_AE1712_C14_N14_19_200m_v_NODE_223_length_45738_cov_28.100874	45738	s
10_AE1712_C14_N14_19_200m_v_NODE_230_length_44793_cov_48.710216	44793	s
10_AE1712_C14_N14_19_200m_v_NODE_232_length_44648_cov_14.041776	44648	s
10_AE1712_C14_N14_19_200m_v_NODE_234_length_44324_cov_16.061066	44324	s
10_AE1712_C14_N14_19_200m_v_NODE_235_length_44146_cov_13.093308	44146	s
10_AE1712_C14_N14_19_200m_v_NODE_240_length_43312_cov_11.978628	43312	s
10_AE1712_C14_N14_19_200m_v_NODE_241_length_43019_cov_9.532299	43019	s
10_AE1712_C14_N14_19_200m_v_NODE_242_length_42763_cov_13.525699	42763	s
10_AE1712_C14_N14_19_200m_v_NODE_244_length_42491_cov_19.249635	42491	s
10_AE1712_C14_N14_19_200m_v_NODE_245_length_42300_cov_35.812969	42300	s
10_AE1712_C14_N14_19_200m_v_NODE_249_length_41447_cov_78.087527	41447	s
10_AE1712_C14_N14_19_200m_v_NODE_252_length_40600_cov_13.711818	40600	s
10_AE1712_C14_N14_19_200m_v_NODE_254_length_40439_cov_37.676379	40439	s
10_AE1712_C14_N14_19_200m_v_NODE_258_length_39809_cov_11.901641	39809	s
10_AE1712_C14_N14_19_200m_v_NODE_261_length_39206_cov_27.113905	39206	s
10_AE1712_C14_N14_19_200m_v_NODE_267_length_38548_cov_11.460659	38548	s
10_AE1712_C14_N14_19_200m_v_NODE_273_length_37977_cov_29.982216	37977	s
10_AE1712_C14_N14_19_200m_v_NODE_277_length_37461_cov_14.009951	37461	s
10_AE1712_C14_N14_19_200m_v_NODE_279_length_37159_cov_28.541017	37159	s
10_AE1712_C14_N14_19_200m_v_NODE_287_length_36314_cov_196.815548	36314	s
10_AE1712_C14_N14_19_200m_v_NODE_289_length_35673_cov_15.169879	35673	s
10_AE1712_C14_N14_19_200m_v_NODE_291_length_35649_cov_14.344035	35649	s
10_AE1712_C14_N14_19_200m_v_NODE_292_length_35524_cov_137.201907	35524	s
10_AE1712_C14_N14_19_200m_v_NODE_294_length_35486_cov_13.673755	35486	s
10_AE1712_C14_N14_19_200m_v_NODE_296_length_35285_cov_9.247217	35285	s
10_AE1712_C14_N14_19_200m_v_NODE_297_length_35176_cov_10.478646	35176	s
10_AE1712_C14_N14_19_200m_v_NODE_298_length_34978_cov_13.085413	34978	s
10_AE1712_C14_N14_19_200m_v_NODE_299_length_34650_cov_16.730975	34650	s
10_AE1712_C14_N14_19_200m_v_NODE_301_length_34481_cov_16.508691	34481	s
10_AE1712_C14_N14_19_200m_v_NODE_302_length_34448_cov_26.118268	34448	s
10_AE1712_C14_N14_19_200m_v_NODE_305_length_34150_cov_46.622047	34150	s
10_AE1712_C14_N14_19_200m_v_NODE_306_length_33817_cov_9.155720	33817	s
10_AE1712_C14_N14_19_200m_v_NODE_307_length_33744_cov_23.324918	33744	s
10_AE1712_C14_N14_19_200m_v_NODE_308_length_33600_cov_9.665782	33600	s
10_AE1712_C14_N14_19_200m_v_NODE_310_length_33163_cov_6.940216	33163	s
10_AE1712_C14_N14_19_200m_v_NODE_313_length_32732_cov_17.414362	32732	s
10_AE1712_C14_N14_19_200m_v_NODE_318_length_32220_cov_91.662073	32220	s
10_AE1712_C14_N14_19_200m_v_NODE_321_length_32072_cov_16.248226	32072	s
10_AE1712_C14_N14_19_200m_v_NODE_322_length_32070_cov_9.676273	32070	s
10_AE1712_C14_N14_19_200m_v_NODE_323_length_31949_cov_44.981237	31949	s
10_AE1712_C14_N14_19_200m_v_NODE_330_length_31523_cov_12.346690	31523	s
10_AE1712_C14_N14_19_200m_v_NODE_333_length_31278_cov_15.451844	31278	s
10_AE1712_C14_N14_19_200m_v_NODE_343_length_30653_cov_18.916405	30653	s
10_AE1712_C14_N14_19_200m_v_NODE_344_length_30614_cov_14.355765	30614	s
10_AE1712_C14_N14_19_200m_v_NODE_345_length_30563_cov_38.271403	30563	s
10_AE1712_C14_N14_19_200m_v_NODE_348_length_30149_cov_16.040137	30149	s
10_AE1712_C14_N14_19_200m_v_NODE_356_length_29385_cov_9.629316	29385	s
10_AE1712_C14_N14_19_200m_v_NODE_357_length_29271_cov_16.695211	29271	s
10_AE1712_C14_N14_19_200m_v_NODE_358_length_29246_cov_17.826322	29246	s
10_AE1712_C14_N14_19_200m_v_NODE_359_length_29004_cov_18.232378	29004	s
10_AE1712_C14_N14_19_200m_v_NODE_363_length_28870_cov_9.117042	28870	s
10_AE1712_C14_N14_19_200m_v_NODE_365_length_28843_cov_11.935375	28843	s
10_AE1712_C14_N14_19_200m_v_NODE_366_length_28805_cov_12.925647	28805	s
10_AE1712_C14_N14_19_200m_v_NODE_370_length_28122_cov_15.573828	28122	s
10_AE1712_C14_N14_19_200m_v_NODE_376_length_27908_cov_18.725917	27908	s
10_AE1712_C14_N14_19_200m_v_NODE_377_length_27825_cov_11.734143	27825	s
10_AE1712_C14_N14_19_200m_v_NODE_379_length_27762_cov_7.786708	27762	s
10_AE1712_C14_N14_19_200m_v_NODE_381_length_27663_cov_8.930653	27663	s
10_AE1712_C14_N14_19_200m_v_NODE_384_length_27346_cov_17.726649	27346	s
10_AE1712_C14_N14_19_200m_v_NODE_386_length_27157_cov_17.401108	27157	s
10_AE1712_C14_N14_19_200m_v_NODE_388_length_27141_cov_14.833025	27141	s
10_AE1712_C14_N14_19_200m_v_NODE_390_length_26816_cov_102.180897	26816	s
10_AE1712_C14_N14_19_200m_v_NODE_391_length_26792_cov_16.022384	26792	s
10_AE1712_C14_N14_19_200m_v_NODE_393_length_26763_cov_11.483849	26763	s
10_AE1712_C14_N14_19_200m_v_NODE_394_length_26740_cov_25.796347	26740	s
10_AE1712_C14_N14_19_200m_v_NODE_396_length_26362_cov_13.585353	26362	s
10_AE1712_C14_N14_19_200m_v_NODE_397_length_26292_cov_11.239939	26292	s
10_AE1712_C14_N14_19_200m_v_NODE_398_length_26252_cov_20.400688	26252	s
10_AE1712_C14_N14_19_200m_v_NODE_400_length_26118_cov_7.948696	26118	s
10_AE1712_C14_N14_19_200m_v_NODE_402_length_25958_cov_16.457363	25958	s
10_AE1712_C14_N14_19_200m_v_NODE_403_length_25958_cov_10.704571	25958	s
10_AE1712_C14_N14_19_200m_v_NODE_404_length_25922_cov_21.576785	25922	s
10_AE1712_C14_N14_19_200m_v_NODE_416_length_25033_cov_11.732129	25033	s
10_AE1712_C14_N14_19_200m_v_NODE_417_length_24823_cov_19.597228	24823	s
10_AE1712_C14_N14_19_200m_v_NODE_419_length_24706_cov_15.271550	24706	s
10_AE1712_C14_N14_19_200m_v_NODE_420_length_24702_cov_10.170396	24702	s
10_AE1712_C14_N14_19_200m_v_NODE_421_length_24588_cov_12.015258	24588	s
10_AE1712_C14_N14_19_200m_v_NODE_422_length_24479_cov_310.367306	24479	s
10_AE1712_C14_N14_19_200m_v_NODE_428_length_24224_cov_10.268108	24224	s
10_AE1712_C14_N14_19_200m_v_NODE_429_length_24184_cov_17.276185	24184	s
10_AE1712_C14_N14_19_200m_v_NODE_430_length_24039_cov_8.880978	24039	s
10_AE1712_C14_N14_19_200m_v_NODE_434_length_23558_cov_28.866062	23558	s
10_AE1712_C14_N14_19_200m_v_NODE_436_length_23294_cov_12.025283	23294	s
10_AE1712_C14_N14_19_200m_v_NODE_439_length_23136_cov_22.562730	23136	s
10_AE1712_C14_N14_19_200m_v_NODE_442_length_23086_cov_11.634578	23086	s
10_AE1712_C14_N14_19_200m_v_NODE_443_length_23013_cov_20.948204	23013	s
10_AE1712_C14_N14_19_200m_v_NODE_447_length_22878_cov_36.216350	22878	s
10_AE1712_C14_N14_19_200m_v_NODE_448_length_22838_cov_13.370898	22838	s
10_AE1712_C14_N14_19_200m_v_NODE_451_length_22747_cov_8.162903	22747	s
10_AE1712_C14_N14_19_200m_v_NODE_453_length_22732_cov_14.634165	22732	s
10_AE1712_C14_N14_19_200m_v_NODE_454_length_22673_cov_15.860019	22673	s
10_AE1712_C14_N14_19_200m_v_NODE_456_length_22572_cov_18.819560	22572	s
10_AE1712_C14_N14_19_200m_v_NODE_457_length_22565_cov_9.738572	22565	s
10_AE1712_C14_N14_19_200m_v_NODE_458_length_22514_cov_6.303249	22514	s
10_AE1712_C14_N14_19_200m_v_NODE_461_length_22424_cov_16.522173	22424	s
10_AE1712_C14_N14_19_200m_v_NODE_466_length_22297_cov_6.920342	22297	s
10_AE1712_C14_N14_19_200m_v_NODE_467_length_22266_cov_13.175042	22266	s
10_AE1712_C14_N14_19_200m_v_NODE_469_length_22186_cov_13.108101	22186	s
10_AE1712_C14_N14_19_200m_v_NODE_476_length_21926_cov_9.840588	21926	s
10_AE1712_C14_N14_19_200m_v_NODE_479_length_21782_cov_9.997144	21782	s
10_AE1712_C14_N14_19_200m_v_NODE_482_length_21641_cov_8.772306	21641	s
10_AE1712_C14_N14_19_200m_v_NODE_483_length_21614_cov_17.062869	21614	s
10_AE1712_C14_N14_19_200m_v_NODE_487_length_21399_cov_21.657302	21399	s
10_AE1712_C14_N14_19_200m_v_NODE_488_length_21386_cov_10.525365	21386	s
10_AE1712_C14_N14_19_200m_v_NODE_495_length_21054_cov_17.762979	21054	s
10_AE1712_C14_N14_19_200m_v_NODE_496_length_20996_cov_21.081122	20996	s
10_AE1712_C14_N14_19_200m_v_NODE_499_length_20929_cov_17.857184	20929	s
10_AE1712_C14_N14_19_200m_v_NODE_501_length_20885_cov_29.727653	20885	s
10_AE1712_C14_N14_19_200m_v_NODE_502_length_20786_cov_28.632575	20786	s
10_AE1712_C14_N14_19_200m_v_NODE_503_length_20780_cov_17.576873	20780	s
10_AE1712_C14_N14_19_200m_v_NODE_505_length_20749_cov_13.132788	20749	s
10_AE1712_C14_N14_19_200m_v_NODE_507_length_20707_cov_7.795686	20707	s
10_AE1712_C14_N14_19_200m_v_NODE_510_length_20574_cov_8.972679	20574	s
10_AE1712_C14_N14_19_200m_v_NODE_512_length_20521_cov_12.353600	20521	s
10_AE1712_C14_N14_19_200m_v_NODE_515_length_20403_cov_14.751402	20403	s
10_AE1712_C14_N14_19_200m_v_NODE_516_length_20387_cov_8.564205	20387	s
10_AE1712_C14_N14_19_200m_v_NODE_520_length_20253_cov_23.453013	20253	s
10_AE1712_C14_N14_19_200m_v_NODE_525_length_20072_cov_11.390548	20072	s
10_AE1712_C14_N14_19_200m_v_NODE_527_length_19978_cov_10.479524	19978	s
10_AE1712_C14_N14_19_200m_v_NODE_529_length_19923_cov_11.949259	19923	s
10_AE1712_C14_N14_19_200m_v_NODE_530_length_19842_cov_28.963319	19842	s
10_AE1712_C14_N14_19_200m_v_NODE_532_length_19727_cov_45.456081	19727	s
10_AE1712_C14_N14_19_200m_v_NODE_534_length_19696_cov_33.422346	19696	s
10_AE1712_C14_N14_19_200m_v_NODE_537_length_19614_cov_37.339817	19614	s
10_AE1712_C14_N14_19_200m_v_NODE_541_length_19499_cov_8.427659	19499	s
10_AE1712_C14_N14_19_200m_v_NODE_542_length_19435_cov_7.191549	19435	s
10_AE1712_C14_N14_19_200m_v_NODE_550_length_19157_cov_7.954717	19157	s
10_AE1712_C14_N14_19_200m_v_NODE_552_length_18993_cov_15.958289	18993	s
10_AE1712_C14_N14_19_200m_v_NODE_553_length_18968_cov_13.183262	18968	s
10_AE1712_C14_N14_19_200m_v_NODE_555_length_18934_cov_7.931484	18934	s
10_AE1712_C14_N14_19_200m_v_NODE_557_length_18886_cov_21.141049	18886	s
10_AE1712_C14_N14_19_200m_v_NODE_559_length_18843_cov_12.304380	18843	s
10_AE1712_C14_N14_19_200m_v_NODE_560_length_18737_cov_9.481726	18737	s
10_AE1712_C14_N14_19_200m_v_NODE_562_length_18531_cov_12.836675	18531	s
10_AE1712_C14_N14_19_200m_v_NODE_563_length_18469_cov_7.307525	18469	s
10_AE1712_C14_N14_19_200m_v_NODE_564_length_18437_cov_11.892157	18437	s
10_AE1712_C14_N14_19_200m_v_NODE_565_length_18424_cov_9.894370	18424	s
10_AE1712_C14_N14_19_200m_v_NODE_569_length_18387_cov_12.313708	18387	s
10_AE1712_C14_N14_19_200m_v_NODE_572_length_18307_cov_26.595283	18307	s
10_AE1712_C14_N14_19_200m_v_NODE_573_length_18295_cov_8.932320	18295	s
10_AE1712_C14_N14_19_200m_v_NODE_574_length_18259_cov_53.392256	18259	s
10_AE1712_C14_N14_19_200m_v_NODE_580_length_18072_cov_11.682634	18072	s
10_AE1712_C14_N14_19_200m_v_NODE_581_length_18069_cov_35.186249	18069	s
10_AE1712_C14_N14_19_200m_v_NODE_583_length_18033_cov_9.498608	18033	s
10_AE1712_C14_N14_19_200m_v_NODE_586_length_17977_cov_117.011229	17977	s
10_AE1712_C14_N14_19_200m_v_NODE_588_length_17948_cov_8.764031	17948	s
10_AE1712_C14_N14_19_200m_v_NODE_592_length_17821_cov_8.153911	17821	s
10_AE1712_C14_N14_19_200m_v_NODE_594_length_17800_cov_15.585341	17800	s
10_AE1712_C14_N14_19_200m_v_NODE_599_length_17686_cov_11.630246	17686	s
10_AE1712_C14_N14_19_200m_v_NODE_601_length_17677_cov_42.659886	17677	s
10_AE1712_C14_N14_19_200m_v_NODE_602_length_17677_cov_8.560511	17677	s
10_AE1712_C14_N14_19_200m_v_NODE_603_length_17668_cov_26.584276	17668	s
10_AE1712_C14_N14_19_200m_v_NODE_605_length_17633_cov_8.703919	17633	s
10_AE1712_C14_N14_19_200m_v_NODE_606_length_17606_cov_12.869473	17606	s
10_AE1712_C14_N14_19_200m_v_NODE_607_length_17527_cov_11.643266	17527	s
10_AE1712_C14_N14_19_200m_v_NODE_608_length_17498_cov_11.902015	17498	s
10_AE1712_C14_N14_19_200m_v_NODE_609_length_17490_cov_8.368920	17490	s
10_AE1712_C14_N14_19_200m_v_NODE_613_length_17264_cov_29.513469	17264	s
10_AE1712_C14_N14_19_200m_v_NODE_617_length_17238_cov_88.054193	17238	s
10_AE1712_C14_N14_19_200m_v_NODE_618_length_17219_cov_32.164975	17219	s
10_AE1712_C14_N14_19_200m_v_NODE_622_length_17122_cov_9.390496	17122	s
10_AE1712_C14_N14_19_200m_v_NODE_628_length_17014_cov_8.337014	17014	s
10_AE1712_C14_N14_19_200m_v_NODE_630_length_16995_cov_13.043622	16995	s
10_AE1712_C14_N14_19_200m_v_NODE_633_length_16821_cov_8.804945	16821	s
10_AE1712_C14_N14_19_200m_v_NODE_634_length_16809_cov_9.388358	16809	s
10_AE1712_C14_N14_19_200m_v_NODE_636_length_16785_cov_5.948288	16785	s
10_AE1712_C14_N14_19_200m_v_NODE_638_length_16722_cov_7.459958	16722	s
10_AE1712_C14_N14_19_200m_v_NODE_643_length_16677_cov_14.079940	16677	s
10_AE1712_C14_N14_19_200m_v_NODE_644_length_16658_cov_14.674145	16658	s
10_AE1712_C14_N14_19_200m_v_NODE_649_length_16596_cov_21.875174	16596	s
10_AE1712_C14_N14_19_200m_v_NODE_650_length_16439_cov_11.107261	16439	s
10_AE1712_C14_N14_19_200m_v_NODE_651_length_16430_cov_17.937626	16430	s
10_AE1712_C14_N14_19_200m_v_NODE_660_length_16159_cov_27.296045	16159	s
10_AE1712_C14_N14_19_200m_v_NODE_663_length_16104_cov_10.424970	16104	s
10_AE1712_C14_N14_19_200m_v_NODE_664_length_16099_cov_23.323867	16099	s
10_AE1712_C14_N14_19_200m_v_NODE_666_length_16079_cov_11.301775	16079	s
10_AE1712_C14_N14_19_200m_v_NODE_668_length_16021_cov_14.188284	16021	s
10_AE1712_C14_N14_19_200m_v_NODE_669_length_16006_cov_18.636826	16006	s
10_AE1712_C14_N14_19_200m_v_NODE_671_length_15964_cov_10.540505	15964	s
10_AE1712_C14_N14_19_200m_v_NODE_674_length_15901_cov_31.539434	15901	s
10_AE1712_C14_N14_19_200m_v_NODE_677_length_15872_cov_16.398417	15872	s
10_AE1712_C14_N14_19_200m_v_NODE_679_length_15863_cov_22.507665	15863	s
10_AE1712_C14_N14_19_200m_v_NODE_683_length_15829_cov_19.560310	15829	s
10_AE1712_C14_N14_19_200m_v_NODE_684_length_15822_cov_20.924802	15822	s
10_AE1712_C14_N14_19_200m_v_NODE_686_length_15776_cov_19.841327	15776	s
10_AE1712_C14_N14_19_200m_v_NODE_690_length_15653_cov_7.480868	15653	s
10_AE1712_C14_N14_19_200m_v_NODE_691_length_15637_cov_9.350707	15637	s
10_AE1712_C14_N14_19_200m_v_NODE_692_length_15615_cov_5.423092	15615	s
10_AE1712_C14_N14_19_200m_v_NODE_694_length_15608_cov_8.775546	15608	s
10_AE1712_C14_N14_19_200m_v_NODE_696_length_15597_cov_12.340206	15597	s
10_AE1712_C14_N14_19_200m_v_NODE_698_length_15504_cov_28.638815	15504	s
10_AE1712_C14_N14_19_200m_v_NODE_699_length_15471_cov_11.900351	15471	s
10_AE1712_C14_N14_19_200m_v_NODE_700_length_15463_cov_10.389445	15463	s
10_AE1712_C14_N14_19_200m_v_NODE_704_length_15390_cov_6.192059	15390	s
10_AE1712_C14_N14_19_200m_v_NODE_714_length_15246_cov_7.698332	15246	s
10_AE1712_C14_N14_19_200m_v_NODE_716_length_15233_cov_13.622658	15233	s
10_AE1712_C14_N14_19_200m_v_NODE_717_length_15219_cov_10.613195	15219	s
10_AE1712_C14_N14_19_200m_v_NODE_720_length_15206_cov_11.157380	15206	s
10_AE1712_C14_N14_19_200m_v_NODE_725_length_15091_cov_28.881444	15091	s
10_AE1712_C14_N14_19_200m_v_NODE_730_length_15047_cov_9.231329	15047	s
10_AE1712_C14_N14_19_200m_v_NODE_736_length_14878_cov_7.675698	14878	s
10_AE1712_C14_N14_19_200m_v_NODE_737_length_14870_cov_10.740688	14870	s
10_AE1712_C14_N14_19_200m_v_NODE_738_length_14841_cov_16.880588	14841	s
10_AE1712_C14_N14_19_200m_v_NODE_739_length_14837_cov_21.312534	14837	s
10_AE1712_C14_N14_19_200m_v_NODE_748_length_14739_cov_69.294162	14739	s
10_AE1712_C14_N14_19_200m_v_NODE_751_length_14729_cov_9.489694	14729	s
10_AE1712_C14_N14_19_200m_v_NODE_753_length_14718_cov_10.029779	14718	s
10_AE1712_C14_N14_19_200m_v_NODE_754_length_14715_cov_18.797787	14715	s
10_AE1712_C14_N14_19_200m_v_NODE_755_length_14697_cov_9.125445	14697	s
10_AE1712_C14_N14_19_200m_v_NODE_757_length_14682_cov_10.355084	14682	s
10_AE1712_C14_N14_19_200m_v_NODE_760_length_14631_cov_10.543356	14631	s
10_AE1712_C14_N14_19_200m_v_NODE_761_length_14630_cov_9.874802	14630	s
10_AE1712_C14_N14_19_200m_v_NODE_764_length_14589_cov_21.599986	14589	s
10_AE1712_C14_N14_19_200m_v_NODE_765_length_14584_cov_12.785483	14584	s
10_AE1712_C14_N14_19_200m_v_NODE_768_length_14550_cov_10.112140	14550	s
10_AE1712_C14_N14_19_200m_v_NODE_769_length_14522_cov_74.791970	14522	s
10_AE1712_C14_N14_19_200m_v_NODE_772_length_14488_cov_12.787662	14488	s
10_AE1712_C14_N14_19_200m_v_NODE_773_length_14462_cov_7.748001	14462	s
10_AE1712_C14_N14_19_200m_v_NODE_774_length_14453_cov_9.077421	14453	s
10_AE1712_C14_N14_19_200m_v_NODE_776_length_14349_cov_6.601107	14349	s
10_AE1712_C14_N14_19_200m_v_NODE_780_length_14307_cov_36.446030	14307	s
10_AE1712_C14_N14_19_200m_v_NODE_782_length_14301_cov_7.511670	14301	s
10_AE1712_C14_N14_19_200m_v_NODE_784_length_14276_cov_13.834918	14276	s
10_AE1712_C14_N14_19_200m_v_NODE_787_length_14246_cov_6.356553	14246	s
10_AE1712_C14_N14_19_200m_v_NODE_789_length_14183_cov_7.283284	14183	s
10_AE1712_C14_N14_19_200m_v_NODE_790_length_14170_cov_6.078479	14170	s
10_AE1712_C14_N14_19_200m_v_NODE_791_length_14167_cov_11.606529	14167	s
10_AE1712_C14_N14_19_200m_v_NODE_792_length_14165_cov_16.891184	14165	s
10_AE1712_C14_N14_19_200m_v_NODE_796_length_14075_cov_17.544006	14075	s
10_AE1712_C14_N14_19_200m_v_NODE_799_length_14012_cov_9.961320	14012	s
10_AE1712_C14_N14_19_200m_v_NODE_801_length_13982_cov_8.639914	13982	s
10_AE1712_C14_N14_19_200m_v_NODE_803_length_13973_cov_12.675950	13973	s
10_AE1712_C14_N14_19_200m_v_NODE_807_length_13899_cov_8.421791	13899	s
10_AE1712_C14_N14_19_200m_v_NODE_808_length_13889_cov_30.846800	13889	s
10_AE1712_C14_N14_19_200m_v_NODE_810_length_13853_cov_10.249710	13853	s
10_AE1712_C14_N14_19_200m_v_NODE_811_length_13846_cov_26.443460	13846	s
10_AE1712_C14_N14_19_200m_v_NODE_814_length_13829_cov_7.779014	13829	s
10_AE1712_C14_N14_19_200m_v_NODE_818_length_13803_cov_11.443975	13803	s
10_AE1712_C14_N14_19_200m_v_NODE_823_length_13756_cov_8.050735	13756	s
10_AE1712_C14_N14_19_200m_v_NODE_836_length_13597_cov_6.440163	13597	s
10_AE1712_C14_N14_19_200m_v_NODE_837_length_13596_cov_10.944005	13596	s
10_AE1712_C14_N14_19_200m_v_NODE_838_length_13593_cov_8.266203	13593	s
10_AE1712_C14_N14_19_200m_v_NODE_841_length_13580_cov_9.369029	13580	s
10_AE1712_C14_N14_19_200m_v_NODE_842_length_13568_cov_7.966126	13568	s
10_AE1712_C14_N14_19_200m_v_NODE_844_length_13544_cov_7.043440	13544	s
10_AE1712_C14_N14_19_200m_v_NODE_848_length_13455_cov_12.600613	13455	s
10_AE1712_C14_N14_19_200m_v_NODE_849_length_13449_cov_10.739979	13449	s
10_AE1712_C14_N14_19_200m_v_NODE_852_length_13388_cov_29.284952	13388	s
10_AE1712_C14_N14_19_200m_v_NODE_856_length_13315_cov_16.279347	13315	s
10_AE1712_C14_N14_19_200m_v_NODE_860_length_13266_cov_13.992721	13266	s
10_AE1712_C14_N14_19_200m_v_NODE_862_length_13258_cov_27.805250	13258	s
10_AE1712_C14_N14_19_200m_v_NODE_863_length_13257_cov_18.973065	13257	s
10_AE1712_C14_N14_19_200m_v_NODE_864_length_13216_cov_7.435726	13216	s
10_AE1712_C14_N14_19_200m_v_NODE_865_length_13213_cov_12.220615	13213	s
10_AE1712_C14_N14_19_200m_v_NODE_867_length_13203_cov_16.752171	13203	s
10_AE1712_C14_N14_19_200m_v_NODE_868_length_13167_cov_10.380443	13167	s
10_AE1712_C14_N14_19_200m_v_NODE_876_length_12969_cov_7.059805	12969	s
10_AE1712_C14_N14_19_200m_v_NODE_879_length_12938_cov_8.322059	12938	s
10_AE1712_C14_N14_19_200m_v_NODE_880_length_12929_cov_22.839791	12929	s
10_AE1712_C14_N14_19_200m_v_NODE_881_length_12916_cov_16.619207	12916	s
10_AE1712_C14_N14_19_200m_v_NODE_886_length_12846_cov_6.122093	12846	s
10_AE1712_C14_N14_19_200m_v_NODE_888_length_12814_cov_22.820680	12814	s
10_AE1712_C14_N14_19_200m_v_NODE_889_length_12799_cov_5.868653	12799	s
10_AE1712_C14_N14_19_200m_v_NODE_890_length_12796_cov_12.940011	12796	s
10_AE1712_C14_N14_19_200m_v_NODE_892_length_12790_cov_26.993078	12790	s
10_AE1712_C14_N14_19_200m_v_NODE_898_length_12674_cov_39.002937	12674	s
10_AE1712_C14_N14_19_200m_v_NODE_906_length_12552_cov_10.619639	12552	s
10_AE1712_C14_N14_19_200m_v_NODE_907_length_12530_cov_20.824942	12530	s
10_AE1712_C14_N14_19_200m_v_NODE_910_length_12498_cov_14.241526	12498	s
10_AE1712_C14_N14_19_200m_v_NODE_913_length_12459_cov_14.280326	12459	s
10_AE1712_C14_N14_19_200m_v_NODE_914_length_12441_cov_6.912731	12441	s
10_AE1712_C14_N14_19_200m_v_NODE_916_length_12424_cov_6.977079	12424	s
10_AE1712_C14_N14_19_200m_v_NODE_920_length_12378_cov_5.513048	12378	s
10_AE1712_C14_N14_19_200m_v_NODE_924_length_12350_cov_14.808278	12350	s
10_AE1712_C14_N14_19_200m_v_NODE_926_length_12345_cov_6.122269	12345	s
10_AE1712_C14_N14_19_200m_v_NODE_929_length_12293_cov_12.661182	12293	s
10_AE1712_C14_N14_19_200m_v_NODE_931_length_12279_cov_10.525570	12279	s
10_AE1712_C14_N14_19_200m_v_NODE_932_length_12278_cov_7.236866	12278	s
10_AE1712_C14_N14_19_200m_v_NODE_934_length_12263_cov_50.580256	12263	s
10_AE1712_C14_N14_19_200m_v_NODE_936_length_12245_cov_15.469428	12245	s
10_AE1712_C14_N14_19_200m_v_NODE_939_length_12207_cov_25.967848	12207	s
10_AE1712_C14_N14_19_200m_v_NODE_945_length_12132_cov_7.013687	12132	s
10_AE1712_C14_N14_19_200m_v_NODE_947_length_12124_cov_6.580809	12124	s
10_AE1712_C14_N14_19_200m_v_NODE_951_length_12035_cov_12.930172	12035	s
10_AE1712_C14_N14_19_200m_v_NODE_952_length_12022_cov_23.037003	12022	s
10_AE1712_C14_N14_19_200m_v_NODE_957_length_11995_cov_9.396963	11995	s
10_AE1712_C14_N14_19_200m_v_NODE_958_length_11989_cov_14.256464	11989	s
10_AE1712_C14_N14_19_200m_v_NODE_959_length_11972_cov_5.902144	11972	s
10_AE1712_C14_N14_19_200m_v_NODE_967_length_11889_cov_10.179394	11889	s
10_AE1712_C14_N14_19_200m_v_NODE_970_length_11877_cov_11.886864	11877	s
10_AE1712_C14_N14_19_200m_v_NODE_971_length_11875_cov_21.341075	11875	s
10_AE1712_C14_N14_19_200m_v_NODE_973_length_11841_cov_10.606596	11841	s
10_AE1712_C14_N14_19_200m_v_NODE_979_length_11790_cov_12.950824	11790	s
10_AE1712_C14_N14_19_200m_v_NODE_983_length_11770_cov_12.112204	11770	s
10_AE1712_C14_N14_19_200m_v_NODE_985_length_11756_cov_10.438308	11756	s
10_AE1712_C14_N14_19_200m_v_NODE_987_length_11729_cov_10.982063	11729	s
10_AE1712_C14_N14_19_200m_v_NODE_997_length_11658_cov_9.773595	11658	s
10_AE1712_C14_N14_19_200m_v_NODE_999_length_11652_cov_7.492786	11652	s
10_AE1712_C14_N14_19_200m_v_NODE_1004_length_11598_cov_8.247288	11598	s
10_AE1712_C14_N14_19_200m_v_NODE_1009_length_11505_cov_10.135282	11505	s
10_AE1712_C14_N14_19_200m_v_NODE_1014_length_11454_cov_7.826668	11454	s
10_AE1712_C14_N14_19_200m_v_NODE_1017_length_11415_cov_37.680632	11415	s
10_AE1712_C14_N14_19_200m_v_NODE_1021_length_11392_cov_10.707556	11392	s
10_AE1712_C14_N14_19_200m_v_NODE_1025_length_11326_cov_7.397902	11326	s
10_AE1712_C14_N14_19_200m_v_NODE_1029_length_11304_cov_7.436002	11304	s
10_AE1712_C14_N14_19_200m_v_NODE_1033_length_11272_cov_12.788924	11272	s
10_AE1712_C14_N14_19_200m_v_NODE_1037_length_11265_cov_9.707812	11265	s
10_AE1712_C14_N14_19_200m_v_NODE_1038_length_11261_cov_6.022800	11261	s
10_AE1712_C14_N14_19_200m_v_NODE_1039_length_11257_cov_9.875134	11257	s
10_AE1712_C14_N14_19_200m_v_NODE_1041_length_11237_cov_39.377330	11237	s
10_AE1712_C14_N14_19_200m_v_NODE_1042_length_11236_cov_10.095259	11236	s
10_AE1712_C14_N14_19_200m_v_NODE_1046_length_11196_cov_11.773451	11196	s
10_AE1712_C14_N14_19_200m_v_NODE_1050_length_11162_cov_9.644475	11162	s
10_AE1712_C14_N14_19_200m_v_NODE_1051_length_11160_cov_9.608139	11160	s
10_AE1712_C14_N14_19_200m_v_NODE_1054_length_11108_cov_15.154836	11108	s
10_AE1712_C14_N14_19_200m_v_NODE_1061_length_11072_cov_8.985903	11072	s
10_AE1712_C14_N14_19_200m_v_NODE_1064_length_11065_cov_9.791136	11065	s
10_AE1712_C14_N14_19_200m_v_NODE_1068_length_11050_cov_7.456120	11050	s
10_AE1712_C14_N14_19_200m_v_NODE_1071_length_11031_cov_7.157751	11031	s
10_AE1712_C14_N14_19_200m_v_NODE_1072_length_11009_cov_15.146634	11009	s
10_AE1712_C14_N14_19_200m_v_NODE_1074_length_10991_cov_14.275334	10991	s
10_AE1712_C14_N14_19_200m_v_NODE_1075_length_10984_cov_13.539562	10984	s
10_AE1712_C14_N14_19_200m_v_NODE_1078_length_10977_cov_7.438532	10977	s
10_AE1712_C14_N14_19_200m_v_NODE_1079_length_10975_cov_10.386952	10975	s
10_AE1712_C14_N14_19_200m_v_NODE_1081_length_10957_cov_5.511581	10957	s
10_AE1712_C14_N14_19_200m_v_NODE_1082_length_10933_cov_8.649410	10933	s
10_AE1712_C14_N14_19_200m_v_NODE_1084_length_10933_cov_5.055545	10933	s
10_AE1712_C14_N14_19_200m_v_NODE_1085_length_10928_cov_7.570178	10928	s
10_AE1712_C14_N14_19_200m_v_NODE_1088_length_10909_cov_16.518741	10909	s
10_AE1712_C14_N14_19_200m_v_NODE_1089_length_10901_cov_4.914911	10901	s
10_AE1712_C14_N14_19_200m_v_NODE_1091_length_10887_cov_54.566605	10887	s
10_AE1712_C14_N14_19_200m_v_NODE_1092_length_10887_cov_10.331730	10887	s
10_AE1712_C14_N14_19_200m_v_NODE_1095_length_10867_cov_7.022799	10867	s
10_AE1712_C14_N14_19_200m_v_NODE_1096_length_10848_cov_7.502460	10848	s
10_AE1712_C14_N14_19_200m_v_NODE_1097_length_10838_cov_12.228882	10838	s
10_AE1712_C14_N14_19_200m_v_NODE_1099_length_10827_cov_14.443163	10827	s
10_AE1712_C14_N14_19_200m_v_NODE_1101_length_10824_cov_11.253094	10824	s
10_AE1712_C14_N14_19_200m_v_NODE_1106_length_10786_cov_9.864040	10786	s
10_AE1712_C14_N14_19_200m_v_NODE_1112_length_10703_cov_6.164408	10703	s
10_AE1712_C14_N14_19_200m_v_NODE_1119_length_10646_cov_11.928943	10646	s
10_AE1712_C14_N14_19_200m_v_NODE_1120_length_10631_cov_9.763691	10631	s
10_AE1712_C14_N14_19_200m_v_NODE_1125_length_10588_cov_14.059842	10588	s
10_AE1712_C14_N14_19_200m_v_NODE_1127_length_10579_cov_24.545706	10579	s
10_AE1712_C14_N14_19_200m_v_NODE_1130_length_10567_cov_21.184938	10567	s
10_AE1712_C14_N14_19_200m_v_NODE_1135_length_10532_cov_8.782975	10532	s
10_AE1712_C14_N14_19_200m_v_NODE_1141_length_10501_cov_9.215081	10501	s
10_AE1712_C14_N14_19_200m_v_NODE_1146_length_10451_cov_8.192211	10451	s
10_AE1712_C14_N14_19_200m_v_NODE_1149_length_10405_cov_12.142428	10405	s
10_AE1712_C14_N14_19_200m_v_NODE_1152_length_10399_cov_9.218659	10399	s
10_AE1712_C14_N14_19_200m_v_NODE_1154_length_10391_cov_19.033934	10391	s
10_AE1712_C14_N14_19_200m_v_NODE_1156_length_10369_cov_11.790420	10369	s
10_AE1712_C14_N14_19_200m_v_NODE_1158_length_10365_cov_7.579024	10365	s
10_AE1712_C14_N14_19_200m_v_NODE_1159_length_10364_cov_13.947021	10364	s
10_AE1712_C14_N14_19_200m_v_NODE_1164_length_10321_cov_9.104549	10321	s
10_AE1712_C14_N14_19_200m_v_NODE_1168_length_10291_cov_13.301841	10291	s
10_AE1712_C14_N14_19_200m_v_NODE_1170_length_10286_cov_9.027231	10286	s
10_AE1712_C14_N14_19_200m_v_NODE_1173_length_10273_cov_7.709886	10273	s
10_AE1712_C14_N14_19_200m_v_NODE_1175_length_10262_cov_6.362396	10262	s
10_AE1712_C14_N14_19_200m_v_NODE_1178_length_10238_cov_10.634485	10238	s
10_AE1712_C14_N14_19_200m_v_NODE_1181_length_10207_cov_10.114413	10207	s
10_AE1712_C14_N14_19_200m_v_NODE_1183_length_10187_cov_12.260040	10187	s
10_AE1712_C14_N14_19_200m_v_NODE_1184_length_10185_cov_151.796300	10185	s
10_AE1712_C14_N14_19_200m_v_NODE_1186_length_10176_cov_7.954352	10176	s
10_AE1712_C14_N14_19_200m_v_NODE_1187_length_10170_cov_7.646785	10170	s
10_AE1712_C14_N14_19_200m_v_NODE_1188_length_10169_cov_8.404578	10169	s
10_AE1712_C14_N14_19_200m_v_NODE_1190_length_10145_cov_12.981426	10145	s
10_AE1712_C14_N14_19_200m_v_NODE_1191_length_10142_cov_16.178539	10142	s
10_AE1712_C14_N14_19_200m_v_NODE_1192_length_10141_cov_6.535572	10141	s
10_AE1712_C14_N14_19_200m_v_NODE_1194_length_10132_cov_7.869915	10132	s
10_AE1712_C14_N14_19_200m_v_NODE_1196_length_10119_cov_9.295658	10119	s
10_AE1712_C14_N14_19_200m_v_NODE_1198_length_10118_cov_9.834080	10118	s
10_AE1712_C14_N14_19_200m_v_NODE_1200_length_10112_cov_15.985750	10112	s
10_AE1712_C14_N14_19_200m_v_NODE_1202_length_10094_cov_114.786363	10094	s
10_AE1712_C14_N14_19_200m_v_NODE_1203_length_10093_cov_25.489117	10093	s
10_AE1712_C14_N14_19_200m_v_NODE_1209_length_10054_cov_10.142528	10054	s
10_AE1712_C14_N14_19_200m_v_NODE_1212_length_10039_cov_11.035134	10039	s
10_AE1712_C14_N14_19_200m_v_NODE_1213_length_10038_cov_11.765987	10038	s
10_AE1712_C14_N14_19_200m_v_NODE_1214_length_10028_cov_5.549091	10028	s
10_AE1712_C14_N14_19_200m_v_NODE_1215_length_10022_cov_8.019206	10022	s
11_AE1712_C16_N1_7_80m_v_NODE_6_length_170105_cov_48.478509	170105	s
11_AE1712_C16_N1_7_80m_v_NODE_25_length_56347_cov_28.789959	56347	s
11_AE1712_C16_N1_7_80m_v_NODE_32_length_39265_cov_11.722670	39265	s
11_AE1712_C16_N1_7_80m_v_NODE_33_length_37265_cov_16.980451	37265	s
11_AE1712_C16_N1_7_80m_v_NODE_39_length_27950_cov_16.374448	27950	s
11_AE1712_C16_N1_7_80m_v_NODE_47_length_25112_cov_16.055642	25112	s
11_AE1712_C16_N1_7_80m_v_NODE_50_length_23327_cov_9.560860	23327	s
11_AE1712_C16_N1_7_80m_v_NODE_57_length_20844_cov_14.121972	20844	s
11_AE1712_C16_N1_7_80m_v_NODE_72_length_17486_cov_9.893274	17486	s
11_AE1712_C16_N1_7_80m_v_NODE_95_length_14904_cov_23.214136	14904	s
11_AE1712_C16_N1_7_80m_v_NODE_96_length_14887_cov_36.203849	14887	s
11_AE1712_C16_N1_7_80m_v_NODE_115_length_13792_cov_23.498068	13792	s
11_AE1712_C16_N1_7_80m_v_NODE_130_length_12668_cov_7.833929	12668	s
11_AE1712_C16_N1_7_80m_v_NODE_149_length_12167_cov_10.201820	12167	s
11_AE1712_C16_N1_7_80m_v_NODE_180_length_10956_cov_11.095046	10956	s
12_AE1712_C16_N8_14_200m_v_NODE_32_length_99585_cov_18.151033	99585	s
12_AE1712_C16_N8_14_200m_v_NODE_90_length_61866_cov_28.251857	61866	s
12_AE1712_C16_N8_14_200m_v_NODE_102_length_59251_cov_13.017541	59251	s
12_AE1712_C16_N8_14_200m_v_NODE_106_length_58649_cov_73.414567	58649	s
12_AE1712_C16_N8_14_200m_v_NODE_110_length_57039_cov_16.886187	57039	s
12_AE1712_C16_N8_14_200m_v_NODE_115_length_55136_cov_91.431101	55136	s
12_AE1712_C16_N8_14_200m_v_NODE_128_length_50616_cov_16.288668	50616	s
12_AE1712_C16_N8_14_200m_v_NODE_143_length_47365_cov_11.810163	47365	s
12_AE1712_C16_N8_14_200m_v_NODE_144_length_47362_cov_10.955229	47362	s
12_AE1712_C16_N8_14_200m_v_NODE_170_length_42823_cov_10.024213	42823	s
12_AE1712_C16_N8_14_200m_v_NODE_193_length_39214_cov_13.752945	39214	s
12_AE1712_C16_N8_14_200m_v_NODE_197_length_38839_cov_13.421392	38839	s
12_AE1712_C16_N8_14_200m_v_NODE_200_length_38517_cov_15.514516	38517	s
12_AE1712_C16_N8_14_200m_v_NODE_240_length_33347_cov_30.809167	33347	s
12_AE1712_C16_N8_14_200m_v_NODE_262_length_31308_cov_13.324485	31308	s
12_AE1712_C16_N8_14_200m_v_NODE_298_length_27702_cov_10.138425	27702	s
12_AE1712_C16_N8_14_200m_v_NODE_306_length_27191_cov_12.271852	27191	s
12_AE1712_C16_N8_14_200m_v_NODE_322_length_26453_cov_46.867228	26453	s
12_AE1712_C16_N8_14_200m_v_NODE_334_length_25618_cov_21.344427	25618	s
12_AE1712_C16_N8_14_200m_v_NODE_337_length_25435_cov_28.307083	25435	s
12_AE1712_C16_N8_14_200m_v_NODE_340_length_25150_cov_34.567662	25150	s
12_AE1712_C16_N8_14_200m_v_NODE_354_length_24069_cov_14.281719	24069	s
12_AE1712_C16_N8_14_200m_v_NODE_358_length_23922_cov_8.300356	23922	s
12_AE1712_C16_N8_14_200m_v_NODE_369_length_23185_cov_12.523455	23185	s
12_AE1712_C16_N8_14_200m_v_NODE_372_length_23099_cov_18.604682	23099	s
12_AE1712_C16_N8_14_200m_v_NODE_380_length_22692_cov_26.192616	22692	s
12_AE1712_C16_N8_14_200m_v_NODE_390_length_22219_cov_79.663039	22219	s
12_AE1712_C16_N8_14_200m_v_NODE_402_length_21430_cov_17.069405	21430	s
12_AE1712_C16_N8_14_200m_v_NODE_404_length_21371_cov_13.823143	21371	s
12_AE1712_C16_N8_14_200m_v_NODE_408_length_21172_cov_26.440057	21172	s
12_AE1712_C16_N8_14_200m_v_NODE_411_length_21032_cov_15.581866	21032	s
12_AE1712_C16_N8_14_200m_v_NODE_419_length_20711_cov_13.755888	20711	s
12_AE1712_C16_N8_14_200m_v_NODE_426_length_20516_cov_9.540731	20516	s
12_AE1712_C16_N8_14_200m_v_NODE_428_length_20415_cov_12.665503	20415	s
12_AE1712_C16_N8_14_200m_v_NODE_441_length_19948_cov_10.032560	19948	s
12_AE1712_C16_N8_14_200m_v_NODE_444_length_19727_cov_12.170840	19727	s
12_AE1712_C16_N8_14_200m_v_NODE_447_length_19580_cov_45.139517	19580	s
12_AE1712_C16_N8_14_200m_v_NODE_456_length_19398_cov_15.728275	19398	s
12_AE1712_C16_N8_14_200m_v_NODE_473_length_18931_cov_13.151692	18931	s
12_AE1712_C16_N8_14_200m_v_NODE_474_length_18772_cov_8.550789	18772	s
12_AE1712_C16_N8_14_200m_v_NODE_487_length_18373_cov_10.902055	18373	s
12_AE1712_C16_N8_14_200m_v_NODE_499_length_18092_cov_13.642409	18092	s
12_AE1712_C16_N8_14_200m_v_NODE_501_length_17988_cov_12.972587	17988	s
12_AE1712_C16_N8_14_200m_v_NODE_511_length_17817_cov_15.676156	17817	s
12_AE1712_C16_N8_14_200m_v_NODE_522_length_17523_cov_10.176774	17523	s
12_AE1712_C16_N8_14_200m_v_NODE_529_length_17365_cov_8.755437	17365	s
12_AE1712_C16_N8_14_200m_v_NODE_553_length_16671_cov_6.785404	16671	s
12_AE1712_C16_N8_14_200m_v_NODE_556_length_16563_cov_9.442618	16563	s
12_AE1712_C16_N8_14_200m_v_NODE_557_length_16550_cov_6.001943	16550	s
12_AE1712_C16_N8_14_200m_v_NODE_559_length_16482_cov_18.607254	16482	s
12_AE1712_C16_N8_14_200m_v_NODE_563_length_16409_cov_9.502143	16409	s
12_AE1712_C16_N8_14_200m_v_NODE_564_length_16341_cov_17.511313	16341	s
12_AE1712_C16_N8_14_200m_v_NODE_571_length_16244_cov_10.688625	16244	s
12_AE1712_C16_N8_14_200m_v_NODE_583_length_15922_cov_19.990155	15922	s
12_AE1712_C16_N8_14_200m_v_NODE_588_length_15755_cov_69.065697	15755	s
12_AE1712_C16_N8_14_200m_v_NODE_592_length_15706_cov_8.690575	15706	s
12_AE1712_C16_N8_14_200m_v_NODE_643_length_14649_cov_43.105751	14649	s
12_AE1712_C16_N8_14_200m_v_NODE_647_length_14583_cov_8.642562	14583	s
12_AE1712_C16_N8_14_200m_v_NODE_660_length_14352_cov_12.812609	14352	s
12_AE1712_C16_N8_14_200m_v_NODE_677_length_13948_cov_9.887607	13948	s
12_AE1712_C16_N8_14_200m_v_NODE_683_length_13889_cov_19.941283	13889	s
12_AE1712_C16_N8_14_200m_v_NODE_688_length_13817_cov_9.461426	13817	s
12_AE1712_C16_N8_14_200m_v_NODE_693_length_13707_cov_23.695525	13707	s
12_AE1712_C16_N8_14_200m_v_NODE_705_length_13576_cov_10.448033	13576	s
12_AE1712_C16_N8_14_200m_v_NODE_730_length_13103_cov_11.888454	13103	s
12_AE1712_C16_N8_14_200m_v_NODE_773_length_12523_cov_54.585570	12523	s
12_AE1712_C16_N8_14_200m_v_NODE_776_length_12504_cov_7.117003	12504	s
12_AE1712_C16_N8_14_200m_v_NODE_777_length_12437_cov_12.295307	12437	s
12_AE1712_C16_N8_14_200m_v_NODE_788_length_12232_cov_8.762320	12232	s
12_AE1712_C16_N8_14_200m_v_NODE_798_length_12125_cov_7.532371	12125	s
12_AE1712_C16_N8_14_200m_v_NODE_799_length_12085_cov_21.035476	12085	s
12_AE1712_C16_N8_14_200m_v_NODE_800_length_12080_cov_20.631592	12080	s
12_AE1712_C16_N8_14_200m_v_NODE_809_length_11917_cov_7.770439	11917	s
12_AE1712_C16_N8_14_200m_v_NODE_813_length_11885_cov_10.297510	11885	s
12_AE1712_C16_N8_14_200m_v_NODE_814_length_11848_cov_11.324866	11848	s
12_AE1712_C16_N8_14_200m_v_NODE_820_length_11788_cov_17.660576	11788	s
12_AE1712_C16_N8_14_200m_v_NODE_836_length_11565_cov_7.369951	11565	s
12_AE1712_C16_N8_14_200m_v_NODE_842_length_11516_cov_11.258676	11516	s
12_AE1712_C16_N8_14_200m_v_NODE_850_length_11454_cov_27.601740	11454	s
12_AE1712_C16_N8_14_200m_v_NODE_868_length_11216_cov_54.738935	11216	s
12_AE1712_C16_N8_14_200m_v_NODE_900_length_10814_cov_34.932104	10814	s
12_AE1712_C16_N8_14_200m_v_NODE_905_length_10765_cov_6.101703	10765	s
12_AE1712_C16_N8_14_200m_v_NODE_907_length_10747_cov_7.640862	10747	s
12_AE1712_C16_N8_14_200m_v_NODE_924_length_10573_cov_7.142245	10573	s
12_AE1712_C16_N8_14_200m_v_NODE_938_length_10498_cov_8.257749	10498	s
12_AE1712_C16_N8_14_200m_v_NODE_983_length_10115_cov_7.114963	10115	s
12_AE1712_C16_N8_14_200m_v_NODE_991_length_10030_cov_5.752537	10030	s
1_AE1712_C3_N1_7_80m_v_NODE_79_length_73671_cov_29.139930	73671	s
1_AE1712_C3_N1_7_80m_v_NODE_113_length_58572_cov_24.785640	58572	s
1_AE1712_C3_N1_7_80m_v_NODE_230_length_28195_cov_32.963795	28195	s
1_AE1712_C3_N1_7_80m_v_NODE_236_length_27643_cov_9.023217	27643	s
1_AE1712_C3_N1_7_80m_v_NODE_251_length_25536_cov_18.385168	25536	s
1_AE1712_C3_N1_7_80m_v_NODE_254_length_24965_cov_23.857160	24965	s
1_AE1712_C3_N1_7_80m_v_NODE_270_length_23396_cov_10.052447	23396	s
1_AE1712_C3_N1_7_80m_v_NODE_289_length_21368_cov_88.327274	21368	s
1_AE1712_C3_N1_7_80m_v_NODE_291_length_21171_cov_110.464397	21171	s
1_AE1712_C3_N1_7_80m_v_NODE_310_length_20172_cov_12.980791	20172	s
1_AE1712_C3_N1_7_80m_v_NODE_322_length_19151_cov_12.244364	19151	s
1_AE1712_C3_N1_7_80m_v_NODE_373_length_17170_cov_13.266659	17170	s
1_AE1712_C3_N1_7_80m_v_NODE_376_length_16933_cov_9.648849	16933	s
1_AE1712_C3_N1_7_80m_v_NODE_386_length_16141_cov_6.478337	16141	s
1_AE1712_C3_N1_7_80m_v_NODE_417_length_14739_cov_10.479948	14739	s
1_AE1712_C3_N1_7_80m_v_NODE_434_length_13766_cov_10.395427	13766	s
1_AE1712_C3_N1_7_80m_v_NODE_436_length_13693_cov_7.175602	13693	s
1_AE1712_C3_N1_7_80m_v_NODE_448_length_13223_cov_12.032101	13223	s
1_AE1712_C3_N1_7_80m_v_NODE_449_length_13208_cov_12.525093	13208	s
1_AE1712_C3_N1_7_80m_v_NODE_458_length_13009_cov_7.073925	13009	s
1_AE1712_C3_N1_7_80m_v_NODE_460_length_12949_cov_18.885410	12949	s
1_AE1712_C3_N1_7_80m_v_NODE_466_length_12726_cov_10.831054	12726	s
1_AE1712_C3_N1_7_80m_v_NODE_470_length_12607_cov_9.816600	12607	s
1_AE1712_C3_N1_7_80m_v_NODE_497_length_12000_cov_12.351002	12000	s
1_AE1712_C3_N1_7_80m_v_NODE_501_length_11849_cov_62.229443	11849	s
1_AE1712_C3_N1_7_80m_v_NODE_520_length_11292_cov_12.689701	11292	s
1_AE1712_C3_N1_7_80m_v_NODE_521_length_11286_cov_16.206798	11286	s
1_AE1712_C3_N1_7_80m_v_NODE_542_length_10803_cov_20.726925	10803	s
1_AE1712_C3_N1_7_80m_v_NODE_555_length_10568_cov_5.870842	10568	s
1_AE1712_C3_N1_7_80m_v_NODE_570_length_10223_cov_7.068303	10223	s
3_AE1712_C6_N1_7_80m_v_NODE_32_length_12071_cov_39.989995	12071	s
4_AE1712_C6_N8_17_200m_v_NODE_96_length_36742_cov_28.933806	36742	s
4_AE1712_C6_N8_17_200m_v_NODE_117_length_32325_cov_11.581773	32325	s
4_AE1712_C6_N8_17_200m_v_NODE_120_length_31336_cov_10.262133	31336	s
4_AE1712_C6_N8_17_200m_v_NODE_132_length_28056_cov_13.307981	28056	s
4_AE1712_C6_N8_17_200m_v_NODE_139_length_26897_cov_19.000149	26897	s
4_AE1712_C6_N8_17_200m_v_NODE_179_length_20994_cov_15.455467	20994	s
4_AE1712_C6_N8_17_200m_v_NODE_183_length_20417_cov_8.391200	20417	s
4_AE1712_C6_N8_17_200m_v_NODE_188_length_19756_cov_9.290259	19756	s
4_AE1712_C6_N8_17_200m_v_NODE_192_length_19063_cov_22.668967	19063	s
4_AE1712_C6_N8_17_200m_v_NODE_194_length_18951_cov_13.798029	18951	s
4_AE1712_C6_N8_17_200m_v_NODE_197_length_18628_cov_14.865021	18628	s
4_AE1712_C6_N8_17_200m_v_NODE_199_length_18426_cov_9.394081	18426	s
4_AE1712_C6_N8_17_200m_v_NODE_212_length_17832_cov_12.584962	17832	s
4_AE1712_C6_N8_17_200m_v_NODE_234_length_16681_cov_14.236268	16681	s
4_AE1712_C6_N8_17_200m_v_NODE_243_length_16462_cov_8.475191	16462	s
4_AE1712_C6_N8_17_200m_v_NODE_245_length_16371_cov_13.616791	16371	s
4_AE1712_C6_N8_17_200m_v_NODE_265_length_15363_cov_8.562083	15363	s
4_AE1712_C6_N8_17_200m_v_NODE_305_length_13620_cov_11.604593	13620	s
4_AE1712_C6_N8_17_200m_v_NODE_310_length_13528_cov_7.565980	13528	s
4_AE1712_C6_N8_17_200m_v_NODE_316_length_13277_cov_14.061591	13277	s
4_AE1712_C6_N8_17_200m_v_NODE_322_length_12980_cov_21.655196	12980	s
4_AE1712_C6_N8_17_200m_v_NODE_363_length_11870_cov_19.772916	11870	s
4_AE1712_C6_N8_17_200m_v_NODE_386_length_11367_cov_8.412666	11367	s
4_AE1712_C6_N8_17_200m_v_NODE_433_length_10155_cov_5.475392	10155	s
4_AE1712_C6_N8_17_200m_v_NODE_437_length_10118_cov_8.496763	10118	s
4_AE1712_C6_N8_17_200m_v_NODE_439_length_10061_cov_5.733073	10061	s
5_AE1712_C8_N7_12_80m_v_NODE_72_length_26012_cov_8.388086	26012	s
5_AE1712_C8_N7_12_80m_v_NODE_128_length_15697_cov_9.201921	15697	s
5_AE1712_C8_N7_12_80m_v_NODE_144_length_14237_cov_57.997669	14237	s
5_AE1712_C8_N7_12_80m_v_NODE_173_length_11821_cov_10.432987	11821	s
5_AE1712_C8_N7_12_80m_v_NODE_182_length_11538_cov_8.076520	11538	s
5_AE1712_C8_N7_12_80m_v_NODE_191_length_11143_cov_13.537593	11143	s
5_AE1712_C8_N7_12_80m_v_NODE_195_length_11114_cov_9.589653	11114	s
6_AE1712_C8_N19_24_200m_v_NODE_31_length_132653_cov_54.017952	132653	s
6_AE1712_C8_N19_24_200m_v_NODE_32_length_129571_cov_21.725176	129571	s
6_AE1712_C8_N19_24_200m_v_NODE_75_length_65397_cov_12.289452	65397	s
6_AE1712_C8_N19_24_200m_v_NODE_77_length_64643_cov_88.840133	64643	s
6_AE1712_C8_N19_24_200m_v_NODE_81_length_62971_cov_13.047524	62971	s
6_AE1712_C8_N19_24_200m_v_NODE_82_length_62903_cov_13.508404	62903	s
6_AE1712_C8_N19_24_200m_v_NODE_84_length_61978_cov_11.574417	61978	s
6_AE1712_C8_N19_24_200m_v_NODE_87_length_59353_cov_1449.401022	59353	s
6_AE1712_C8_N19_24_200m_v_NODE_92_length_58215_cov_22.386167	58215	s
6_AE1712_C8_N19_24_200m_v_NODE_136_length_46234_cov_60.861234	46234	s
6_AE1712_C8_N19_24_200m_v_NODE_153_length_42428_cov_8.495171	42428	s
6_AE1712_C8_N19_24_200m_v_NODE_184_length_37147_cov_33.509657	37147	s
6_AE1712_C8_N19_24_200m_v_NODE_187_length_37105_cov_18.730285	37105	s
6_AE1712_C8_N19_24_200m_v_NODE_196_length_36356_cov_15.029990	36356	s
6_AE1712_C8_N19_24_200m_v_NODE_230_length_32184_cov_18.638895	32184	s
6_AE1712_C8_N19_24_200m_v_NODE_241_length_31490_cov_14.619202	31490	s
6_AE1712_C8_N19_24_200m_v_NODE_249_length_31192_cov_10.227639	31192	s
6_AE1712_C8_N19_24_200m_v_NODE_261_length_30496_cov_6.567376	30496	s
6_AE1712_C8_N19_24_200m_v_NODE_269_length_30139_cov_25.517830	30139	s
6_AE1712_C8_N19_24_200m_v_NODE_270_length_29986_cov_24.731786	29986	s
6_AE1712_C8_N19_24_200m_v_NODE_273_length_29887_cov_10.375780	29887	s
6_AE1712_C8_N19_24_200m_v_NODE_282_length_29368_cov_33.045782	29368	s
6_AE1712_C8_N19_24_200m_v_NODE_288_length_29233_cov_10.187543	29233	s
6_AE1712_C8_N19_24_200m_v_NODE_293_length_28878_cov_15.175133	28878	s
6_AE1712_C8_N19_24_200m_v_NODE_296_length_28647_cov_78.713511	28647	s
6_AE1712_C8_N19_24_200m_v_NODE_298_length_28471_cov_46.667430	28471	s
6_AE1712_C8_N19_24_200m_v_NODE_300_length_28177_cov_16.787473	28177	s
6_AE1712_C8_N19_24_200m_v_NODE_317_length_27611_cov_30.092576	27611	s
6_AE1712_C8_N19_24_200m_v_NODE_372_length_24969_cov_12.926241	24969	s
6_AE1712_C8_N19_24_200m_v_NODE_397_length_23940_cov_9.974228	23940	s
6_AE1712_C8_N19_24_200m_v_NODE_411_length_23622_cov_22.580888	23622	s
6_AE1712_C8_N19_24_200m_v_NODE_413_length_23543_cov_25.306401	23543	s
6_AE1712_C8_N19_24_200m_v_NODE_433_length_22806_cov_12.743236	22806	s
6_AE1712_C8_N19_24_200m_v_NODE_450_length_22244_cov_39.289169	22244	s
6_AE1712_C8_N19_24_200m_v_NODE_455_length_22160_cov_60.642123	22160	s
6_AE1712_C8_N19_24_200m_v_NODE_457_length_22089_cov_13.206660	22089	s
6_AE1712_C8_N19_24_200m_v_NODE_458_length_22065_cov_13.235583	22065	s
6_AE1712_C8_N19_24_200m_v_NODE_462_length_22007_cov_10.264934	22007	s
6_AE1712_C8_N19_24_200m_v_NODE_477_length_21351_cov_9.719141	21351	s
6_AE1712_C8_N19_24_200m_v_NODE_485_length_21186_cov_19.822588	21186	s
6_AE1712_C8_N19_24_200m_v_NODE_512_length_20456_cov_8.656705	20456	s
6_AE1712_C8_N19_24_200m_v_NODE_525_length_20256_cov_9.771148	20256	s
6_AE1712_C8_N19_24_200m_v_NODE_527_length_20255_cov_30.082466	20255	s
6_AE1712_C8_N19_24_200m_v_NODE_535_length_20053_cov_10.981628	20053	s
6_AE1712_C8_N19_24_200m_v_NODE_538_length_19942_cov_8.489605	19942	s
6_AE1712_C8_N19_24_200m_v_NODE_548_length_19739_cov_10.012257	19739	s
6_AE1712_C8_N19_24_200m_v_NODE_556_length_19481_cov_42.555762	19481	s
6_AE1712_C8_N19_24_200m_v_NODE_560_length_19402_cov_8.584890	19402	s
6_AE1712_C8_N19_24_200m_v_NODE_570_length_19102_cov_8.513482	19102	s
6_AE1712_C8_N19_24_200m_v_NODE_589_length_18663_cov_10.326052	18663	s
6_AE1712_C8_N19_24_200m_v_NODE_593_length_18589_cov_7.570603	18589	s
6_AE1712_C8_N19_24_200m_v_NODE_598_length_18534_cov_8.402070	18534	s
6_AE1712_C8_N19_24_200m_v_NODE_610_length_18284_cov_14.044159	18284	s
6_AE1712_C8_N19_24_200m_v_NODE_614_length_18209_cov_11.391518	18209	s
6_AE1712_C8_N19_24_200m_v_NODE_618_length_18179_cov_15.644349	18179	s
6_AE1712_C8_N19_24_200m_v_NODE_620_length_18162_cov_19.445618	18162	s
6_AE1712_C8_N19_24_200m_v_NODE_627_length_17995_cov_7.800759	17995	s
6_AE1712_C8_N19_24_200m_v_NODE_629_length_17940_cov_6.579578	17940	s
6_AE1712_C8_N19_24_200m_v_NODE_630_length_17931_cov_11.231097	17931	s
6_AE1712_C8_N19_24_200m_v_NODE_644_length_17592_cov_14.452469	17592	s
6_AE1712_C8_N19_24_200m_v_NODE_651_length_17483_cov_120.684534	17483	s
6_AE1712_C8_N19_24_200m_v_NODE_679_length_17179_cov_6.367033	17179	s
6_AE1712_C8_N19_24_200m_v_NODE_681_length_17157_cov_9.597658	17157	s
6_AE1712_C8_N19_24_200m_v_NODE_682_length_17133_cov_84.650387	17133	s
6_AE1712_C8_N19_24_200m_v_NODE_685_length_17117_cov_13.010387	17117	s
6_AE1712_C8_N19_24_200m_v_NODE_689_length_17035_cov_10.698313	17035	s
6_AE1712_C8_N19_24_200m_v_NODE_690_length_17030_cov_17.966024	17030	s
6_AE1712_C8_N19_24_200m_v_NODE_716_length_16446_cov_7.374672	16446	s
6_AE1712_C8_N19_24_200m_v_NODE_723_length_16386_cov_38.590778	16386	s
6_AE1712_C8_N19_24_200m_v_NODE_734_length_16166_cov_9.733420	16166	s
6_AE1712_C8_N19_24_200m_v_NODE_737_length_16153_cov_11.203595	16153	s
6_AE1712_C8_N19_24_200m_v_NODE_751_length_16012_cov_5.380797	16012	s
6_AE1712_C8_N19_24_200m_v_NODE_752_length_16004_cov_12.692974	16004	s
6_AE1712_C8_N19_24_200m_v_NODE_755_length_15904_cov_26.986732	15904	s
6_AE1712_C8_N19_24_200m_v_NODE_765_length_15847_cov_13.764236	15847	s
6_AE1712_C8_N19_24_200m_v_NODE_772_length_15695_cov_7.997439	15695	s
6_AE1712_C8_N19_24_200m_v_NODE_774_length_15677_cov_10.342179	15677	s
6_AE1712_C8_N19_24_200m_v_NODE_775_length_15661_cov_10.310575	15661	s
6_AE1712_C8_N19_24_200m_v_NODE_777_length_15633_cov_8.144639	15633	s
6_AE1712_C8_N19_24_200m_v_NODE_789_length_15445_cov_9.025312	15445	s
6_AE1712_C8_N19_24_200m_v_NODE_796_length_15399_cov_60.425075	15399	s
6_AE1712_C8_N19_24_200m_v_NODE_799_length_15375_cov_9.430906	15375	s
6_AE1712_C8_N19_24_200m_v_NODE_800_length_15368_cov_9.654633	15368	s
6_AE1712_C8_N19_24_200m_v_NODE_801_length_15340_cov_11.700059	15340	s
6_AE1712_C8_N19_24_200m_v_NODE_807_length_15315_cov_28.372490	15315	s
6_AE1712_C8_N19_24_200m_v_NODE_812_length_15250_cov_25.100903	15250	s
6_AE1712_C8_N19_24_200m_v_NODE_828_length_15095_cov_9.580237	15095	s
6_AE1712_C8_N19_24_200m_v_NODE_831_length_15054_cov_9.782400	15054	s
6_AE1712_C8_N19_24_200m_v_NODE_833_length_15009_cov_11.338200	15009	s
6_AE1712_C8_N19_24_200m_v_NODE_837_length_14988_cov_10.752196	14988	s
6_AE1712_C8_N19_24_200m_v_NODE_842_length_14941_cov_13.298910	14941	s
6_AE1712_C8_N19_24_200m_v_NODE_878_length_14423_cov_17.468354	14423	s
6_AE1712_C8_N19_24_200m_v_NODE_883_length_14378_cov_7.048248	14378	s
6_AE1712_C8_N19_24_200m_v_NODE_888_length_14306_cov_9.950594	14306	s
6_AE1712_C8_N19_24_200m_v_NODE_905_length_14118_cov_26.136671	14118	s
6_AE1712_C8_N19_24_200m_v_NODE_921_length_13969_cov_60.556723	13969	s
6_AE1712_C8_N19_24_200m_v_NODE_922_length_13962_cov_11.931077	13962	s
6_AE1712_C8_N19_24_200m_v_NODE_927_length_13897_cov_9.994645	13897	s
6_AE1712_C8_N19_24_200m_v_NODE_932_length_13854_cov_14.227408	13854	s
6_AE1712_C8_N19_24_200m_v_NODE_933_length_13839_cov_28.564453	13839	s
6_AE1712_C8_N19_24_200m_v_NODE_959_length_13604_cov_11.364530	13604	s
6_AE1712_C8_N19_24_200m_v_NODE_977_length_13495_cov_6.035251	13495	s
6_AE1712_C8_N19_24_200m_v_NODE_980_length_13483_cov_7.403924	13483	s
6_AE1712_C8_N19_24_200m_v_NODE_984_length_13440_cov_13.287510	13440	s
6_AE1712_C8_N19_24_200m_v_NODE_999_length_13321_cov_9.644669	13321	s
6_AE1712_C8_N19_24_200m_v_NODE_1021_length_13164_cov_12.740582	13164	s
6_AE1712_C8_N19_24_200m_v_NODE_1024_length_13138_cov_12.612051	13138	s
6_AE1712_C8_N19_24_200m_v_NODE_1035_length_13018_cov_6.900085	13018	s
6_AE1712_C8_N19_24_200m_v_NODE_1056_length_12807_cov_28.023488	12807	s
6_AE1712_C8_N19_24_200m_v_NODE_1067_length_12717_cov_5.543908	12717	s
6_AE1712_C8_N19_24_200m_v_NODE_1083_length_12595_cov_92.021170	12595	s
6_AE1712_C8_N19_24_200m_v_NODE_1103_length_12464_cov_12.299588	12464	s
6_AE1712_C8_N19_24_200m_v_NODE_1104_length_12464_cov_6.734480	12464	s
6_AE1712_C8_N19_24_200m_v_NODE_1105_length_12461_cov_8.044170	12461	s
6_AE1712_C8_N19_24_200m_v_NODE_1122_length_12387_cov_17.037774	12387	s
6_AE1712_C8_N19_24_200m_v_NODE_1130_length_12315_cov_12.393447	12315	s
6_AE1712_C8_N19_24_200m_v_NODE_1132_length_12288_cov_6.256081	12288	s
6_AE1712_C8_N19_24_200m_v_NODE_1133_length_12285_cov_10.938974	12285	s
6_AE1712_C8_N19_24_200m_v_NODE_1159_length_12130_cov_5.718161	12130	s
6_AE1712_C8_N19_24_200m_v_NODE_1163_length_12094_cov_22.463593	12094	s
6_AE1712_C8_N19_24_200m_v_NODE_1170_length_12030_cov_9.766837	12030	s
6_AE1712_C8_N19_24_200m_v_NODE_1171_length_12024_cov_14.626852	12024	s
6_AE1712_C8_N19_24_200m_v_NODE_1178_length_11976_cov_31.866207	11976	s
6_AE1712_C8_N19_24_200m_v_NODE_1185_length_11921_cov_6.640578	11921	s
6_AE1712_C8_N19_24_200m_v_NODE_1194_length_11882_cov_14.837018	11882	s
6_AE1712_C8_N19_24_200m_v_NODE_1204_length_11826_cov_16.700145	11826	s
6_AE1712_C8_N19_24_200m_v_NODE_1207_length_11803_cov_7.963756	11803	s
6_AE1712_C8_N19_24_200m_v_NODE_1209_length_11802_cov_7.788913	11802	s
6_AE1712_C8_N19_24_200m_v_NODE_1211_length_11791_cov_10.816203	11791	s
6_AE1712_C8_N19_24_200m_v_NODE_1214_length_11752_cov_6.054133	11752	s
6_AE1712_C8_N19_24_200m_v_NODE_1238_length_11529_cov_20.784841	11529	s
6_AE1712_C8_N19_24_200m_v_NODE_1241_length_11495_cov_14.491943	11495	s
6_AE1712_C8_N19_24_200m_v_NODE_1243_length_11475_cov_6.605369	11475	s
6_AE1712_C8_N19_24_200m_v_NODE_1253_length_11427_cov_6.415683	11427	s
6_AE1712_C8_N19_24_200m_v_NODE_1265_length_11363_cov_21.449141	11363	s
6_AE1712_C8_N19_24_200m_v_NODE_1274_length_11325_cov_5.814100	11325	s
6_AE1712_C8_N19_24_200m_v_NODE_1277_length_11300_cov_27.261338	11300	s
6_AE1712_C8_N19_24_200m_v_NODE_1282_length_11258_cov_13.795188	11258	s
6_AE1712_C8_N19_24_200m_v_NODE_1286_length_11249_cov_6.855711	11249	s
6_AE1712_C8_N19_24_200m_v_NODE_1296_length_11185_cov_12.087865	11185	s
6_AE1712_C8_N19_24_200m_v_NODE_1319_length_11022_cov_7.414801	11022	s
6_AE1712_C8_N19_24_200m_v_NODE_1333_length_10936_cov_12.445161	10936	s
6_AE1712_C8_N19_24_200m_v_NODE_1339_length_10884_cov_12.439900	10884	s
6_AE1712_C8_N19_24_200m_v_NODE_1344_length_10810_cov_6.437902	10810	s
6_AE1712_C8_N19_24_200m_v_NODE_1353_length_10775_cov_10.739110	10775	s
6_AE1712_C8_N19_24_200m_v_NODE_1356_length_10732_cov_6.672079	10732	s
6_AE1712_C8_N19_24_200m_v_NODE_1357_length_10729_cov_6.432876	10729	s
6_AE1712_C8_N19_24_200m_v_NODE_1368_length_10648_cov_5.539211	10648	s
6_AE1712_C8_N19_24_200m_v_NODE_1370_length_10646_cov_17.481976	10646	s
6_AE1712_C8_N19_24_200m_v_NODE_1381_length_10613_cov_26.369875	10613	s
6_AE1712_C8_N19_24_200m_v_NODE_1382_length_10611_cov_7.452725	10611	s
6_AE1712_C8_N19_24_200m_v_NODE_1398_length_10512_cov_7.412266	10512	s
6_AE1712_C8_N19_24_200m_v_NODE_1400_length_10507_cov_12.009875	10507	s
6_AE1712_C8_N19_24_200m_v_NODE_1409_length_10453_cov_6.017926	10453	s
6_AE1712_C8_N19_24_200m_v_NODE_1412_length_10445_cov_8.220197	10445	s
6_AE1712_C8_N19_24_200m_v_NODE_1414_length_10437_cov_5.383880	10437	s
6_AE1712_C8_N19_24_200m_v_NODE_1424_length_10358_cov_7.509581	10358	s
6_AE1712_C8_N19_24_200m_v_NODE_1439_length_10319_cov_7.557704	10319	s
6_AE1712_C8_N19_24_200m_v_NODE_1443_length_10306_cov_35.160817	10306	s
6_AE1712_C8_N19_24_200m_v_NODE_1451_length_10283_cov_6.452087	10283	s
6_AE1712_C8_N19_24_200m_v_NODE_1464_length_10243_cov_14.269132	10243	s
6_AE1712_C8_N19_24_200m_v_NODE_1469_length_10226_cov_10.997832	10226	s
6_AE1712_C8_N19_24_200m_v_NODE_1482_length_10203_cov_17.974422	10203	s
6_AE1712_C8_N19_24_200m_v_NODE_1486_length_10194_cov_6.246516	10194	s
6_AE1712_C8_N19_24_200m_v_NODE_1497_length_10147_cov_11.084608	10147	s
6_AE1712_C8_N19_24_200m_v_NODE_1499_length_10139_cov_10.235242	10139	s
6_AE1712_C8_N19_24_200m_v_NODE_1507_length_10110_cov_11.742051	10110	s
6_AE1712_C8_N19_24_200m_v_NODE_1509_length_10095_cov_6.933420	10095	s
6_AE1712_C8_N19_24_200m_v_NODE_1515_length_10083_cov_6.663302	10083	s
6_AE1712_C8_N19_24_200m_v_NODE_1524_length_10004_cov_7.650750	10004	s
8_AE1712_C11_N8_14_200m_v_NODE_3_length_411044_cov_18.072519	411044	s
8_AE1712_C11_N8_14_200m_v_NODE_9_length_260175_cov_16.937404	260175	s
8_AE1712_C11_N8_14_200m_v_NODE_102_length_75567_cov_12.801378	75567	s
8_AE1712_C11_N8_14_200m_v_NODE_138_length_60678_cov_21.185046	60678	s
8_AE1712_C11_N8_14_200m_v_NODE_149_length_57678_cov_22.422336	57678	s
8_AE1712_C11_N8_14_200m_v_NODE_247_length_33944_cov_10.513479	33944	s
8_AE1712_C11_N8_14_200m_v_NODE_252_length_33507_cov_34.150314	33507	s
8_AE1712_C11_N8_14_200m_v_NODE_293_length_29237_cov_44.061763	29237	s
8_AE1712_C11_N8_14_200m_v_NODE_315_length_27804_cov_12.217586	27804	s
8_AE1712_C11_N8_14_200m_v_NODE_396_length_21357_cov_26.124671	21357	s
8_AE1712_C11_N8_14_200m_v_NODE_410_length_20672_cov_26.379607	20672	s
8_AE1712_C11_N8_14_200m_v_NODE_414_length_20442_cov_14.997397	20442	s
8_AE1712_C11_N8_14_200m_v_NODE_423_length_20151_cov_10.420145	20151	s
8_AE1712_C11_N8_14_200m_v_NODE_439_length_19433_cov_6.029862	19433	s
8_AE1712_C11_N8_14_200m_v_NODE_450_length_19240_cov_25.151960	19240	s
8_AE1712_C11_N8_14_200m_v_NODE_452_length_19160_cov_7.094010	19160	s
8_AE1712_C11_N8_14_200m_v_NODE_498_length_17089_cov_28.356748	17089	s
8_AE1712_C11_N8_14_200m_v_NODE_533_length_15814_cov_6.777276	15814	s
8_AE1712_C11_N8_14_200m_v_NODE_570_length_14796_cov_16.955296	14796	s
8_AE1712_C11_N8_14_200m_v_NODE_610_length_13667_cov_6.950405	13667	s
8_AE1712_C11_N8_14_200m_v_NODE_638_length_13050_cov_12.130579	13050	s
8_AE1712_C11_N8_14_200m_v_NODE_644_length_12921_cov_8.799362	12921	s
8_AE1712_C11_N8_14_200m_v_NODE_647_length_12853_cov_6.494130	12853	s
8_AE1712_C11_N8_14_200m_v_NODE_650_length_12789_cov_6.135856	12789	s
8_AE1712_C11_N8_14_200m_v_NODE_677_length_12258_cov_12.782694	12258	s
8_AE1712_C11_N8_14_200m_v_NODE_678_length_12252_cov_10.884764	12252	s
8_AE1712_C11_N8_14_200m_v_NODE_708_length_11714_cov_10.466014	11714	s
8_AE1712_C11_N8_14_200m_v_NODE_734_length_11301_cov_19.495991	11301	s
8_AE1712_C11_N8_14_200m_v_NODE_737_length_11252_cov_8.519911	11252	s
8_AE1712_C11_N8_14_200m_v_NODE_752_length_11062_cov_13.423487	11062	s
8_AE1712_C11_N8_14_200m_v_NODE_767_length_10899_cov_13.296433	10899	s
8_AE1712_C11_N8_14_200m_v_NODE_773_length_10816_cov_13.573796	10816	s
8_AE1712_C11_N8_14_200m_v_NODE_808_length_10237_cov_18.066043	10237	s
9_AE1712_C14_N3_8_80m_v_NODE_6_length_18604_cov_22.232310	18604	s
VIRSorter_utg000003l_segment0_LN:i:62365_RC:i:3705_XC:f:1_000000	62365	l
VIRSorter_utg000004l_segment0_LN:i:137001_RC:i:2374_XC:f:0_883636	137001	l
VIRSorter_utg000007l_segment0_LN:i:3333025_RC:i:1176860_XC:f:0_999850	3333025	l
VIRSorter_utg000009l_segment0_LN:i:201339_RC:i:24383_XC:f:0_990074	201339	l
VIRSorter_utg000012c_segment0_LN:i:58120_RC:i:15097_XC:f:0_974359	58120	l
VIRSorter_utg000015l_segment0_LN:i:26219_RC:i:14221_XC:f:1_000000	26219	l
VIRSorter_utg000016l_segment0_LN:i:22114_RC:i:5820_XC:f:0_977778	22114	l
VIRSorter_utg000017l_segment0_LN:i:104588_RC:i:5622_XC:f:0_995238	104588	l
VIRSorter_utg000019l_segment0_LN:i:14637_RC:i:1018_XC:f:1_000000	14637	l
VIRSorter_utg000020l_segment0_LN:i:163209_RC:i:21964_XC:f:0_993884	163209	l
VIRSorter_utg000024l_segment0_LN:i:91025_RC:i:11815_XC:f:0_994536	91025	l
VIRSorter_utg000025l_segment0_LN:i:57515_RC:i:71522_XC:f:0_991379	57515	l
VIRSorter_utg000026l_segment0_LN:i:45836_RC:i:2800_XC:f:0_967391	45836	l
VIRSorter_utg000027l_segment0_LN:i:10612_RC:i:475_XC:f:0_909091	10612	l
VIRSorter_utg000028l_segment0_LN:i:54036_RC:i:8264_XC:f:0_990826	54036	l
VIRSorter_utg000036l_segment0_LN:i:41487_RC:i:5755_XC:f:1_000000	41487	l
VIRSorter_utg000041l_segment0_LN:i:24720_RC:i:7307_XC:f:1_000000	24720	l
VIRSorter_utg000042l_segment0_LN:i:16665_RC:i:4782_XC:f:1_000000	16665	l
VIRSorter_utg000043l_segment0_LN:i:11254_RC:i:4622_XC:f:1_000000	11254	l
VIRSorter_utg000044l_segment0_LN:i:10992_RC:i:2021_XC:f:1_000000	10992	l
VIRSorter_utg000045l_segment0_LN:i:13527_RC:i:1744_XC:f:0_964286	13527	l
VIRSorter_utg000052l_segment0_LN:i:36580_RC:i:53988_XC:f:1_000000	36580	l
VIRSorter_utg000055l_segment0_LN:i:14767_RC:i:708_XC:f:0_966667	14767	l
VIRSorter_utg000059l_segment0_LN:i:27673_RC:i:1921_XC:f:0_982143	27673	l
VIRSorter_utg000060l_segment0_LN:i:22055_RC:i:2108_XC:f:0_977778	22055	l
VIRSorter_utg000061l_segment0_LN:i:11319_RC:i:2200_XC:f:1_000000	11319	l
VIRSorter_utg000063l_segment0_LN:i:11985_RC:i:964_XC:f:1_000000	11985	l
VIRSorter_utg000064l_segment0_LN:i:58502_RC:i:1811_XC:f:1_000000	58502	l
VIRSorter_utg000068l_segment0_LN:i:31218_RC:i:3747_XC:f:1_000000	31218	l
VIRSorter_utg000073l_segment0_LN:i:11419_RC:i:7051_XC:f:1_000000	11419	l
VIRSorter_utg000075l_segment0_LN:i:16769_RC:i:3614_XC:f:1_000000	16769	l
VIRSorter_utg000078l_segment0_LN:i:22546_RC:i:2528_XC:f:1_000000	22546	l
VIRSorter_utg000080l_segment0_LN:i:50237_RC:i:9922_XC:f:1_000000	50237	l
VIRSorter_utg000081l_segment0_LN:i:10297_RC:i:1484_XC:f:1_000000	10297	l
VIRSorter_utg000082l_segment0_LN:i:17284_RC:i:10673_XC:f:1_000000	17284	l
VIRSorter_utg000084l_segment0_LN:i:1368798_RC:i:27352_XC:f:0_989774	1368798	l
VIRSorter_utg000085l_segment0_LN:i:23981_RC:i:756_XC:f:0_854167	23981	l
VIRSorter_utg000087l_segment0_LN:i:333144_RC:i:14291_XC:f:0_994003	333144	l
VIRSorter_utg000088l_segment0_LN:i:20329_RC:i:6192_XC:f:0_975610	20329	l
VIRSorter_utg000095l_segment0_LN:i:57752_RC:i:5941_XC:f:0_991379	57752	l
VIRSorter_utg000096l_segment0_LN:i:13648_RC:i:1149_XC:f:1_000000	13648	l
VIRSorter_utg000098l_segment0_LN:i:13430_RC:i:2475_XC:f:1_000000	13430	l
VIRSorter_utg000102l_segment0_LN:i:19427_RC:i:2891_XC:f:1_000000	19427	l
VIRSorter_utg000107l_segment0_LN:i:12545_RC:i:6222_XC:f:1_000000	12545	l
VIRSorter_utg000112l_segment0_LN:i:102934_RC:i:8547_XC:f:1_000000	102934	l
VIRSorter_utg000113l_segment0_LN:i:63360_RC:i:5677_XC:f:1_000000	63360	l
VIRSorter_utg000114l_segment0_LN:i:23986_RC:i:1664_XC:f:1_000000	23986	l
VIRSorter_utg000116l_segment0_LN:i:54706_RC:i:14628_XC:f:0_972727	54706	l
VIRSorter_utg000122l_segment0_LN:i:19512_RC:i:5195_XC:f:1_000000	19512	l
VIRSorter_utg000123c_segment0_LN:i:51568_RC:i:4321_XC:f:1_000000	51568	l
VIRSorter_utg000124l_segment0_LN:i:30446_RC:i:32558_XC:f:0_951613	30446	l
VIRSorter_utg000127l_segment0_LN:i:24337_RC:i:7233_XC:f:0_938776	24337	l
VIRSorter_utg000129l_segment0_LN:i:28662_RC:i:5548_XC:f:0_982759	28662	l
VIRSorter_utg000130l_segment0_LN:i:12250_RC:i:806_XC:f:1_000000	12250	l
VIRSorter_utg000135l_segment0_LN:i:22338_RC:i:6034_XC:f:1_000000	22338	l
VIRSorter_utg000138l_segment0_LN:i:34090_RC:i:6393_XC:f:1_000000	34090	l
VIRSorter_utg000140l_segment0_LN:i:30640_RC:i:2151_XC:f:1_000000	30640	l
VIRSorter_utg000142l_segment0_LN:i:10992_RC:i:1868_XC:f:1_000000	10992	l
VIRSorter_utg000143l_segment0_LN:i:186483_RC:i:3967_XC:f:0_986595	186483	l
VIRSorter_utg000144l_segment0_LN:i:75126_RC:i:85053_XC:f:1_000000	75126	l
VIRSorter_utg000147l_segment0_LN:i:11948_RC:i:7170_XC:f:1_000000	11948	l
VIRSorter_utg000148l_segment0_LN:i:17200_RC:i:2144_XC:f:1_000000	17200	l
VIRSorter_utg000150l_segment0_LN:i:10436_RC:i:2091_XC:f:1_000000	10436	l
VIRSorter_utg000151l_segment0_LN:i:20904_RC:i:8641_XC:f:1_000000	20904	l
VIRSorter_utg000153l_segment0_LN:i:11994_RC:i:1694_XC:f:1_000000	11994	l
VIRSorter_utg000156l_segment0_LN:i:110956_RC:i:7730_XC:f:1_000000	110956	l
VIRSorter_utg000158l_segment0_LN:i:19409_RC:i:1788_XC:f:1_000000	19409	l
VIRSorter_utg000159l_segment0_LN:i:45105_RC:i:14162_XC:f:1_000000	45105	l
VIRSorter_utg000160l_segment0_LN:i:61316_RC:i:2666_XC:f:0_991870	61316	l
VIRSorter_utg000161l_segment0_LN:i:11892_RC:i:558_XC:f:1_000000	11892	l
VIRSorter_utg000162l_segment0_LN:i:63495_RC:i:3348_XC:f:0_992188	63495	l
VIRSorter_utg000163l_segment0_LN:i:54139_RC:i:827_XC:f:0_954128	54139	l
VIRSorter_utg000164l_segment0_LN:i:48027_RC:i:2225_XC:f:1_000000	48027	l
VIRSorter_utg000165l_segment0_LN:i:17976_RC:i:6152_XC:f:1_000000	17976	l
VIRSorter_utg000167l_segment0_LN:i:12790_RC:i:5369_XC:f:1_000000	12790	l
VIRSorter_utg000171l_segment0_LN:i:12798_RC:i:2318_XC:f:0_923077	12798	l
VIRSorter_utg000172l_segment0_LN:i:13014_RC:i:5656_XC:f:1_000000	13014	l
VIRSorter_utg000173l_segment0_LN:i:20898_RC:i:2594_XC:f:1_000000	20898	l
VIRSorter_utg000174l_segment0_LN:i:15810_RC:i:872_XC:f:0_968750	15810	l
VIRSorter_utg000177l_segment0_LN:i:36696_RC:i:1527_XC:f:0_972973	36696	l
VIRSorter_utg000178l_segment0_LN:i:17046_RC:i:4788_XC:f:1_000000	17046	l
VIRSorter_utg000180l_segment0_LN:i:10919_RC:i:2452_XC:f:1_000000	10919	l
VIRSorter_utg000187l_segment0_LN:i:16294_RC:i:2486_XC:f:1_000000	16294	l
VIRSorter_utg000188l_segment0_LN:i:43995_RC:i:7125_XC:f:1_000000	43995	l
VIRSorter_utg000194l_segment0_LN:i:16495_RC:i:1535_XC:f:1_000000	16495	l
VIRSorter_utg000195l_segment0_LN:i:87293_RC:i:12237_XC:f:1_000000	87293	l
VIRSorter_utg000199l_segment0_LN:i:52449_RC:i:1398_XC:f:0_990476	52449	l
VIRSorter_utg000209l_segment0_LN:i:16536_RC:i:4686_XC:f:1_000000	16536	l
VIRSorter_utg000212l_segment0_LN:i:14791_RC:i:2986_XC:f:1_000000	14791	l
VIRSorter_utg000213l_segment0_LN:i:84883_RC:i:9032_XC:f:1_000000	84883	l
VIRSorter_utg000215l_segment0_LN:i:13802_RC:i:1776_XC:f:1_000000	13802	l
VIRSorter_utg000216l_segment0_LN:i:178810_RC:i:20173_XC:f:1_000000	178810	l
VIRSorter_utg000217l_segment0_LN:i:60261_RC:i:4795_XC:f:0_925620	60261	l
VIRSorter_utg000218l_segment0_LN:i:11410_RC:i:1925_XC:f:1_000000	11410	l
VIRSorter_utg000219l_segment0_LN:i:17349_RC:i:2330_XC:f:1_000000	17349	l
VIRSorter_utg000220l_segment0_LN:i:14118_RC:i:2422_XC:f:1_000000	14118	l
VIRSorter_utg000223l_segment0_LN:i:13217_RC:i:488_XC:f:0_962963	13217	l
VIRSorter_utg000224l_segment0_LN:i:12175_RC:i:718_XC:f:1_000000	12175	l
VIRSorter_utg000225l_segment0_LN:i:15875_RC:i:908_XC:f:0_968750	15875	l
VIRSorter_utg000229l_segment0_LN:i:42008_RC:i:1593_XC:f:0_988235	42008	l
VIRSorter_utg000236l_segment0_LN:i:39687_RC:i:4042_XC:f:1_000000	39687	l
VIRSorter_utg000237l_segment0_LN:i:16216_RC:i:2810_XC:f:1_000000	16216	l
VIRSorter_utg000239l_segment0_LN:i:47082_RC:i:7708_XC:f:1_000000	47082	l
VIRSorter_utg000240l_segment0_LN:i:23540_RC:i:6085_XC:f:1_000000	23540	l
VIRSorter_utg000241l_segment0_LN:i:49737_RC:i:15278_XC:f:1_000000	49737	l
VIRSorter_utg000242l_segment0_LN:i:47218_RC:i:9763_XC:f:1_000000	47218	l
VIRSorter_utg000243l_segment0_LN:i:48763_RC:i:3314_XC:f:1_000000	48763	l
VIRSorter_utg000244l_segment0_LN:i:103813_RC:i:8602_XC:f:0_961538	103813	l
VIRSorter_utg000248l_segment0_LN:i:15481_RC:i:650_XC:f:1_000000	15481	l
VIRSorter_utg000251l_segment0_LN:i:87113_RC:i:4878_XC:f:0_982857	87113	l
VIRSorter_utg000253l_segment0_LN:i:14515_RC:i:4668_XC:f:0_966667	14515	l
VIRSorter_utg000256l_segment0_LN:i:10580_RC:i:2644_XC:f:0_954545	10580	l
VIRSorter_utg000260l_segment0_LN:i:68499_RC:i:806_XC:f:0_919708	68499	l
VIRSorter_utg000261l_segment0_LN:i:10072_RC:i:333_XC:f:0_952381	10072	l
VIRSorter_utg000264l_segment0_LN:i:12016_RC:i:4296_XC:f:0_960000	12016	l
VIRSorter_utg000265l_segment0_LN:i:16728_RC:i:861_XC:f:0_970588	16728	l
VIRSorter_utg000266l_segment0_LN:i:11420_RC:i:667_XC:f:0_956522	11420	l
VIRSorter_utg000270l_segment0_LN:i:10751_RC:i:6771_XC:f:1_000000	10751	l
VIRSorter_utg000271l_segment0_LN:i:33169_RC:i:974_XC:f:1_000000	33169	l
VIRSorter_utg000273l_segment0_LN:i:54749_RC:i:4668_XC:f:0_981818	54749	l
VIRSorter_utg000276l_segment0_LN:i:33074_RC:i:2870_XC:f:0_940299	33074	l
VIRSorter_utg000279l_segment0_LN:i:30117_RC:i:3327_XC:f:1_000000	30117	l
VIRSorter_utg000280l_segment0_LN:i:12131_RC:i:1941_XC:f:1_000000	12131	l
VIRSorter_utg000283l_segment0_LN:i:18454_RC:i:1080_XC:f:1_000000	18454	l
VIRSorter_utg000284l_segment0_LN:i:19229_RC:i:760_XC:f:1_000000	19229	l
VIRSorter_utg000285l_segment0_LN:i:13938_RC:i:937_XC:f:0_964286	13938	l
VIRSorter_utg000287l_segment0_LN:i:10896_RC:i:889_XC:f:1_000000	10896	l
VIRSorter_utg000289l_segment0_LN:i:14052_RC:i:2268_XC:f:1_000000	14052	l
VIRSorter_utg000293l_segment0_LN:i:14393_RC:i:4869_XC:f:0_965517	14393	l
VIRSorter_utg000297l_segment0_LN:i:40227_RC:i:8491_XC:f:0_975309	40227	l
VIRSorter_utg000300l_segment0_LN:i:315371_RC:i:81882_XC:f:1_000000	315371	l
VIRSorter_utg000302l_segment0_LN:i:66531_RC:i:9288_XC:f:0_992537	66531	l
VIRSorter_utg000303c_segment0_LN:i:52109_RC:i:2703_XC:f:1_000000	52109	l
VIRSorter_utg000305l_segment0_LN:i:135605_RC:i:5422_XC:f:1_000000	135605	l
VIRSorter_utg000309l_segment0_LN:i:26966_RC:i:5774_XC:f:1_000000	26966	l
VIRSorter_utg000310l_segment0_LN:i:31103_RC:i:1632_XC:f:0_984127	31103	l
VIRSorter_utg000312l_segment0_LN:i:13783_RC:i:1549_XC:f:1_000000	13783	l
VIRSorter_utg000313l_segment0_LN:i:23414_RC:i:4872_XC:f:1_000000	23414	l
VIRSorter_utg000314l_segment0_LN:i:62529_RC:i:13225_XC:f:1_000000	62529	l
VIRSorter_utg000315l_segment0_LN:i:40305_RC:i:821_XC:f:0_975309	40305	l
VIRSorter_utg000316c_segment0_LN:i:57964_RC:i:3083_XC:f:0_991379	57964	l
VIRSorter_utg000317l_segment0_LN:i:10292_RC:i:2070_XC:f:1_000000	10292	l
VIRSorter_utg000318l_segment0_LN:i:22053_RC:i:1711_XC:f:0_955556	22053	l
VIRSorter_utg000325l_segment0_LN:i:23532_RC:i:1662_XC:f:0_979167	23532	l
VIRSorter_utg000326l_segment0_LN:i:21750_RC:i:7458_XC:f:1_000000	21750	l
VIRSorter_utg000327l_segment0_LN:i:11858_RC:i:3252_XC:f:1_000000	11858	l
VIRSorter_utg000328l_segment0_LN:i:12093_RC:i:2120_XC:f:1_000000	12093	l
VIRSorter_utg000329l_segment0_LN:i:19573_RC:i:2975_XC:f:1_000000	19573	l
VIRSorter_utg000331l_segment0_LN:i:13996_RC:i:1856_XC:f:1_000000	13996	l
VIRSorter_utg000338l_segment0_LN:i:14723_RC:i:7455_XC:f:1_000000	14723	l
VIRSorter_utg000339l_segment0_LN:i:12807_RC:i:1629_XC:f:0_961538	12807	l
VIRSorter_utg000340l_segment0_LN:i:38166_RC:i:7707_XC:f:1_000000	38166	l
VIRSorter_utg000341l_segment0_LN:i:15457_RC:i:2015_XC:f:1_000000	15457	l
VIRSorter_utg000346l_segment0_LN:i:10261_RC:i:1680_XC:f:0_952381	10261	l
VIRSorter_utg000347l_segment0_LN:i:50023_RC:i:6306_XC:f:0_940594	50023	l
VIRSorter_utg000350l_segment0_LN:i:11270_RC:i:1354_XC:f:1_000000	11270	l
VIRSorter_utg000353l_segment0_LN:i:21327_RC:i:5680_XC:f:1_000000	21327	l
VIRSorter_utg000355l_segment1_LN:i:26867_RC:i:889_XC:f:1_000000	26867	l
VIRSorter_utg000356l_segment0_LN:i:20346_RC:i:358_XC:f:0_926829	20346	l
VIRSorter_utg000357l_segment0_LN:i:25956_RC:i:4840_XC:f:1_000000	25956	l
VIRSorter_utg000358l_segment0_LN:i:25602_RC:i:2949_XC:f:1_000000	25602	l
VIRSorter_utg000359l_segment0_LN:i:19963_RC:i:7979_XC:f:1_000000	19963	l
VIRSorter_utg000364l_segment0_LN:i:11302_RC:i:1450_XC:f:1_000000	11302	l
VIRSorter_utg000366l_segment0_LN:i:1536848_RC:i:32795_XC:f:0_986012	1536848	l
VIRSorter_utg000368l_segment0_LN:i:12106_RC:i:1143_XC:f:1_000000	12106	l
VIRSorter_utg000370l_segment0_LN:i:33343_RC:i:1035_XC:f:0_985075	33343	l
VIRSorter_utg000371l_segment0_LN:i:35835_RC:i:3386_XC:f:0_944444	35835	l
VIRSorter_utg000374l_segment0_LN:i:12243_RC:i:7102_XC:f:1_000000	12243	l
VIRSorter_utg000379l_segment0_LN:i:12433_RC:i:452_XC:f:1_000000	12433	l
VIRSorter_utg000380l_segment0_LN:i:12754_RC:i:322_XC:f:0_923077	12754	l
VIRSorter_utg000384l_segment0_LN:i:30440_RC:i:6454_XC:f:1_000000	30440	l
VIRSorter_utg000387l_segment0_LN:i:44257_RC:i:27647_XC:f:1_000000	44257	l
VIRSorter_utg000391l_segment0_LN:i:88027_RC:i:4978_XC:f:0_994350	88027	l
VIRSorter_utg000392l_segment0_LN:i:18467_RC:i:3073_XC:f:1_000000	18467	l
VIRSorter_utg000393l_segment0_LN:i:12221_RC:i:2196_XC:f:1_000000	12221	l
VIRSorter_utg000395l_segment0_LN:i:10538_RC:i:1304_XC:f:0_954545	10538	l
VIRSorter_utg000397l_segment0_LN:i:21318_RC:i:2499_XC:f:1_000000	21318	l
VIRSorter_utg000398l_segment0_LN:i:11228_RC:i:2070_XC:f:1_000000	11228	l
VIRSorter_utg000400l_segment0_LN:i:19159_RC:i:3833_XC:f:0_974359	19159	l
VIRSorter_utg000402l_segment0_LN:i:43222_RC:i:10207_XC:f:1_000000	43222	l
VIRSorter_utg000403l_segment0_LN:i:12392_RC:i:2623_XC:f:1_000000	12392	l
VIRSorter_utg000404l_segment0_LN:i:98815_RC:i:2893_XC:f:0_989899	98815	l
VIRSorter_utg000410l_segment0_LN:i:30268_RC:i:8393_XC:f:0_983607	30268	l
VIRSorter_utg000411l_segment0_LN:i:25884_RC:i:2189_XC:f:0_961538	25884	l
VIRSorter_utg000413l_segment0_LN:i:49665_RC:i:1349_XC:f:0_920000	49665	l
VIRSorter_utg000416c_segment0_LN:i:77214_RC:i:4847_XC:f:0_948387	77214	l
VIRSorter_utg000418l_segment0_LN:i:19366_RC:i:2186_XC:f:1_000000	19366	l
VIRSorter_utg000419l_segment0_LN:i:10838_RC:i:502_XC:f:1_000000	10838	l
VIRSorter_utg000420l_segment0_LN:i:17593_RC:i:1452_XC:f:1_000000	17593	l
VIRSorter_utg000421l_segment0_LN:i:16634_RC:i:2719_XC:f:1_000000	16634	l
VIRSorter_utg000423l_segment0_LN:i:17424_RC:i:2334_XC:f:0_885714	17424	l
VIRSorter_utg000428l_segment0_LN:i:76780_RC:i:2415_XC:f:0_974026	76780	l
VIRSorter_utg000434l_segment0_LN:i:12295_RC:i:855_XC:f:1_000000	12295	l
VIRSorter_utg000436l_segment0_LN:i:17197_RC:i:804_XC:f:0_971429	17197	l
VIRSorter_utg000437l_segment0_LN:i:14125_RC:i:283_XC:f:0_965517	14125	l
VIRSorter_utg000439l_segment0_LN:i:19272_RC:i:3237_XC:f:0_948718	19272	l
VIRSorter_utg000441l_segment0_LN:i:13159_RC:i:2703_XC:f:0_962963	13159	l
VIRSorter_utg000442l_segment0_LN:i:31517_RC:i:3357_XC:f:0_984375	31517	l
VIRSorter_utg000448l_segment0_LN:i:33219_RC:i:4757_XC:f:1_000000	33219	l
VIRSorter_utg000449l_segment0_LN:i:48350_RC:i:1162_XC:f:0_979381	48350	l
VIRSorter_utg000450l_segment0_LN:i:41389_RC:i:14054_XC:f:1_000000	41389	l
VIRSorter_utg000451l_segment0_LN:i:133363_RC:i:3081_XC:f:0_996255	133363	l
VIRSorter_utg000454l_segment0_LN:i:47576_RC:i:13805_XC:f:0_989583	47576	l
VIRSorter_utg000455l_segment0_LN:i:59759_RC:i:2355_XC:f:0_983333	59759	l
VIRSorter_utg000457l_segment0_LN:i:15148_RC:i:1786_XC:f:1_000000	15148	l
VIRSorter_utg000458l_segment0_LN:i:62146_RC:i:1413_XC:f:0_976000	62146	l
VIRSorter_utg000459l_segment0_LN:i:11973_RC:i:1573_XC:f:1_000000	11973	l
VIRSorter_utg000460l_segment0_LN:i:15628_RC:i:773_XC:f:0_968750	15628	l
VIRSorter_utg000461l_segment0_LN:i:16982_RC:i:2158_XC:f:0_970588	16982	l
VIRSorter_utg000462l_segment0_LN:i:17173_RC:i:3091_XC:f:0_800000	17173	l
VIRSorter_utg000464l_segment0_LN:i:42575_RC:i:2476_XC:f:0_988372	42575	l
VIRSorter_utg000465l_segment0_LN:i:62732_RC:i:3246_XC:f:1_000000	62732	l
VIRSorter_utg000466l_segment0_LN:i:45049_RC:i:2570_XC:f:1_000000	45049	l
VIRSorter_utg000467l_segment0_LN:i:76904_RC:i:5378_XC:f:1_000000	76904	l
VIRSorter_utg000468l_segment0_LN:i:29480_RC:i:4875_XC:f:1_000000	29480	l
VIRSorter_utg000469l_segment0_LN:i:13650_RC:i:3450_XC:f:1_000000	13650	l
VIRSorter_utg000470l_segment0_LN:i:11925_RC:i:1262_XC:f:1_000000	11925	l
VIRSorter_utg000471l_segment0_LN:i:29132_RC:i:2922_XC:f:1_000000	29132	l
VIRSorter_utg000473l_segment0_LN:i:14245_RC:i:2529_XC:f:1_000000	14245	l
VIRSorter_utg000474l_segment0_LN:i:12799_RC:i:2839_XC:f:1_000000	12799	l
VIRSorter_utg000475l_segment0_LN:i:108170_RC:i:11350_XC:f:1_000000	108170	l
VIRSorter_utg000476l_segment0_LN:i:48595_RC:i:2268_XC:f:0_989796	48595	l
VIRSorter_utg000483l_segment0_LN:i:12546_RC:i:1062_XC:f:0_961538	12546	l
VIRSorter_utg000484l_segment0_LN:i:14845_RC:i:2811_XC:f:1_000000	14845	l
VIRSorter_utg000485l_segment0_LN:i:21100_RC:i:2787_XC:f:1_000000	21100	l
VIRSorter_utg000486l_segment0_LN:i:19106_RC:i:1269_XC:f:0_948718	19106	l
VIRSorter_utg000487l_segment0_LN:i:13661_RC:i:1649_XC:f:0_964286	13661	l
VIRSorter_utg000489l_segment0_LN:i:23396_RC:i:4296_XC:f:0_978723	23396	l
VIRSorter_utg000490l_segment0_LN:i:62333_RC:i:2578_XC:f:0_984000	62333	l
VIRSorter_utg000491l_segment0_LN:i:59090_RC:i:18696_XC:f:1_000000	59090	l
VIRSorter_utg000493l_segment0_LN:i:22447_RC:i:2539_XC:f:1_000000	22447	l
VIRSorter_utg000494l_segment0_LN:i:28223_RC:i:41386_XC:f:1_000000	28223	l
VIRSorter_utg000495l_segment0_LN:i:17366_RC:i:806_XC:f:0_914286	17366	l
VIRSorter_utg000496l_segment0_LN:i:10452_RC:i:352_XC:f:0_904762	10452	l
VIRSorter_utg000499l_segment0_LN:i:10032_RC:i:4277_XC:f:1_000000	10032	l
VIRSorter_utg000504l_segment0_LN:i:27883_RC:i:13390_XC:f:0_964286	27883	l
VIRSorter_utg000505l_segment0_LN:i:19372_RC:i:3574_XC:f:1_000000	19372	l
VIRSorter_utg000513l_segment0_LN:i:15041_RC:i:5682_XC:f:1_000000	15041	l
VIRSorter_utg000515l_segment0_LN:i:34051_RC:i:2492_XC:f:0_985507	34051	l
VIRSorter_utg000520l_segment0_LN:i:12464_RC:i:2780_XC:f:1_000000	12464	l
VIRSorter_utg000521l_segment0_LN:i:15541_RC:i:980_XC:f:1_000000	15541	l
VIRSorter_utg000523l_segment0_LN:i:46888_RC:i:15272_XC:f:1_000000	46888	l
VIRSorter_utg000524l_segment0_LN:i:13171_RC:i:1001_XC:f:0_962963	13171	l
VIRSorter_utg000526l_segment0_LN:i:15195_RC:i:2070_XC:f:1_000000	15195	l
VIRSorter_utg000527l_segment0_LN:i:19062_RC:i:3646_XC:f:0_948718	19062	l
VIRSorter_utg000529l_segment0_LN:i:17489_RC:i:8812_XC:f:0_972222	17489	l
VIRSorter_utg000532l_segment0_LN:i:18157_RC:i:1294_XC:f:0_972973	18157	l
VIRSorter_utg000533l_segment0_LN:i:41139_RC:i:9003_XC:f:1_000000	41139	l
VIRSorter_utg000534l_segment0_LN:i:17055_RC:i:2413_XC:f:1_000000	17055	l
VIRSorter_utg000535l_segment0_LN:i:18288_RC:i:2501_XC:f:1_000000	18288	l
VIRSorter_utg000536l_segment0_LN:i:38062_RC:i:7736_XC:f:1_000000	38062	l
VIRSorter_utg000539l_segment0_LN:i:43094_RC:i:3984_XC:f:0_942529	43094	l
VIRSorter_utg000544l_segment0_LN:i:23575_RC:i:2108_XC:f:1_000000	23575	l
VIRSorter_utg000545l_segment0_LN:i:37520_RC:i:9105_XC:f:0_986842	37520	l
VIRSorter_utg000547l_segment0_LN:i:58040_RC:i:7997_XC:f:1_000000	58040	l
VIRSorter_utg000549l_segment0_LN:i:14710_RC:i:2120_XC:f:1_000000	14710	l
VIRSorter_utg000552l_segment0_LN:i:27569_RC:i:2667_XC:f:1_000000	27569	l
VIRSorter_utg000553l_segment0_LN:i:11656_RC:i:2140_XC:f:1_000000	11656	l
VIRSorter_utg000555l_segment0_LN:i:14986_RC:i:1587_XC:f:0_933333	14986	l
VIRSorter_utg000556l_segment0_LN:i:26692_RC:i:877_XC:f:1_000000	26692	l
VIRSorter_utg000559l_segment0_LN:i:43276_RC:i:6277_XC:f:1_000000	43276	l
VIRSorter_utg000563l_segment0_LN:i:28765_RC:i:3099_XC:f:1_000000	28765	l
VIRSorter_utg000564l_segment0_LN:i:50985_RC:i:4788_XC:f:1_000000	50985	l
VIRSorter_utg000566l_segment0_LN:i:27234_RC:i:3085_XC:f:1_000000	27234	l
VIRSorter_utg000567l_segment0_LN:i:19694_RC:i:2329_XC:f:1_000000	19694	l
VIRSorter_utg000569l_segment0_LN:i:14601_RC:i:498_XC:f:1_000000	14601	l
VIRSorter_utg000570l_segment0_LN:i:59885_RC:i:4263_XC:f:0_983333	59885	l
VIRSorter_utg000572l_segment0_LN:i:42826_RC:i:18897_XC:f:1_000000	42826	l
VIRSorter_utg000574l_segment0_LN:i:40475_RC:i:3220_XC:f:0_962963	40475	l
VIRSorter_utg000575l_segment0_LN:i:12203_RC:i:2105_XC:f:1_000000	12203	l
VIRSorter_utg000576l_segment0_LN:i:38116_RC:i:6120_XC:f:1_000000	38116	l
VIRSorter_utg000577l_segment0_LN:i:16239_RC:i:1534_XC:f:1_000000	16239	l
VIRSorter_utg000578l_segment0_LN:i:59803_RC:i:1943_XC:f:1_000000	59803	l
VIRSorter_utg000579l_segment0_LN:i:22861_RC:i:15112_XC:f:1_000000	22861	l
VIRSorter_utg000580l_segment0_LN:i:10428_RC:i:785_XC:f:0_952381	10428	l
VIRSorter_utg000581l_segment0_LN:i:18135_RC:i:1337_XC:f:1_000000	18135	l
VIRSorter_utg000582l_segment0_LN:i:11330_RC:i:1728_XC:f:1_000000	11330	l
VIRSorter_utg000583l_segment0_LN:i:352324_RC:i:7119_XC:f:0_981560	352324	l
VIRSorter_utg000586l_segment0_LN:i:18855_RC:i:1337_XC:f:1_000000	18855	l
VIRSorter_utg000588l_segment0_LN:i:16214_RC:i:1654_XC:f:1_000000	16214	l
VIRSorter_utg000589l_segment0_LN:i:46897_RC:i:1483_XC:f:0_989362	46897	l
VIRSorter_utg000592l_segment0_LN:i:17760_RC:i:2471_XC:f:1_000000	17760	l
VIRSorter_utg000593l_segment0_LN:i:13932_RC:i:4150_XC:f:1_000000	13932	l
VIRSorter_utg000597l_segment0_LN:i:11404_RC:i:3560_XC:f:1_000000	11404	l
VIRSorter_utg000598l_segment0_LN:i:16147_RC:i:2815_XC:f:1_000000	16147	l
VIRSorter_utg000599l_segment0_LN:i:18618_RC:i:1606_XC:f:0_947368	18618	l
VIRSorter_utg000601l_segment0_LN:i:53186_RC:i:5006_XC:f:0_981308	53186	l
VIRSorter_utg000602l_segment0_LN:i:55857_RC:i:5734_XC:f:1_000000	55857	l
VIRSorter_utg000605l_segment0_LN:i:24564_RC:i:6293_XC:f:0_980000	24564	l
VIRSorter_utg000607l_segment2_LN:i:31338_RC:i:1099_XC:f:0_984127	31338	l
VIRSorter_utg000608l_segment0_LN:i:47232_RC:i:3723_XC:f:1_000000	47232	l
VIRSorter_utg000609l_segment0_LN:i:174960_RC:i:10736_XC:f:0_991453	174960	l
VIRSorter_utg000610l_segment0_LN:i:14216_RC:i:337_XC:f:0_965517	14216	l
VIRSorter_utg000612l_segment0_LN:i:23782_RC:i:1354_XC:f:1_000000	23782	l
VIRSorter_utg000616c_segment0_LN:i:55110_RC:i:2538_XC:f:1_000000	55110	l
VIRSorter_utg000618l_segment0_LN:i:85190_RC:i:15781_XC:f:1_000000	85190	l
VIRSorter_utg000626l_segment0_LN:i:20593_RC:i:4478_XC:f:0_976190	20593	l
VIRSorter_utg000627l_segment0_LN:i:22998_RC:i:1372_XC:f:0_956522	22998	l
VIRSorter_utg000629l_segment0_LN:i:11981_RC:i:1775_XC:f:1_000000	11981	l
VIRSorter_utg000634l_segment0_LN:i:32602_RC:i:1568_XC:f:1_000000	32602	l
VIRSorter_utg000635l_segment0_LN:i:13919_RC:i:203_XC:f:0_964286	13919	l
VIRSorter_utg000636l_segment0_LN:i:24657_RC:i:9002_XC:f:1_000000	24657	l
VIRSorter_utg000637l_segment0_LN:i:90675_RC:i:4619_XC:f:1_000000	90675	l
VIRSorter_utg000640l_segment0_LN:i:53694_RC:i:8124_XC:f:0_990741	53694	l
VIRSorter_utg000643l_segment0_LN:i:15746_RC:i:157_XC:f:0_812500	15746	l
VIRSorter_utg000644l_segment0_LN:i:39365_RC:i:3045_XC:f:1_000000	39365	l
VIRSorter_utg000649l_segment0_LN:i:74332_RC:i:5162_XC:f:1_000000	74332	l
VIRSorter_utg000650l_segment0_LN:i:27553_RC:i:5336_XC:f:1_000000	27553	l
VIRSorter_utg000651l_segment0_LN:i:29315_RC:i:1353_XC:f:1_000000	29315	l
VIRSorter_utg000652l_segment0_LN:i:52946_RC:i:2069_XC:f:1_000000	52946	l
VIRSorter_utg000654l_segment0_LN:i:12340_RC:i:2985_XC:f:1_000000	12340	l
VIRSorter_utg000658l_segment0_LN:i:14361_RC:i:4480_XC:f:1_000000	14361	l
VIRSorter_utg000659l_segment0_LN:i:36133_RC:i:3568_XC:f:1_000000	36133	l
VIRSorter_utg000662l_segment0_LN:i:59491_RC:i:2319_XC:f:0_991597	59491	l
VIRSorter_utg000664l_segment0_LN:i:11724_RC:i:1167_XC:f:1_000000	11724	l
VIRSorter_utg000675l_segment0_LN:i:47211_RC:i:93355_XC:f:1_000000	47211	l
VIRSorter_utg000676l_segment0_LN:i:28350_RC:i:3810_XC:f:0_947368	28350	l
VIRSorter_utg000683l_segment0_LN:i:33454_RC:i:1287_XC:f:1_000000	33454	l
VIRSorter_utg000684l_segment0_LN:i:76731_RC:i:2964_XC:f:0_993506	76731	l
VIRSorter_utg000685l_segment0_LN:i:24633_RC:i:914_XC:f:1_000000	24633	l
VIRSorter_utg000687l_segment0_LN:i:10997_RC:i:1002_XC:f:1_000000	10997	l
VIRSorter_utg000688l_segment0_LN:i:58023_RC:i:1465_XC:f:0_965812	58023	l
VIRSorter_utg000689l_segment0_LN:i:18740_RC:i:6871_XC:f:1_000000	18740	l
VIRSorter_utg000692l_segment0_LN:i:17285_RC:i:3899_XC:f:0_971429	17285	l
VIRSorter_utg000694l_segment0_LN:i:73621_RC:i:2493_XC:f:1_000000	73621	l
VIRSorter_utg000697l_segment0_LN:i:14550_RC:i:1749_XC:f:1_000000	14550	l
VIRSorter_utg000701l_segment0_LN:i:65292_RC:i:11094_XC:f:0_992366	65292	l
VIRSorter_utg000703l_segment0_LN:i:27276_RC:i:1696_XC:f:0_963636	27276	l
VIRSorter_utg000704l_segment0_LN:i:36795_RC:i:1456_XC:f:1_000000	36795	l
VIRSorter_utg000708l_segment0_LN:i:17072_RC:i:2300_XC:f:1_000000	17072	l
VIRSorter_utg000709l_segment0_LN:i:34615_RC:i:6920_XC:f:1_000000	34615	l
VIRSorter_utg000713l_segment0_LN:i:60415_RC:i:790_XC:f:0_892562	60415	l
VIRSorter_utg000715l_segment0_LN:i:16046_RC:i:931_XC:f:0_969697	16046	l
VIRSorter_utg000716l_segment0_LN:i:58031_RC:i:2136_XC:f:0_991453	58031	l
VIRSorter_utg000717l_segment0_LN:i:19422_RC:i:1498_XC:f:1_000000	19422	l
VIRSorter_utg000720l_segment0_LN:i:24319_RC:i:9680_XC:f:1_000000	24319	l
VIRSorter_utg000721l_segment1_LN:i:15942_RC:i:1425_XC:f:1_000000	15942	l
VIRSorter_utg000722l_segment0_LN:i:35612_RC:i:858_XC:f:0_944444	35612	l
VIRSorter_utg000723l_segment0_LN:i:22786_RC:i:4362_XC:f:1_000000	22786	l
VIRSorter_utg000727l_segment0_LN:i:24825_RC:i:2234_XC:f:0_980000	24825	l
VIRSorter_utg000729l_segment0_LN:i:24875_RC:i:1033_XC:f:0_980000	24875	l
VIRSorter_utg000730l_segment0_LN:i:53876_RC:i:2173_XC:f:1_000000	53876	l
VIRSorter_utg000731l_segment0_LN:i:10282_RC:i:737_XC:f:1_000000	10282	l
VIRSorter_utg000733l_segment0_LN:i:43043_RC:i:2795_XC:f:0_988506	43043	l
VIRSorter_utg000734l_segment0_LN:i:17972_RC:i:3169_XC:f:1_000000	17972	l
VIRSorter_utg000735l_segment0_LN:i:56077_RC:i:1462_XC:f:0_920354	56077	l
VIRSorter_utg000736l_segment0_LN:i:23661_RC:i:495_XC:f:0_958333	23661	l
VIRSorter_utg000745l_segment0_LN:i:79347_RC:i:2861_XC:f:0_918239	79347	l
VIRSorter_utg000746l_segment0_LN:i:48534_RC:i:2491_XC:f:0_979592	48534	l
VIRSorter_utg000747l_segment0_LN:i:18159_RC:i:2368_XC:f:1_000000	18159	l
VIRSorter_utg000749l_segment0_LN:i:148460_RC:i:3115_XC:f:0_973064	148460	l
VIRSorter_utg000750l_segment0_LN:i:14373_RC:i:131_XC:f:0_827586	14373	l
VIRSorter_utg000752l_segment0_LN:i:27802_RC:i:5182_XC:f:1_000000	27802	l
VIRSorter_utg000753l_segment0_LN:i:80712_RC:i:6212_XC:f:0_993827	80712	l
VIRSorter_utg000757l_segment0_LN:i:11397_RC:i:4329_XC:f:1_000000	11397	l
VIRSorter_utg000758l_segment0_LN:i:17991_RC:i:962_XC:f:1_000000	17991	l
VIRSorter_utg000762l_segment0_LN:i:34389_RC:i:5235_XC:f:0_985507	34389	l
VIRSorter_utg000763l_segment0_LN:i:78160_RC:i:2395_XC:f:0_974522	78160	l
VIRSorter_utg000764l_segment0_LN:i:39796_RC:i:9508_XC:f:1_000000	39796	l
VIRSorter_utg000771l_segment0_LN:i:23189_RC:i:3347_XC:f:0_978723	23189	l
VIRSorter_utg000774l_segment0_LN:i:75231_RC:i:3767_XC:f:0_993377	75231	l
VIRSorter_utg000775l_segment0_LN:i:67262_RC:i:3740_XC:f:0_992593	67262	l
VIRSorter_utg000778l_segment0_LN:i:25790_RC:i:2635_XC:f:0_980769	25790	l
VIRSorter_utg000779l_segment0_LN:i:11124_RC:i:714_XC:f:1_000000	11124	l
VIRSorter_utg000780l_segment0_LN:i:81321_RC:i:3692_XC:f:1_000000	81321	l
VIRSorter_utg000781l_segment0_LN:i:22301_RC:i:2141_XC:f:1_000000	22301	l
VIRSorter_utg000782l_segment0_LN:i:11184_RC:i:457_XC:f:0_869565	11184	l
VIRSorter_utg000784l_segment0_LN:i:22499_RC:i:1535_XC:f:1_000000	22499	l
VIRSorter_utg000785l_segment0_LN:i:29689_RC:i:2676_XC:f:0_983333	29689	l
VIRSorter_utg000786l_segment0_LN:i:10914_RC:i:574_XC:f:1_000000	10914	l
VIRSorter_utg000787l_segment0_LN:i:105259_RC:i:5895_XC:f:0_995261	105259	l
VIRSorter_utg000788l_segment0_LN:i:140795_RC:i:11465_XC:f:0_982270	140795	l
VIRSorter_utg000792l_segment0_LN:i:87733_RC:i:3457_XC:f:0_994318	87733	l
VIRSorter_utg000794l_segment0_LN:i:10747_RC:i:1776_XC:f:1_000000	10747	l
VIRSorter_utg000800l_segment0_LN:i:58834_RC:i:2301_XC:f:1_000000	58834	l
VIRSorter_utg000802l_segment0_LN:i:24626_RC:i:2917_XC:f:0_980000	24626	l
VIRSorter_utg000803l_segment0_LN:i:19159_RC:i:5577_XC:f:1_000000	19159	l
VIRSorter_utg000812l_segment0_LN:i:181060_RC:i:10678_XC:f:1_000000	181060	l
VIRSorter_utg000813l_segment0_LN:i:19066_RC:i:3660_XC:f:0_974359	19066	l
VIRSorter_utg000817l_segment0_LN:i:19241_RC:i:3485_XC:f:0_974359	19241	l
VIRSorter_utg000819l_segment0_LN:i:11302_RC:i:911_XC:f:1_000000	11302	l
VIRSorter_utg000820l_segment0_LN:i:12508_RC:i:1475_XC:f:0_961538	12508	l
VIRSorter_utg000821l_segment0_LN:i:10979_RC:i:1318_XC:f:1_000000	10979	l
VIRSorter_utg000824l_segment0_LN:i:21427_RC:i:1344_XC:f:1_000000	21427	l
VIRSorter_utg000826l_segment0_LN:i:77053_RC:i:1435_XC:f:0_987097	77053	l
VIRSorter_utg000827l_segment0_LN:i:25189_RC:i:234_XC:f:0_862745	25189	l
VIRSorter_utg000831l_segment0_LN:i:30079_RC:i:2104_XC:f:0_950820	30079	l
VIRSorter_utg000832l_segment0_LN:i:49336_RC:i:873_XC:f:0_969697	49336	l
VIRSorter_utg000835l_segment0_LN:i:50665_RC:i:5974_XC:f:1_000000	50665	l
VIRSorter_utg000836l_segment0_LN:i:39016_RC:i:5266_XC:f:1_000000	39016	l
VIRSorter_utg000842l_segment0_LN:i:43879_RC:i:2705_XC:f:1_000000	43879	l
VIRSorter_utg000847l_segment0_LN:i:28405_RC:i:1603_XC:f:1_000000	28405	l
VIRSorter_utg000849l_segment0_LN:i:57248_RC:i:2094_XC:f:1_000000	57248	l
VIRSorter_utg000851l_segment0_LN:i:27662_RC:i:5193_XC:f:1_000000	27662	l
VIRSorter_utg000855l_segment0_LN:i:18003_RC:i:1744_XC:f:0_972973	18003	l
VIRSorter_utg000856l_segment0_LN:i:14973_RC:i:2643_XC:f:0_966667	14973	l
VIRSorter_utg000858l_segment0_LN:i:59138_RC:i:9772_XC:f:1_000000	59138	l
VIRSorter_utg000864l_segment0_LN:i:13462_RC:i:2337_XC:f:1_000000	13462	l
VIRSorter_utg000868l_segment0_LN:i:39559_RC:i:4951_XC:f:1_000000	39559	l
VIRSorter_utg000875l_segment0_LN:i:29159_RC:i:1564_XC:f:0_932203	29159	l
VIRSorter_utg000876l_segment0_LN:i:35737_RC:i:1432_XC:f:0_902778	35737	l
VIRSorter_utg000878l_segment0_LN:i:60744_RC:i:7519_XC:f:1_000000	60744	l
VIRSorter_utg000881l_segment0_LN:i:20678_RC:i:182_XC:f:0_785714	20678	l
VIRSorter_utg000882l_segment0_LN:i:19480_RC:i:928_XC:f:1_000000	19480	l
VIRSorter_utg000883l_segment0_LN:i:63400_RC:i:1287_XC:f:0_897638	63400	l
VIRSorter_utg000884l_segment0_LN:i:57112_RC:i:7891_XC:f:0_991304	57112	l
VIRSorter_utg000889l_segment0_LN:i:40839_RC:i:3914_XC:f:1_000000	40839	l
VIRSorter_utg000890c_segment0_LN:i:51934_RC:i:1551_XC:f:0_980769	51934	l
VIRSorter_utg000891l_segment0_LN:i:46414_RC:i:2687_XC:f:1_000000	46414	l
VIRSorter_utg000892l_segment0_LN:i:19782_RC:i:1898_XC:f:1_000000	19782	l
VIRSorter_utg000896l_segment0_LN:i:13438_RC:i:1096_XC:f:1_000000	13438	l
VIRSorter_utg000898l_segment0_LN:i:19695_RC:i:516_XC:f:0_900000	19695	l
VIRSorter_utg000900l_segment0_LN:i:15115_RC:i:911_XC:f:0_935484	15115	l
VIRSorter_utg000902l_segment0_LN:i:16697_RC:i:1010_XC:f:1_000000	16697	l
VIRSorter_utg000904l_segment0_LN:i:19461_RC:i:807_XC:f:1_000000	19461	l
VIRSorter_utg000905l_segment0_LN:i:104573_RC:i:4046_XC:f:0_976190	104573	l
VIRSorter_utg000906l_segment0_LN:i:18651_RC:i:2801_XC:f:1_000000	18651	l
VIRSorter_utg000907l_segment0_LN:i:17837_RC:i:1246_XC:f:1_000000	17837	l
VIRSorter_utg000908l_segment0_LN:i:10424_RC:i:347_XC:f:0_904762	10424	l
VIRSorter_utg000909l_segment0_LN:i:80783_RC:i:14591_XC:f:0_993827	80783	l
VIRSorter_utg000910l_segment0_LN:i:98367_RC:i:2788_XC:f:0_974619	98367	l
VIRSorter_utg000911l_segment0_LN:i:13688_RC:i:1308_XC:f:0_964286	13688	l
VIRSorter_utg000912l_segment0_LN:i:17762_RC:i:359_XC:f:0_972222	17762	l
VIRSorter_utg000913l_segment0_LN:i:14013_RC:i:870_XC:f:0_965517	14013	l
VIRSorter_utg000916l_segment0_LN:i:26750_RC:i:1446_XC:f:1_000000	26750	l
VIRSorter_utg000918l_segment0_LN:i:97343_RC:i:2236_XC:f:0_984615	97343	l
VIRSorter_utg000920l_segment0_LN:i:11595_RC:i:2395_XC:f:0_958333	11595	l
VIRSorter_utg000921l_segment0_LN:i:40005_RC:i:2557_XC:f:0_987654	40005	l
VIRSorter_utg000922l_segment0_LN:i:32985_RC:i:3014_XC:f:0_969697	32985	l
VIRSorter_utg000923l_segment0_LN:i:21914_RC:i:1669_XC:f:1_000000	21914	l
VIRSorter_utg000924l_segment0_LN:i:33996_RC:i:3490_XC:f:1_000000	33996	l
VIRSorter_utg000925l_segment0_LN:i:19892_RC:i:1989_XC:f:1_000000	19892	l
VIRSorter_utg000927l_segment0_LN:i:31462_RC:i:3036_XC:f:0_984127	31462	l
VIRSorter_utg000930l_segment0_LN:i:13481_RC:i:469_XC:f:1_000000	13481	l
VIRSorter_utg000932l_segment0_LN:i:12096_RC:i:374_XC:f:1_000000	12096	l
VIRSorter_utg000933l_segment0_LN:i:32877_RC:i:4333_XC:f:1_000000	32877	l
VIRSorter_utg000934l_segment0_LN:i:14281_RC:i:3510_XC:f:1_000000	14281	l
VIRSorter_utg000939l_segment0_LN:i:77503_RC:i:2109_XC:f:0_993590	77503	l
VIRSorter_utg000941l_segment0_LN:i:12503_RC:i:1435_XC:f:0_961538	12503	l
VIRSorter_utg000942l_segment0_LN:i:14129_RC:i:3598_XC:f:1_000000	14129	l
VIRSorter_utg000943l_segment0_LN:i:33630_RC:i:1788_XC:f:0_985294	33630	l
VIRSorter_utg000944l_segment0_LN:i:22277_RC:i:793_XC:f:1_000000	22277	l
VIRSorter_utg000946l_segment0_LN:i:64320_RC:i:4576_XC:f:0_992248	64320	l
VIRSorter_utg000953l_segment0_LN:i:12101_RC:i:1418_XC:f:1_000000	12101	l
VIRSorter_utg000954l_segment0_LN:i:17478_RC:i:284_XC:f:0_914286	17478	l
VIRSorter_utg000957l_segment0_LN:i:33462_RC:i:5446_XC:f:0_970149	33462	l
VIRSorter_utg000958l_segment0_LN:i:248856_RC:i:5097_XC:f:0_987952	248856	l
VIRSorter_utg000961l_segment0_LN:i:23859_RC:i:2391_XC:f:0_979167	23859	l
VIRSorter_utg000964l_segment0_LN:i:39506_RC:i:2310_XC:f:0_987500	39506	l
VIRSorter_utg000965l_segment0_LN:i:49615_RC:i:4216_XC:f:0_990000	49615	l
VIRSorter_utg000966l_segment0_LN:i:20704_RC:i:3709_XC:f:1_000000	20704	l
VIRSorter_utg000967l_segment0_LN:i:26885_RC:i:2325_XC:f:1_000000	26885	l
VIRSorter_utg000969l_segment0_LN:i:42951_RC:i:1539_XC:f:1_000000	42951	l
VIRSorter_utg000971l_segment0_LN:i:37607_RC:i:7133_XC:f:0_986842	37607	l
VIRSorter_utg000973l_segment0_LN:i:14281_RC:i:98_XC:f:0_724138	14281	l
VIRSorter_utg000974l_segment0_LN:i:11345_RC:i:3554_XC:f:0_913043	11345	l
VIRSorter_utg000975l_segment0_LN:i:173696_RC:i:21823_XC:f:0_997126	173696	l
VIRSorter_utg000978l_segment0_LN:i:57952_RC:i:3190_XC:f:0_991379	57952	l
VIRSorter_utg000986l_segment0_LN:i:18184_RC:i:3145_XC:f:1_000000	18184	l
VIRSorter_utg000989l_segment0_LN:i:17397_RC:i:511_XC:f:1_000000	17397	l
VIRSorter_utg000990l_segment0_LN:i:25825_RC:i:1144_XC:f:0_980769	25825	l
VIRSorter_utg000993l_segment0_LN:i:11651_RC:i:838_XC:f:1_000000	11651	l
VIRSorter_utg000997l_segment0_LN:i:81793_RC:i:1590_XC:f:0_945122	81793	l
VIRSorter_utg000999c_segment0_LN:i:50456_RC:i:4332_XC:f:1_000000	50456	l
VIRSorter_utg001001l_segment0_LN:i:10548_RC:i:2595_XC:f:1_000000	10548	l
VIRSorter_utg001003l_segment0_LN:i:35195_RC:i:8812_XC:f:1_000000	35195	l
VIRSorter_utg001004l_segment0_LN:i:14065_RC:i:2220_XC:f:1_000000	14065	l
VIRSorter_utg001006l_segment0_LN:i:10199_RC:i:307_XC:f:1_000000	10199	l
VIRSorter_utg001007l_segment0_LN:i:23890_RC:i:1323_XC:f:1_000000	23890	l
VIRSorter_utg001008l_segment0_LN:i:15053_RC:i:716_XC:f:1_000000	15053	l
VIRSorter_utg001009l_segment0_LN:i:42836_RC:i:1883_XC:f:0_976744	42836	l
VIRSorter_utg001011l_segment0_LN:i:54087_RC:i:1899_XC:f:1_000000	54087	l
VIRSorter_utg001012l_segment0_LN:i:13881_RC:i:527_XC:f:1_000000	13881	l
VIRSorter_utg001016l_segment0_LN:i:38386_RC:i:496_XC:f:0_870130	38386	l
VIRSorter_utg001017l_segment0_LN:i:25591_RC:i:3268_XC:f:0_980769	25591	l
VIRSorter_utg001018l_segment0_LN:i:49447_RC:i:1125_XC:f:0_969697	49447	l
VIRSorter_utg001019l_segment0_LN:i:24735_RC:i:3339_XC:f:1_000000	24735	l
VIRSorter_utg001020l_segment0_LN:i:57639_RC:i:2445_XC:f:0_931034	57639	l
VIRSorter_utg001021l_segment0_LN:i:16231_RC:i:825_XC:f:0_969697	16231	l
VIRSorter_utg001022l_segment0_LN:i:19597_RC:i:1528_XC:f:1_000000	19597	l
VIRSorter_utg001023l_segment0_LN:i:61070_RC:i:2771_XC:f:0_975610	61070	l
VIRSorter_utg001026l_segment0_LN:i:141639_RC:i:10164_XC:f:0_996479	141639	l
VIRSorter_utg001027l_segment0_LN:i:106336_RC:i:1537_XC:f:0_953052	106336	l
VIRSorter_utg001028l_segment0_LN:i:26573_RC:i:1308_XC:f:0_962963	26573	l
VIRSorter_utg001029l_segment0_LN:i:11861_RC:i:595_XC:f:1_000000	11861	l
VIRSorter_utg001030l_segment0_LN:i:41157_RC:i:3443_XC:f:1_000000	41157	l
VIRSorter_utg001033l_segment0_LN:i:15366_RC:i:7266_XC:f:1_000000	15366	l
VIRSorter_utg001035l_segment0_LN:i:15831_RC:i:17804_XC:f:1_000000	15831	l
VIRSorter_utg001036l_segment0_LN:i:12833_RC:i:2107_XC:f:1_000000	12833	l
VIRSorter_utg001037l_segment0_LN:i:21696_RC:i:4194_XC:f:1_000000	21696	l
VIRSorter_utg001038l_segment0_LN:i:15767_RC:i:1904_XC:f:1_000000	15767	l
VIRSorter_utg001039l_segment0_LN:i:14163_RC:i:1732_XC:f:1_000000	14163	l
VIRSorter_utg001043l_segment0_LN:i:18393_RC:i:1651_XC:f:1_000000	18393	l
VIRSorter_utg001046l_segment0_LN:i:53800_RC:i:4742_XC:f:1_000000	53800	l
VIRSorter_utg001053l_segment0_LN:i:11191_RC:i:824_XC:f:1_000000	11191	l
VIRSorter_utg001057l_segment0_LN:i:37432_RC:i:4923_XC:f:1_000000	37432	l
VIRSorter_utg001058l_segment0_LN:i:18850_RC:i:484_XC:f:0_763158	18850	l
VIRSorter_utg001061l_segment0_LN:i:12834_RC:i:1863_XC:f:1_000000	12834	l
VIRSorter_utg001063l_segment0_LN:i:23306_RC:i:2823_XC:f:0_978723	23306	l
VIRSorter_utg001064l_segment0_LN:i:161899_RC:i:6867_XC:f:0_990741	161899	l
VIRSorter_utg001065l_segment0_LN:i:20140_RC:i:2545_XC:f:0_926829	20140	l
VIRSorter_utg001066l_segment0_LN:i:24995_RC:i:1136_XC:f:0_980000	24995	l
VIRSorter_utg001067l_segment0_LN:i:21659_RC:i:1557_XC:f:1_000000	21659	l
VIRSorter_utg001068l_segment0_LN:i:43688_RC:i:7246_XC:f:1_000000	43688	l
VIRSorter_utg001071l_segment0_LN:i:14123_RC:i:1608_XC:f:1_000000	14123	l
VIRSorter_utg001074l_segment0_LN:i:26028_RC:i:2465_XC:f:0_943396	26028	l
VIRSorter_utg001075l_segment0_LN:i:50206_RC:i:3606_XC:f:0_990099	50206	l
VIRSorter_utg001076l_segment0_LN:i:24662_RC:i:1109_XC:f:0_960000	24662	l
VIRSorter_utg001079l_segment0_LN:i:31298_RC:i:1182_XC:f:0_968254	31298	l
VIRSorter_utg001081l_segment0_LN:i:11701_RC:i:97_XC:f:0_750000	11701	l
VIRSorter_utg001083l_segment0_LN:i:14088_RC:i:364_XC:f:0_931034	14088	l
VIRSorter_utg001084l_segment0_LN:i:13602_RC:i:1006_XC:f:1_000000	13602	l
VIRSorter_utg001086l_segment0_LN:i:92737_RC:i:2763_XC:f:0_989247	92737	l
VIRSorter_utg001088l_segment0_LN:i:31973_RC:i:3582_XC:f:0_984375	31973	l
VIRSorter_utg001092l_segment0_LN:i:38811_RC:i:4835_XC:f:1_000000	38811	l
VIRSorter_utg001093l_segment0_LN:i:21673_RC:i:450_XC:f:0_931818	21673	l
VIRSorter_utg001094l_segment0_LN:i:14192_RC:i:1833_XC:f:1_000000	14192	l
VIRSorter_utg001096l_segment0_LN:i:28683_RC:i:3470_XC:f:1_000000	28683	l
VIRSorter_utg001099l_segment0_LN:i:10250_RC:i:485_XC:f:0_952381	10250	l
VIRSorter_utg001102l_segment0_LN:i:16744_RC:i:307_XC:f:0_970588	16744	l
VIRSorter_utg001103l_segment0_LN:i:10929_RC:i:212_XC:f:0_954545	10929	l
VIRSorter_utg001104l_segment0_LN:i:34098_RC:i:1796_XC:f:0_985507	34098	l
VIRSorter_utg001105l_segment0_LN:i:16867_RC:i:3205_XC:f:0_970588	16867	l
VIRSorter_utg001106l_segment0_LN:i:18905_RC:i:2451_XC:f:1_000000	18905	l
VIRSorter_utg001107l_segment0_LN:i:13645_RC:i:922_XC:f:0_964286	13645	l
VIRSorter_utg001108l_segment0_LN:i:12774_RC:i:1770_XC:f:1_000000	12774	l
VIRSorter_utg001110l_segment0_LN:i:13846_RC:i:188_XC:f:1_000000	13846	l
VIRSorter_utg001112l_segment0_LN:i:24959_RC:i:929_XC:f:0_960000	24959	l
VIRSorter_utg001112l_segment1_LN:i:14750_RC:i:508_XC:f:0_933333	14750	l
VIRSorter_utg001118l_segment0_LN:i:26075_RC:i:3804_XC:f:1_000000	26075	l
VIRSorter_utg001119l_segment0_LN:i:13809_RC:i:1440_XC:f:1_000000	13809	l
VIRSorter_utg001125l_segment0_LN:i:55746_RC:i:3934_XC:f:0_964286	55746	l
VIRSorter_utg001127l_segment0_LN:i:33442_RC:i:964_XC:f:0_985075	33442	l
VIRSorter_utg001128l_segment0_LN:i:97426_RC:i:4200_XC:f:0_994872	97426	l
VIRSorter_utg001129l_segment0_LN:i:52837_RC:i:2655_XC:f:1_000000	52837	l
VIRSorter_utg001130l_segment0_LN:i:14064_RC:i:956_XC:f:1_000000	14064	l
VIRSorter_utg001131l_segment0_LN:i:24335_RC:i:1223_XC:f:0_979592	24335	l
VIRSorter_utg001132l_segment0_LN:i:35866_RC:i:922_XC:f:0_930556	35866	l
VIRSorter_utg001135l_segment1_LN:i:64153_RC:i:2181_XC:f:0_945736	64153	l
VIRSorter_utg001138l_segment0_LN:i:12656_RC:i:293_XC:f:1_000000	12656	l
VIRSorter_utg001139l_segment0_LN:i:16449_RC:i:1615_XC:f:1_000000	16449	l
VIRSorter_utg001142l_segment0_LN:i:16900_RC:i:378_XC:f:0_882353	16900	l
VIRSorter_utg001143l_segment0_LN:i:30440_RC:i:7107_XC:f:1_000000	30440	l
VIRSorter_utg001144l_segment0_LN:i:21595_RC:i:1267_XC:f:0_954545	21595	l
VIRSorter_utg001145l_segment0_LN:i:14538_RC:i:1440_XC:f:0_900000	14538	l
VIRSorter_utg001146l_segment0_LN:i:46852_RC:i:1717_XC:f:0_968085	46852	l
VIRSorter_utg001147l_segment0_LN:i:27643_RC:i:4819_XC:f:1_000000	27643	l
VIRSorter_utg001149l_segment0_LN:i:12126_RC:i:460_XC:f:0_920000	12126	l
VIRSorter_utg001151l_segment0_LN:i:45146_RC:i:2056_XC:f:1_000000	45146	l
VIRSorter_utg001153l_segment0_LN:i:26427_RC:i:2982_XC:f:0_962264	26427	l
VIRSorter_utg001154l_segment0_LN:i:83705_RC:i:1858_XC:f:0_988095	83705	l
VIRSorter_utg001156l_segment0_LN:i:21681_RC:i:6556_XC:f:1_000000	21681	l
VIRSorter_utg001157l_segment0_LN:i:45338_RC:i:5080_XC:f:1_000000	45338	l
VIRSorter_utg001162l_segment0_LN:i:16371_RC:i:1399_XC:f:1_000000	16371	l
VIRSorter_utg001163l_segment0_LN:i:27071_RC:i:4452_XC:f:1_000000	27071	l
VIRSorter_utg001167l_segment0_LN:i:14983_RC:i:722_XC:f:1_000000	14983	l
VIRSorter_utg001169l_segment0_LN:i:26479_RC:i:881_XC:f:1_000000	26479	l
VIRSorter_utg001170l_segment0_LN:i:13824_RC:i:7806_XC:f:1_000000	13824	l
VIRSorter_utg001171l_segment0_LN:i:192212_RC:i:6080_XC:f:1_000000	192212	l
VIRSorter_utg001172l_segment0_LN:i:11543_RC:i:789_XC:f:1_000000	11543	l
VIRSorter_utg001173l_segment0_LN:i:47916_RC:i:1286_XC:f:1_000000	47916	l
VIRSorter_utg001178l_segment0_LN:i:56676_RC:i:3411_XC:f:1_000000	56676	l
VIRSorter_utg001182l_segment0_LN:i:20449_RC:i:4796_XC:f:1_000000	20449	l
VIRSorter_utg001183l_segment0_LN:i:26679_RC:i:6606_XC:f:0_944444	26679	l
VIRSorter_utg001185l_segment0_LN:i:20679_RC:i:4620_XC:f:1_000000	20679	l
VIRSorter_utg001187l_segment0_LN:i:117528_RC:i:4214_XC:f:1_000000	117528	l
VIRSorter_utg001188l_segment0_LN:i:19002_RC:i:232_XC:f:0_897436	19002	l
VIRSorter_utg001193l_segment0_LN:i:30316_RC:i:4107_XC:f:1_000000	30316	l
VIRSorter_utg001194l_segment0_LN:i:44375_RC:i:6204_XC:f:0_988764	44375	l
VIRSorter_utg001195l_segment0_LN:i:24913_RC:i:3011_XC:f:1_000000	24913	l
VIRSorter_utg001198l_segment0_LN:i:55437_RC:i:2092_XC:f:1_000000	55437	l
VIRSorter_utg001201l_segment0_LN:i:52601_RC:i:3853_XC:f:0_990566	52601	l
VIRSorter_utg001202l_segment0_LN:i:38245_RC:i:2100_XC:f:1_000000	38245	l
VIRSorter_utg001204l_segment0_LN:i:12258_RC:i:1490_XC:f:1_000000	12258	l
VIRSorter_utg001205l_segment0_LN:i:38773_RC:i:3461_XC:f:0_987179	38773	l
VIRSorter_utg001206l_segment0_LN:i:11380_RC:i:2277_XC:f:1_000000	11380	l
VIRSorter_utg001208l_segment0_LN:i:29830_RC:i:1086_XC:f:0_983333	29830	l
VIRSorter_utg001215l_segment0_LN:i:41295_RC:i:2557_XC:f:0_963855	41295	l
VIRSorter_utg001216l_segment0_LN:i:10969_RC:i:319_XC:f:0_954545	10969	l
VIRSorter_utg001217l_segment0_LN:i:13123_RC:i:289_XC:f:1_000000	13123	l
VIRSorter_utg001218l_segment0_LN:i:21507_RC:i:447_XC:f:0_909091	21507	l
VIRSorter_utg001220l_segment0_LN:i:60760_RC:i:1831_XC:f:0_983607	60760	l
VIRSorter_utg001221l_segment0_LN:i:14395_RC:i:3601_XC:f:1_000000	14395	l
VIRSorter_utg001223l_segment0_LN:i:22517_RC:i:1465_XC:f:0_978261	22517	l
VIRSorter_utg001225c_segment0_LN:i:50620_RC:i:5621_XC:f:1_000000	50620	l
VIRSorter_utg001227l_segment0_LN:i:13568_RC:i:3712_XC:f:1_000000	13568	l
VIRSorter_utg001228l_segment0_LN:i:37249_RC:i:3443_XC:f:1_000000	37249	l
VIRSorter_utg001229l_segment0_LN:i:11395_RC:i:657_XC:f:0_956522	11395	l
VIRSorter_utg001234l_segment0_LN:i:46757_RC:i:4003_XC:f:1_000000	46757	l
VIRSorter_utg001239l_segment0_LN:i:12433_RC:i:1179_XC:f:1_000000	12433	l
VIRSorter_utg001240l_segment0_LN:i:38726_RC:i:2759_XC:f:0_961538	38726	l
VIRSorter_utg001243l_segment0_LN:i:21983_RC:i:1751_XC:f:1_000000	21983	l
VIRSorter_utg001244l_segment0_LN:i:67054_RC:i:1626_XC:f:0_977778	67054	l
VIRSorter_utg001251l_segment0_LN:i:19027_RC:i:1965_XC:f:0_923077	19027	l
VIRSorter_utg001252l_segment0_LN:i:10208_RC:i:1255_XC:f:1_000000	10208	l
VIRSorter_utg001253l_segment0_LN:i:57276_RC:i:8671_XC:f:1_000000	57276	l
VIRSorter_utg001254l_segment0_LN:i:15838_RC:i:2186_XC:f:1_000000	15838	l
VIRSorter_utg001255l_segment0_LN:i:152077_RC:i:3026_XC:f:0_970492	152077	l
VIRSorter_utg001258l_segment0_LN:i:20514_RC:i:758_XC:f:0_976190	20514	l
VIRSorter_utg001263l_segment0_LN:i:17750_RC:i:978_XC:f:1_000000	17750	l
VIRSorter_utg001264l_segment0_LN:i:50847_RC:i:1140_XC:f:0_990196	50847	l
VIRSorter_utg001265l_segment0_LN:i:32566_RC:i:1969_XC:f:1_000000	32566	l
VIRSorter_utg001267l_segment0_LN:i:17187_RC:i:173_XC:f:0_942857	17187	l
VIRSorter_utg001269l_segment0_LN:i:13231_RC:i:1414_XC:f:1_000000	13231	l
VIRSorter_utg001271l_segment0_LN:i:11267_RC:i:1952_XC:f:0_956522	11267	l
VIRSorter_utg001275l_segment0_LN:i:22112_RC:i:2635_XC:f:0_977778	22112	l
VIRSorter_utg001276l_segment0_LN:i:13071_RC:i:649_XC:f:0_962963	13071	l
VIRSorter_utg001277l_segment0_LN:i:38454_RC:i:7555_XC:f:0_974026	38454	l
VIRSorter_utg001278l_segment0_LN:i:22409_RC:i:244_XC:f:0_733333	22409	l
VIRSorter_utg001284l_segment0_LN:i:91372_RC:i:8189_XC:f:1_000000	91372	l
VIRSorter_utg001286l_segment0_LN:i:25241_RC:i:3074_XC:f:0_921569	25241	l
VIRSorter_utg001288l_segment0_LN:i:22687_RC:i:2089_XC:f:0_978261	22687	l
VIRSorter_utg001292l_segment0_LN:i:15119_RC:i:178_XC:f:0_709677	15119	l
VIRSorter_utg001293l_segment0_LN:i:27486_RC:i:4680_XC:f:1_000000	27486	l
VIRSorter_utg001296l_segment0_LN:i:11957_RC:i:1073_XC:f:1_000000	11957	l
VIRSorter_utg001298l_segment0_LN:i:11075_RC:i:1068_XC:f:1_000000	11075	l
VIRSorter_utg001301l_segment0_LN:i:25046_RC:i:529_XC:f:1_000000	25046	l
VIRSorter_utg001302l_segment0_LN:i:42324_RC:i:986_XC:f:0_988235	42324	l
VIRSorter_utg001303l_segment1_LN:i:22283_RC:i:1532_XC:f:0_977778	22283	l
VIRSorter_utg001304l_segment0_LN:i:20812_RC:i:862_XC:f:1_000000	20812	l
VIRSorter_utg001305l_segment0_LN:i:13667_RC:i:236_XC:f:0_857143	13667	l
VIRSorter_utg001307l_segment0_LN:i:11535_RC:i:1128_XC:f:0_916667	11535	l
VIRSorter_utg001310l_segment0_LN:i:30237_RC:i:5871_XC:f:1_000000	30237	l
VIRSorter_utg001311l_segment0_LN:i:16893_RC:i:2479_XC:f:1_000000	16893	l
VIRSorter_utg001312l_segment0_LN:i:11609_RC:i:993_XC:f:1_000000	11609	l
VIRSorter_utg001313l_segment0_LN:i:18773_RC:i:3571_XC:f:1_000000	18773	l
VIRSorter_utg001320l_segment0_LN:i:41347_RC:i:790_XC:f:0_939759	41347	l
VIRSorter_utg001323l_segment0_LN:i:20509_RC:i:277_XC:f:0_904762	20509	l
VIRSorter_utg001324l_segment0_LN:i:65445_RC:i:934_XC:f:0_931298	65445	l
VIRSorter_utg001326l_segment0_LN:i:14866_RC:i:352_XC:f:1_000000	14866	l
VIRSorter_utg001327l_segment0_LN:i:18132_RC:i:239_XC:f:0_918919	18132	l
VIRSorter_utg001328l_segment0_LN:i:18554_RC:i:2012_XC:f:0_973684	18554	l
VIRSorter_utg001329l_segment0_LN:i:17194_RC:i:395_XC:f:0_800000	17194	l
VIRSorter_utg001335l_segment0_LN:i:12429_RC:i:105_XC:f:0_760000	12429	l
VIRSorter_utg001336l_segment0_LN:i:14652_RC:i:816_XC:f:0_966667	14652	l
VIRSorter_utg001338l_segment0_LN:i:18292_RC:i:242_XC:f:0_891892	18292	l
VIRSorter_utg001340l_segment0_LN:i:19258_RC:i:1986_XC:f:1_000000	19258	l
VIRSorter_utg001343l_segment0_LN:i:37705_RC:i:7458_XC:f:0_986842	37705	l
VIRSorter_utg001344l_segment0_LN:i:11891_RC:i:793_XC:f:1_000000	11891	l
VIRSorter_utg001352l_segment0_LN:i:41460_RC:i:1780_XC:f:0_987952	41460	l
VIRSorter_utg001353l_segment0_LN:i:24794_RC:i:882_XC:f:1_000000	24794	l
VIRSorter_utg001357l_segment0_LN:i:15687_RC:i:1572_XC:f:0_968750	15687	l
VIRSorter_utg001360l_segment0_LN:i:11370_RC:i:1659_XC:f:1_000000	11370	l
VIRSorter_utg001361l_segment0_LN:i:18466_RC:i:970_XC:f:0_972973	18466	l
VIRSorter_utg001362l_segment0_LN:i:11787_RC:i:669_XC:f:0_958333	11787	l
VIRSorter_utg001363l_segment0_LN:i:38732_RC:i:2462_XC:f:1_000000	38732	l
VIRSorter_utg001364l_segment0_LN:i:18516_RC:i:304_XC:f:0_868421	18516	l
VIRSorter_utg001366l_segment0_LN:i:28596_RC:i:8251_XC:f:1_000000	28596	l
VIRSorter_utg001367l_segment0_LN:i:13377_RC:i:1149_XC:f:1_000000	13377	l
VIRSorter_utg001379l_segment0_LN:i:35613_RC:i:3767_XC:f:1_000000	35613	l
VIRSorter_utg001380l_segment0_LN:i:10508_RC:i:526_XC:f:0_952381	10508	l
VIRSorter_utg001383l_segment0_LN:i:15754_RC:i:2158_XC:f:1_000000	15754	l
VIRSorter_utg001384l_segment0_LN:i:13973_RC:i:2127_XC:f:1_000000	13973	l
VIRSorter_utg001385l_segment0_LN:i:12065_RC:i:5717_XC:f:1_000000	12065	l
VIRSorter_utg001387l_segment0_LN:i:15992_RC:i:2961_XC:f:1_000000	15992	l
VIRSorter_utg001392l_segment0_LN:i:11932_RC:i:174_XC:f:1_000000	11932	l
VIRSorter_utg001393l_segment0_LN:i:27569_RC:i:3508_XC:f:1_000000	27569	l
VIRSorter_utg001394l_segment0_LN:i:13152_RC:i:1064_XC:f:1_000000	13152	l
VIRSorter_utg001396l_segment0_LN:i:61233_RC:i:652_XC:f:0_878049	61233	l
VIRSorter_utg001398l_segment0_LN:i:24151_RC:i:1154_XC:f:0_959184	24151	l
VIRSorter_utg001400l_segment0_LN:i:28104_RC:i:811_XC:f:0_912281	28104	l
VIRSorter_utg001403l_segment0_LN:i:19918_RC:i:4258_XC:f:1_000000	19918	l
VIRSorter_utg001404l_segment0_LN:i:17235_RC:i:377_XC:f:1_000000	17235	l
VIRSorter_utg001405l_segment0_LN:i:15361_RC:i:1623_XC:f:0_967742	15361	l
VIRSorter_utg001406l_segment0_LN:i:43582_RC:i:6545_XC:f:1_000000	43582	l
VIRSorter_utg001407l_segment0_LN:i:25607_RC:i:3481_XC:f:1_000000	25607	l
VIRSorter_utg001412l_segment0_LN:i:21582_RC:i:769_XC:f:1_000000	21582	l
VIRSorter_utg001413l_segment0_LN:i:41625_RC:i:5676_XC:f:1_000000	41625	l
VIRSorter_utg001415l_segment0_LN:i:11711_RC:i:351_XC:f:0_958333	11711	l
VIRSorter_utg001416l_segment0_LN:i:19831_RC:i:2479_XC:f:1_000000	19831	l
VIRSorter_utg001417l_segment0_LN:i:21922_RC:i:654_XC:f:0_977273	21922	l
VIRSorter_utg001418l_segment0_LN:i:12774_RC:i:1838_XC:f:1_000000	12774	l
VIRSorter_utg001419l_segment0_LN:i:11227_RC:i:1891_XC:f:1_000000	11227	l
VIRSorter_utg001420l_segment0_LN:i:62146_RC:i:1280_XC:f:0_968000	62146	l
VIRSorter_utg001421l_segment0_LN:i:19233_RC:i:1832_XC:f:0_974359	19233	l
VIRSorter_utg001422l_segment0_LN:i:13757_RC:i:242_XC:f:0_964286	13757	l
VIRSorter_utg001426l_segment0_LN:i:25183_RC:i:7190_XC:f:0_960784	25183	l
VIRSorter_utg001427l_segment0_LN:i:25092_RC:i:1128_XC:f:0_960784	25092	l
VIRSorter_utg001428l_segment0_LN:i:13080_RC:i:334_XC:f:1_000000	13080	l
VIRSorter_utg001431l_segment0_LN:i:22185_RC:i:4934_XC:f:0_977778	22185	l
VIRSorter_utg001432l_segment0_LN:i:66316_RC:i:2129_XC:f:1_000000	66316	l
VIRSorter_utg001433l_segment1_LN:i:16764_RC:i:2807_XC:f:1_000000	16764	l
VIRSorter_utg001435l_segment0_LN:i:10313_RC:i:294_XC:f:0_857143	10313	l
VIRSorter_utg001437l_segment0_LN:i:16534_RC:i:1229_XC:f:0_970588	16534	l
VIRSorter_utg001438l_segment0_LN:i:20560_RC:i:294_XC:f:0_904762	20560	l
VIRSorter_utg001439l_segment0_LN:i:20233_RC:i:567_XC:f:1_000000	20233	l
VIRSorter_utg001441l_segment0_LN:i:32365_RC:i:12434_XC:f:1_000000	32365	l
VIRSorter_utg001443l_segment0_LN:i:74764_RC:i:867_XC:f:0_853333	74764	l
VIRSorter_utg001446l_segment0_LN:i:17130_RC:i:1521_XC:f:1_000000	17130	l
VIRSorter_utg001450l_segment0_LN:i:25921_RC:i:1729_XC:f:0_980769	25921	l
VIRSorter_utg001451l_segment0_LN:i:13368_RC:i:703_XC:f:0_888889	13368	l
VIRSorter_utg001452l_segment0_LN:i:55047_RC:i:1781_XC:f:0_963964	55047	l
VIRSorter_utg001453l_segment0_LN:i:18978_RC:i:2232_XC:f:1_000000	18978	l
VIRSorter_utg001457l_segment0_LN:i:17376_RC:i:3247_XC:f:1_000000	17376	l
VIRSorter_utg001458l_segment0_LN:i:12275_RC:i:370_XC:f:0_960000	12275	l
VIRSorter_utg001459l_segment0_LN:i:10842_RC:i:1070_XC:f:1_000000	10842	l
VIRSorter_utg001460l_segment0_LN:i:32021_RC:i:1189_XC:f:0_938462	32021	l
VIRSorter_utg001461l_segment0_LN:i:16002_RC:i:457_XC:f:0_848485	16002	l
VIRSorter_utg001465l_segment0_LN:i:21594_RC:i:3152_XC:f:0_977273	21594	l
VIRSorter_utg001466l_segment0_LN:i:18994_RC:i:5658_XC:f:1_000000	18994	l
VIRSorter_utg001468l_segment0_LN:i:10106_RC:i:1782_XC:f:1_000000	10106	l
VIRSorter_utg001471l_segment0_LN:i:52614_RC:i:1071_XC:f:0_971698	52614	l
VIRSorter_utg001472l_segment0_LN:i:33124_RC:i:1460_XC:f:0_970149	33124	l
VIRSorter_utg001473l_segment0_LN:i:42127_RC:i:1676_XC:f:0_988235	42127	l
VIRSorter_utg001474l_segment0_LN:i:34407_RC:i:1240_XC:f:0_855072	34407	l
VIRSorter_utg001479l_segment0_LN:i:42808_RC:i:2452_XC:f:1_000000	42808	l
VIRSorter_utg001480l_segment0_LN:i:11334_RC:i:765_XC:f:0_913043	11334	l
VIRSorter_utg001486l_segment0_LN:i:94101_RC:i:4153_XC:f:1_000000	94101	l
VIRSorter_utg001487l_segment0_LN:i:35767_RC:i:839_XC:f:0_888889	35767	l
VIRSorter_utg001490l_segment0_LN:i:14417_RC:i:238_XC:f:0_896552	14417	l
VIRSorter_utg001491l_segment0_LN:i:12430_RC:i:1685_XC:f:1_000000	12430	l
VIRSorter_utg001492l_segment0_LN:i:27248_RC:i:512_XC:f:0_818182	27248	l
VIRSorter_utg001494l_segment0_LN:i:21138_RC:i:1410_XC:f:1_000000	21138	l
VIRSorter_utg001497l_segment0_LN:i:11360_RC:i:651_XC:f:1_000000	11360	l
VIRSorter_utg001498l_segment0_LN:i:20342_RC:i:437_XC:f:0_926829	20342	l
VIRSorter_utg001501l_segment0_LN:i:16312_RC:i:635_XC:f:0_969697	16312	l
VIRSorter_utg001502l_segment0_LN:i:10391_RC:i:767_XC:f:1_000000	10391	l
VIRSorter_utg001504l_segment0_LN:i:24865_RC:i:2573_XC:f:1_000000	24865	l
VIRSorter_utg001508l_segment0_LN:i:11327_RC:i:1101_XC:f:1_000000	11327	l
VIRSorter_utg001510l_segment1_LN:i:31281_RC:i:1800_XC:f:0_984127	31281	l
VIRSorter_utg001513l_segment0_LN:i:20024_RC:i:2067_XC:f:0_975610	20024	l
VIRSorter_utg001517l_segment0_LN:i:53013_RC:i:2682_XC:f:0_962617	53013	l
VIRSorter_utg001518l_segment0_LN:i:16710_RC:i:975_XC:f:1_000000	16710	l
VIRSorter_utg001523l_segment0_LN:i:61663_RC:i:4642_XC:f:0_983871	61663	l
VIRSorter_utg001529l_segment0_LN:i:36747_RC:i:2690_XC:f:1_000000	36747	l
VIRSorter_utg001531l_segment0_LN:i:27853_RC:i:451_XC:f:0_892857	27853	l
VIRSorter_utg001533l_segment0_LN:i:22846_RC:i:3850_XC:f:1_000000	22846	l
VIRSorter_utg001535l_segment0_LN:i:14950_RC:i:1731_XC:f:0_966667	14950	l
VIRSorter_utg001536l_segment0_LN:i:14225_RC:i:953_XC:f:1_000000	14225	l
VIRSorter_utg001539l_segment0_LN:i:27026_RC:i:1549_XC:f:0_981818	27026	l
VIRSorter_utg001542l_segment0_LN:i:11908_RC:i:278_XC:f:0_833333	11908	l
VIRSorter_utg001546l_segment0_LN:i:15321_RC:i:2288_XC:f:1_000000	15321	l
VIRSorter_utg001549l_segment0_LN:i:50998_RC:i:2649_XC:f:0_990291	50998	l
VIRSorter_utg001551l_segment0_LN:i:17522_RC:i:603_XC:f:1_000000	17522	l
VIRSorter_utg001553l_segment0_LN:i:95177_RC:i:4057_XC:f:1_000000	95177	l
VIRSorter_utg001554l_segment0_LN:i:13793_RC:i:1262_XC:f:1_000000	13793	l
VIRSorter_utg001556l_segment0_LN:i:26767_RC:i:514_XC:f:0_944444	26767	l
VIRSorter_utg001557l_segment0_LN:i:14992_RC:i:133_XC:f:0_766667	14992	l
VIRSorter_utg001559l_segment0_LN:i:17262_RC:i:224_XC:f:1_000000	17262	l
VIRSorter_utg001563l_segment0_LN:i:20826_RC:i:1777_XC:f:1_000000	20826	l
VIRSorter_utg001565l_segment0_LN:i:14161_RC:i:1367_XC:f:1_000000	14161	l
VIRSorter_utg001567l_segment0_LN:i:10532_RC:i:2451_XC:f:1_000000	10532	l
VIRSorter_utg001568l_segment0_LN:i:18413_RC:i:240_XC:f:0_918919	18413	l
VIRSorter_utg001569l_segment0_LN:i:45522_RC:i:3263_XC:f:0_989130	45522	l
VIRSorter_utg001572l_segment0_LN:i:53330_RC:i:2029_XC:f:1_000000	53330	l
VIRSorter_utg001573l_segment0_LN:i:22783_RC:i:543_XC:f:1_000000	22783	l
VIRSorter_utg001575l_segment0_LN:i:11625_RC:i:155_XC:f:0_916667	11625	l
VIRSorter_utg001576l_segment0_LN:i:63727_RC:i:4468_XC:f:1_000000	63727	l
VIRSorter_utg001577l_segment0_LN:i:12129_RC:i:1798_XC:f:1_000000	12129	l
VIRSorter_utg001580l_segment0_LN:i:29615_RC:i:583_XC:f:0_950000	29615	l
VIRSorter_utg001581l_segment0_LN:i:77194_RC:i:1124_XC:f:0_922581	77194	l
VIRSorter_utg001584l_segment0_LN:i:11922_RC:i:357_XC:f:1_000000	11922	l
VIRSorter_utg001586l_segment0_LN:i:16631_RC:i:1074_XC:f:1_000000	16631	l
VIRSorter_utg001587l_segment0_LN:i:26695_RC:i:857_XC:f:0_981481	26695	l
VIRSorter_utg001588l_segment0_LN:i:95667_RC:i:10672_XC:f:0_994792	95667	l
VIRSorter_utg001590l_segment0_LN:i:37484_RC:i:1322_XC:f:0_960526	37484	l
VIRSorter_utg001592l_segment0_LN:i:26881_RC:i:410_XC:f:0_962963	26881	l
VIRSorter_utg001595l_segment0_LN:i:16096_RC:i:457_XC:f:0_939394	16096	l
VIRSorter_utg001597l_segment0_LN:i:23976_RC:i:1160_XC:f:1_000000	23976	l
VIRSorter_utg001600l_segment0_LN:i:20678_RC:i:618_XC:f:1_000000	20678	l
VIRSorter_utg001602l_segment0_LN:i:10665_RC:i:80_XC:f:0_863636	10665	l
VIRSorter_utg001605l_segment0_LN:i:15290_RC:i:944_XC:f:1_000000	15290	l
VIRSorter_utg001609l_segment0_LN:i:14282_RC:i:206_XC:f:1_000000	14282	l
VIRSorter_utg001610l_segment0_LN:i:15422_RC:i:2287_XC:f:1_000000	15422	l
VIRSorter_utg001611l_segment0_LN:i:15021_RC:i:359_XC:f:0_870968	15021	l
VIRSorter_utg001613l_segment0_LN:i:14750_RC:i:2227_XC:f:0_933333	14750	l
VIRSorter_utg001614l_segment0_LN:i:57913_RC:i:926_XC:f:0_965517	57913	l
VIRSorter_utg001616l_segment0_LN:i:14240_RC:i:1849_XC:f:1_000000	14240	l
VIRSorter_utg001620l_segment0_LN:i:36682_RC:i:1770_XC:f:1_000000	36682	l
VIRSorter_utg001623l_segment0_LN:i:18271_RC:i:1150_XC:f:1_000000	18271	l
VIRSorter_utg001624l_segment0_LN:i:10803_RC:i:833_XC:f:1_000000	10803	l
VIRSorter_utg001625l_segment0_LN:i:11496_RC:i:98_XC:f:0_652174	11496	l
VIRSorter_utg001628l_segment0_LN:i:15286_RC:i:647_XC:f:0_967742	15286	l
VIRSorter_utg001629l_segment0_LN:i:11393_RC:i:715_XC:f:1_000000	11393	l
VIRSorter_utg001630l_segment0_LN:i:55369_RC:i:1821_XC:f:1_000000	55369	l
VIRSorter_utg001633l_segment0_LN:i:21479_RC:i:1424_XC:f:1_000000	21479	l
VIRSorter_utg001644l_segment0_LN:i:29880_RC:i:1914_XC:f:1_000000	29880	l
VIRSorter_utg001647l_segment0_LN:i:30157_RC:i:1215_XC:f:0_950820	30157	l
VIRSorter_utg001651l_segment0_LN:i:19699_RC:i:267_XC:f:0_900000	19699	l
VIRSorter_utg001652l_segment0_LN:i:27107_RC:i:983_XC:f:1_000000	27107	l
VIRSorter_utg001654l_segment0_LN:i:11828_RC:i:525_XC:f:1_000000	11828	l
VIRSorter_utg001656l_segment0_LN:i:28336_RC:i:830_XC:f:1_000000	28336	l
VIRSorter_utg001657l_segment0_LN:i:65272_RC:i:2600_XC:f:0_969466	65272	l
VIRSorter_utg001659l_segment0_LN:i:12076_RC:i:212_XC:f:0_920000	12076	l
VIRSorter_utg001662l_segment0_LN:i:41278_RC:i:2486_XC:f:0_987952	41278	l
VIRSorter_utg001664l_segment0_LN:i:11423_RC:i:262_XC:f:0_956522	11423	l
VIRSorter_utg001665l_segment0_LN:i:37818_RC:i:783_XC:f:0_960526	37818	l
VIRSorter_utg001666l_segment0_LN:i:11851_RC:i:186_XC:f:1_000000	11851	l
VIRSorter_utg001668l_segment0_LN:i:23811_RC:i:977_XC:f:1_000000	23811	l
VIRSorter_utg001670l_segment0_LN:i:14474_RC:i:439_XC:f:1_000000	14474	l
VIRSorter_utg001671l_segment0_LN:i:23493_RC:i:1669_XC:f:1_000000	23493	l
VIRSorter_utg001672c_segment0_LN:i:100927_RC:i:4299_XC:f:0_985149	100927	l
VIRSorter_utg001674l_segment0_LN:i:14534_RC:i:597_XC:f:1_000000	14534	l
VIRSorter_utg001676l_segment0_LN:i:19238_RC:i:511_XC:f:0_974359	19238	l
VIRSorter_utg001677l_segment0_LN:i:15264_RC:i:582_XC:f:0_967742	15264	l
VIRSorter_utg001680l_segment0_LN:i:47634_RC:i:2202_XC:f:1_000000	47634	l
VIRSorter_utg001683l_segment0_LN:i:16865_RC:i:3184_XC:f:1_000000	16865	l
VIRSorter_utg001684l_segment0_LN:i:27026_RC:i:452_XC:f:0_945455	27026	l
VIRSorter_utg001685l_segment0_LN:i:10246_RC:i:1215_XC:f:1_000000	10246	l
VIRSorter_utg001691l_segment0_LN:i:48862_RC:i:891_XC:f:0_918367	48862	l
VIRSorter_utg001693l_segment0_LN:i:21882_RC:i:551_XC:f:0_886364	21882	l
VIRSorter_utg001697l_segment0_LN:i:20630_RC:i:394_XC:f:0_880952	20630	l
VIRSorter_utg001698l_segment0_LN:i:20213_RC:i:445_XC:f:0_926829	20213	l
VIRSorter_utg001699l_segment0_LN:i:40623_RC:i:694_XC:f:0_951220	40623	l
VIRSorter_utg001700l_segment0_LN:i:12931_RC:i:135_XC:f:0_769231	12931	l
VIRSorter_utg001705l_segment0_LN:i:20381_RC:i:279_XC:f:0_902439	20381	l
VIRSorter_utg001706l_segment0_LN:i:12241_RC:i:722_XC:f:1_000000	12241	l
VIRSorter_utg001710l_segment0_LN:i:16768_RC:i:2849_XC:f:1_000000	16768	l
VIRSorter_utg001711l_segment0_LN:i:17581_RC:i:492_XC:f:1_000000	17581	l
VIRSorter_utg001712l_segment0_LN:i:40518_RC:i:4453_XC:f:0_963415	40518	l
VIRSorter_utg001713l_segment0_LN:i:26900_RC:i:254_XC:f:0_870370	26900	l
VIRSorter_utg001718l_segment0_LN:i:27465_RC:i:4005_XC:f:0_981818	27465	l
VIRSorter_utg001720l_segment0_LN:i:14050_RC:i:1042_XC:f:1_000000	14050	l
VIRSorter_utg001724l_segment0_LN:i:11709_RC:i:1454_XC:f:0_958333	11709	l
VIRSorter_utg001725l_segment0_LN:i:28451_RC:i:434_XC:f:1_000000	28451	l
VIRSorter_utg001726l_segment0_LN:i:32497_RC:i:819_XC:f:1_000000	32497	l
VIRSorter_utg001729l_segment0_LN:i:37904_RC:i:723_XC:f:0_973684	37904	l
VIRSorter_utg001731l_segment0_LN:i:76327_RC:i:1358_XC:f:0_941176	76327	l
VIRSorter_utg001734l_segment0_LN:i:17318_RC:i:700_XC:f:0_971429	17318	l
VIRSorter_utg001737l_segment0_LN:i:38291_RC:i:1270_XC:f:0_948052	38291	l
VIRSorter_utg001738l_segment0_LN:i:11991_RC:i:4094_XC:f:1_000000	11991	l
VIRSorter_utg001743l_segment0_LN:i:12311_RC:i:1256_XC:f:1_000000	12311	l
VIRSorter_utg001744l_segment0_LN:i:17677_RC:i:4339_XC:f:1_000000	17677	l
VIRSorter_utg001745l_segment0_LN:i:11585_RC:i:159_XC:f:0_875000	11585	l
VIRSorter_utg001748l_segment0_LN:i:15132_RC:i:93_XC:f:0_645161	15132	l
VIRSorter_utg001749l_segment0_LN:i:14727_RC:i:1604_XC:f:1_000000	14727	l
VIRSorter_utg001750l_segment0_LN:i:13693_RC:i:173_XC:f:0_964286	13693	l
VIRSorter_utg001753l_segment0_LN:i:28159_RC:i:3514_XC:f:0_982456	28159	l
VIRSorter_utg001754l_segment0_LN:i:21133_RC:i:1627_XC:f:0_930233	21133	l
VIRSorter_utg001757l_segment0_LN:i:42096_RC:i:1275_XC:f:0_964706	42096	l
VIRSorter_utg001763l_segment0_LN:i:64178_RC:i:1651_XC:f:0_992248	64178	l
VIRSorter_utg001772l_segment0_LN:i:10383_RC:i:163_XC:f:1_000000	10383	l
VIRSorter_utg001774l_segment0_LN:i:27163_RC:i:1616_XC:f:0_981818	27163	l
VIRSorter_utg001778l_segment0_LN:i:18017_RC:i:439_XC:f:0_945946	18017	l
VIRSorter_utg001779l_segment0_LN:i:21514_RC:i:5533_XC:f:1_000000	21514	l
VIRSorter_utg001788l_segment0_LN:i:20809_RC:i:629_XC:f:1_000000	20809	l
VIRSorter_utg001790l_segment0_LN:i:16985_RC:i:243_XC:f:0_970588	16985	l
VIRSorter_utg001791l_segment0_LN:i:13655_RC:i:557_XC:f:0_964286	13655	l
VIRSorter_utg001792l_segment0_LN:i:42717_RC:i:1859_XC:f:1_000000	42717	l
VIRSorter_utg001795l_segment0_LN:i:22256_RC:i:541_XC:f:1_000000	22256	l
VIRSorter_utg001796l_segment0_LN:i:13728_RC:i:213_XC:f:0_892857	13728	l
VIRSorter_utg001801l_segment1_LN:i:13685_RC:i:366_XC:f:0_964286	13685	l
VIRSorter_utg001805l_segment0_LN:i:14478_RC:i:830_XC:f:1_000000	14478	l
VIRSorter_utg001809l_segment0_LN:i:64793_RC:i:1022_XC:f:0_938462	64793	l
VIRSorter_utg001813l_segment0_LN:i:18691_RC:i:380_XC:f:0_973684	18691	l
VIRSorter_utg001816l_segment0_LN:i:58779_RC:i:1716_XC:f:0_991525	58779	l
VIRSorter_utg001817l_segment0_LN:i:11212_RC:i:188_XC:f:1_000000	11212	l
VIRSorter_utg001819l_segment0_LN:i:29628_RC:i:614_XC:f:0_966667	29628	l
VIRSorter_utg001820l_segment0_LN:i:10201_RC:i:117_XC:f:0_904762	10201	l
VIRSorter_utg001823l_segment0_LN:i:18497_RC:i:167_XC:f:0_702703	18497	l
VIRSorter_utg001824l_segment0_LN:i:18657_RC:i:925_XC:f:1_000000	18657	l
VIRSorter_utg001825l_segment0_LN:i:54081_RC:i:1968_XC:f:0_944954	54081	l
VIRSorter_utg001830l_segment0_LN:i:23245_RC:i:741_XC:f:1_000000	23245	l
VIRSorter_utg001832l_segment0_LN:i:12046_RC:i:240_XC:f:0_920000	12046	l
VIRSorter_utg001834l_segment0_LN:i:21084_RC:i:1162_XC:f:0_906977	21084	l
VIRSorter_utg001835l_segment0_LN:i:16896_RC:i:741_XC:f:1_000000	16896	l
VIRSorter_utg001839l_segment0_LN:i:17902_RC:i:285_XC:f:0_972222	17902	l
VIRSorter_utg001840l_segment0_LN:i:12121_RC:i:1149_XC:f:0_960000	12121	l
VIRSorter_utg001841l_segment0_LN:i:18759_RC:i:3923_XC:f:1_000000	18759	l
VIRSorter_utg001846l_segment0_LN:i:41964_RC:i:1469_XC:f:0_988095	41964	l
VIRSorter_utg001851l_segment0_LN:i:16141_RC:i:159_XC:f:0_848485	16141	l
VIRSorter_utg001852l_segment0_LN:i:12247_RC:i:323_XC:f:0_960000	12247	l
VIRSorter_utg001853l_segment0_LN:i:11037_RC:i:280_XC:f:1_000000	11037	l
VIRSorter_utg001855l_segment0_LN:i:55653_RC:i:2785_XC:f:0_991071	55653	l
VIRSorter_utg001857l_segment0_LN:i:13028_RC:i:612_XC:f:1_000000	13028	l
VIRSorter_utg001862l_segment0_LN:i:33543_RC:i:1207_XC:f:0_970588	33543	l
VIRSorter_utg001863l_segment0_LN:i:18794_RC:i:771_XC:f:0_973684	18794	l
VIRSorter_utg001864l_segment0_LN:i:71410_RC:i:2184_XC:f:0_986014	71410	l
VIRSorter_utg001868l_segment0_LN:i:15712_RC:i:136_XC:f:0_718750	15712	l
VIRSorter_utg001869l_segment0_LN:i:19968_RC:i:1704_XC:f:1_000000	19968	l
VIRSorter_utg001872c_segment0_LN:i:70297_RC:i:2500_XC:f:1_000000	70297	l
VIRSorter_utg001875l_segment0_LN:i:12084_RC:i:1018_XC:f:1_000000	12084	l
VIRSorter_utg001876l_segment0_LN:i:13732_RC:i:1887_XC:f:1_000000	13732	l
VIRSorter_utg001878l_segment0_LN:i:16951_RC:i:152_XC:f:0_823529	16951	l
VIRSorter_utg001883l_segment0_LN:i:11157_RC:i:408_XC:f:1_000000	11157	l
VIRSorter_utg001888l_segment0_LN:i:17049_RC:i:431_XC:f:0_742857	17049	l
VIRSorter_utg001890l_segment0_LN:i:18342_RC:i:463_XC:f:1_000000	18342	l
VIRSorter_utg001896l_segment0_LN:i:11989_RC:i:186_XC:f:0_916667	11989	l
VIRSorter_utg001898l_segment0_LN:i:27561_RC:i:188_XC:f:0_714286	27561	l
VIRSorter_utg001900l_segment0_LN:i:14065_RC:i:443_XC:f:0_931034	14065	l
VIRSorter_utg001904l_segment0_LN:i:10456_RC:i:610_XC:f:0_952381	10456	l
VIRSorter_utg001905l_segment0_LN:i:16505_RC:i:4233_XC:f:0_941176	16505	l
VIRSorter_utg001907l_segment0_LN:i:12001_RC:i:2340_XC:f:0_960000	12001	l
VIRSorter_utg001909l_segment0_LN:i:19576_RC:i:1327_XC:f:0_950000	19576	l
VIRSorter_utg001911l_segment0_LN:i:29992_RC:i:3450_XC:f:1_000000	29992	l
VIRSorter_utg001913l_segment0_LN:i:16255_RC:i:441_XC:f:1_000000	16255	l
VIRSorter_utg001914l_segment0_LN:i:24559_RC:i:556_XC:f:0_980000	24559	l
VIRSorter_utg001919l_segment0_LN:i:19376_RC:i:305_XC:f:0_923077	19376	l
VIRSorter_utg001922l_segment0_LN:i:29156_RC:i:570_XC:f:0_983051	29156	l
VIRSorter_utg001923l_segment0_LN:i:36946_RC:i:1228_XC:f:0_972973	36946	l
VIRSorter_utg001926l_segment0_LN:i:20416_RC:i:439_XC:f:1_000000	20416	l
VIRSorter_utg001927l_segment0_LN:i:18051_RC:i:2847_XC:f:1_000000	18051	l
VIRSorter_utg001929l_segment0_LN:i:41138_RC:i:2412_XC:f:1_000000	41138	l
VIRSorter_utg001930l_segment0_LN:i:39473_RC:i:4040_XC:f:1_000000	39473	l
VIRSorter_utg001932l_segment0_LN:i:17102_RC:i:1862_XC:f:1_000000	17102	l
VIRSorter_utg001938l_segment0_LN:i:17682_RC:i:323_XC:f:0_833333	17682	l
VIRSorter_utg001939l_segment0_LN:i:20112_RC:i:2571_XC:f:0_975610	20112	l
VIRSorter_utg001940l_segment0_LN:i:16287_RC:i:128_XC:f:0_818182	16287	l
VIRSorter_utg001941l_segment0_LN:i:40150_RC:i:1241_XC:f:0_962963	40150	l
VIRSorter_utg001943l_segment0_LN:i:17617_RC:i:261_XC:f:0_916667	17617	l
VIRSorter_utg001947l_segment0_LN:i:19610_RC:i:1030_XC:f:0_975000	19610	l
VIRSorter_utg001948l_segment0_LN:i:25004_RC:i:843_XC:f:0_941176	25004	l
VIRSorter_utg001949l_segment0_LN:i:44642_RC:i:487_XC:f:0_877778	44642	l
VIRSorter_utg001956l_segment0_LN:i:34211_RC:i:667_XC:f:0_927536	34211	l
VIRSorter_utg001957l_segment0_LN:i:10784_RC:i:4478_XC:f:1_000000	10784	l
VIRSorter_utg001965l_segment0_LN:i:30576_RC:i:677_XC:f:0_919355	30576	l
VIRSorter_utg001973l_segment0_LN:i:81765_RC:i:1973_XC:f:0_981707	81765	l
VIRSorter_utg001975l_segment0_LN:i:13683_RC:i:300_XC:f:1_000000	13683	l
VIRSorter_utg001977l_segment0_LN:i:16318_RC:i:588_XC:f:0_969697	16318	l
VIRSorter_utg001979l_segment0_LN:i:17767_RC:i:5489_XC:f:1_000000	17767	l
VIRSorter_utg001985l_segment0_LN:i:11555_RC:i:294_XC:f:0_916667	11555	l
VIRSorter_utg001986l_segment0_LN:i:14940_RC:i:1729_XC:f:1_000000	14940	l
VIRSorter_utg001990l_segment0_LN:i:18567_RC:i:260_XC:f:0_973684	18567	l
VIRSorter_utg001992l_segment0_LN:i:47372_RC:i:1433_XC:f:0_989474	47372	l
VIRSorter_utg001999l_segment0_LN:i:22132_RC:i:5401_XC:f:0_977778	22132	l
VIRSorter_utg002000l_segment0_LN:i:14551_RC:i:135_XC:f:0_833333	14551	l
VIRSorter_utg002001l_segment0_LN:i:18624_RC:i:431_XC:f:0_947368	18624	l
VIRSorter_utg002003l_segment0_LN:i:22155_RC:i:538_XC:f:0_888889	22155	l
VIRSorter_utg002005l_segment0_LN:i:10186_RC:i:1350_XC:f:1_000000	10186	l
VIRSorter_utg002006l_segment0_LN:i:53820_RC:i:2816_XC:f:0_962963	53820	l
VIRSorter_utg002007l_segment0_LN:i:15040_RC:i:103_XC:f:0_774194	15040	l
VIRSorter_utg002009l_segment0_LN:i:21797_RC:i:524_XC:f:0_977273	21797	l
VIRSorter_utg002011l_segment0_LN:i:25356_RC:i:3692_XC:f:1_000000	25356	l
VIRSorter_utg002014l_segment0_LN:i:23939_RC:i:1569_XC:f:1_000000	23939	l
VIRSorter_utg002017l_segment0_LN:i:30520_RC:i:660_XC:f:0_935484	30520	l
VIRSorter_utg002018l_segment0_LN:i:28882_RC:i:738_XC:f:0_982759	28882	l
VIRSorter_utg002023l_segment0_LN:i:10368_RC:i:179_XC:f:0_952381	10368	l
VIRSorter_utg002027l_segment0_LN:i:13330_RC:i:598_XC:f:0_962963	13330	l
VIRSorter_utg002031l_segment0_LN:i:10815_RC:i:1036_XC:f:1_000000	10815	l
VIRSorter_utg002032l_segment0_LN:i:21262_RC:i:388_XC:f:0_976744	21262	l
VIRSorter_utg002040l_segment0_LN:i:37839_RC:i:1661_XC:f:0_973684	37839	l
VIRSorter_utg002045l_segment0_LN:i:22448_RC:i:323_XC:f:0_822222	22448	l
VIRSorter_utg002046l_segment0_LN:i:31807_RC:i:606_XC:f:0_968750	31807	l
VIRSorter_utg002047l_segment0_LN:i:11047_RC:i:276_XC:f:1_000000	11047	l
VIRSorter_utg002050l_segment0_LN:i:14521_RC:i:463_XC:f:0_966667	14521	l
VIRSorter_utg002051l_segment0_LN:i:14735_RC:i:761_XC:f:1_000000	14735	l
VIRSorter_utg002052l_segment0_LN:i:13335_RC:i:266_XC:f:1_000000	13335	l
VIRSorter_utg002053l_segment0_LN:i:13899_RC:i:281_XC:f:0_964286	13899	l
VIRSorter_utg002057l_segment0_LN:i:19956_RC:i:449_XC:f:1_000000	19956	l
VIRSorter_utg002059l_segment0_LN:i:13811_RC:i:207_XC:f:0_964286	13811	l
VIRSorter_utg002063l_segment0_LN:i:14677_RC:i:318_XC:f:0_966667	14677	l
VIRSorter_utg002065l_segment0_LN:i:30149_RC:i:411_XC:f:0_901639	30149	l
VIRSorter_utg002066l_segment0_LN:i:10168_RC:i:183_XC:f:0_952381	10168	l
VIRSorter_utg002069l_segment0_LN:i:11411_RC:i:464_XC:f:1_000000	11411	l
VIRSorter_utg002070l_segment0_LN:i:42819_RC:i:1508_XC:f:1_000000	42819	l
VIRSorter_utg002073l_segment0_LN:i:14880_RC:i:304_XC:f:0_900000	14880	l
VIRSorter_utg002075l_segment0_LN:i:66197_RC:i:1708_XC:f:0_947368	66197	l
VIRSorter_utg002077l_segment0_LN:i:30980_RC:i:554_XC:f:0_935484	30980	l
VIRSorter_utg002078l_segment0_LN:i:14900_RC:i:783_XC:f:1_000000	14900	l
VIRSorter_utg002080l_segment0_LN:i:33723_RC:i:636_XC:f:0_985294	33723	l
VIRSorter_utg002083l_segment0_LN:i:14144_RC:i:376_XC:f:0_965517	14144	l
VIRSorter_utg002085l_segment0_LN:i:42214_RC:i:1400_XC:f:1_000000	42214	l
VIRSorter_utg002087l_segment0_LN:i:16254_RC:i:1759_XC:f:0_969697	16254	l
VIRSorter_utg002090l_segment0_LN:i:13837_RC:i:248_XC:f:0_964286	13837	l
VIRSorter_utg002091l_segment0_LN:i:24531_RC:i:1596_XC:f:0_980000	24531	l
VIRSorter_utg002093l_segment0_LN:i:11216_RC:i:312_XC:f:1_000000	11216	l
VIRSorter_utg002094l_segment0_LN:i:17480_RC:i:259_XC:f:0_942857	17480	l
VIRSorter_utg002095l_segment0_LN:i:15516_RC:i:352_XC:f:0_968750	15516	l
VIRSorter_utg002103l_segment0_LN:i:16158_RC:i:239_XC:f:0_757576	16158	l
VIRSorter_utg002104l_segment0_LN:i:14433_RC:i:1396_XC:f:1_000000	14433	l
VIRSorter_utg002106l_segment0_LN:i:15200_RC:i:434_XC:f:0_903226	15200	l
VIRSorter_utg002107l_segment0_LN:i:12912_RC:i:2407_XC:f:0_961538	12912	l
VIRSorter_utg002111l_segment0_LN:i:13111_RC:i:294_XC:f:1_000000	13111	l
VIRSorter_utg002118l_segment0_LN:i:23442_RC:i:621_XC:f:0_957447	23442	l
VIRSorter_utg002120l_segment0_LN:i:33460_RC:i:3830_XC:f:1_000000	33460	l
VIRSorter_utg002121l_segment0_LN:i:27128_RC:i:988_XC:f:0_981818	27128	l
VIRSorter_utg002122l_segment0_LN:i:12868_RC:i:415_XC:f:0_961538	12868	l
VIRSorter_utg002123l_segment0_LN:i:34718_RC:i:2574_XC:f:1_000000	34718	l
VIRSorter_utg002125l_segment0_LN:i:10860_RC:i:86_XC:f:0_818182	10860	l
VIRSorter_utg002126l_segment0_LN:i:18363_RC:i:1730_XC:f:0_972973	18363	l
VIRSorter_utg002128l_segment0_LN:i:15289_RC:i:593_XC:f:0_967742	15289	l
VIRSorter_utg002129l_segment0_LN:i:17038_RC:i:3936_XC:f:1_000000	17038	l
VIRSorter_utg002131l_segment0_LN:i:17283_RC:i:378_XC:f:1_000000	17283	l
VIRSorter_utg002132l_segment0_LN:i:16556_RC:i:835_XC:f:1_000000	16556	l
VIRSorter_utg002135l_segment0_LN:i:14739_RC:i:177_XC:f:0_900000	14739	l
VIRSorter_utg002139l_segment0_LN:i:16390_RC:i:2635_XC:f:1_000000	16390	l
VIRSorter_utg002144l_segment0_LN:i:18824_RC:i:254_XC:f:0_894737	18824	l
VIRSorter_utg002152l_segment0_LN:i:10548_RC:i:137_XC:f:0_681818	10548	l
VIRSorter_utg002153l_segment0_LN:i:25768_RC:i:482_XC:f:0_942308	25768	l
VIRSorter_utg002154l_segment0_LN:i:19314_RC:i:2119_XC:f:0_974359	19314	l
VIRSorter_utg002159l_segment0_LN:i:12163_RC:i:149_XC:f:0_880000	12163	l
VIRSorter_utg002162l_segment0_LN:i:19248_RC:i:221_XC:f:0_948718	19248	l
VIRSorter_utg002163l_segment0_LN:i:15773_RC:i:762_XC:f:1_000000	15773	l
VIRSorter_utg002164l_segment0_LN:i:14156_RC:i:225_XC:f:1_000000	14156	l
VIRSorter_utg002167l_segment0_LN:i:15259_RC:i:976_XC:f:1_000000	15259	l
VIRSorter_utg002168l_segment0_LN:i:13451_RC:i:466_XC:f:0_962963	13451	l
VIRSorter_utg002173l_segment0_LN:i:10032_RC:i:335_XC:f:0_952381	10032	l
VIRSorter_utg002176l_segment0_LN:i:14176_RC:i:307_XC:f:0_965517	14176	l
VIRSorter_utg002179l_segment0_LN:i:11301_RC:i:438_XC:f:0_956522	11301	l
VIRSorter_utg002182l_segment0_LN:i:15674_RC:i:284_XC:f:1_000000	15674	l
VIRSorter_utg002188l_segment0_LN:i:10762_RC:i:177_XC:f:0_772727	10762	l
VIRSorter_utg002192l_segment0_LN:i:14726_RC:i:502_XC:f:0_966667	14726	l
VIRSorter_utg002194l_segment0_LN:i:11276_RC:i:882_XC:f:1_000000	11276	l
VIRSorter_utg002200l_segment0_LN:i:15055_RC:i:5976_XC:f:1_000000	15055	l
VIRSorter_utg002201l_segment0_LN:i:22239_RC:i:199_XC:f:0_800000	22239	l
VIRSorter_utg002206l_segment0_LN:i:16656_RC:i:286_XC:f:0_911765	16656	l
VIRSorter_utg002208l_segment0_LN:i:31772_RC:i:451_XC:f:0_953125	31772	l
VIRSorter_utg002216l_segment0_LN:i:18830_RC:i:932_XC:f:1_000000	18830	l
VIRSorter_utg002217l_segment0_LN:i:40065_RC:i:1370_XC:f:1_000000	40065	l
VIRSorter_utg002223l_segment0_LN:i:16436_RC:i:1768_XC:f:0_969697	16436	l
VIRSorter_utg002225l_segment0_LN:i:12940_RC:i:530_XC:f:1_000000	12940	l
VIRSorter_utg002233l_segment0_LN:i:10319_RC:i:948_XC:f:1_000000	10319	l
VIRSorter_utg002237l_segment0_LN:i:13641_RC:i:2496_XC:f:1_000000	13641	l
VIRSorter_utg002239l_segment0_LN:i:14724_RC:i:304_XC:f:0_933333	14724	l
VIRSorter_utg002241l_segment0_LN:i:13027_RC:i:529_XC:f:1_000000	13027	l
VIRSorter_utg002246l_segment0_LN:i:13369_RC:i:3327_XC:f:1_000000	13369	l
VIRSorter_utg002251l_segment0_LN:i:11145_RC:i:1156_XC:f:1_000000	11145	l
VIRSorter_utg002253l_segment0_LN:i:10543_RC:i:604_XC:f:0_954545	10543	l
VIRSorter_utg002256l_segment0_LN:i:12367_RC:i:169_XC:f:0_880000	12367	l
VIRSorter_utg002258l_segment0_LN:i:10174_RC:i:333_XC:f:0_904762	10174	l
VIRSorter_utg002262l_segment0_LN:i:37066_RC:i:2910_XC:f:0_986667	37066	l
VIRSorter_utg002263l_segment0_LN:i:27993_RC:i:355_XC:f:0_982143	27993	l
VIRSorter_utg002265l_segment0_LN:i:14272_RC:i:577_XC:f:1_000000	14272	l
VIRSorter_utg002267l_segment0_LN:i:14132_RC:i:1147_XC:f:1_000000	14132	l
VIRSorter_utg002270l_segment0_LN:i:15984_RC:i:263_XC:f:0_906250	15984	l
VIRSorter_utg002272l_segment0_LN:i:15519_RC:i:421_XC:f:0_843750	15519	l
VIRSorter_utg002275l_segment0_LN:i:12532_RC:i:105_XC:f:0_884615	12532	l
VIRSorter_utg002279l_segment0_LN:i:11612_RC:i:192_XC:f:0_958333	11612	l
VIRSorter_utg002282l_segment0_LN:i:17627_RC:i:246_XC:f:0_916667	17627	l
VIRSorter_utg002285l_segment0_LN:i:21006_RC:i:836_XC:f:0_976744	21006	l
VIRSorter_utg002287l_segment0_LN:i:17131_RC:i:2337_XC:f:1_000000	17131	l
VIRSorter_utg002291l_segment0_LN:i:12421_RC:i:366_XC:f:0_960000	12421	l
VIRSorter_utg002295l_segment0_LN:i:11513_RC:i:160_XC:f:0_916667	11513	l
VIRSorter_utg002296l_segment0_LN:i:11253_RC:i:279_XC:f:1_000000	11253	l
VIRSorter_utg002307l_segment0_LN:i:17131_RC:i:1113_XC:f:0_885714	17131	l
VIRSorter_utg002309l_segment0_LN:i:15929_RC:i:2845_XC:f:1_000000	15929	l
VIRSorter_utg002316l_segment0_LN:i:15540_RC:i:1293_XC:f:0_968750	15540	l
VIRSorter_utg002317l_segment0_LN:i:29881_RC:i:578_XC:f:0_933333	29881	l
VIRSorter_utg002322l_segment0_LN:i:14798_RC:i:1123_XC:f:1_000000	14798	l
VIRSorter_utg002324l_segment0_LN:i:15214_RC:i:317_XC:f:0_967742	15214	l
VIRSorter_utg002326l_segment0_LN:i:11930_RC:i:295_XC:f:1_000000	11930	l
VIRSorter_utg002327l_segment0_LN:i:21112_RC:i:2271_XC:f:0_976744	21112	l
VIRSorter_utg002328l_segment0_LN:i:17181_RC:i:276_XC:f:0_857143	17181	l
VIRSorter_utg002329l_segment0_LN:i:21621_RC:i:738_XC:f:1_000000	21621	l
VIRSorter_utg002330l_segment0_LN:i:42528_RC:i:1434_XC:f:0_918605	42528	l
VIRSorter_utg002333l_segment0_LN:i:10287_RC:i:216_XC:f:1_000000	10287	l
VIRSorter_utg002335l_segment0_LN:i:33079_RC:i:605_XC:f:0_820896	33079	l
VIRSorter_utg002337l_segment0_LN:i:21020_RC:i:582_XC:f:1_000000	21020	l
VIRSorter_utg002342l_segment0_LN:i:12226_RC:i:288_XC:f:1_000000	12226	l
VIRSorter_utg002343l_segment0_LN:i:10061_RC:i:333_XC:f:0_952381	10061	l
VIRSorter_utg002344l_segment0_LN:i:19954_RC:i:501_XC:f:1_000000	19954	l
VIRSorter_utg002345l_segment0_LN:i:19321_RC:i:3834_XC:f:1_000000	19321	l
VIRSorter_utg002348l_segment0_LN:i:39366_RC:i:439_XC:f:0_835443	39366	l
VIRSorter_utg002358l_segment0_LN:i:17368_RC:i:565_XC:f:0_971429	17368	l
VIRSorter_utg002362l_segment0_LN:i:16678_RC:i:286_XC:f:0_911765	16678	l
VIRSorter_utg002364l_segment0_LN:i:16080_RC:i:416_XC:f:0_878788	16080	l
VIRSorter_utg002370l_segment0_LN:i:15555_RC:i:5641_XC:f:1_000000	15555	l
VIRSorter_utg002371l_segment0_LN:i:19052_RC:i:294_XC:f:0_974359	19052	l
VIRSorter_utg002372l_segment0_LN:i:16590_RC:i:246_XC:f:0_882353	16590	l
VIRSorter_utg002375l_segment0_LN:i:14100_RC:i:388_XC:f:0_931034	14100	l
VIRSorter_utg002383l_segment0_LN:i:16717_RC:i:2201_XC:f:1_000000	16717	l
VIRSorter_utg002389l_segment0_LN:i:13045_RC:i:3325_XC:f:1_000000	13045	l
VIRSorter_utg002391l_segment0_LN:i:16051_RC:i:206_XC:f:0_818182	16051	l
VIRSorter_utg002397l_segment0_LN:i:10532_RC:i:81_XC:f:0_772727	10532	l
VIRSorter_utg002399l_segment0_LN:i:17131_RC:i:1383_XC:f:0_971429	17131	l
VIRSorter_utg002406l_segment0_LN:i:17983_RC:i:1478_XC:f:1_000000	17983	l
VIRSorter_utg002407l_segment0_LN:i:13688_RC:i:1814_XC:f:1_000000	13688	l
VIRSorter_utg002409l_segment0_LN:i:22367_RC:i:203_XC:f:0_800000	22367	l
VIRSorter_utg002412l_segment0_LN:i:12506_RC:i:1610_XC:f:0_961538	12506	l
VIRSorter_utg002415l_segment0_LN:i:15151_RC:i:524_XC:f:1_000000	15151	l
VIRSorter_utg002416l_segment0_LN:i:12518_RC:i:951_XC:f:1_000000	12518	l
VIRSorter_utg002420l_segment0_LN:i:14698_RC:i:278_XC:f:1_000000	14698	l
VIRSorter_utg002423l_segment0_LN:i:14619_RC:i:674_XC:f:0_966667	14619	l
VIRSorter_utg002424l_segment0_LN:i:12504_RC:i:113_XC:f:0_807692	12504	l
VIRSorter_utg002428l_segment0_LN:i:11268_RC:i:283_XC:f:0_956522	11268	l
VIRSorter_utg002429l_segment0_LN:i:12911_RC:i:698_XC:f:0_961538	12911	l
VIRSorter_utg002437l_segment0_LN:i:12827_RC:i:450_XC:f:0_884615	12827	l
VIRSorter_utg002442l_segment0_LN:i:38155_RC:i:1340_XC:f:0_948052	38155	l
VIRSorter_utg002447l_segment0_LN:i:20825_RC:i:2482_XC:f:1_000000	20825	l
VIRSorter_utg002449l_segment0_LN:i:22360_RC:i:382_XC:f:0_977778	22360	l
VIRSorter_utg002451l_segment0_LN:i:17022_RC:i:1196_XC:f:1_000000	17022	l
VIRSorter_utg002452l_segment0_LN:i:11840_RC:i:1042_XC:f:1_000000	11840	l
VIRSorter_utg002453l_segment0_LN:i:11722_RC:i:258_XC:f:0_958333	11722	l
VIRSorter_utg002454l_segment0_LN:i:15849_RC:i:640_XC:f:1_000000	15849	l
VIRSorter_utg002456l_segment0_LN:i:17308_RC:i:710_XC:f:1_000000	17308	l
VIRSorter_utg002458l_segment0_LN:i:25416_RC:i:1202_XC:f:0_960784	25416	l
VIRSorter_utg002460l_segment0_LN:i:29040_RC:i:510_XC:f:0_983051	29040	l
VIRSorter_utg002461l_segment0_LN:i:27358_RC:i:545_XC:f:0_890909	27358	l
VIRSorter_utg002462l_segment0_LN:i:11028_RC:i:172_XC:f:0_869565	11028	l
VIRSorter_utg002464l_segment0_LN:i:19718_RC:i:241_XC:f:0_975000	19718	l
VIRSorter_utg002465l_segment0_LN:i:10182_RC:i:213_XC:f:1_000000	10182	l
VIRSorter_utg002467l_segment0_LN:i:27399_RC:i:1151_XC:f:0_927273	27399	l
VIRSorter_utg002475l_segment0_LN:i:13465_RC:i:438_XC:f:1_000000	13465	l
VIRSorter_utg002476l_segment0_LN:i:14467_RC:i:474_XC:f:1_000000	14467	l
VIRSorter_utg002477l_segment0_LN:i:11660_RC:i:112_XC:f:0_916667	11660	l
VIRSorter_utg002478l_segment0_LN:i:17076_RC:i:706_XC:f:1_000000	17076	l
VIRSorter_utg002483l_segment0_LN:i:13939_RC:i:753_XC:f:0_892857	13939	l
VIRSorter_utg002485l_segment0_LN:i:13565_RC:i:182_XC:f:0_892857	13565	l
VIRSorter_utg002487l_segment0_LN:i:30760_RC:i:3953_XC:f:1_000000	30760	l
VIRSorter_utg002488l_segment0_LN:i:13863_RC:i:375_XC:f:1_000000	13863	l
VIRSorter_utg002489l_segment0_LN:i:17802_RC:i:274_XC:f:0_944444	17802	l
VIRSorter_utg002498l_segment0_LN:i:21872_RC:i:506_XC:f:0_931818	21872	l
VIRSorter_utg002499l_segment0_LN:i:35287_RC:i:6096_XC:f:1_000000	35287	l
VIRSorter_utg002505l_segment0_LN:i:11521_RC:i:186_XC:f:0_958333	11521	l
VIRSorter_utg002515l_segment0_LN:i:17539_RC:i:119_XC:f:0_694444	17539	l
VIRSorter_utg002517l_segment0_LN:i:18795_RC:i:267_XC:f:0_815789	18795	l
VIRSorter_utg002518l_segment0_LN:i:17672_RC:i:590_XC:f:0_944444	17672	l
VIRSorter_utg002520l_segment0_LN:i:22115_RC:i:248_XC:f:0_933333	22115	l
VIRSorter_utg002521l_segment0_LN:i:20528_RC:i:1242_XC:f:0_976190	20528	l
VIRSorter_utg002525l_segment0_LN:i:12777_RC:i:274_XC:f:0_961538	12777	l
VIRSorter_utg002526l_segment0_LN:i:22493_RC:i:2881_XC:f:1_000000	22493	l
VIRSorter_utg002529l_segment0_LN:i:16618_RC:i:309_XC:f:0_970588	16618	l
VIRSorter_utg002531l_segment0_LN:i:22975_RC:i:577_XC:f:0_978261	22975	l
VIRSorter_utg002538l_segment0_LN:i:11965_RC:i:306_XC:f:1_000000	11965	l
VIRSorter_utg002551l_segment0_LN:i:12990_RC:i:149_XC:f:0_923077	12990	l
VIRSorter_utg002557l_segment0_LN:i:11508_RC:i:434_XC:f:0_958333	11508	l
VIRSorter_utg002559l_segment0_LN:i:10670_RC:i:2475_XC:f:1_000000	10670	l
VIRSorter_utg002562l_segment0_LN:i:14927_RC:i:743_XC:f:1_000000	14927	l
[truncated: 302 more rows]
