# Supplementary material for: Long-read powered viral metagenomics in the oligotrophic Sargasso Sea
Source: Nat Commun. 2024 May 14;15:4089. doi: 10.1038/s41467-024-48300-6 (PMC11094077; doi:10.1038/s41467-024-48300-6)
Supplement: Supplementary file 6 — Source Data file [file 41467_2024_48300_MOESM6_ESM.zip › source_data/long_read_cluster_rep_rel_abundance_covminzero.txt]

Contig	long_read_clstr_reps_for_mapping.fasta/AE1712.80m.viral.combined.fwd.fq.gz Trimmed Mean	long_read_clstr_reps_for_mapping.fasta/AE1712.80m.viral.combined.fwd.fq.gz RPKM	long_read_clstr_reps_for_mapping.fasta/AE1712.80m.viral.combined.fwd.fq.gz TPM	long_read_clstr_reps_for_mapping.fasta/AE1712.200m.viral.combined.fwd.fq.gz Trimmed Mean	long_read_clstr_reps_for_mapping.fasta/AE1712.200m.viral.combined.fwd.fq.gz RPKM	long_read_clstr_reps_for_mapping.fasta/AE1712.200m.viral.combined.fwd.fq.gz TPM
VIRSorter_utg000003l_segment0_LN:i:62365_RC:i:3705_XC:f:1_000000	25.534315	102.203964	4855.4204	0.81576926	0.88986266	52.407314
VIRSorter_utg000009l_segment0_LN:i:201339_RC:i:24383_XC:f:0_990074	21.47107	109.05068	5180.688	8.987182	13.8447275	815.36743
VIRSorter_utg000012c_segment0_LN:i:58120_RC:i:15097_XC:f:0_974359	70.81892	280.3651	13319.353	404.02692	348.18195	20505.732
VIRSorter_utg000016l_segment0_LN:i:22114_RC:i:5820_XC:f:0_977778	173.60907	694.3276	32985.535	2.37586	2.4449997	143.99518
VIRSorter_utg000020l_segment0_LN:i:163209_RC:i:21964_XC:f:0_993884	32.47248	129.86949	6169.732	75.51289	65.33206	3847.6482
VIRSorter_utg000024l_segment0_LN:i:91025_RC:i:11815_XC:f:0_994536	43.651848	180.21306	8561.41	0	0.0235247	1.3854563
VIRSorter_utg000025l_segment0_LN:i:57515_RC:i:71522_XC:f:0_991379	285.8055	1125.8539	53486.125	34.76674	31.218115	1838.5509
VIRSorter_utg000028l_segment0_LN:i:54036_RC:i:8264_XC:f:0_990826	44.430305	177.7511	8444.451	62.163	54.55447	3212.9163
VIRSorter_utg000052l_segment0_LN:i:36580_RC:i:53988_XC:f:1_000000	281.58466	1163.3612	55268	4.541784	4.5416064	267.472
VIRSorter_utg000064l_segment0_LN:i:58502_RC:i:1811_XC:f:1_000000	6.932937	28.781517	1367.3287	164.96222	141.6863	8344.436
VIRSorter_utg000068l_segment0_LN:i:31218_RC:i:3747_XC:f:1_000000	37.297295	150.31705	7141.138	647.4407	566.4237	33358.805
VIRSorter_utg000084l_segment0_LN:i:1368798_RC:i:27352_XC:f:0_989774	7.350289	31.563265	1499.4813	120.78011	107.30668	6319.691
VIRSorter_utg000087l_segment0_LN:i:333144_RC:i:14291_XC:f:0_994003	31.62016	130.01712	6176.746	20.8123	20.499407	1207.286
VIRSorter_utg000088l_segment0_LN:i:20329_RC:i:6192_XC:f:0_975610	209.10599	800.6015	38034.313	7.5038266	6.5745993	387.20255
VIRSorter_utg000112l_segment0_LN:i:102934_RC:i:8547_XC:f:1_000000	25.977428	104.080986	4944.593	230.98698	202.31953	11915.35
VIRSorter_utg000113l_segment0_LN:i:63360_RC:i:5677_XC:f:1_000000	36.357727	142.45038	6767.4126	2.0271049	2.044678	120.41865
VIRSorter_utg000138l_segment0_LN:i:34090_RC:i:6393_XC:f:1_000000	41.694298	176.7118	8395.077	306.69675	280.21933	16503.162
VIRSorter_utg000140l_segment0_LN:i:30640_RC:i:2151_XC:f:1_000000	16.751694	67.478935	3205.733	214.00583	184.07635	10840.94
VIRSorter_utg000151l_segment0_LN:i:20904_RC:i:8641_XC:f:1_000000	209.68047	843.1263	40054.54	0.39234474	0.47803771	28.153402
VIRSorter_utg000156l_segment0_LN:i:110956_RC:i:7730_XC:f:1_000000	18.65674	73.98989	3515.05	326.6126	276.72943	16297.623
VIRSorter_utg000164l_segment0_LN:i:48027_RC:i:2225_XC:f:1_000000	10.811422	45.203175	2147.4749	105.46042	92.1297	5425.862
VIRSorter_utg000199l_segment0_LN:i:52449_RC:i:1398_XC:f:0_990476	6.4724355	26.850163	1275.5752	198.26315	174.41977	10272.231
VIRSorter_utg000216l_segment0_LN:i:178810_RC:i:20173_XC:f:1_000000	19.682121	81.7443	3883.4397	7.4030623	7.885854	464.4273
VIRSorter_utg000297l_segment0_LN:i:40227_RC:i:8491_XC:f:0_975309	49.30925	197.0326	9360.461	0	0.07984695	4.702483
VIRSorter_utg000302l_segment0_LN:i:66531_RC:i:9288_XC:f:0_992537	36.525467	151.521	7198.3345	297.30444	263.82483	15537.626
VIRSorter_utg000305l_segment0_LN:i:135605_RC:i:5422_XC:f:1_000000	8.5374	35.86207	1703.7051	390.3465	341.5049	20112.494
VIRSorter_utg000310l_segment0_LN:i:31103_RC:i:1632_XC:f:0_984127	7.507269	32.548836	1546.3027	51.780754	47.682003	2808.1702
VIRSorter_utg000314l_segment0_LN:i:62529_RC:i:13225_XC:f:1_000000	45.21547	183.00395	8694.002	69.398094	62.146984	3660.067
VIRSorter_utg000359l_segment0_LN:i:19963_RC:i:7979_XC:f:1_000000	189.5745	765.86273	36383.97	0.85986656	0.92069316	54.22303
VIRSorter_utg000368l_segment0_LN:i:12106_RC:i:1143_XC:f:1_000000	32.538376	129.80925	6166.8696	186.48978	157.71994	9288.715
VIRSorter_utg000374l_segment0_LN:i:12243_RC:i:7102_XC:f:1_000000	148.42076	619.4777	29429.63	1400.2769	1252.8583	73785.49
VIRSorter_utg000391l_segment0_LN:i:88027_RC:i:4978_XC:f:0_994350	17.052673	68.47147	3252.8855	139.56244	122.97551	7242.487
VIRSorter_utg000392l_segment0_LN:i:18467_RC:i:3073_XC:f:1_000000	77.14945	303.23984	14406.063	8.414812	7.74964	456.40515
VIRSorter_utg000402l_segment0_LN:i:43222_RC:i:10207_XC:f:1_000000	129.48898	513.08887	24375.398	11.80501	10.544344	620.9955
VIRSorter_utg000428l_segment0_LN:i:76780_RC:i:2415_XC:f:0_974026	7.746984	32.56861	1547.2424	85.51914	73.790276	4345.7847
VIRSorter_utg000448l_segment0_LN:i:33219_RC:i:4757_XC:f:1_000000	47.192085	187.76622	8920.24	467.09113	403.54303	23766.152
VIRSorter_utg000451l_segment0_LN:i:133363_RC:i:3081_XC:f:0_996255	6.168417	25.499418	1211.4052	31.08234	27.111305	1596.6859
VIRSorter_utg000465l_segment0_LN:i:62732_RC:i:3246_XC:f:1_000000	15.526578	62.388092	2963.881	330.4202	292.2411	17211.162
VIRSorter_utg000468l_segment0_LN:i:29480_RC:i:4875_XC:f:1_000000	47.002007	186.88736	8878.488	1.8740056	2.1306822	125.48384
VIRSorter_utg000471l_segment0_LN:i:29132_RC:i:2922_XC:f:1_000000	11.1811075	66.7286	3170.0864	55.338024	68.50628	4034.5896
VIRSorter_utg000475l_segment0_LN:i:108170_RC:i:11350_XC:f:1_000000	29.369057	115.355865	5480.2295	151.84784	129.78603	7643.582
VIRSorter_utg000485l_segment0_LN:i:21100_RC:i:2787_XC:f:1_000000	32.320057	127.12833	6039.5054	109.97948	94.95623	5592.3267
VIRSorter_utg000491l_segment0_LN:i:59090_RC:i:18696_XC:f:1_000000	156.7318	617.14355	29318.74	0.109112844	0.24461018	14.406007
VIRSorter_utg000494l_segment0_LN:i:28223_RC:i:41386_XC:f:1_000000	336.51364	1356.1709	64427.836	3.0674794	3.1676564	186.55501
VIRSorter_utg000521l_segment0_LN:i:15541_RC:i:980_XC:f:1_000000	13.486393	57.187416	2716.812	84.36656	75.839836	4466.49
VIRSorter_utg000536l_segment0_LN:i:38062_RC:i:7736_XC:f:1_000000	20.331488	93.18793	4427.0957	55.003635	56.085682	3303.095
VIRSorter_utg000545l_segment0_LN:i:37520_RC:i:9105_XC:f:0_986842	63.17839	249.44937	11850.636	1.3527383	1.4077722	82.90891
VIRSorter_utg000563l_segment0_LN:i:28765_RC:i:3099_XC:f:1_000000	26.642904	105.66743	5019.959	0.092215106	0.2047166	12.056521
VIRSorter_utg000570l_segment0_LN:i:59885_RC:i:4263_XC:f:0_983333	19.089039	79.601395	3781.636	5.7893906	5.8105874	342.20728
VIRSorter_utg000576l_segment0_LN:i:38116_RC:i:6120_XC:f:1_000000	23.799416	110.33166	5241.544	166.5602	156.61893	9223.873
VIRSorter_utg000581l_segment0_LN:i:18135_RC:i:1337_XC:f:1_000000	17.259035	67.94211	3227.736	145.9937	127.59259	7514.401
VIRSorter_utg000608l_segment0_LN:i:47232_RC:i:3723_XC:f:1_000000	19.347454	76.601	3639.097	103.59813	89.15053	5250.4067
VIRSorter_utg000618l_segment0_LN:i:85190_RC:i:15781_XC:f:1_000000	102.39724	393.99976	18717.814	0.014516044	0.12986931	7.6484923
VIRSorter_utg000637l_segment0_LN:i:90675_RC:i:4619_XC:f:1_000000	9.4018755	38.4931	1828.6987	50.200607	43.73394	2575.654
VIRSorter_utg000640l_segment0_LN:i:53694_RC:i:8124_XC:f:0_990741	41.69336	164.45285	7812.69	0	0.0099700885	0.58717537
VIRSorter_utg000650l_segment0_LN:i:27553_RC:i:5336_XC:f:1_000000	44.198517	177.37868	8426.757	1.4027085	1.6385328	96.49924
VIRSorter_utg000652l_segment0_LN:i:52946_RC:i:2069_XC:f:1_000000	8.71857	35.84566	1702.9263	45.492466	39.803406	2344.1714
VIRSorter_utg000659l_segment0_LN:i:36133_RC:i:3568_XC:f:1_000000	27.890259	111.89225	5315.6826	46.774185	40.881317	2407.6533
VIRSorter_utg000662l_segment0_LN:i:59491_RC:i:2319_XC:f:0_991597	9.26167	38.21726	1815.5938	978.94696	837.194	49305.465
VIRSorter_utg000675l_segment0_LN:i:47211_RC:i:93355_XC:f:1_000000	543.8254	2155.9307	102422.164	4945.171	4337.0273	255423.72
VIRSorter_utg000716l_segment0_LN:i:58031_RC:i:2136_XC:f:0_991453	8.7945595	35.58668	1690.6226	71.52318	62.305405	3669.3967
VIRSorter_utg000730l_segment0_LN:i:53876_RC:i:2173_XC:f:1_000000	8.267362	33.93719	1612.2596	83.196594	73.33069	4318.7183
VIRSorter_utg000753l_segment0_LN:i:80712_RC:i:6212_XC:f:0_993827	18.271978	72.70506	3454.0127	58.411636	50.116253	2951.5322
VIRSorter_utg000780l_segment0_LN:i:81321_RC:i:3692_XC:f:1_000000	14.632058	58.131844	2761.6794	568.0317	493.44208	29060.639
VIRSorter_utg000792l_segment0_LN:i:87733_RC:i:3457_XC:f:0_994318	9.397793	37.923645	1801.6451	51.153236	44.6615	2630.2817
VIRSorter_utg000836l_segment0_LN:i:39016_RC:i:5266_XC:f:1_000000	38.39594	154.09029	7320.3926	71.09391	64.19086	3780.4387
VIRSorter_utg000847l_segment0_LN:i:28405_RC:i:1603_XC:f:1_000000	12.21226	51.4269	2443.1462	86.73088	79.72056	4695.0405
VIRSorter_utg000855l_segment0_LN:i:18003_RC:i:1744_XC:f:0_972973	29.996078	119.51241	5677.696	177.59593	155.61745	9164.893
VIRSorter_utg000858l_segment0_LN:i:59138_RC:i:9772_XC:f:1_000000	36.86941	149.32765	7094.1323	19.015032	17.10278	1007.24634
VIRSorter_utg000868l_segment0_LN:i:39559_RC:i:4951_XC:f:1_000000	34.993263	138.90381	6598.927	484.55664	412.80576	24311.672
VIRSorter_utg000905l_segment0_LN:i:104573_RC:i:4046_XC:f:0_976190	7.7948203	32.32651	1535.7406	73.57486	65.43749	3853.858
VIRSorter_utg000933l_segment0_LN:i:32877_RC:i:4333_XC:f:1_000000	55.602036	226.28712	10750.259	4.349686	4.3312597	255.08386
VIRSorter_utg000939l_segment0_LN:i:77503_RC:i:2109_XC:f:0_993590	6.820983	28.532707	1355.5085	49.432064	47.593372	2802.9502
VIRSorter_utg000946l_segment0_LN:i:64320_RC:i:4576_XC:f:0_992248	16.311008	67.65611	3214.1497	101.189285	90.88969	5352.8335
VIRSorter_utg000961l_segment0_LN:i:23859_RC:i:2391_XC:f:0_979167	36.349503	142.83711	6785.7856	0	0	0
VIRSorter_utg000965l_segment0_LN:i:49615_RC:i:4216_XC:f:0_990000	8.458973	43.658672	2074.099	42.22422	43.565453	2565.7324
VIRSorter_utg000973l_segment0_LN:i:14281_RC:i:98_XC:f:0_724138	1.8598946	8.316593	395.09784	26.725372	22.703865	1337.1151
VIRSorter_utg000999c_segment0_LN:i:50456_RC:i:4332_XC:f:1_000000	20.530436	85.52567	4063.0815	43.28896	38.605946	2273.6484
VIRSorter_utg001011l_segment0_LN:i:54087_RC:i:1899_XC:f:1_000000	8.59345	35.238853	1674.0979	77.60616	67.54813	3978.1611
VIRSorter_utg001022l_segment0_LN:i:19597_RC:i:1528_XC:f:1_000000	15.779467	63.656742	3024.152	46.702106	40.62969	2392.8337
VIRSorter_utg001023l_segment0_LN:i:61070_RC:i:2771_XC:f:0_975610	34.039486	132.5246	6295.869	0	0	0
VIRSorter_utg001043l_segment0_LN:i:18393_RC:i:1651_XC:f:1_000000	30.039528	117.68113	5590.6973	84.62452	78.399994	4617.2676
VIRSorter_utg001064l_segment0_LN:i:161899_RC:i:6867_XC:f:0_990741	9.374515	38.501575	1829.1	50.21551	43.38028	2554.8267
VIRSorter_utg001075l_segment0_LN:i:50206_RC:i:3606_XC:f:0_990099	11.763784	51.384247	2441.1199	97.28283	96.33437	5673.49
VIRSorter_utg001125l_segment0_LN:i:55746_RC:i:3934_XC:f:0_964286	15.65864	63.003204	2993.104	6.747612	10.915513	642.85504
VIRSorter_utg001131l_segment0_LN:i:24335_RC:i:1223_XC:f:0_979592	14.908118	59.59637	2831.2559	127.00997	109.31063	6437.7104
VIRSorter_utg001143l_segment0_LN:i:30440_RC:i:7107_XC:f:1_000000	44.192173	183.86	8734.666	406.78702	364.82666	21486
VIRSorter_utg001146l_segment0_LN:i:46852_RC:i:1717_XC:f:0_968085	6.330534	31.747705	1508.2437	24.537258	22.151327	1304.5742
VIRSorter_utg001151l_segment0_LN:i:45146_RC:i:2056_XC:f:1_000000	11.152353	45.331764	2153.5833	260.85236	226.5756	13343.878
VIRSorter_utg001205l_segment0_LN:i:38773_RC:i:3461_XC:f:0_987179	29.74552	115.08861	5467.5337	59.21389	50.639015	2982.3196
VIRSorter_utg001253l_segment0_LN:i:57276_RC:i:8671_XC:f:1_000000	48.51873	202.93365	9640.804	0	0.38944024	22.935577
VIRSorter_utg001255l_segment0_LN:i:152077_RC:i:3026_XC:f:0_970492	4.982543	20.985546	996.9637	101.72063	87.71863	5166.077
VIRSorter_utg001284l_segment0_LN:i:91372_RC:i:8189_XC:f:1_000000	22.4024	89.379684	4246.1753	102.99853	89.15592	5250.7246
VIRSorter_utg001310l_segment0_LN:i:30237_RC:i:5871_XC:f:1_000000	69.26437	266.45892	12658.707	206.49034	174.48471	10276.053
VIRSorter_utg001441l_segment0_LN:i:32365_RC:i:12434_XC:f:1_000000	103.17382	413.52576	19645.438	21.005898	19.490246	1147.8529
VIRSorter_utg001450l_segment0_LN:i:25921_RC:i:1729_XC:f:0_980769	4.612848	20.977322	996.573	33.023193	30.3592	1787.9664
VIRSorter_utg001452l_segment0_LN:i:55047_RC:i:1781_XC:f:0_963964	7.178085	29.795391	1415.495	63.56931	54.858913	3230.8464
VIRSorter_utg001486l_segment0_LN:i:94101_RC:i:4153_XC:f:1_000000	15.138735	60.77193	2887.1028	299.6394	256.58966	15111.52
VIRSorter_utg001553l_segment0_LN:i:95177_RC:i:4057_XC:f:1_000000	11.775528	48.073	2283.8123	106.2138	91.88182	5411.2637
VIRSorter_utg001581l_segment0_LN:i:77194_RC:i:1124_XC:f:0_922581	4.8947215	20.21089	960.16235	45.58946	39.249313	2311.5376
VIRSorter_utg001588l_segment0_LN:i:95667_RC:i:10672_XC:f:0_994792	30.30079	120.80421	5739.0645	142.73003	124.47123	7330.5747
VIRSorter_utg001633l_segment0_LN:i:21479_RC:i:1424_XC:f:1_000000	16.259155	65.339	3104.0715	182.78064	156.51187	9217.567
VIRSorter_utg001763l_segment0_LN:i:64178_RC:i:1651_XC:f:0_992248	7.5963626	31.473175	1495.2018	99.19111	85.07943	5010.6445
VIRSorter_utg001819l_segment0_LN:i:29628_RC:i:614_XC:f:0_966667	4.6273932	19.525286	927.59094	42.447384	36.75738	2164.779
VIRSorter_utg001846l_segment0_LN:i:41964_RC:i:1469_XC:f:0_988095	8.291997	34.945114	1660.1434	164.40811	145.28499	8556.373
VIRSorter_utg001855l_segment0_LN:i:55653_RC:i:2785_XC:f:0_991071	11.761596	48.460117	2302.2031	57.892	51.770203	3048.9407
VIRSorter_utg001862l_segment0_LN:i:33543_RC:i:1207_XC:f:0_970588	10.566395	42.802807	2033.4395	0.22858094	0.44686967	26.317822
VIRSorter_utg001948l_segment0_LN:i:25004_RC:i:843_XC:f:0_941176	7.1413946	29.469452	1400.0103	32.910103	29.303059	1725.7657
VIRSorter_utg002011l_segment0_LN:i:25356_RC:i:3692_XC:f:1_000000	28.164904	114.71189	5449.636	124.68205	109.068275	6423.437
VIRSorter_utg002120l_segment0_LN:i:33460_RC:i:3830_XC:f:1_000000	33.38232	131.697	6256.551	28.37028	24.590801	1448.2439
VIRSorter_utg002154l_segment0_LN:i:19314_RC:i:2119_XC:f:0_974359	30.193819	118.3025	5620.217	360.69986	308.91046	18192.89
VIRSorter_utg002406l_segment0_LN:i:17983_RC:i:1478_XC:f:1_000000	26.342844	105.80727	5026.6035	149.59349	128.89928	7591.357
VIRSorter_utg002925l_segment0_LN:i:17114_RC:i:520_XC:f:0_971429	6.495415	26.909775	1278.4072	62.329185	52.999535	3121.3394
VIRSorter_utg003333l_segment0_LN:i:22658_RC:i:1151_XC:f:1_000000	10.648731	43.574894	2070.1191	49.942295	43.764534	2577.4563
VIRSorter_utg003464l_segment0_LN:i:23799_RC:i:3220_XC:f:1_000000	27.749119	118.584145	5633.5947	230.57567	200.1363	11786.772
