# Supplementary material for: Long-read powered viral metagenomics in the oligotrophic Sargasso Sea
Source: Nat Commun. 2024 May 14;15:4089. doi: 10.1038/s41467-024-48300-6 (PMC11094077; doi:10.1038/s41467-024-48300-6)
Supplement: Supplementary file 6 — Source Data file [file 41467_2024_48300_MOESM6_ESM.zip › source_data/LRR_breakages_2023_02_23.csv]

contig	start	end	length
VIRSorter_utg000003l_segment0_LN:i:62365_RC:i:3705_XC:f:1_000000	0	13516	13516
VIRSorter_utg000003l_segment0_LN:i:62365_RC:i:3705_XC:f:1_000000	24674	51602	26928
VIRSorter_utg000003l_segment0_LN:i:62365_RC:i:3705_XC:f:1_000000	61735	62364	629
VIRSorter_utg000009l_segment0_LN:i:201339_RC:i:24383_XC:f:0_990074	0	52783	52783
VIRSorter_utg000009l_segment0_LN:i:201339_RC:i:24383_XC:f:0_990074	149710	149862	152
VIRSorter_utg000009l_segment0_LN:i:201339_RC:i:24383_XC:f:0_990074	201328	201338	10
VIRSorter_utg000012c_segment0_LN:i:58120_RC:i:15097_XC:f:0_974359	0	16	16
VIRSorter_utg000012c_segment0_LN:i:58120_RC:i:15097_XC:f:0_974359	10631	15802	5171
VIRSorter_utg000012c_segment0_LN:i:58120_RC:i:15097_XC:f:0_974359	31190	39376	8186
VIRSorter_utg000012c_segment0_LN:i:58120_RC:i:15097_XC:f:0_974359	58112	58119	7
VIRSorter_utg000016l_segment0_LN:i:22114_RC:i:5820_XC:f:0_977778	0	5289	5289
VIRSorter_utg000016l_segment0_LN:i:22114_RC:i:5820_XC:f:0_977778	5936	12017	6081
VIRSorter_utg000016l_segment0_LN:i:22114_RC:i:5820_XC:f:0_977778	22082	22113	31
VIRSorter_utg000020l_segment0_LN:i:163209_RC:i:21964_XC:f:0_993884	0	313	313
VIRSorter_utg000020l_segment0_LN:i:163209_RC:i:21964_XC:f:0_993884	64795	81254	16459
VIRSorter_utg000020l_segment0_LN:i:163209_RC:i:21964_XC:f:0_993884	92052	92346	294
VIRSorter_utg000020l_segment0_LN:i:163209_RC:i:21964_XC:f:0_993884	103657	163208	59551
VIRSorter_utg000024l_segment0_LN:i:91025_RC:i:11815_XC:f:0_994536	0	33957	33957
VIRSorter_utg000024l_segment0_LN:i:91025_RC:i:11815_XC:f:0_994536	52558	52563	5
VIRSorter_utg000024l_segment0_LN:i:91025_RC:i:11815_XC:f:0_994536	66312	91024	24712
VIRSorter_utg000025l_segment0_LN:i:57515_RC:i:71522_XC:f:0_991379	0	2769	2769
VIRSorter_utg000025l_segment0_LN:i:57515_RC:i:71522_XC:f:0_991379	17052	31410	14358
VIRSorter_utg000025l_segment0_LN:i:57515_RC:i:71522_XC:f:0_991379	40960	43693	2733
VIRSorter_utg000025l_segment0_LN:i:57515_RC:i:71522_XC:f:0_991379	57506	57514	8
VIRSorter_utg000028l_segment0_LN:i:54036_RC:i:8264_XC:f:0_990826	0	13879	13879
VIRSorter_utg000028l_segment0_LN:i:54036_RC:i:8264_XC:f:0_990826	28225	29349	1124
VIRSorter_utg000028l_segment0_LN:i:54036_RC:i:8264_XC:f:0_990826	30091	36361	6270
VIRSorter_utg000028l_segment0_LN:i:54036_RC:i:8264_XC:f:0_990826	52972	54035	1063
VIRSorter_utg000052l_segment0_LN:i:36580_RC:i:53988_XC:f:1_000000	0	16	16
VIRSorter_utg000052l_segment0_LN:i:36580_RC:i:53988_XC:f:1_000000	11675	23882	12207
VIRSorter_utg000052l_segment0_LN:i:36580_RC:i:53988_XC:f:1_000000	34363	36579	2216
VIRSorter_utg000064l_segment0_LN:i:58502_RC:i:1811_XC:f:1_000000	0	37	37
VIRSorter_utg000064l_segment0_LN:i:58502_RC:i:1811_XC:f:1_000000	6742	38984	32242
VIRSorter_utg000064l_segment0_LN:i:58502_RC:i:1811_XC:f:1_000000	53367	53993	626
VIRSorter_utg000064l_segment0_LN:i:58502_RC:i:1811_XC:f:1_000000	58500	58501	1
VIRSorter_utg000068l_segment0_LN:i:31218_RC:i:3747_XC:f:1_000000	0	4	4
VIRSorter_utg000068l_segment0_LN:i:31218_RC:i:3747_XC:f:1_000000	2042	9489	7447
VIRSorter_utg000068l_segment0_LN:i:31218_RC:i:3747_XC:f:1_000000	31210	31217	7
VIRSorter_utg000084l_segment0_LN:i:1368798_RC:i:27352_XC:f:0_989774	0	69558	69558
VIRSorter_utg000084l_segment0_LN:i:1368798_RC:i:27352_XC:f:0_989774	541345	1368797	827452
VIRSorter_utg000087l_segment0_LN:i:333144_RC:i:14291_XC:f:0_994003	0	147777	147777
VIRSorter_utg000087l_segment0_LN:i:333144_RC:i:14291_XC:f:0_994003	159514	169151	9637
VIRSorter_utg000087l_segment0_LN:i:333144_RC:i:14291_XC:f:0_994003	181663	333143	151480
VIRSorter_utg000088l_segment0_LN:i:20329_RC:i:6192_XC:f:0_975610	0	221	221
VIRSorter_utg000088l_segment0_LN:i:20329_RC:i:6192_XC:f:0_975610	12942	13362	420
VIRSorter_utg000088l_segment0_LN:i:20329_RC:i:6192_XC:f:0_975610	15933	17270	1337
VIRSorter_utg000088l_segment0_LN:i:20329_RC:i:6192_XC:f:0_975610	17917	20328	2411
VIRSorter_utg000112l_segment0_LN:i:102934_RC:i:8547_XC:f:1_000000	0	15	15
VIRSorter_utg000112l_segment0_LN:i:102934_RC:i:8547_XC:f:1_000000	102921	102933	12
VIRSorter_utg000113l_segment0_LN:i:63360_RC:i:5677_XC:f:1_000000	0	28007	28007
VIRSorter_utg000113l_segment0_LN:i:63360_RC:i:5677_XC:f:1_000000	39121	63359	24238
VIRSorter_utg000138l_segment0_LN:i:34090_RC:i:6393_XC:f:1_000000	0	398	398
VIRSorter_utg000138l_segment0_LN:i:34090_RC:i:6393_XC:f:1_000000	12316	14952	2636
VIRSorter_utg000138l_segment0_LN:i:34090_RC:i:6393_XC:f:1_000000	34085	34089	4
VIRSorter_utg000140l_segment0_LN:i:30640_RC:i:2151_XC:f:1_000000	0	15	15
VIRSorter_utg000140l_segment0_LN:i:30640_RC:i:2151_XC:f:1_000000	26222	29991	3769
VIRSorter_utg000140l_segment0_LN:i:30640_RC:i:2151_XC:f:1_000000	30538	30639	101
VIRSorter_utg000151l_segment0_LN:i:20904_RC:i:8641_XC:f:1_000000	0	2819	2819
VIRSorter_utg000151l_segment0_LN:i:20904_RC:i:8641_XC:f:1_000000	3537	8239	4702
VIRSorter_utg000151l_segment0_LN:i:20904_RC:i:8641_XC:f:1_000000	20266	20903	637
VIRSorter_utg000156l_segment0_LN:i:110956_RC:i:7730_XC:f:1_000000	0	132	132
VIRSorter_utg000156l_segment0_LN:i:110956_RC:i:7730_XC:f:1_000000	18806	42735	23929
VIRSorter_utg000156l_segment0_LN:i:110956_RC:i:7730_XC:f:1_000000	75754	79296	3542
VIRSorter_utg000156l_segment0_LN:i:110956_RC:i:7730_XC:f:1_000000	95880	110955	15075
VIRSorter_utg000164l_segment0_LN:i:48027_RC:i:2225_XC:f:1_000000	0	6336	6336
VIRSorter_utg000164l_segment0_LN:i:48027_RC:i:2225_XC:f:1_000000	17205	23034	5829
VIRSorter_utg000164l_segment0_LN:i:48027_RC:i:2225_XC:f:1_000000	23353	34680	11327
VIRSorter_utg000164l_segment0_LN:i:48027_RC:i:2225_XC:f:1_000000	48011	48026	15
VIRSorter_utg000199l_segment0_LN:i:52449_RC:i:1398_XC:f:0_990476	0	991	991
VIRSorter_utg000199l_segment0_LN:i:52449_RC:i:1398_XC:f:0_990476	1157	1268	111
VIRSorter_utg000199l_segment0_LN:i:52449_RC:i:1398_XC:f:0_990476	52445	52448	3
VIRSorter_utg000216l_segment0_LN:i:178810_RC:i:20173_XC:f:1_000000	0	60335	60335
VIRSorter_utg000216l_segment0_LN:i:178810_RC:i:20173_XC:f:1_000000	105925	178809	72884
VIRSorter_utg000297l_segment0_LN:i:40227_RC:i:8491_XC:f:0_975309	0	16312	16312
VIRSorter_utg000297l_segment0_LN:i:40227_RC:i:8491_XC:f:0_975309	27669	40226	12557
VIRSorter_utg000302l_segment0_LN:i:66531_RC:i:9288_XC:f:0_992537	0	17	17
VIRSorter_utg000302l_segment0_LN:i:66531_RC:i:9288_XC:f:0_992537	16094	19281	3187
VIRSorter_utg000302l_segment0_LN:i:66531_RC:i:9288_XC:f:0_992537	19327	24680	5353
VIRSorter_utg000302l_segment0_LN:i:66531_RC:i:9288_XC:f:0_992537	25948	28180	2232
VIRSorter_utg000302l_segment0_LN:i:66531_RC:i:9288_XC:f:0_992537	66424	66530	106
VIRSorter_utg000305l_segment0_LN:i:135605_RC:i:5422_XC:f:1_000000	0	2401	2401
VIRSorter_utg000305l_segment0_LN:i:135605_RC:i:5422_XC:f:1_000000	84298	87998	3700
VIRSorter_utg000305l_segment0_LN:i:135605_RC:i:5422_XC:f:1_000000	102207	109229	7022
VIRSorter_utg000305l_segment0_LN:i:135605_RC:i:5422_XC:f:1_000000	123585	135604	12019
VIRSorter_utg000310l_segment0_LN:i:31103_RC:i:1632_XC:f:0_984127	0	5461	5461
VIRSorter_utg000310l_segment0_LN:i:31103_RC:i:1632_XC:f:0_984127	17774	31102	13328
VIRSorter_utg000314l_segment0_LN:i:62529_RC:i:13225_XC:f:1_000000	0	41678	41678
VIRSorter_utg000314l_segment0_LN:i:62529_RC:i:13225_XC:f:1_000000	52802	62528	9726
VIRSorter_utg000359l_segment0_LN:i:19963_RC:i:7979_XC:f:1_000000	0	3333	3333
VIRSorter_utg000359l_segment0_LN:i:19963_RC:i:7979_XC:f:1_000000	4536	7177	2641
VIRSorter_utg000359l_segment0_LN:i:19963_RC:i:7979_XC:f:1_000000	18817	19962	1145
VIRSorter_utg000368l_segment0_LN:i:12106_RC:i:1143_XC:f:1_000000	0	17	17
VIRSorter_utg000368l_segment0_LN:i:12106_RC:i:1143_XC:f:1_000000	10186	12105	1919
VIRSorter_utg000374l_segment0_LN:i:12243_RC:i:7102_XC:f:1_000000	0	61	61
VIRSorter_utg000374l_segment0_LN:i:12243_RC:i:7102_XC:f:1_000000	9453	12242	2789
VIRSorter_utg000391l_segment0_LN:i:88027_RC:i:4978_XC:f:0_994350	0	12	12
VIRSorter_utg000392l_segment0_LN:i:18467_RC:i:3073_XC:f:1_000000	0	7369	7369
VIRSorter_utg000392l_segment0_LN:i:18467_RC:i:3073_XC:f:1_000000	18145	18466	321
VIRSorter_utg000402l_segment0_LN:i:43222_RC:i:10207_XC:f:1_000000	0	3385	3385
VIRSorter_utg000402l_segment0_LN:i:43222_RC:i:10207_XC:f:1_000000	17763	18368	605
VIRSorter_utg000402l_segment0_LN:i:43222_RC:i:10207_XC:f:1_000000	30110	31346	1236
VIRSorter_utg000402l_segment0_LN:i:43222_RC:i:10207_XC:f:1_000000	40518	43221	2703
VIRSorter_utg000428l_segment0_LN:i:76780_RC:i:2415_XC:f:0_974026	0	41746	41746
VIRSorter_utg000428l_segment0_LN:i:76780_RC:i:2415_XC:f:0_974026	51910	76779	24869
VIRSorter_utg000448l_segment0_LN:i:33219_RC:i:4757_XC:f:1_000000	0	17	17
VIRSorter_utg000448l_segment0_LN:i:33219_RC:i:4757_XC:f:1_000000	3976	9050	5074
VIRSorter_utg000448l_segment0_LN:i:33219_RC:i:4757_XC:f:1_000000	9589	10781	1192
VIRSorter_utg000448l_segment0_LN:i:33219_RC:i:4757_XC:f:1_000000	33207	33218	11
VIRSorter_utg000451l_segment0_LN:i:133363_RC:i:3081_XC:f:0_996255	0	4491	4491
VIRSorter_utg000451l_segment0_LN:i:133363_RC:i:3081_XC:f:0_996255	17097	17830	733
VIRSorter_utg000451l_segment0_LN:i:133363_RC:i:3081_XC:f:0_996255	30438	91003	60565
VIRSorter_utg000451l_segment0_LN:i:133363_RC:i:3081_XC:f:0_996255	118627	118647	20
VIRSorter_utg000451l_segment0_LN:i:133363_RC:i:3081_XC:f:0_996255	118768	133362	14594
VIRSorter_utg000465l_segment0_LN:i:62732_RC:i:3246_XC:f:1_000000	0	13	13
VIRSorter_utg000465l_segment0_LN:i:62732_RC:i:3246_XC:f:1_000000	62725	62731	6
VIRSorter_utg000468l_segment0_LN:i:29480_RC:i:4875_XC:f:1_000000	0	1469	1469
VIRSorter_utg000468l_segment0_LN:i:29480_RC:i:4875_XC:f:1_000000	25604	29479	3875
VIRSorter_utg000471l_segment0_LN:i:29132_RC:i:2922_XC:f:1_000000	0	103	103
VIRSorter_utg000471l_segment0_LN:i:29132_RC:i:2922_XC:f:1_000000	20167	20877	710
VIRSorter_utg000471l_segment0_LN:i:29132_RC:i:2922_XC:f:1_000000	23530	29131	5601
VIRSorter_utg000475l_segment0_LN:i:108170_RC:i:11350_XC:f:1_000000	0	12115	12115
VIRSorter_utg000475l_segment0_LN:i:108170_RC:i:11350_XC:f:1_000000	108111	108169	58
VIRSorter_utg000485l_segment0_LN:i:21100_RC:i:2787_XC:f:1_000000	0	10	10
VIRSorter_utg000485l_segment0_LN:i:21100_RC:i:2787_XC:f:1_000000	17764	21099	3335
VIRSorter_utg000491l_segment0_LN:i:59090_RC:i:18696_XC:f:1_000000	0	16	16
VIRSorter_utg000491l_segment0_LN:i:59090_RC:i:18696_XC:f:1_000000	2183	4187	2004
VIRSorter_utg000491l_segment0_LN:i:59090_RC:i:18696_XC:f:1_000000	46385	48665	2280
VIRSorter_utg000491l_segment0_LN:i:59090_RC:i:18696_XC:f:1_000000	59071	59089	18
VIRSorter_utg000494l_segment0_LN:i:28223_RC:i:41386_XC:f:1_000000	0	237	237
VIRSorter_utg000494l_segment0_LN:i:28223_RC:i:41386_XC:f:1_000000	858	2578	1720
VIRSorter_utg000494l_segment0_LN:i:28223_RC:i:41386_XC:f:1_000000	7386	8861	1475
VIRSorter_utg000494l_segment0_LN:i:28223_RC:i:41386_XC:f:1_000000	28211	28222	11
VIRSorter_utg000521l_segment0_LN:i:15541_RC:i:980_XC:f:1_000000	0	93	93
VIRSorter_utg000521l_segment0_LN:i:15541_RC:i:980_XC:f:1_000000	13517	15540	2023
VIRSorter_utg000536l_segment0_LN:i:38062_RC:i:7736_XC:f:1_000000	0	4	4
VIRSorter_utg000536l_segment0_LN:i:38062_RC:i:7736_XC:f:1_000000	12138	19796	7658
VIRSorter_utg000536l_segment0_LN:i:38062_RC:i:7736_XC:f:1_000000	21023	38061	17038
VIRSorter_utg000545l_segment0_LN:i:37520_RC:i:9105_XC:f:0_986842	0	9641	9641
VIRSorter_utg000545l_segment0_LN:i:37520_RC:i:9105_XC:f:0_986842	36301	37519	1218
VIRSorter_utg000563l_segment0_LN:i:28765_RC:i:3099_XC:f:1_000000	0	1145	1145
VIRSorter_utg000563l_segment0_LN:i:28765_RC:i:3099_XC:f:1_000000	12584	28764	16180
VIRSorter_utg000570l_segment0_LN:i:59885_RC:i:4263_XC:f:0_983333	0	9089	9089
VIRSorter_utg000570l_segment0_LN:i:59885_RC:i:4263_XC:f:0_983333	59881	59884	3
VIRSorter_utg000576l_segment0_LN:i:38116_RC:i:6120_XC:f:1_000000	0	108	108
VIRSorter_utg000576l_segment0_LN:i:38116_RC:i:6120_XC:f:1_000000	11479	11507	28
VIRSorter_utg000576l_segment0_LN:i:38116_RC:i:6120_XC:f:1_000000	32355	36981	4626
VIRSorter_utg000576l_segment0_LN:i:38116_RC:i:6120_XC:f:1_000000	37121	38115	994
VIRSorter_utg000581l_segment0_LN:i:18135_RC:i:1337_XC:f:1_000000	0	232	232
VIRSorter_utg000581l_segment0_LN:i:18135_RC:i:1337_XC:f:1_000000	13335	18134	4799
VIRSorter_utg000608l_segment0_LN:i:47232_RC:i:3723_XC:f:1_000000	0	2915	2915
VIRSorter_utg000608l_segment0_LN:i:47232_RC:i:3723_XC:f:1_000000	21201	47231	26030
VIRSorter_utg000618l_segment0_LN:i:85190_RC:i:15781_XC:f:1_000000	0	118	118
VIRSorter_utg000618l_segment0_LN:i:85190_RC:i:15781_XC:f:1_000000	83456	84367	911
VIRSorter_utg000618l_segment0_LN:i:85190_RC:i:15781_XC:f:1_000000	84899	85189	290
VIRSorter_utg000637l_segment0_LN:i:90675_RC:i:4619_XC:f:1_000000	0	30030	30030
VIRSorter_utg000637l_segment0_LN:i:90675_RC:i:4619_XC:f:1_000000	84587	90674	6087
VIRSorter_utg000640l_segment0_LN:i:53694_RC:i:8124_XC:f:0_990741	0	11768	11768
VIRSorter_utg000640l_segment0_LN:i:53694_RC:i:8124_XC:f:0_990741	30106	39343	9237
VIRSorter_utg000640l_segment0_LN:i:53694_RC:i:8124_XC:f:0_990741	49626	49713	87
VIRSorter_utg000640l_segment0_LN:i:53694_RC:i:8124_XC:f:0_990741	53657	53693	36
VIRSorter_utg000650l_segment0_LN:i:27553_RC:i:5336_XC:f:1_000000	11111	27552	16441
VIRSorter_utg000652l_segment0_LN:i:52946_RC:i:2069_XC:f:1_000000	0	3181	3181
VIRSorter_utg000652l_segment0_LN:i:52946_RC:i:2069_XC:f:1_000000	20703	27564	6861
VIRSorter_utg000652l_segment0_LN:i:52946_RC:i:2069_XC:f:1_000000	48085	49582	1497
VIRSorter_utg000652l_segment0_LN:i:52946_RC:i:2069_XC:f:1_000000	52825	52945	120
VIRSorter_utg000659l_segment0_LN:i:36133_RC:i:3568_XC:f:1_000000	0	14	14
VIRSorter_utg000659l_segment0_LN:i:36133_RC:i:3568_XC:f:1_000000	3037	25574	22537
VIRSorter_utg000662l_segment0_LN:i:59491_RC:i:2319_XC:f:0_991597	0	16713	16713
VIRSorter_utg000662l_segment0_LN:i:59491_RC:i:2319_XC:f:0_991597	31610	36717	5107
VIRSorter_utg000662l_segment0_LN:i:59491_RC:i:2319_XC:f:0_991597	56228	59490	3262
VIRSorter_utg000675l_segment0_LN:i:47211_RC:i:93355_XC:f:1_000000	0	84	84
VIRSorter_utg000675l_segment0_LN:i:47211_RC:i:93355_XC:f:1_000000	47204	47210	6
VIRSorter_utg000716l_segment0_LN:i:58031_RC:i:2136_XC:f:0_991453	0	403	403
VIRSorter_utg000716l_segment0_LN:i:58031_RC:i:2136_XC:f:0_991453	33865	38682	4817
VIRSorter_utg000716l_segment0_LN:i:58031_RC:i:2136_XC:f:0_991453	58003	58030	27
VIRSorter_utg000730l_segment0_LN:i:53876_RC:i:2173_XC:f:1_000000	0	2976	2976
VIRSorter_utg000730l_segment0_LN:i:53876_RC:i:2173_XC:f:1_000000	26582	42811	16229
VIRSorter_utg000730l_segment0_LN:i:53876_RC:i:2173_XC:f:1_000000	53874	53875	1
VIRSorter_utg000753l_segment0_LN:i:80712_RC:i:6212_XC:f:0_993827	0	26815	26815
VIRSorter_utg000753l_segment0_LN:i:80712_RC:i:6212_XC:f:0_993827	52343	80711	28368
VIRSorter_utg000780l_segment0_LN:i:81321_RC:i:3692_XC:f:1_000000	0	11057	11057
VIRSorter_utg000780l_segment0_LN:i:81321_RC:i:3692_XC:f:1_000000	11771	18263	6492
VIRSorter_utg000780l_segment0_LN:i:81321_RC:i:3692_XC:f:1_000000	69915	81320	11405
VIRSorter_utg000792l_segment0_LN:i:87733_RC:i:3457_XC:f:0_994318	0	26198	26198
VIRSorter_utg000792l_segment0_LN:i:87733_RC:i:3457_XC:f:0_994318	39575	66431	26856
VIRSorter_utg000792l_segment0_LN:i:87733_RC:i:3457_XC:f:0_994318	67963	87732	19769
VIRSorter_utg000836l_segment0_LN:i:39016_RC:i:5266_XC:f:1_000000	0	3137	3137
VIRSorter_utg000836l_segment0_LN:i:39016_RC:i:5266_XC:f:1_000000	4105	7557	3452
VIRSorter_utg000836l_segment0_LN:i:39016_RC:i:5266_XC:f:1_000000	22337	23892	1555
VIRSorter_utg000836l_segment0_LN:i:39016_RC:i:5266_XC:f:1_000000	34899	38696	3797
VIRSorter_utg000836l_segment0_LN:i:39016_RC:i:5266_XC:f:1_000000	39007	39015	8
VIRSorter_utg000847l_segment0_LN:i:28405_RC:i:1603_XC:f:1_000000	0	221	221
VIRSorter_utg000847l_segment0_LN:i:28405_RC:i:1603_XC:f:1_000000	1747	2410	663
VIRSorter_utg000847l_segment0_LN:i:28405_RC:i:1603_XC:f:1_000000	23931	24760	829
VIRSorter_utg000847l_segment0_LN:i:28405_RC:i:1603_XC:f:1_000000	26177	28404	2227
VIRSorter_utg000855l_segment0_LN:i:18003_RC:i:1744_XC:f:0_972973	0	18	18
VIRSorter_utg000855l_segment0_LN:i:18003_RC:i:1744_XC:f:0_972973	17988	18002	14
VIRSorter_utg000858l_segment0_LN:i:59138_RC:i:9772_XC:f:1_000000	0	14	14
VIRSorter_utg000858l_segment0_LN:i:59138_RC:i:9772_XC:f:1_000000	207	46839	46632
VIRSorter_utg000858l_segment0_LN:i:59138_RC:i:9772_XC:f:1_000000	59123	59137	14
VIRSorter_utg000868l_segment0_LN:i:39559_RC:i:4951_XC:f:1_000000	0	3083	3083
VIRSorter_utg000868l_segment0_LN:i:39559_RC:i:4951_XC:f:1_000000	22894	25894	3000
VIRSorter_utg000868l_segment0_LN:i:39559_RC:i:4951_XC:f:1_000000	28556	30942	2386
VIRSorter_utg000868l_segment0_LN:i:39559_RC:i:4951_XC:f:1_000000	34457	36830	2373
VIRSorter_utg000868l_segment0_LN:i:39559_RC:i:4951_XC:f:1_000000	36902	39558	2656
VIRSorter_utg000905l_segment0_LN:i:104573_RC:i:4046_XC:f:0_976190	0	24969	24969
VIRSorter_utg000905l_segment0_LN:i:104573_RC:i:4046_XC:f:0_976190	69755	104572	34817
VIRSorter_utg000933l_segment0_LN:i:32877_RC:i:4333_XC:f:1_000000	0	13577	13577
VIRSorter_utg000933l_segment0_LN:i:32877_RC:i:4333_XC:f:1_000000	25111	27847	2736
VIRSorter_utg000933l_segment0_LN:i:32877_RC:i:4333_XC:f:1_000000	28471	32876	4405
VIRSorter_utg000939l_segment0_LN:i:77503_RC:i:2109_XC:f:0_993590	0	5890	5890
VIRSorter_utg000939l_segment0_LN:i:77503_RC:i:2109_XC:f:0_993590	26372	77502	51130
VIRSorter_utg000946l_segment0_LN:i:64320_RC:i:4576_XC:f:0_992248	0	5679	5679
VIRSorter_utg000946l_segment0_LN:i:64320_RC:i:4576_XC:f:0_992248	48372	63715	15343
VIRSorter_utg000946l_segment0_LN:i:64320_RC:i:4576_XC:f:0_992248	64283	64319	36
VIRSorter_utg000961l_segment0_LN:i:23859_RC:i:2391_XC:f:0_979167	0	3949	3949
VIRSorter_utg000961l_segment0_LN:i:23859_RC:i:2391_XC:f:0_979167	23840	23858	18
VIRSorter_utg000965l_segment0_LN:i:49615_RC:i:4216_XC:f:0_990000	0	31575	31575
VIRSorter_utg000965l_segment0_LN:i:49615_RC:i:4216_XC:f:0_990000	32377	32938	561
VIRSorter_utg000965l_segment0_LN:i:49615_RC:i:4216_XC:f:0_990000	49432	49614	182
VIRSorter_utg000973l_segment0_LN:i:14281_RC:i:98_XC:f:0_724138	0	3831	3831
VIRSorter_utg000973l_segment0_LN:i:14281_RC:i:98_XC:f:0_724138	13942	14280	338
VIRSorter_utg000999c_segment0_LN:i:50456_RC:i:4332_XC:f:1_000000	0	5262	5262
VIRSorter_utg000999c_segment0_LN:i:50456_RC:i:4332_XC:f:1_000000	35919	50455	14536
VIRSorter_utg001011l_segment0_LN:i:54087_RC:i:1899_XC:f:1_000000	0	7	7
VIRSorter_utg001011l_segment0_LN:i:54087_RC:i:1899_XC:f:1_000000	54077	54086	9
VIRSorter_utg001022l_segment0_LN:i:19597_RC:i:1528_XC:f:1_000000	0	1240	1240
VIRSorter_utg001022l_segment0_LN:i:19597_RC:i:1528_XC:f:1_000000	2287	6277	3990
VIRSorter_utg001022l_segment0_LN:i:19597_RC:i:1528_XC:f:1_000000	16683	19596	2913
VIRSorter_utg001023l_segment0_LN:i:61070_RC:i:2771_XC:f:0_975610	0	37156	37156
VIRSorter_utg001023l_segment0_LN:i:61070_RC:i:2771_XC:f:0_975610	47888	61069	13181
VIRSorter_utg001043l_segment0_LN:i:18393_RC:i:1651_XC:f:1_000000	0	8166	8166
VIRSorter_utg001043l_segment0_LN:i:18393_RC:i:1651_XC:f:1_000000	18381	18392	11
VIRSorter_utg001064l_segment0_LN:i:161899_RC:i:6867_XC:f:0_990741	0	6	6
VIRSorter_utg001064l_segment0_LN:i:161899_RC:i:6867_XC:f:0_990741	8777	11190	2413
VIRSorter_utg001064l_segment0_LN:i:161899_RC:i:6867_XC:f:0_990741	21088	39860	18772
VIRSorter_utg001064l_segment0_LN:i:161899_RC:i:6867_XC:f:0_990741	86214	95039	8825
VIRSorter_utg001064l_segment0_LN:i:161899_RC:i:6867_XC:f:0_990741	120264	138577	18313
VIRSorter_utg001064l_segment0_LN:i:161899_RC:i:6867_XC:f:0_990741	150074	161898	11824
VIRSorter_utg001075l_segment0_LN:i:50206_RC:i:3606_XC:f:0_990099	0	493	493
VIRSorter_utg001075l_segment0_LN:i:50206_RC:i:3606_XC:f:0_990099	37294	43601	6307
VIRSorter_utg001075l_segment0_LN:i:50206_RC:i:3606_XC:f:0_990099	49752	50205	453
VIRSorter_utg001125l_segment0_LN:i:55746_RC:i:3934_XC:f:0_964286	0	3139	3139
VIRSorter_utg001125l_segment0_LN:i:55746_RC:i:3934_XC:f:0_964286	30656	55745	25089
VIRSorter_utg001131l_segment0_LN:i:24335_RC:i:1223_XC:f:0_979592	0	958	958
VIRSorter_utg001131l_segment0_LN:i:24335_RC:i:1223_XC:f:0_979592	1029	1380	351
VIRSorter_utg001131l_segment0_LN:i:24335_RC:i:1223_XC:f:0_979592	20080	20852	772
VIRSorter_utg001131l_segment0_LN:i:24335_RC:i:1223_XC:f:0_979592	24321	24334	13
VIRSorter_utg001143l_segment0_LN:i:30440_RC:i:7107_XC:f:1_000000	0	3	3
VIRSorter_utg001143l_segment0_LN:i:30440_RC:i:7107_XC:f:1_000000	29593	29655	62
VIRSorter_utg001143l_segment0_LN:i:30440_RC:i:7107_XC:f:1_000000	30420	30439	19
VIRSorter_utg001146l_segment0_LN:i:46852_RC:i:1717_XC:f:0_968085	0	515	515
VIRSorter_utg001146l_segment0_LN:i:46852_RC:i:1717_XC:f:0_968085	1600	12894	11294
VIRSorter_utg001146l_segment0_LN:i:46852_RC:i:1717_XC:f:0_968085	14879	18119	3240
VIRSorter_utg001146l_segment0_LN:i:46852_RC:i:1717_XC:f:0_968085	32179	32570	391
VIRSorter_utg001146l_segment0_LN:i:46852_RC:i:1717_XC:f:0_968085	38705	46851	8146
VIRSorter_utg001151l_segment0_LN:i:45146_RC:i:2056_XC:f:1_000000	0	8750	8750
VIRSorter_utg001151l_segment0_LN:i:45146_RC:i:2056_XC:f:1_000000	9394	23681	14287
VIRSorter_utg001151l_segment0_LN:i:45146_RC:i:2056_XC:f:1_000000	42737	45145	2408
VIRSorter_utg001205l_segment0_LN:i:38773_RC:i:3461_XC:f:0_987179	0	13	13
VIRSorter_utg001205l_segment0_LN:i:38773_RC:i:3461_XC:f:0_987179	38770	38772	2
VIRSorter_utg001253l_segment0_LN:i:57276_RC:i:8671_XC:f:1_000000	0	22596	22596
VIRSorter_utg001253l_segment0_LN:i:57276_RC:i:8671_XC:f:1_000000	33437	35577	2140
VIRSorter_utg001253l_segment0_LN:i:57276_RC:i:8671_XC:f:1_000000	57270	57275	5
VIRSorter_utg001255l_segment0_LN:i:152077_RC:i:3026_XC:f:0_970492	0	23	23
VIRSorter_utg001255l_segment0_LN:i:152077_RC:i:3026_XC:f:0_970492	20879	21516	637
VIRSorter_utg001255l_segment0_LN:i:152077_RC:i:3026_XC:f:0_970492	46570	60703	14133
VIRSorter_utg001255l_segment0_LN:i:152077_RC:i:3026_XC:f:0_970492	148698	148706	8
VIRSorter_utg001255l_segment0_LN:i:152077_RC:i:3026_XC:f:0_970492	149763	152076	2313
VIRSorter_utg001284l_segment0_LN:i:91372_RC:i:8189_XC:f:1_000000	0	47	47
VIRSorter_utg001284l_segment0_LN:i:91372_RC:i:8189_XC:f:1_000000	62791	91371	28580
VIRSorter_utg001310l_segment0_LN:i:30237_RC:i:5871_XC:f:1_000000	0	2867	2867
VIRSorter_utg001310l_segment0_LN:i:30237_RC:i:5871_XC:f:1_000000	15142	30236	15094
VIRSorter_utg001441l_segment0_LN:i:32365_RC:i:12434_XC:f:1_000000	0	16751	16751
VIRSorter_utg001441l_segment0_LN:i:32365_RC:i:12434_XC:f:1_000000	31560	32364	804
VIRSorter_utg001450l_segment0_LN:i:25921_RC:i:1729_XC:f:0_980769	0	11752	11752
VIRSorter_utg001450l_segment0_LN:i:25921_RC:i:1729_XC:f:0_980769	23900	25920	2020
VIRSorter_utg001452l_segment0_LN:i:55047_RC:i:1781_XC:f:0_963964	0	135	135
VIRSorter_utg001452l_segment0_LN:i:55047_RC:i:1781_XC:f:0_963964	41140	47021	5881
VIRSorter_utg001452l_segment0_LN:i:55047_RC:i:1781_XC:f:0_963964	54909	55046	137
VIRSorter_utg001486l_segment0_LN:i:94101_RC:i:4153_XC:f:1_000000	0	4979	4979
VIRSorter_utg001486l_segment0_LN:i:94101_RC:i:4153_XC:f:1_000000	5033	5383	350
VIRSorter_utg001486l_segment0_LN:i:94101_RC:i:4153_XC:f:1_000000	78587	94100	15513
VIRSorter_utg001553l_segment0_LN:i:95177_RC:i:4057_XC:f:1_000000	0	15	15
VIRSorter_utg001553l_segment0_LN:i:95177_RC:i:4057_XC:f:1_000000	93035	93140	105
VIRSorter_utg001553l_segment0_LN:i:95177_RC:i:4057_XC:f:1_000000	95164	95176	12
VIRSorter_utg001581l_segment0_LN:i:77194_RC:i:1124_XC:f:0_922581	0	9647	9647
VIRSorter_utg001581l_segment0_LN:i:77194_RC:i:1124_XC:f:0_922581	74483	77193	2710
VIRSorter_utg001588l_segment0_LN:i:95667_RC:i:10672_XC:f:0_994792	0	6215	6215
VIRSorter_utg001588l_segment0_LN:i:95667_RC:i:10672_XC:f:0_994792	43572	95666	52094
VIRSorter_utg001633l_segment0_LN:i:21479_RC:i:1424_XC:f:1_000000	0	1726	1726
VIRSorter_utg001633l_segment0_LN:i:21479_RC:i:1424_XC:f:1_000000	15372	16964	1592
VIRSorter_utg001633l_segment0_LN:i:21479_RC:i:1424_XC:f:1_000000	20762	21478	716
VIRSorter_utg001763l_segment0_LN:i:64178_RC:i:1651_XC:f:0_992248	0	27478	27478
VIRSorter_utg001763l_segment0_LN:i:64178_RC:i:1651_XC:f:0_992248	64133	64177	44
VIRSorter_utg001819l_segment0_LN:i:29628_RC:i:614_XC:f:0_966667	0	13628	13628
VIRSorter_utg001819l_segment0_LN:i:29628_RC:i:614_XC:f:0_966667	28544	29627	1083
VIRSorter_utg001846l_segment0_LN:i:41964_RC:i:1469_XC:f:0_988095	0	17	17
VIRSorter_utg001846l_segment0_LN:i:41964_RC:i:1469_XC:f:0_988095	3441	22879	19438
VIRSorter_utg001846l_segment0_LN:i:41964_RC:i:1469_XC:f:0_988095	41953	41963	10
VIRSorter_utg001855l_segment0_LN:i:55653_RC:i:2785_XC:f:0_991071	0	26234	26234
VIRSorter_utg001855l_segment0_LN:i:55653_RC:i:2785_XC:f:0_991071	44276	55652	11376
VIRSorter_utg001862l_segment0_LN:i:33543_RC:i:1207_XC:f:0_970588	0	17	17
VIRSorter_utg001862l_segment0_LN:i:33543_RC:i:1207_XC:f:0_970588	29567	33542	3975
VIRSorter_utg001948l_segment0_LN:i:25004_RC:i:843_XC:f:0_941176	0	13049	13049
VIRSorter_utg001948l_segment0_LN:i:25004_RC:i:843_XC:f:0_941176	24167	25003	836
VIRSorter_utg002011l_segment0_LN:i:25356_RC:i:3692_XC:f:1_000000	0	1200	1200
VIRSorter_utg002011l_segment0_LN:i:25356_RC:i:3692_XC:f:1_000000	14570	17133	2563
VIRSorter_utg002011l_segment0_LN:i:25356_RC:i:3692_XC:f:1_000000	21795	25355	3560
VIRSorter_utg002120l_segment0_LN:i:33460_RC:i:3830_XC:f:1_000000	0	8102	8102
VIRSorter_utg002120l_segment0_LN:i:33460_RC:i:3830_XC:f:1_000000	33028	33459	431
VIRSorter_utg002154l_segment0_LN:i:19314_RC:i:2119_XC:f:0_974359	0	6	6
VIRSorter_utg002154l_segment0_LN:i:19314_RC:i:2119_XC:f:0_974359	15817	18363	2546
VIRSorter_utg002154l_segment0_LN:i:19314_RC:i:2119_XC:f:0_974359	18810	19313	503
VIRSorter_utg002406l_segment0_LN:i:17983_RC:i:1478_XC:f:1_000000	0	5	5
VIRSorter_utg002406l_segment0_LN:i:17983_RC:i:1478_XC:f:1_000000	10565	12634	2069
VIRSorter_utg002406l_segment0_LN:i:17983_RC:i:1478_XC:f:1_000000	13147	17982	4835
VIRSorter_utg002925l_segment0_LN:i:17114_RC:i:520_XC:f:0_971429	0	15	15
VIRSorter_utg002925l_segment0_LN:i:17114_RC:i:520_XC:f:0_971429	16545	17113	568
VIRSorter_utg003333l_segment0_LN:i:22658_RC:i:1151_XC:f:1_000000	0	212	212
VIRSorter_utg003333l_segment0_LN:i:22658_RC:i:1151_XC:f:1_000000	1238	9823	8585
VIRSorter_utg003333l_segment0_LN:i:22658_RC:i:1151_XC:f:1_000000	22479	22657	178
VIRSorter_utg003464l_segment0_LN:i:23799_RC:i:3220_XC:f:1_000000	0	9	9
VIRSorter_utg003464l_segment0_LN:i:23799_RC:i:3220_XC:f:1_000000	23385	23504	119
VIRSorter_utg003464l_segment0_LN:i:23799_RC:i:3220_XC:f:1_000000	23792	23798	6
