# Supplementary material for: Long-read powered viral metagenomics in the oligotrophic Sargasso Sea
Source: Nat Commun. 2024 May 14;15:4089. doi: 10.1038/s41467-024-48300-6 (PMC11094077; doi:10.1038/s41467-024-48300-6)
Supplement: Supplementary file 6 — Source Data file [file 41467_2024_48300_MOESM6_ESM.zip › source_data/rank_abundance_2301.csv]

contig	type_use	total_rm2v	sorted_mapped_f1	long	type	rank
10_AE1712_C14_N14_19_200m_c_NODE_153_length_23702_cov_16.526265	short	2289.005696			abundant_in_s_only	1467
10_AE1712_C14_N14_19_200m_c_NODE_171_length_22661_cov_7.222237	short	1586.506518			abundant_in_s_only	1585
10_AE1712_C14_N14_19_200m_c_NODE_211_length_20540_cov_11.841470	short	1699.433596			abundant_in_s_only	1568
10_AE1712_C14_N14_19_200m_c_NODE_248_length_19120_cov_9.589455	short	2678.586643			abundant_in_s_only	1396
10_AE1712_C14_N14_19_200m_c_NODE_331_length_16242_cov_9.636127	short	6766.701156			abundant_in_s_only	792
10_AE1712_C14_N14_19_200m_c_NODE_408_length_14633_cov_8.256183	short	2567.473815			abundant_in_s_only	1414
10_AE1712_C14_N14_19_200m_c_NODE_454_length_13696_cov_6.200308	short	1832.641762			abundant_in_s_only	1550
10_AE1712_C14_N14_19_200m_c_NODE_549_length_12573_cov_6.650368	short	3584.390897			abundant_in_s_only	1242
10_AE1712_C14_N14_19_200m_c_NODE_589_length_12055_cov_7.205460	short	1853.750274			abundant_in_s_only	1544
10_AE1712_C14_N14_19_200m_c_NODE_634_length_11734_cov_4.609762	short	1079.5644			abundant_in_s_only	1666
10_AE1712_C14_N14_19_200m_c_NODE_675_length_11417_cov_7.423633	short	2179.525977			abundant_in_s_only	1479
10_AE1712_C14_N14_19_200m_c_NODE_705_length_11084_cov_7.051967	short	1951.140589			abundant_in_s_only	1524
10_AE1712_C14_N14_19_200m_c_NODE_751_length_10707_cov_6.530762	short	1275.533624			abundant_in_s_only	1636
10_AE1712_C14_N14_19_200m_c_NODE_821_length_10114_cov_10.913420	short	3833.273385			abundant_in_s_only	1193
11_AE1712_C16_N1_7_80m_c_NODE_2_length_48652_cov_320.387277	short	3581933.456			abundant_in_s_only	1
12_AE1712_C16_N8_14_200m_c_NODE_140_length_42613_cov_10.241913	short	7823.690102			abundant_in_s_only	700
12_AE1712_C16_N8_14_200m_c_NODE_186_length_37288_cov_11.288033	short	2264.5869			abundant_in_s_only	1469
12_AE1712_C16_N8_14_200m_c_NODE_209_length_35600_cov_15.709484	short	3734.47098			abundant_in_s_only	1216
12_AE1712_C16_N8_14_200m_c_NODE_389_length_26652_cov_9.157705	short	2072.155687			abundant_in_s_only	1502
12_AE1712_C16_N8_14_200m_c_NODE_416_length_25596_cov_13.438693	short	2222.836466			abundant_in_s_only	1473
12_AE1712_C16_N8_14_200m_c_NODE_490_length_22806_cov_8.829601	short	1882.16075			abundant_in_s_only	1538
12_AE1712_C16_N8_14_200m_c_NODE_721_length_18012_cov_10.805353	short	1470.339107			abundant_in_s_only	1602
12_AE1712_C16_N8_14_200m_c_NODE_800_length_17091_cov_11.815093	short	5180.234051			abundant_in_s_only	983
12_AE1712_C16_N8_14_200m_c_NODE_897_length_16078_cov_12.878820	short	2214.694246			abundant_in_s_only	1474
12_AE1712_C16_N8_14_200m_c_NODE_1066_length_14408_cov_11.841602	short	3001.294929			abundant_in_s_only	1354
12_AE1712_C16_N8_14_200m_c_NODE_1093_length_14263_cov_10.344777	short	6364.918946			abundant_in_s_only	830
12_AE1712_C16_N8_14_200m_c_NODE_1207_length_13437_cov_8.138249	short	6134.442144			abundant_in_s_only	862
12_AE1712_C16_N8_14_200m_c_NODE_1367_length_12551_cov_8.787077	short	4815.757984			abundant_in_s_only	1026
12_AE1712_C16_N8_14_200m_c_NODE_1380_length_12499_cov_7.644904	short	2451.618739			abundant_in_s_only	1435
12_AE1712_C16_N8_14_200m_c_NODE_1481_length_11949_cov_7.269794	short	1916.102135			abundant_in_s_only	1533
12_AE1712_C16_N8_14_200m_c_NODE_1587_length_11478_cov_10.894746	short	3834.31678			abundant_in_s_only	1192
12_AE1712_C16_N8_14_200m_c_NODE_1597_length_11452_cov_7.843604	short	4546.575983			abundant_in_s_only	1068
12_AE1712_C16_N8_14_200m_c_NODE_1640_length_11271_cov_11.636412	short	2715.039231			abundant_in_s_only	1390
12_AE1712_C16_N8_14_200m_c_NODE_1689_length_11012_cov_11.297851	short	1516.60414			abundant_in_s_only	1596
12_AE1712_C16_N8_14_200m_c_NODE_1692_length_11009_cov_8.087907	short	3267.787618			abundant_in_s_only	1304
12_AE1712_C16_N8_14_200m_c_NODE_1883_length_10366_cov_7.723880	short	943.5691394			abundant_in_s_only	1704
12_AE1712_C16_N8_14_200m_c_NODE_1901_length_10301_cov_7.388498	short	4913.166577			abundant_in_s_only	1013
1_AE1712_C3_N1_7_80m_c_NODE_1_length_68096_cov_84.296961	short	105389.8895	5473.985672	l_abundant	abundant_in_sl	24
2_AE1712_C3_N8_14_200m_c_NODE_92_length_45344_cov_30.493185	short	12053.88793			abundant_in_s_only	455
2_AE1712_C3_N8_14_200m_c_NODE_758_length_16221_cov_7.566836	short	2084.043926			abundant_in_s_only	1499
2_AE1712_C3_N8_14_200m_c_NODE_1071_length_13409_cov_8.661191	short	2080.11515			abundant_in_s_only	1500
2_AE1712_C3_N8_14_200m_c_NODE_1454_length_11155_cov_7.723957	short	4735.814456			abundant_in_s_only	1045
2_AE1712_C3_N8_14_200m_c_NODE_1548_length_10773_cov_7.837416	short	1558.196536			abundant_in_s_only	1588
2_AE1712_C3_N8_14_200m_c_NODE_1570_length_10710_cov_4.732719	short	2488.780155			abundant_in_s_only	1427
2_AE1712_C3_N8_14_200m_c_NODE_1616_length_10512_cov_7.541543	short	3793.363439			abundant_in_s_only	1198
3_AE1712_C6_N1_7_80m_c_NODE_19_length_41768_cov_15.297978	short	2056.89151			abundant_in_s_only	1505
3_AE1712_C6_N1_7_80m_c_NODE_25_length_36430_cov_13.631062	short	1362.125539			abundant_in_s_only	1625
3_AE1712_C6_N1_7_80m_c_NODE_99_length_21711_cov_24.897476	short	12892.16276			abundant_in_s_only	424
3_AE1712_C6_N1_7_80m_c_NODE_122_length_20198_cov_15.335620	short	2004.464088			abundant_in_s_only	1513
3_AE1712_C6_N1_7_80m_c_NODE_180_length_16944_cov_17.099247	short	2369.229425			abundant_in_s_only	1453
3_AE1712_C6_N1_7_80m_c_NODE_237_length_15031_cov_8.880634	short	975.0801601			abundant_in_s_only	1696
3_AE1712_C6_N1_7_80m_c_NODE_269_length_14152_cov_34.314956	short	11499.20891			abundant_in_s_only	482
3_AE1712_C6_N1_7_80m_c_NODE_320_length_13165_cov_17.017726	short	2326.14577			abundant_in_s_only	1461
3_AE1712_C6_N1_7_80m_c_NODE_326_length_12952_cov_7.795495	short	9066.139791	474.2831082	l_abundant	abundant_in_sl	609
3_AE1712_C6_N1_7_80m_c_NODE_338_length_12710_cov_18.722869	short	2160.292418			abundant_in_s_only	1484
3_AE1712_C6_N1_7_80m_c_NODE_381_length_11960_cov_7.038122	short	2124.391553			abundant_in_s_only	1490
3_AE1712_C6_N1_7_80m_c_NODE_396_length_11764_cov_13.912724	short	16130.48611	450.3465839	l_abundant	abundant_in_sl	340
3_AE1712_C6_N1_7_80m_c_NODE_401_length_11720_cov_32.667783	short	6515.685713			abundant_in_s_only	814
3_AE1712_C6_N1_7_80m_c_NODE_406_length_11684_cov_7.217197	short	1113.783417			abundant_in_s_only	1659
3_AE1712_C6_N1_7_80m_c_NODE_430_length_11386_cov_36.935980	short	13123.46006			abundant_in_s_only	417
3_AE1712_C6_N1_7_80m_c_NODE_436_length_11333_cov_7.349680	short	563.9935637			abundant_in_s_only	1801
3_AE1712_C6_N1_7_80m_c_NODE_444_length_11259_cov_7.275532	short	1980.113829			abundant_in_s_only	1517
3_AE1712_C6_N1_7_80m_c_NODE_497_length_10635_cov_9.454158	short	4183.011585			abundant_in_s_only	1130
3_AE1712_C6_N1_7_80m_c_NODE_500_length_10594_cov_7.508320	short	814.7976922			abundant_in_s_only	1733
3_AE1712_C6_N1_7_80m_c_NODE_502_length_10556_cov_11.285142	short	4841.061685			abundant_in_s_only	1021
3_AE1712_C6_N1_7_80m_c_NODE_507_length_10512_cov_10.549209	short	1658.6002			abundant_in_s_only	1579
3_AE1712_C6_N1_7_80m_c_NODE_521_length_10339_cov_7.326447	short	1057.473531			abundant_in_s_only	1672
3_AE1712_C6_N1_7_80m_c_NODE_530_length_10267_cov_8.749362	short	667.3071449			abundant_in_s_only	1772
3_AE1712_C6_N1_7_80m_c_NODE_1552_length_6041_cov_19.246814	short	1685.871999			abundant_in_s_only	1574
3_AE1712_C6_N1_7_80m_c_NODE_18754_length_1952_cov_2.841067	short	13893.04829			abundant_in_s_only	396
5_AE1712_C8_N7_12_80m_c_NODE_27_length_13982_cov_8.628623	short	16180.66113			abundant_in_s_only	336
6_AE1712_C8_N19_24_200m_c_NODE_167_length_26786_cov_10.060616	short	14897.51616	364.8832776	l_abundant	abundant_in_sl	368
6_AE1712_C8_N19_24_200m_c_NODE_173_length_26315_cov_12.176462	short	4821.977325			abundant_in_s_only	1024
6_AE1712_C8_N19_24_200m_c_NODE_232_length_22590_cov_41.400657	short	8987.265709			abundant_in_s_only	612
6_AE1712_C8_N19_24_200m_c_NODE_239_length_21911_cov_9.758679	short	25384.78005	607.9877173	l_abundant	abundant_in_sl	200
6_AE1712_C8_N19_24_200m_c_NODE_280_length_19926_cov_8.511109	short	2736.464141			abundant_in_s_only	1387
6_AE1712_C8_N19_24_200m_c_NODE_288_length_19177_cov_11.306754	short	3175.125941			abundant_in_s_only	1321
6_AE1712_C8_N19_24_200m_c_NODE_337_length_17577_cov_10.005886	short	2810.973051			abundant_in_s_only	1377
6_AE1712_C8_N19_24_200m_c_NODE_412_length_15329_cov_6.633687	short	2164.328035			abundant_in_s_only	1482
6_AE1712_C8_N19_24_200m_c_NODE_571_length_12589_cov_6.160246	short	1671.178067			abundant_in_s_only	1576
6_AE1712_C8_N19_24_200m_c_NODE_612_length_12089_cov_5.194139	short	1961.594333			abundant_in_s_only	1522
6_AE1712_C8_N19_24_200m_c_NODE_819_length_10335_cov_8.289628	short	2488.197474			abundant_in_s_only	1428
6_AE1712_C8_N19_24_200m_c_NODE_836_length_10134_cov_5.096947	short	4243.658218			abundant_in_s_only	1120
6_AE1712_C8_N19_24_200m_c_NODE_852_length_10040_cov_7.483890	short	2097.658125			abundant_in_s_only	1496
6_AE1712_C8_N19_24_200m_c_NODE_855_length_10028_cov_6.238368	short	1175.791011			abundant_in_s_only	1646
8_AE1712_C11_N8_14_200m_c_NODE_37_length_63705_cov_23.012620	short	6193.671468			abundant_in_s_only	852
8_AE1712_C11_N8_14_200m_c_NODE_61_length_50817_cov_48.137505	short	26453.13038			abundant_in_s_only	188
8_AE1712_C11_N8_14_200m_c_NODE_99_length_39374_cov_19.402575	short	13039.77929			abundant_in_s_only	420
8_AE1712_C11_N8_14_200m_c_NODE_252_length_23349_cov_9.326358	short	2325.315657			abundant_in_s_only	1462
8_AE1712_C11_N8_14_200m_c_NODE_260_length_22961_cov_18.324331	short	5219.655788			abundant_in_s_only	975
8_AE1712_C11_N8_14_200m_c_NODE_534_length_16245_cov_6.637865	short	4457.609019			abundant_in_s_only	1088
8_AE1712_C11_N8_14_200m_c_NODE_632_length_14653_cov_6.940862	short	1845.952593			abundant_in_s_only	1546
8_AE1712_C11_N8_14_200m_c_NODE_797_length_13133_cov_7.301930	short	5263.353984			abundant_in_s_only	965
8_AE1712_C11_N8_14_200m_c_NODE_854_length_12725_cov_8.721300	short	3024.853302			abundant_in_s_only	1348
8_AE1712_C11_N8_14_200m_c_NODE_913_length_12243_cov_5.179352	short	872.2638783			abundant_in_s_only	1719
8_AE1712_C11_N8_14_200m_c_NODE_920_length_12188_cov_6.520271	short	1043.588683			abundant_in_s_only	1681
8_AE1712_C11_N8_14_200m_c_NODE_989_length_11741_cov_12.775206	short	7833.311573			abundant_in_s_only	699
8_AE1712_C11_N8_14_200m_c_NODE_1029_length_11435_cov_8.309297	short	1872.158468			abundant_in_s_only	1541
8_AE1712_C11_N8_14_200m_c_NODE_1177_length_10621_cov_7.272477	short	1719.659824			abundant_in_s_only	1565
8_AE1712_C11_N8_14_200m_c_NODE_1251_length_10310_cov_9.577739	short	2707.464098			abundant_in_s_only	1392
9_AE1712_C14_N3_8_80m_c_NODE_11_length_36452_cov_489.230296	short	103390.5052			abundant_in_s_only	26
9_AE1712_C14_N3_8_80m_c_NODE_22_length_31270_cov_13.890424	short	1706.909097	401.3970999	l_abundant	abundant_in_sl	1567
9_AE1712_C14_N3_8_80m_c_NODE_26_length_29432_cov_29.700698	short	4538.448405			abundant_in_s_only	1069
9_AE1712_C14_N3_8_80m_c_NODE_58_length_20574_cov_13.049568	short	2238.939577			abundant_in_s_only	1471
9_AE1712_C14_N3_8_80m_c_NODE_72_length_17888_cov_16.032059	short	2866.906377			abundant_in_s_only	1369
9_AE1712_C14_N3_8_80m_c_NODE_76_length_17740_cov_15.051747	short	11963.72531	303.3848228	l_abundant	abundant_in_sl	461
9_AE1712_C14_N3_8_80m_c_NODE_148_length_12859_cov_9.605774	short	804.5942157			abundant_in_s_only	1736
9_AE1712_C14_N3_8_80m_c_NODE_154_length_12682_cov_14.065133	short	2404.894056			abundant_in_s_only	1446
9_AE1712_C14_N3_8_80m_c_NODE_177_length_12023_cov_11.021597	short	1934.356119			abundant_in_s_only	1527
9_AE1712_C14_N3_8_80m_c_NODE_180_length_11912_cov_15.029742	short	10048.67092			abundant_in_s_only	551
9_AE1712_C14_N3_8_80m_c_NODE_195_length_11487_cov_50.111919	short	20866.48382			abundant_in_s_only	246
9_AE1712_C14_N3_8_80m_c_NODE_208_length_11173_cov_6.964672	short	15504.81316			abundant_in_s_only	355
10_AE1712_C14_N14_19_200m_v_NODE_10_length_431711_cov_30.724378	short	3909.005368			abundant_in_s_only	1180
10_AE1712_C14_N14_19_200m_v_NODE_17_length_329826_cov_46.577582	short	10723.61607			abundant_in_s_only	521
10_AE1712_C14_N14_19_200m_v_NODE_23_length_289360_cov_29.479731	short	3750.49789			abundant_in_s_only	1212
10_AE1712_C14_N14_19_200m_v_NODE_99_length_97574_cov_79.591177	short	25975.13144			abundant_in_s_only	193
10_AE1712_C14_N14_19_200m_v_NODE_100_length_97471_cov_30.404891	short	3890.350951			abundant_in_s_only	1182
10_AE1712_C14_N14_19_200m_v_NODE_105_length_93582_cov_14.308711	short	4932.311608			abundant_in_s_only	1011
10_AE1712_C14_N14_19_200m_v_NODE_112_length_88333_cov_15.154698	short	5857.965191	381.73799	l_abundant	abundant_in_sl	890
10_AE1712_C14_N14_19_200m_v_NODE_132_length_76639_cov_10.774170	short	3723.520212			abundant_in_s_only	1218
10_AE1712_C14_N14_19_200m_v_NODE_146_length_67950_cov_12.402737	short	11589.33542	2124.033687	l_abundant	abundant_in_sl	476
10_AE1712_C14_N14_19_200m_v_NODE_148_length_65995_cov_39.562972	short	11954.97544	224.6634015	l_abundant	abundant_in_sl	462
10_AE1712_C14_N14_19_200m_v_NODE_149_length_65317_cov_16.384641	short	7998.310699			abundant_in_s_only	685
10_AE1712_C14_N14_19_200m_v_NODE_150_length_64917_cov_27.729596	short	10499.53284			abundant_in_s_only	527
10_AE1712_C14_N14_19_200m_v_NODE_154_length_63503_cov_29.169142	short	8559.043485			abundant_in_s_only	643
10_AE1712_C14_N14_19_200m_v_NODE_174_length_56025_cov_20.882570	short	7278.044595	447.0322959	l_abundant	abundant_in_sl	748
10_AE1712_C14_N14_19_200m_v_NODE_175_length_55942_cov_39.635693	short	27006.98138	847.7212146	l_abundant	abundant_in_sl	182
10_AE1712_C14_N14_19_200m_v_NODE_177_length_55730_cov_174.157709	short	85772.1023	2228.249631	l_abundant	abundant_in_sl	32
10_AE1712_C14_N14_19_200m_v_NODE_178_length_55606_cov_20.537899	short	8117.553466	376.5541036	l_abundant	abundant_in_sl	672
10_AE1712_C14_N14_19_200m_v_NODE_184_length_53214_cov_14.861170	short	3602.075613			abundant_in_s_only	1241
10_AE1712_C14_N14_19_200m_v_NODE_185_length_53146_cov_17.322618	short	1749.622824			abundant_in_s_only	1562
10_AE1712_C14_N14_19_200m_v_NODE_187_length_52172_cov_43.648392	short	74984.97417	2926.148033	l_abundant	abundant_in_sl	48
10_AE1712_C14_N14_19_200m_v_NODE_190_length_52131_cov_10.792235	short	4324.829657			abundant_in_s_only	1108
10_AE1712_C14_N14_19_200m_v_NODE_200_length_49702_cov_15.787829	short	4691.047467			abundant_in_s_only	1050
10_AE1712_C14_N14_19_200m_v_NODE_203_length_49423_cov_23.367770	short	9796.274183			abundant_in_s_only	563
10_AE1712_C14_N14_19_200m_v_NODE_209_length_47907_cov_27.186117	short	10713.12194			abundant_in_s_only	522
10_AE1712_C14_N14_19_200m_v_NODE_211_length_47570_cov_19.875834	short	5165.071849	237.4956447	l_abundant	abundant_in_sl	985
10_AE1712_C14_N14_19_200m_v_NODE_213_length_47530_cov_20.372579	short	6800.861098			abundant_in_s_only	786
10_AE1712_C14_N14_19_200m_v_NODE_215_length_47070_cov_12.640074	short	3692.935518	661.4978882	l_abundant	abundant_in_sl	1224
10_AE1712_C14_N14_19_200m_v_NODE_216_length_46744_cov_16.945058	short	5484.204546	175.3739905	l_abundant	abundant_in_sl	937
10_AE1712_C14_N14_19_200m_v_NODE_219_length_46573_cov_47.098224	short	11389.59011	690.3633536	l_abundant	abundant_in_sl	489
10_AE1712_C14_N14_19_200m_v_NODE_221_length_46074_cov_10.293584	short	3895.043251			abundant_in_s_only	1181
10_AE1712_C14_N14_19_200m_v_NODE_223_length_45738_cov_28.100874	short	8725.769593	234.8328834	l_abundant	abundant_in_sl	630
10_AE1712_C14_N14_19_200m_v_NODE_230_length_44793_cov_48.710216	short	18914.70843	2821.847107	l_abundant	abundant_in_sl	276
10_AE1712_C14_N14_19_200m_v_NODE_232_length_44648_cov_14.041776	short	9427.243615	3008.438687	l_abundant	abundant_in_sl	589
10_AE1712_C14_N14_19_200m_v_NODE_234_length_44324_cov_16.061066	short	5162.093846	585.4958826	l_abundant	abundant_in_sl	986
10_AE1712_C14_N14_19_200m_v_NODE_235_length_44146_cov_13.093308	short	2878.697709			abundant_in_s_only	1366
10_AE1712_C14_N14_19_200m_v_NODE_240_length_43312_cov_11.978628	short	4907.757561			abundant_in_s_only	1014
10_AE1712_C14_N14_19_200m_v_NODE_241_length_43019_cov_9.532299	short	3956.775118			abundant_in_s_only	1169
10_AE1712_C14_N14_19_200m_v_NODE_242_length_42763_cov_13.525699	short	4460.545645	564.1371379	l_abundant	abundant_in_sl	1086
10_AE1712_C14_N14_19_200m_v_NODE_244_length_42491_cov_19.249635	short	8047.921294	445.7575697	l_abundant	abundant_in_sl	682
10_AE1712_C14_N14_19_200m_v_NODE_245_length_42300_cov_35.812969	short	9220.695001			abundant_in_s_only	602
10_AE1712_C14_N14_19_200m_v_NODE_249_length_41447_cov_78.087527	short	20193.50316			abundant_in_s_only	254
10_AE1712_C14_N14_19_200m_v_NODE_252_length_40600_cov_13.711818	short	6052.621732			abundant_in_s_only	866
10_AE1712_C14_N14_19_200m_v_NODE_254_length_40439_cov_37.676379	short	13571.83727			abundant_in_s_only	404
10_AE1712_C14_N14_19_200m_v_NODE_258_length_39809_cov_11.901641	short	5244.092282			abundant_in_s_only	968
10_AE1712_C14_N14_19_200m_v_NODE_261_length_39206_cov_27.113905	short	10369.74055			abundant_in_s_only	533
10_AE1712_C14_N14_19_200m_v_NODE_267_length_38548_cov_11.460659	short	4482.370899			abundant_in_s_only	1083
10_AE1712_C14_N14_19_200m_v_NODE_273_length_37977_cov_29.982216	short	20000.76243			abundant_in_s_only	258
10_AE1712_C14_N14_19_200m_v_NODE_277_length_37461_cov_14.009951	short	4272.312495			abundant_in_s_only	1117
10_AE1712_C14_N14_19_200m_v_NODE_279_length_37159_cov_28.541017	short	12185.00985	396.0149228	l_abundant	abundant_in_sl	449
10_AE1712_C14_N14_19_200m_v_NODE_287_length_36314_cov_196.815548	short	36147.35863	1234.331491	l_abundant	abundant_in_sl	136
10_AE1712_C14_N14_19_200m_v_NODE_289_length_35673_cov_15.169879	short	11239.58531			abundant_in_s_only	495
10_AE1712_C14_N14_19_200m_v_NODE_291_length_35649_cov_14.344035	short	5445.550218	355.1103771	l_abundant	abundant_in_sl	944
10_AE1712_C14_N14_19_200m_v_NODE_292_length_35524_cov_137.201907	short	146711.2503	2753.606767	l_abundant	abundant_in_sl	10
10_AE1712_C14_N14_19_200m_v_NODE_294_length_35486_cov_13.673755	short	5661.308154			abundant_in_s_only	919
10_AE1712_C14_N14_19_200m_v_NODE_296_length_35285_cov_9.247217	short	3197.311091	417.4019948	l_abundant	abundant_in_sl	1316
10_AE1712_C14_N14_19_200m_v_NODE_297_length_35176_cov_10.478646	short	5105.45612			abundant_in_s_only	996
10_AE1712_C14_N14_19_200m_v_NODE_298_length_34978_cov_13.085413	short	5363.107359			abundant_in_s_only	953
10_AE1712_C14_N14_19_200m_v_NODE_299_length_34650_cov_16.730975	short	5999.619119			abundant_in_s_only	872
10_AE1712_C14_N14_19_200m_v_NODE_301_length_34481_cov_16.508691	short	5703.802924			abundant_in_s_only	909
10_AE1712_C14_N14_19_200m_v_NODE_302_length_34448_cov_26.118268	short	7529.740411			abundant_in_s_only	729
10_AE1712_C14_N14_19_200m_v_NODE_305_length_34150_cov_46.622047	short	43068.97359	839.0247495	l_abundant	abundant_in_sl	102
10_AE1712_C14_N14_19_200m_v_NODE_306_length_33817_cov_9.155720	short	3603.047479			abundant_in_s_only	1240
10_AE1712_C14_N14_19_200m_v_NODE_307_length_33744_cov_23.324918	short	5662.151066			abundant_in_s_only	918
10_AE1712_C14_N14_19_200m_v_NODE_308_length_33600_cov_9.665782	short	3263.937747			abundant_in_s_only	1305
10_AE1712_C14_N14_19_200m_v_NODE_310_length_33163_cov_6.940216	short	3242.067667			abundant_in_s_only	1309
10_AE1712_C14_N14_19_200m_v_NODE_313_length_32732_cov_17.414362	short	6780.230009	275.0292479	l_abundant	abundant_in_sl	790
10_AE1712_C14_N14_19_200m_v_NODE_318_length_32220_cov_91.662073	short	15108.94954	297.0961738	l_abundant	abundant_in_sl	366
10_AE1712_C14_N14_19_200m_v_NODE_321_length_32072_cov_16.248226	short	6491.441782			abundant_in_s_only	817
10_AE1712_C14_N14_19_200m_v_NODE_322_length_32070_cov_9.676273	short	4406.575145			abundant_in_s_only	1099
10_AE1712_C14_N14_19_200m_v_NODE_323_length_31949_cov_44.981237	short	17801.44732	442.244991	l_abundant	abundant_in_sl	295
10_AE1712_C14_N14_19_200m_v_NODE_330_length_31523_cov_12.346690	short	4220.126613			abundant_in_s_only	1125
10_AE1712_C14_N14_19_200m_v_NODE_333_length_31278_cov_15.451844	short	6854.436342			abundant_in_s_only	781
10_AE1712_C14_N14_19_200m_v_NODE_343_length_30653_cov_18.916405	short	8842.643112			abundant_in_s_only	621
10_AE1712_C14_N14_19_200m_v_NODE_344_length_30614_cov_14.355765	short	4356.218158			abundant_in_s_only	1106
10_AE1712_C14_N14_19_200m_v_NODE_345_length_30563_cov_38.271403	short	9679.75319			abundant_in_s_only	571
10_AE1712_C14_N14_19_200m_v_NODE_348_length_30149_cov_16.040137	short	7922.308996			abundant_in_s_only	692
10_AE1712_C14_N14_19_200m_v_NODE_356_length_29385_cov_9.629316	short	6991.955656			abundant_in_s_only	773
10_AE1712_C14_N14_19_200m_v_NODE_357_length_29271_cov_16.695211	short	1709.373537			abundant_in_s_only	1566
10_AE1712_C14_N14_19_200m_v_NODE_358_length_29246_cov_17.826322	short	4639.826337			abundant_in_s_only	1056
10_AE1712_C14_N14_19_200m_v_NODE_359_length_29004_cov_18.232378	short	1849.838983			abundant_in_s_only	1545
10_AE1712_C14_N14_19_200m_v_NODE_363_length_28870_cov_9.117042	short	4232.099916			abundant_in_s_only	1123
10_AE1712_C14_N14_19_200m_v_NODE_365_length_28843_cov_11.935375	short	14355.16986			abundant_in_s_only	384
10_AE1712_C14_N14_19_200m_v_NODE_366_length_28805_cov_12.925647	short	6737.748567			abundant_in_s_only	795
10_AE1712_C14_N14_19_200m_v_NODE_370_length_28122_cov_15.573828	short	5188.843629			abundant_in_s_only	979
10_AE1712_C14_N14_19_200m_v_NODE_376_length_27908_cov_18.725917	short	5107.358593			abundant_in_s_only	994
10_AE1712_C14_N14_19_200m_v_NODE_377_length_27825_cov_11.734143	short	3092.702453			abundant_in_s_only	1334
10_AE1712_C14_N14_19_200m_v_NODE_379_length_27762_cov_7.786708	short	3757.425106			abundant_in_s_only	1209
10_AE1712_C14_N14_19_200m_v_NODE_381_length_27663_cov_8.930653	short	2364.533516			abundant_in_s_only	1454
10_AE1712_C14_N14_19_200m_v_NODE_384_length_27346_cov_17.726649	short	13059.50594	260.9506058	l_abundant	abundant_in_sl	419
10_AE1712_C14_N14_19_200m_v_NODE_386_length_27157_cov_17.401108	short	6209.905179			abundant_in_s_only	849
10_AE1712_C14_N14_19_200m_v_NODE_388_length_27141_cov_14.833025	short	4891.907549			abundant_in_s_only	1016
10_AE1712_C14_N14_19_200m_v_NODE_390_length_26816_cov_102.180897	short	65195.16793	1267.361062	l_abundant	abundant_in_sl	61
10_AE1712_C14_N14_19_200m_v_NODE_391_length_26792_cov_16.022384	short	6987.725012	1520.691638	l_abundant	abundant_in_sl	774
10_AE1712_C14_N14_19_200m_v_NODE_393_length_26763_cov_11.483849	short	3566.317013	198.8289516	l_abundant	abundant_in_sl	1245
10_AE1712_C14_N14_19_200m_v_NODE_394_length_26740_cov_25.796347	short	9301.195414	725.4608135	l_abundant	abundant_in_sl	596
10_AE1712_C14_N14_19_200m_v_NODE_396_length_26362_cov_13.585353	short	6058.353678	536.5747259	l_abundant	abundant_in_sl	864
10_AE1712_C14_N14_19_200m_v_NODE_397_length_26292_cov_11.239939	short	7296.913651			abundant_in_s_only	742
10_AE1712_C14_N14_19_200m_v_NODE_398_length_26252_cov_20.400688	short	6034.302056			abundant_in_s_only	868
10_AE1712_C14_N14_19_200m_v_NODE_400_length_26118_cov_7.948696	short	2604.154288			abundant_in_s_only	1408
10_AE1712_C14_N14_19_200m_v_NODE_402_length_25958_cov_16.457363	short	5513.142599	311.4297612	l_abundant	abundant_in_sl	934
10_AE1712_C14_N14_19_200m_v_NODE_403_length_25958_cov_10.704571	short	13747.00621	658.381891	l_abundant	abundant_in_sl	401
10_AE1712_C14_N14_19_200m_v_NODE_404_length_25922_cov_21.576785	short	8855.06397			abundant_in_s_only	620
10_AE1712_C14_N14_19_200m_v_NODE_416_length_25033_cov_11.732129	short	4794.60755	185.9683811	l_abundant	abundant_in_sl	1033
10_AE1712_C14_N14_19_200m_v_NODE_417_length_24823_cov_19.597228	short	8971.716237			abundant_in_s_only	613
10_AE1712_C14_N14_19_200m_v_NODE_419_length_24706_cov_15.271550	short	4751.947871			abundant_in_s_only	1041
10_AE1712_C14_N14_19_200m_v_NODE_420_length_24702_cov_10.170396	short	3188.41446			abundant_in_s_only	1320
10_AE1712_C14_N14_19_200m_v_NODE_421_length_24588_cov_12.015258	short	5868.232301	847.891178	l_abundant	abundant_in_sl	889
10_AE1712_C14_N14_19_200m_v_NODE_422_length_24479_cov_310.367306	short	108115.2031	228.7425251	l_abundant	abundant_in_sl	22
10_AE1712_C14_N14_19_200m_v_NODE_428_length_24224_cov_10.268108	short	4194.94777	192.9085568	l_abundant	abundant_in_sl	1128
10_AE1712_C14_N14_19_200m_v_NODE_429_length_24184_cov_17.276185	short	5934.082031			abundant_in_s_only	879
10_AE1712_C14_N14_19_200m_v_NODE_430_length_24039_cov_8.880978	short	2369.400234			abundant_in_s_only	1452
10_AE1712_C14_N14_19_200m_v_NODE_434_length_23558_cov_28.866062	short	8101.229104			abundant_in_s_only	675
10_AE1712_C14_N14_19_200m_v_NODE_436_length_23294_cov_12.025283	short	2968.014277			abundant_in_s_only	1357
10_AE1712_C14_N14_19_200m_v_NODE_439_length_23136_cov_22.562730	short	8096.318499	629.7430435	l_abundant	abundant_in_sl	677
10_AE1712_C14_N14_19_200m_v_NODE_442_length_23086_cov_11.634578	short	4981.98167	452.414473	l_abundant	abundant_in_sl	1007
10_AE1712_C14_N14_19_200m_v_NODE_443_length_23013_cov_20.948204	short	6246.995431	401.5670633	l_abundant	abundant_in_sl	841
10_AE1712_C14_N14_19_200m_v_NODE_447_length_22878_cov_36.216350	short	15583.92268			abundant_in_s_only	352
10_AE1712_C14_N14_19_200m_v_NODE_448_length_22838_cov_13.370898	short	4585.507097			abundant_in_s_only	1063
10_AE1712_C14_N14_19_200m_v_NODE_451_length_22747_cov_8.162903	short	2192.140618			abundant_in_s_only	1478
10_AE1712_C14_N14_19_200m_v_NODE_453_length_22732_cov_14.634165	short	4647.814617			abundant_in_s_only	1054
10_AE1712_C14_N14_19_200m_v_NODE_454_length_22673_cov_15.860019	short	5122.979226	1143.967571	l_abundant	abundant_in_sl	993
10_AE1712_C14_N14_19_200m_v_NODE_456_length_22572_cov_18.819560	short	7689.785551			abundant_in_s_only	714
10_AE1712_C14_N14_19_200m_v_NODE_457_length_22565_cov_9.738572	short	4119.810871			abundant_in_s_only	1140
10_AE1712_C14_N14_19_200m_v_NODE_458_length_22514_cov_6.303249	short	2958.039114			abundant_in_s_only	1358
10_AE1712_C14_N14_19_200m_v_NODE_461_length_22424_cov_16.522173	short	6700.012584	462.9522091	l_abundant	abundant_in_sl	801
10_AE1712_C14_N14_19_200m_v_NODE_466_length_22297_cov_6.920342	short	2807.622255	253.0756309	l_abundant	abundant_in_sl	1378
10_AE1712_C14_N14_19_200m_v_NODE_467_length_22266_cov_13.175042	short	4537.204443			abundant_in_s_only	1070
10_AE1712_C14_N14_19_200m_v_NODE_469_length_22186_cov_13.108101	short	3992.661308			abundant_in_s_only	1161
10_AE1712_C14_N14_19_200m_v_NODE_476_length_21926_cov_9.840588	short	8070.362569			abundant_in_s_only	680
10_AE1712_C14_N14_19_200m_v_NODE_479_length_21782_cov_9.997144	short	4199.605793			abundant_in_s_only	1127
10_AE1712_C14_N14_19_200m_v_NODE_482_length_21641_cov_8.772306	short	2662.178465			abundant_in_s_only	1400
10_AE1712_C14_N14_19_200m_v_NODE_483_length_21614_cov_17.062869	short	7616.06443			abundant_in_s_only	721
10_AE1712_C14_N14_19_200m_v_NODE_487_length_21399_cov_21.657302	short	6851.502807			abundant_in_s_only	782
10_AE1712_C14_N14_19_200m_v_NODE_488_length_21386_cov_10.525365	short	3988.249104			abundant_in_s_only	1162
10_AE1712_C14_N14_19_200m_v_NODE_495_length_21054_cov_17.762979	short	16478.47509	217.6382441	l_abundant	abundant_in_sl	326
10_AE1712_C14_N14_19_200m_v_NODE_496_length_20996_cov_21.081122	short	7209.31427	308.3137639	l_abundant	abundant_in_sl	758
10_AE1712_C14_N14_19_200m_v_NODE_499_length_20929_cov_17.857184	short	8243.437553			abundant_in_s_only	664
10_AE1712_C14_N14_19_200m_v_NODE_501_length_20885_cov_29.727653	short	3844.53493			abundant_in_s_only	1189
10_AE1712_C14_N14_19_200m_v_NODE_502_length_20786_cov_28.632575	short	11792.91617	460.0061753	l_abundant	abundant_in_sl	466
10_AE1712_C14_N14_19_200m_v_NODE_503_length_20780_cov_17.576873	short	7657.532964			abundant_in_s_only	715
10_AE1712_C14_N14_19_200m_v_NODE_505_length_20749_cov_13.132788	short	4272.996254			abundant_in_s_only	1116
10_AE1712_C14_N14_19_200m_v_NODE_507_length_20707_cov_7.795686	short	1665.810635			abundant_in_s_only	1577
10_AE1712_C14_N14_19_200m_v_NODE_510_length_20574_cov_8.972679	short	2377.746345			abundant_in_s_only	1449
10_AE1712_C14_N14_19_200m_v_NODE_512_length_20521_cov_12.353600	short	4617.965013	443.2364447	l_abundant	abundant_in_sl	1060
10_AE1712_C14_N14_19_200m_v_NODE_515_length_20403_cov_14.751402	short	4607.377988			abundant_in_s_only	1062
10_AE1712_C14_N14_19_200m_v_NODE_516_length_20387_cov_8.564205	short	8903.094079			abundant_in_s_only	618
10_AE1712_C14_N14_19_200m_v_NODE_520_length_20253_cov_23.453013	short	5435.393789	328.0295283	l_abundant	abundant_in_sl	945
10_AE1712_C14_N14_19_200m_v_NODE_525_length_20072_cov_11.390548	short	4167.869062			abundant_in_s_only	1133
10_AE1712_C14_N14_19_200m_v_NODE_527_length_19978_cov_10.479524	short	7294.969497			abundant_in_s_only	744
10_AE1712_C14_N14_19_200m_v_NODE_529_length_19923_cov_11.949259	short	5665.592181	467.2579508	l_abundant	abundant_in_sl	917
10_AE1712_C14_N14_19_200m_v_NODE_530_length_19842_cov_28.963319	short	17291.15113	1556.100698	l_abundant	abundant_in_sl	305
10_AE1712_C14_N14_19_200m_v_NODE_532_length_19727_cov_45.456081	short	27544.76817	390.3778005	l_abundant	abundant_in_sl	179
10_AE1712_C14_N14_19_200m_v_NODE_534_length_19696_cov_33.422346	short	13371.01171			abundant_in_s_only	410
10_AE1712_C14_N14_19_200m_v_NODE_537_length_19614_cov_37.339817	short	12575.29436			abundant_in_s_only	436
10_AE1712_C14_N14_19_200m_v_NODE_541_length_19499_cov_8.427659	short	3374.624403			abundant_in_s_only	1282
10_AE1712_C14_N14_19_200m_v_NODE_542_length_19435_cov_7.191549	short	3112.113314			abundant_in_s_only	1329
10_AE1712_C14_N14_19_200m_v_NODE_550_length_19157_cov_7.954717	short	783.0111338			abundant_in_s_only	1741
10_AE1712_C14_N14_19_200m_v_NODE_552_length_18993_cov_15.958289	short	7401.788634	681.5819068	l_abundant	abundant_in_sl	736
10_AE1712_C14_N14_19_200m_v_NODE_553_length_18968_cov_13.183262	short	3305.644019			abundant_in_s_only	1294
10_AE1712_C14_N14_19_200m_v_NODE_555_length_18934_cov_7.931484	short	2628.250782			abundant_in_s_only	1403
10_AE1712_C14_N14_19_200m_v_NODE_557_length_18886_cov_21.141049	short	11570.13987			abundant_in_s_only	477
10_AE1712_C14_N14_19_200m_v_NODE_559_length_18843_cov_12.304380	short	4027.621933			abundant_in_s_only	1155
10_AE1712_C14_N14_19_200m_v_NODE_560_length_18737_cov_9.481726	short	2159.814994			abundant_in_s_only	1485
10_AE1712_C14_N14_19_200m_v_NODE_562_length_18531_cov_12.836675	short	3204.060289	236.2209185	l_abundant	abundant_in_sl	1315
10_AE1712_C14_N14_19_200m_v_NODE_563_length_18469_cov_7.307525	short	1832.927418			abundant_in_s_only	1549
10_AE1712_C14_N14_19_200m_v_NODE_564_length_18437_cov_11.892157	short	4317.945608			abundant_in_s_only	1110
10_AE1712_C14_N14_19_200m_v_NODE_565_length_18424_cov_9.894370	short	2992.029315			abundant_in_s_only	1355
10_AE1712_C14_N14_19_200m_v_NODE_569_length_18387_cov_12.313708	short	6367.832543			abundant_in_s_only	829
10_AE1712_C14_N14_19_200m_v_NODE_572_length_18307_cov_26.595283	short	7341.695046	1126.06475	l_abundant	abundant_in_sl	740
10_AE1712_C14_N14_19_200m_v_NODE_573_length_18295_cov_8.932320	short	2481.179878			abundant_in_s_only	1430
10_AE1712_C14_N14_19_200m_v_NODE_574_length_18259_cov_53.392256	short	22649.4499			abundant_in_s_only	225
10_AE1712_C14_N14_19_200m_v_NODE_580_length_18072_cov_11.682634	short	3235.005943			abundant_in_s_only	1311
10_AE1712_C14_N14_19_200m_v_NODE_581_length_18069_cov_35.186249	short	11651.81159	442.584918	l_abundant	abundant_in_sl	473
10_AE1712_C14_N14_19_200m_v_NODE_583_length_18033_cov_9.498608	short	3285.913964	300.4104618	l_abundant	abundant_in_sl	1299
10_AE1712_C14_N14_19_200m_v_NODE_586_length_17977_cov_117.011229	short	37707.85409	3922.275698	l_abundant	abundant_in_sl	124
10_AE1712_C14_N14_19_200m_v_NODE_588_length_17948_cov_8.764031	short	3120.715831			abundant_in_s_only	1327
10_AE1712_C14_N14_19_200m_v_NODE_592_length_17821_cov_8.153911	short	3123.621912			abundant_in_s_only	1326
10_AE1712_C14_N14_19_200m_v_NODE_594_length_17800_cov_15.585341	short	5562.452169	516.0657985	l_abundant	abundant_in_sl	932
10_AE1712_C14_N14_19_200m_v_NODE_599_length_17686_cov_11.630246	short	3773.186187			abundant_in_s_only	1204
10_AE1712_C14_N14_19_200m_v_NODE_601_length_17677_cov_42.659886	short	17381.50239	174.2409006	l_abundant	abundant_in_sl	302
10_AE1712_C14_N14_19_200m_v_NODE_602_length_17677_cov_8.560511	short	3922.420341			abundant_in_s_only	1177
10_AE1712_C14_N14_19_200m_v_NODE_603_length_17668_cov_26.584276	short	14351.91249	448.2220403	l_abundant	abundant_in_sl	385
10_AE1712_C14_N14_19_200m_v_NODE_605_length_17633_cov_8.703919	short	2907.854408			abundant_in_s_only	1364
10_AE1712_C14_N14_19_200m_v_NODE_606_length_17606_cov_12.869473	short	5456.902686			abundant_in_s_only	943
10_AE1712_C14_N14_19_200m_v_NODE_607_length_17527_cov_11.643266	short	3606.383329			abundant_in_s_only	1239
10_AE1712_C14_N14_19_200m_v_NODE_608_length_17498_cov_11.902015	short	2054.038534			abundant_in_s_only	1506
10_AE1712_C14_N14_19_200m_v_NODE_609_length_17490_cov_8.368920	short	3550.508801			abundant_in_s_only	1249
10_AE1712_C14_N14_19_200m_v_NODE_613_length_17264_cov_29.513469	short	12206.33949	506.7744613	l_abundant	abundant_in_sl	448
10_AE1712_C14_N14_19_200m_v_NODE_617_length_17238_cov_88.054193	short	12083.31716			abundant_in_s_only	454
10_AE1712_C14_N14_19_200m_v_NODE_618_length_17219_cov_32.164975	short	11839.84166	398.8759748	l_abundant	abundant_in_sl	465
10_AE1712_C14_N14_19_200m_v_NODE_622_length_17122_cov_9.390496	short	4001.302434			abundant_in_s_only	1159
10_AE1712_C14_N14_19_200m_v_NODE_628_length_17014_cov_8.337014	short	1876.019192			abundant_in_s_only	1540
10_AE1712_C14_N14_19_200m_v_NODE_630_length_16995_cov_13.043622	short	3380.751424	1154.78858	l_abundant	abundant_in_sl	1281
10_AE1712_C14_N14_19_200m_v_NODE_633_length_16821_cov_8.804945	short	3222.091829			abundant_in_s_only	1313
10_AE1712_C14_N14_19_200m_v_NODE_634_length_16809_cov_9.388358	short	5059.070973			abundant_in_s_only	1000
10_AE1712_C14_N14_19_200m_v_NODE_636_length_16785_cov_5.948288	short	2722.70419			abundant_in_s_only	1389
10_AE1712_C14_N14_19_200m_v_NODE_638_length_16722_cov_7.459958	short	3654.486918			abundant_in_s_only	1230
10_AE1712_C14_N14_19_200m_v_NODE_643_length_16677_cov_14.079940	short	3790.319305			abundant_in_s_only	1199
10_AE1712_C14_N14_19_200m_v_NODE_644_length_16658_cov_14.674145	short	5591.707657	1207.562242	l_abundant	abundant_in_sl	927
10_AE1712_C14_N14_19_200m_v_NODE_649_length_16596_cov_21.875174	short	9552.152005			abundant_in_s_only	580
10_AE1712_C14_N14_19_200m_v_NODE_650_length_16439_cov_11.107261	short	3935.464602			abundant_in_s_only	1173
10_AE1712_C14_N14_19_200m_v_NODE_651_length_16430_cov_17.937626	short	6433.187517	312.6195056	l_abundant	abundant_in_sl	821
10_AE1712_C14_N14_19_200m_v_NODE_660_length_16159_cov_27.296045	short	6557.024126			abundant_in_s_only	812
10_AE1712_C14_N14_19_200m_v_NODE_663_length_16104_cov_10.424970	short	4044.149654			abundant_in_s_only	1152
10_AE1712_C14_N14_19_200m_v_NODE_664_length_16099_cov_23.323867	short	12604.05596			abundant_in_s_only	435
10_AE1712_C14_N14_19_200m_v_NODE_666_length_16079_cov_11.301775	short	9106.587433			abundant_in_s_only	607
10_AE1712_C14_N14_19_200m_v_NODE_668_length_16021_cov_14.188284	short	4994.001886			abundant_in_s_only	1005
10_AE1712_C14_N14_19_200m_v_NODE_669_length_16006_cov_18.636826	short	4235.263634	311.1748159	l_abundant	abundant_in_sl	1122
10_AE1712_C14_N14_19_200m_v_NODE_671_length_15964_cov_10.540505	short	2867.865667			abundant_in_s_only	1368
10_AE1712_C14_N14_19_200m_v_NODE_674_length_15901_cov_31.539434	short	11978.14134	364.0901146	l_abundant	abundant_in_sl	458
10_AE1712_C14_N14_19_200m_v_NODE_677_length_15872_cov_16.398417	short	6688.467736			abundant_in_s_only	803
10_AE1712_C14_N14_19_200m_v_NODE_679_length_15863_cov_22.507665	short	9517.513688	331.0605438	l_abundant	abundant_in_sl	582
10_AE1712_C14_N14_19_200m_v_NODE_683_length_15829_cov_19.560310	short	6754.727798	848.1744505	l_abundant	abundant_in_sl	793
10_AE1712_C14_N14_19_200m_v_NODE_684_length_15822_cov_20.924802	short	8551.261855			abundant_in_s_only	644
10_AE1712_C14_N14_19_200m_v_NODE_686_length_15776_cov_19.841327	short	5906.103669			abundant_in_s_only	885
10_AE1712_C14_N14_19_200m_v_NODE_690_length_15653_cov_7.480868	short	2511.293242			abundant_in_s_only	1424
10_AE1712_C14_N14_19_200m_v_NODE_691_length_15637_cov_9.350707	short	5275.788177			abundant_in_s_only	961
10_AE1712_C14_N14_19_200m_v_NODE_692_length_15615_cov_5.423092	short	2758.796519			abundant_in_s_only	1383
10_AE1712_C14_N14_19_200m_v_NODE_694_length_15608_cov_8.775546	short	4632.977951			abundant_in_s_only	1059
10_AE1712_C14_N14_19_200m_v_NODE_696_length_15597_cov_12.340206	short	5474.396729			abundant_in_s_only	938
10_AE1712_C14_N14_19_200m_v_NODE_698_length_15504_cov_28.638815	short	5212.385316			abundant_in_s_only	976
10_AE1712_C14_N14_19_200m_v_NODE_699_length_15471_cov_11.900351	short	5370.271977			abundant_in_s_only	952
10_AE1712_C14_N14_19_200m_v_NODE_700_length_15463_cov_10.389445	short	3300.273155			abundant_in_s_only	1295
10_AE1712_C14_N14_19_200m_v_NODE_704_length_15390_cov_6.192059	short	1688.399344			abundant_in_s_only	1573
10_AE1712_C14_N14_19_200m_v_NODE_714_length_15246_cov_7.698332	short	1480.138647			abundant_in_s_only	1601
10_AE1712_C14_N14_19_200m_v_NODE_716_length_15233_cov_13.622658	short	8804.916631			abundant_in_s_only	624
10_AE1712_C14_N14_19_200m_v_NODE_717_length_15219_cov_10.613195	short	3815.735376			abundant_in_s_only	1195
10_AE1712_C14_N14_19_200m_v_NODE_720_length_15206_cov_11.157380	short	4381.464481	365.0815683	l_abundant	abundant_in_sl	1103
10_AE1712_C14_N14_19_200m_v_NODE_725_length_15091_cov_28.881444	short	9749.710099			abundant_in_s_only	566
10_AE1712_C14_N14_19_200m_v_NODE_730_length_15047_cov_9.231329	short	3154.201022	280.1564797	l_abundant	abundant_in_sl	1324
10_AE1712_C14_N14_19_200m_v_NODE_736_length_14878_cov_7.675698	short	3257.603664			abundant_in_s_only	1306
10_AE1712_C14_N14_19_200m_v_NODE_737_length_14870_cov_10.740688	short	7463.417861	960.6336239	l_abundant	abundant_in_sl	733
10_AE1712_C14_N14_19_200m_v_NODE_738_length_14841_cov_16.880588	short	5597.93158			abundant_in_s_only	925
10_AE1712_C14_N14_19_200m_v_NODE_739_length_14837_cov_21.312534	short	8929.304206	643.1135044	l_abundant	abundant_in_sl	616
10_AE1712_C14_N14_19_200m_v_NODE_748_length_14739_cov_69.294162	short	79149.85382	976.8084823	l_abundant	abundant_in_sl	42
10_AE1712_C14_N14_19_200m_v_NODE_751_length_14729_cov_9.489694	short	3924.946689			abundant_in_s_only	1176
10_AE1712_C14_N14_19_200m_v_NODE_753_length_14718_cov_10.029779	short	2444.788549	159.1141503	l_abundant	abundant_in_sl	1437
10_AE1712_C14_N14_19_200m_v_NODE_754_length_14715_cov_18.797787	short	8902.819398			abundant_in_s_only	619
10_AE1712_C14_N14_19_200m_v_NODE_755_length_14697_cov_9.125445	short	4802.017096			abundant_in_s_only	1030
10_AE1712_C14_N14_19_200m_v_NODE_757_length_14682_cov_10.355084	short	3975.670599			abundant_in_s_only	1164
10_AE1712_C14_N14_19_200m_v_NODE_760_length_14631_cov_10.543356	short	1016.325948			abundant_in_s_only	1690
10_AE1712_C14_N14_19_200m_v_NODE_761_length_14630_cov_9.874802	short	3345.313078			abundant_in_s_only	1286
10_AE1712_C14_N14_19_200m_v_NODE_764_length_14589_cov_21.599986	short	9490.618516			abundant_in_s_only	585
10_AE1712_C14_N14_19_200m_v_NODE_765_length_14584_cov_12.785483	short	5984.488394			abundant_in_s_only	874
10_AE1712_C14_N14_19_200m_v_NODE_768_length_14550_cov_10.112140	short	3399.151491			abundant_in_s_only	1277
10_AE1712_C14_N14_19_200m_v_NODE_769_length_14522_cov_74.791970	short	36911.02149			abundant_in_s_only	128
10_AE1712_C14_N14_19_200m_v_NODE_772_length_14488_cov_12.787662	short	4105.326427			abundant_in_s_only	1143
10_AE1712_C14_N14_19_200m_v_NODE_773_length_14462_cov_7.748001	short	2164.779919			abundant_in_s_only	1481
10_AE1712_C14_N14_19_200m_v_NODE_774_length_14453_cov_9.077421	short	5927.749495			abundant_in_s_only	881
10_AE1712_C14_N14_19_200m_v_NODE_776_length_14349_cov_6.601107	short	3344.76596			abundant_in_s_only	1287
10_AE1712_C14_N14_19_200m_v_NODE_780_length_14307_cov_36.446030	short	12769.21528			abundant_in_s_only	431
10_AE1712_C14_N14_19_200m_v_NODE_782_length_14301_cov_7.511670	short	1537.29237			abundant_in_s_only	1593
10_AE1712_C14_N14_19_200m_v_NODE_784_length_14276_cov_13.834918	short	4980.480876			abundant_in_s_only	1008
10_AE1712_C14_N14_19_200m_v_NODE_787_length_14246_cov_6.356553	short	1374.94473			abundant_in_s_only	1621
10_AE1712_C14_N14_19_200m_v_NODE_789_length_14183_cov_7.283284	short	1455.421423			abundant_in_s_only	1603
10_AE1712_C14_N14_19_200m_v_NODE_790_length_14170_cov_6.078479	short	2836.920622	298.0876275	l_abundant	abundant_in_sl	1375
10_AE1712_C14_N14_19_200m_v_NODE_791_length_14167_cov_11.606529	short	4684.058261			abundant_in_s_only	1051
10_AE1712_C14_N14_19_200m_v_NODE_792_length_14165_cov_16.891184	short	4431.110598	268.4289992	l_abundant	abundant_in_sl	1095
10_AE1712_C14_N14_19_200m_v_NODE_796_length_14075_cov_17.544006	short	8947.135297			abundant_in_s_only	614
10_AE1712_C14_N14_19_200m_v_NODE_799_length_14012_cov_9.961320	short	5673.376132	303.0732231	l_abundant	abundant_in_sl	914
10_AE1712_C14_N14_19_200m_v_NODE_801_length_13982_cov_8.639914	short	3234.896919			abundant_in_s_only	1312
10_AE1712_C14_N14_19_200m_v_NODE_803_length_13973_cov_12.675950	short	4281.288926			abundant_in_s_only	1113
10_AE1712_C14_N14_19_200m_v_NODE_807_length_13899_cov_8.421791	short	3573.134034			abundant_in_s_only	1243
10_AE1712_C14_N14_19_200m_v_NODE_808_length_13889_cov_30.846800	short	12439.83924			abundant_in_s_only	441
10_AE1712_C14_N14_19_200m_v_NODE_810_length_13853_cov_10.249710	short	3885.016931			abundant_in_s_only	1184
10_AE1712_C14_N14_19_200m_v_NODE_811_length_13846_cov_26.443460	short	8676.196026	924.9129645	l_abundant	abundant_in_sl	635
10_AE1712_C14_N14_19_200m_v_NODE_814_length_13829_cov_7.779014	short	2011.688422			abundant_in_s_only	1510
10_AE1712_C14_N14_19_200m_v_NODE_818_length_13803_cov_11.443975	short	7139.763029			abundant_in_s_only	762
10_AE1712_C14_N14_19_200m_v_NODE_823_length_13756_cov_8.050735	short	849.7755743			abundant_in_s_only	1726
10_AE1712_C14_N14_19_200m_v_NODE_836_length_13597_cov_6.440163	short	680.769604			abundant_in_s_only	1767
10_AE1712_C14_N14_19_200m_v_NODE_837_length_13596_cov_10.944005	short	3983.696679			abundant_in_s_only	1163
10_AE1712_C14_N14_19_200m_v_NODE_838_length_13593_cov_8.266203	short	3289.151128			abundant_in_s_only	1298
10_AE1712_C14_N14_19_200m_v_NODE_841_length_13580_cov_9.369029	short	3934.214608			abundant_in_s_only	1174
10_AE1712_C14_N14_19_200m_v_NODE_842_length_13568_cov_7.966126	short	1656.784446			abundant_in_s_only	1580
10_AE1712_C14_N14_19_200m_v_NODE_844_length_13544_cov_7.043440	short	5175.67597			abundant_in_s_only	984
10_AE1712_C14_N14_19_200m_v_NODE_848_length_13455_cov_12.600613	short	8310.71898			abundant_in_s_only	659
10_AE1712_C14_N14_19_200m_v_NODE_849_length_13449_cov_10.739979	short	3548.118538			abundant_in_s_only	1250
10_AE1712_C14_N14_19_200m_v_NODE_852_length_13388_cov_29.284952	short	4751.177466			abundant_in_s_only	1042
10_AE1712_C14_N14_19_200m_v_NODE_856_length_13315_cov_16.279347	short	4826.791107			abundant_in_s_only	1023
10_AE1712_C14_N14_19_200m_v_NODE_860_length_13266_cov_13.992721	short	10849.96311			abundant_in_s_only	514
10_AE1712_C14_N14_19_200m_v_NODE_862_length_13258_cov_27.805250	short	9368.391777			abundant_in_s_only	594
10_AE1712_C14_N14_19_200m_v_NODE_863_length_13257_cov_18.973065	short	4834.471548			abundant_in_s_only	1022
10_AE1712_C14_N14_19_200m_v_NODE_864_length_13216_cov_7.435726	short	4693.578507			abundant_in_s_only	1049
10_AE1712_C14_N14_19_200m_v_NODE_865_length_13213_cov_12.220615	short	6211.729914			abundant_in_s_only	848
10_AE1712_C14_N14_19_200m_v_NODE_867_length_13203_cov_16.752171	short	5281.622299	404.2864791	l_abundant	abundant_in_sl	960
10_AE1712_C14_N14_19_200m_v_NODE_868_length_13167_cov_10.380443	short	4094.883478			abundant_in_s_only	1147
10_AE1712_C14_N14_19_200m_v_NODE_876_length_12969_cov_7.059805	short	1145.114975			abundant_in_s_only	1655
10_AE1712_C14_N14_19_200m_v_NODE_879_length_12938_cov_8.322059	short	5182.658207			abundant_in_s_only	982
10_AE1712_C14_N14_19_200m_v_NODE_880_length_12929_cov_22.839791	short	6712.188232			abundant_in_s_only	799
10_AE1712_C14_N14_19_200m_v_NODE_881_length_12916_cov_16.619207	short	8364.476207	468.7309676	l_abundant	abundant_in_sl	656
10_AE1712_C14_N14_19_200m_v_NODE_886_length_12846_cov_6.122093	short	1814.088145			abundant_in_s_only	1553
10_AE1712_C14_N14_19_200m_v_NODE_888_length_12814_cov_22.820680	short	7707.171234			abundant_in_s_only	712
10_AE1712_C14_N14_19_200m_v_NODE_889_length_12799_cov_5.868653	short	3031.779913			abundant_in_s_only	1344
10_AE1712_C14_N14_19_200m_v_NODE_890_length_12796_cov_12.940011	short	5051.742173	282.6776048	l_abundant	abundant_in_sl	1001
10_AE1712_C14_N14_19_200m_v_NODE_892_length_12790_cov_26.993078	short	10454.74034	213.5874476	l_abundant	abundant_in_sl	530
10_AE1712_C14_N14_19_200m_v_NODE_898_length_12674_cov_39.002937	short	13861.04518			abundant_in_s_only	397
10_AE1712_C14_N14_19_200m_v_NODE_906_length_12552_cov_10.619639	short	2321.844591			abundant_in_s_only	1463
10_AE1712_C14_N14_19_200m_v_NODE_907_length_12530_cov_20.824942	short	10891.1588	860.468476	l_abundant	abundant_in_sl	512
10_AE1712_C14_N14_19_200m_v_NODE_910_length_12498_cov_14.241526	short	6781.055457			abundant_in_s_only	788
10_AE1712_C14_N14_19_200m_v_NODE_913_length_12459_cov_14.280326	short	11264.49156			abundant_in_s_only	493
10_AE1712_C14_N14_19_200m_v_NODE_914_length_12441_cov_6.912731	short	2422.798868			abundant_in_s_only	1443
10_AE1712_C14_N14_19_200m_v_NODE_916_length_12424_cov_6.977079	short	1984.542634			abundant_in_s_only	1516
10_AE1712_C14_N14_19_200m_v_NODE_920_length_12378_cov_5.513048	short	2629.094135			abundant_in_s_only	1402
10_AE1712_C14_N14_19_200m_v_NODE_924_length_12350_cov_14.808278	short	4440.551599	551.2482402	l_abundant	abundant_in_sl	1091
10_AE1712_C14_N14_19_200m_v_NODE_926_length_12345_cov_6.122269	short	1433.184646			abundant_in_s_only	1608
10_AE1712_C14_N14_19_200m_v_NODE_929_length_12293_cov_12.661182	short	7586.852049			abundant_in_s_only	724
10_AE1712_C14_N14_19_200m_v_NODE_931_length_12279_cov_10.525570	short	5593.280863			abundant_in_s_only	926
10_AE1712_C14_N14_19_200m_v_NODE_932_length_12278_cov_7.236866	short	3508.059297			abundant_in_s_only	1263
10_AE1712_C14_N14_19_200m_v_NODE_934_length_12263_cov_50.580256	short	27076.83163			abundant_in_s_only	181
10_AE1712_C14_N14_19_200m_v_NODE_936_length_12245_cov_15.469428	short	1570.278195			abundant_in_s_only	1586
10_AE1712_C14_N14_19_200m_v_NODE_939_length_12207_cov_25.967848	short	16599.29993			abundant_in_s_only	323
10_AE1712_C14_N14_19_200m_v_NODE_945_length_12132_cov_7.013687	short	2913.732008	240.9232417	l_abundant	abundant_in_sl	1363
10_AE1712_C14_N14_19_200m_v_NODE_947_length_12124_cov_6.580809	short	937.2231593			abundant_in_s_only	1707
10_AE1712_C14_N14_19_200m_v_NODE_951_length_12035_cov_12.930172	short	4547.328562	289.8160712	l_abundant	abundant_in_sl	1067
10_AE1712_C14_N14_19_200m_v_NODE_952_length_12022_cov_23.037003	short	11566.27218			abundant_in_s_only	479
10_AE1712_C14_N14_19_200m_v_NODE_957_length_11995_cov_9.396963	short	3297.928654			abundant_in_s_only	1296
10_AE1712_C14_N14_19_200m_v_NODE_958_length_11989_cov_14.256464	short	6223.659134			abundant_in_s_only	846
10_AE1712_C14_N14_19_200m_v_NODE_959_length_11972_cov_5.902144	short	2750.439217			abundant_in_s_only	1385
10_AE1712_C14_N14_19_200m_v_NODE_967_length_11889_cov_10.179394	short	3312.05393			abundant_in_s_only	1293
10_AE1712_C14_N14_19_200m_v_NODE_970_length_11877_cov_11.886864	short	1931.143289			abundant_in_s_only	1528
10_AE1712_C14_N14_19_200m_v_NODE_971_length_11875_cov_21.341075	short	4459.788098			abundant_in_s_only	1087
10_AE1712_C14_N14_19_200m_v_NODE_973_length_11841_cov_10.606596	short	6166.191637			abundant_in_s_only	856
10_AE1712_C14_N14_19_200m_v_NODE_979_length_11790_cov_12.950824	short	7576.120737			abundant_in_s_only	727
10_AE1712_C14_N14_19_200m_v_NODE_983_length_11770_cov_12.112204	short	6407.926711			abundant_in_s_only	824
10_AE1712_C14_N14_19_200m_v_NODE_985_length_11756_cov_10.438308	short	4529.554813			abundant_in_s_only	1072
10_AE1712_C14_N14_19_200m_v_NODE_987_length_11729_cov_10.982063	short	6559.918956			abundant_in_s_only	811
10_AE1712_C14_N14_19_200m_v_NODE_997_length_11658_cov_9.773595	short	3957.497925			abundant_in_s_only	1167
10_AE1712_C14_N14_19_200m_v_NODE_999_length_11652_cov_7.492786	short	5650.013225	445.0493886	l_abundant	abundant_in_sl	920
10_AE1712_C14_N14_19_200m_v_NODE_1004_length_11598_cov_8.247288	short	1830.238776			abundant_in_s_only	1551
10_AE1712_C14_N14_19_200m_v_NODE_1009_length_11505_cov_10.135282	short	3520.77195			abundant_in_s_only	1260
10_AE1712_C14_N14_19_200m_v_NODE_1014_length_11454_cov_7.826668	short	1876.261937			abundant_in_s_only	1539
10_AE1712_C14_N14_19_200m_v_NODE_1017_length_11415_cov_37.680632	short	6450.938098	824.5495259	l_abundant	abundant_in_sl	819
10_AE1712_C14_N14_19_200m_v_NODE_1021_length_11392_cov_10.707556	short	4364.940334			abundant_in_s_only	1105
10_AE1712_C14_N14_19_200m_v_NODE_1025_length_11326_cov_7.397902	short	3074.389641			abundant_in_s_only	1336
10_AE1712_C14_N14_19_200m_v_NODE_1029_length_11304_cov_7.436002	short	3662.900132			abundant_in_s_only	1229
10_AE1712_C14_N14_19_200m_v_NODE_1033_length_11272_cov_12.788924	short	4133.538069			abundant_in_s_only	1138
10_AE1712_C14_N14_19_200m_v_NODE_1037_length_11265_cov_9.707812	short	3276.459169			abundant_in_s_only	1303
10_AE1712_C14_N14_19_200m_v_NODE_1038_length_11261_cov_6.022800	short	2101.705135			abundant_in_s_only	1495
10_AE1712_C14_N14_19_200m_v_NODE_1039_length_11257_cov_9.875134	short	2943.362346			abundant_in_s_only	1359
10_AE1712_C14_N14_19_200m_v_NODE_1041_length_11237_cov_39.377330	short	11779.91278	1481.798327	l_abundant	abundant_in_sl	467
10_AE1712_C14_N14_19_200m_v_NODE_1042_length_11236_cov_10.095259	short	6384.290339	307.7755462	l_abundant	abundant_in_sl	826
10_AE1712_C14_N14_19_200m_v_NODE_1046_length_11196_cov_11.773451	short	6022.205557			abundant_in_s_only	870
10_AE1712_C14_N14_19_200m_v_NODE_1050_length_11162_cov_9.644475	short	2339.072122			abundant_in_s_only	1459
10_AE1712_C14_N14_19_200m_v_NODE_1051_length_11160_cov_9.608139	short	3664.614103			abundant_in_s_only	1228
10_AE1712_C14_N14_19_200m_v_NODE_1054_length_11108_cov_15.154836	short	5958.134828			abundant_in_s_only	877
10_AE1712_C14_N14_19_200m_v_NODE_1061_length_11072_cov_8.985903	short	2372.898738			abundant_in_s_only	1450
10_AE1712_C14_N14_19_200m_v_NODE_1064_length_11065_cov_9.791136	short	5292.710161			abundant_in_s_only	958
10_AE1712_C14_N14_19_200m_v_NODE_1068_length_11050_cov_7.456120	short	1841.651596			abundant_in_s_only	1548
10_AE1712_C14_N14_19_200m_v_NODE_1071_length_11031_cov_7.157751	short	3191.081426			abundant_in_s_only	1318
10_AE1712_C14_N14_19_200m_v_NODE_1072_length_11009_cov_15.146634	short	6856.576729	1867.388823	l_abundant	abundant_in_sl	780
10_AE1712_C14_N14_19_200m_v_NODE_1074_length_10991_cov_14.275334	short	8610.326385			abundant_in_s_only	640
10_AE1712_C14_N14_19_200m_v_NODE_1075_length_10984_cov_13.539562	short	4534.705043			abundant_in_s_only	1071
10_AE1712_C14_N14_19_200m_v_NODE_1078_length_10977_cov_7.438532	short	4108.685051			abundant_in_s_only	1142
10_AE1712_C14_N14_19_200m_v_NODE_1079_length_10975_cov_10.386952	short	7142.642416			abundant_in_s_only	761
10_AE1712_C14_N14_19_200m_v_NODE_1081_length_10957_cov_5.511581	short	901.9098138			abundant_in_s_only	1714
10_AE1712_C14_N14_19_200m_v_NODE_1082_length_10933_cov_8.649410	short	1391.26719			abundant_in_s_only	1617
10_AE1712_C14_N14_19_200m_v_NODE_1084_length_10933_cov_5.055545	short	2703.367029	387.9699844	l_abundant	abundant_in_sl	1393
10_AE1712_C14_N14_19_200m_v_NODE_1085_length_10928_cov_7.570178	short	3341.027962	311.9963061	l_abundant	abundant_in_sl	1288
10_AE1712_C14_N14_19_200m_v_NODE_1088_length_10909_cov_16.518741	short	8364.621325			abundant_in_s_only	655
10_AE1712_C14_N14_19_200m_v_NODE_1089_length_10901_cov_4.914911	short	2408.298616			abundant_in_s_only	1445
10_AE1712_C14_N14_19_200m_v_NODE_1091_length_10887_cov_54.566605	short	48954.57962	660.8180343	l_abundant	abundant_in_sl	86
10_AE1712_C14_N14_19_200m_v_NODE_1092_length_10887_cov_10.331730	short	4249.986837			abundant_in_s_only	1119
10_AE1712_C14_N14_19_200m_v_NODE_1095_length_10867_cov_7.022799	short	2349.770483	156.1964438	l_abundant	abundant_in_sl	1457
10_AE1712_C14_N14_19_200m_v_NODE_1096_length_10848_cov_7.502460	short	4042.57351			abundant_in_s_only	1153
10_AE1712_C14_N14_19_200m_v_NODE_1097_length_10838_cov_12.228882	short	5240.134269			abundant_in_s_only	970
10_AE1712_C14_N14_19_200m_v_NODE_1099_length_10827_cov_14.443163	short	4579.571748			abundant_in_s_only	1064
10_AE1712_C14_N14_19_200m_v_NODE_1101_length_10824_cov_11.253094	short	4091.349159			abundant_in_s_only	1148
10_AE1712_C14_N14_19_200m_v_NODE_1106_length_10786_cov_9.864040	short	5588.165956	543.9681375	l_abundant	abundant_in_sl	929
10_AE1712_C14_N14_19_200m_v_NODE_1112_length_10703_cov_6.164408	short	3096.620197			abundant_in_s_only	1332
10_AE1712_C14_N14_19_200m_v_NODE_1119_length_10646_cov_11.928943	short	5150.490212			abundant_in_s_only	991
10_AE1712_C14_N14_19_200m_v_NODE_1120_length_10631_cov_9.763691	short	3294.202951			abundant_in_s_only	1297
10_AE1712_C14_N14_19_200m_v_NODE_1125_length_10588_cov_14.059842	short	5235.774602	404.4847699	l_abundant	abundant_in_sl	972
10_AE1712_C14_N14_19_200m_v_NODE_1127_length_10579_cov_24.545706	short	13777.06845	399.4991743	l_abundant	abundant_in_sl	400
10_AE1712_C14_N14_19_200m_v_NODE_1130_length_10567_cov_21.184938	short	10480.23168			abundant_in_s_only	529
10_AE1712_C14_N14_19_200m_v_NODE_1135_length_10532_cov_8.782975	short	3279.441387			abundant_in_s_only	1300
10_AE1712_C14_N14_19_200m_v_NODE_1141_length_10501_cov_9.215081	short	2370.95539	208.0069798	l_abundant	abundant_in_sl	1451
10_AE1712_C14_N14_19_200m_v_NODE_1146_length_10451_cov_8.192211	short	2460.427716			abundant_in_s_only	1433
10_AE1712_C14_N14_19_200m_v_NODE_1149_length_10405_cov_12.142428	short	3819.519489			abundant_in_s_only	1194
10_AE1712_C14_N14_19_200m_v_NODE_1152_length_10399_cov_9.218659	short	3616.95182			abundant_in_s_only	1234
10_AE1712_C14_N14_19_200m_v_NODE_1154_length_10391_cov_19.033934	short	8648.67252	328.7660368	l_abundant	abundant_in_sl	638
10_AE1712_C14_N14_19_200m_v_NODE_1156_length_10369_cov_11.790420	short	1999.253866			abundant_in_s_only	1515
10_AE1712_C14_N14_19_200m_v_NODE_1158_length_10365_cov_7.579024	short	6406.915015			abundant_in_s_only	825
10_AE1712_C14_N14_19_200m_v_NODE_1159_length_10364_cov_13.947021	short	3547.404505			abundant_in_s_only	1251
10_AE1712_C14_N14_19_200m_v_NODE_1164_length_10321_cov_9.104549	short	8111.264253			abundant_in_s_only	674
10_AE1712_C14_N14_19_200m_v_NODE_1168_length_10291_cov_13.301841	short	4751.97672			abundant_in_s_only	1040
10_AE1712_C14_N14_19_200m_v_NODE_1170_length_10286_cov_9.027231	short	6172.961885			abundant_in_s_only	855
10_AE1712_C14_N14_19_200m_v_NODE_1173_length_10273_cov_7.709886	short	4000.511205			abundant_in_s_only	1160
10_AE1712_C14_N14_19_200m_v_NODE_1175_length_10262_cov_6.362396	short	3511.524064	155.5165899	l_abundant	abundant_in_sl	1262
10_AE1712_C14_N14_19_200m_v_NODE_1178_length_10238_cov_10.634485	short	4236.059999			abundant_in_s_only	1121
10_AE1712_C14_N14_19_200m_v_NODE_1181_length_10207_cov_10.114413	short	1944.509544			abundant_in_s_only	1525
10_AE1712_C14_N14_19_200m_v_NODE_1183_length_10187_cov_12.260040	short	6581.051902			abundant_in_s_only	809
10_AE1712_C14_N14_19_200m_v_NODE_1184_length_10185_cov_151.796300	short	84719.59576			abundant_in_s_only	34
10_AE1712_C14_N14_19_200m_v_NODE_1186_length_10176_cov_7.954352	short	3028.376862	335.2246492	l_abundant	abundant_in_sl	1346
10_AE1712_C14_N14_19_200m_v_NODE_1187_length_10170_cov_7.646785	short	3611.206064			abundant_in_s_only	1238
10_AE1712_C14_N14_19_200m_v_NODE_1188_length_10169_cov_8.404578	short	2931.12126			abundant_in_s_only	1362
10_AE1712_C14_N14_19_200m_v_NODE_1190_length_10145_cov_12.981426	short	9389.886149			abundant_in_s_only	593
10_AE1712_C14_N14_19_200m_v_NODE_1191_length_10142_cov_16.178539	short	6872.133291			abundant_in_s_only	779
10_AE1712_C14_N14_19_200m_v_NODE_1192_length_10141_cov_6.535572	short	5669.589641			abundant_in_s_only	915
10_AE1712_C14_N14_19_200m_v_NODE_1194_length_10132_cov_7.869915	short	3683.195141			abundant_in_s_only	1227
10_AE1712_C14_N14_19_200m_v_NODE_1196_length_10119_cov_9.295658	short	3857.678612			abundant_in_s_only	1186
10_AE1712_C14_N14_19_200m_v_NODE_1198_length_10118_cov_9.834080	short	3008.218024			abundant_in_s_only	1353
10_AE1712_C14_N14_19_200m_v_NODE_1200_length_10112_cov_15.985750	short	7027.960917			abundant_in_s_only	768
10_AE1712_C14_N14_19_200m_v_NODE_1202_length_10094_cov_114.786363	short	38881.03451	1195.183235	l_abundant	abundant_in_sl	117
10_AE1712_C14_N14_19_200m_v_NODE_1203_length_10093_cov_25.489117	short	4407.553319			abundant_in_s_only	1098
10_AE1712_C14_N14_19_200m_v_NODE_1209_length_10054_cov_10.142528	short	8683.86729	331.7403978	l_abundant	abundant_in_sl	634
10_AE1712_C14_N14_19_200m_v_NODE_1212_length_10039_cov_11.035134	short	5987.823606	1526.555378	l_abundant	abundant_in_sl	873
10_AE1712_C14_N14_19_200m_v_NODE_1213_length_10038_cov_11.765987	short	4391.996223			abundant_in_s_only	1102
10_AE1712_C14_N14_19_200m_v_NODE_1214_length_10028_cov_5.549091	short	917.1694372			abundant_in_s_only	1711
10_AE1712_C14_N14_19_200m_v_NODE_1215_length_10022_cov_8.019206	short	5106.316868			abundant_in_s_only	995
11_AE1712_C16_N1_7_80m_v_NODE_6_length_170105_cov_48.478509	short	76940.50505	4646.943348	l_abundant	abundant_in_sl	45
11_AE1712_C16_N1_7_80m_v_NODE_25_length_56347_cov_28.789959	short	30306.66113	3491.078333	l_abundant	abundant_in_sl	167
11_AE1712_C16_N1_7_80m_v_NODE_32_length_39265_cov_11.722670	short	11341.82562	466.719733	l_abundant	abundant_in_sl	491
11_AE1712_C16_N1_7_80m_v_NODE_33_length_37265_cov_16.980451	short	11645.4188	2164.34336	l_abundant	abundant_in_sl	474
11_AE1712_C16_N1_7_80m_v_NODE_39_length_27950_cov_16.374448	short	31064.18502	5017.577057	l_abundant	abundant_in_sl	161
11_AE1712_C16_N1_7_80m_v_NODE_47_length_25112_cov_16.055642	short	22979.64512	2672.279239	l_abundant	abundant_in_sl	218
11_AE1712_C16_N1_7_80m_v_NODE_50_length_23327_cov_9.560860	short	7729.561981			abundant_in_s_only	706
11_AE1712_C16_N1_7_80m_v_NODE_57_length_20844_cov_14.121972	short	16924.1074	4190.393097	l_abundant	abundant_in_sl	312
11_AE1712_C16_N1_7_80m_v_NODE_72_length_17486_cov_9.893274	short	6702.79316	1732.976032	l_abundant	abundant_in_sl	800
11_AE1712_C16_N1_7_80m_v_NODE_95_length_14904_cov_23.214136	short	19154.39767	2359.518097	l_abundant	abundant_in_sl	273
11_AE1712_C16_N1_7_80m_v_NODE_96_length_14887_cov_36.203849	short	40999.58868	6756.275194	l_abundant	abundant_in_sl	112
11_AE1712_C16_N1_7_80m_v_NODE_115_length_13792_cov_23.498068	short	23447.32849	952.7303218	l_abundant	abundant_in_sl	216
11_AE1712_C16_N1_7_80m_v_NODE_130_length_12668_cov_7.833929	short	6253.107234			abundant_in_s_only	840
11_AE1712_C16_N1_7_80m_v_NODE_149_length_12167_cov_10.201820	short	6153.971295	1239.79865	l_abundant	abundant_in_sl	859
11_AE1712_C16_N1_7_80m_v_NODE_180_length_10956_cov_11.095046	short	19595.02559	4205.29323	l_abundant	abundant_in_sl	263
12_AE1712_C16_N8_14_200m_v_NODE_32_length_99585_cov_18.151033	short	3855.761701			abundant_in_s_only	1187
12_AE1712_C16_N8_14_200m_v_NODE_90_length_61866_cov_28.251857	short	30336.95431	291.742324	l_abundant	abundant_in_sl	166
12_AE1712_C16_N8_14_200m_v_NODE_102_length_59251_cov_13.017541	short	15138.13208			abundant_in_s_only	363
12_AE1712_C16_N8_14_200m_v_NODE_106_length_58649_cov_73.414567	short	36578.57477	926.4143087	l_abundant	abundant_in_sl	135
12_AE1712_C16_N8_14_200m_v_NODE_110_length_57039_cov_16.886187	short	11232.89005			abundant_in_s_only	496
12_AE1712_C16_N8_14_200m_v_NODE_115_length_55136_cov_91.431101	short	99791.7988	616.9674548	l_abundant	abundant_in_sl	27
12_AE1712_C16_N8_14_200m_v_NODE_128_length_50616_cov_16.288668	short	13297.26851	360.6341904	l_abundant	abundant_in_sl	415
12_AE1712_C16_N8_14_200m_v_NODE_143_length_47365_cov_11.810163	short	2431.570339			abundant_in_s_only	1441
12_AE1712_C16_N8_14_200m_v_NODE_144_length_47362_cov_10.955229	short	5762.399295			abundant_in_s_only	903
12_AE1712_C16_N8_14_200m_v_NODE_170_length_42823_cov_10.024213	short	5275.331285			abundant_in_s_only	962
12_AE1712_C16_N8_14_200m_v_NODE_193_length_39214_cov_13.752945	short	7246.006187	282.7909138	l_abundant	abundant_in_sl	754
12_AE1712_C16_N8_14_200m_v_NODE_197_length_38839_cov_13.421392	short	10501.23281	345.7057309	l_abundant	abundant_in_sl	526
12_AE1712_C16_N8_14_200m_v_NODE_200_length_38517_cov_15.514516	short	14838.44999	1051.875689	l_abundant	abundant_in_sl	371
12_AE1712_C16_N8_14_200m_v_NODE_240_length_33347_cov_30.809167	short	15945.18666			abundant_in_s_only	346
12_AE1712_C16_N8_14_200m_v_NODE_262_length_31308_cov_13.324485	short	11081.88556			abundant_in_s_only	502
12_AE1712_C16_N8_14_200m_v_NODE_298_length_27702_cov_10.138425	short	8383.740181	142.4577287	l_abundant	abundant_in_sl	653
12_AE1712_C16_N8_14_200m_v_NODE_306_length_27191_cov_12.271852	short	5493.704407			abundant_in_s_only	935
12_AE1712_C16_N8_14_200m_v_NODE_322_length_26453_cov_46.867228	short	14100.49065	807.1849231	l_abundant	abundant_in_sl	390
12_AE1712_C16_N8_14_200m_v_NODE_334_length_25618_cov_21.344427	short	16707.00486			abundant_in_s_only	320
12_AE1712_C16_N8_14_200m_v_NODE_337_length_25435_cov_28.307083	short	11411.72716			abundant_in_s_only	485
12_AE1712_C16_N8_14_200m_v_NODE_340_length_25150_cov_34.567662	short	23751.16664	488.1634596	l_abundant	abundant_in_sl	214
12_AE1712_C16_N8_14_200m_v_NODE_354_length_24069_cov_14.281719	short	16986.47357	284.2922579	l_abundant	abundant_in_sl	310
12_AE1712_C16_N8_14_200m_v_NODE_358_length_23922_cov_8.300356	short	3756.950665			abundant_in_s_only	1210
12_AE1712_C16_N8_14_200m_v_NODE_369_length_23185_cov_12.523455	short	6356.075521	270.9784515	l_abundant	abundant_in_sl	831
12_AE1712_C16_N8_14_200m_v_NODE_372_length_23099_cov_18.604682	short	12854.22286			abundant_in_s_only	427
12_AE1712_C16_N8_14_200m_v_NODE_380_length_22692_cov_26.192616	short	18232.40517			abundant_in_s_only	287
12_AE1712_C16_N8_14_200m_v_NODE_390_length_22219_cov_79.663039	short	49601.1057	1912.740746	l_abundant	abundant_in_sl	84
12_AE1712_C16_N8_14_200m_v_NODE_402_length_21430_cov_17.069405	short	3459.267617			abundant_in_s_only	1268
12_AE1712_C16_N8_14_200m_v_NODE_404_length_21371_cov_13.823143	short	10791.84024			abundant_in_s_only	515
12_AE1712_C16_N8_14_200m_v_NODE_408_length_21172_cov_26.440057	short	14719.69264	313.4976503	l_abundant	abundant_in_sl	372
12_AE1712_C16_N8_14_200m_v_NODE_411_length_21032_cov_15.581866	short	10360.94131	613.7948031	l_abundant	abundant_in_sl	534
12_AE1712_C16_N8_14_200m_v_NODE_419_length_20711_cov_13.755888	short	8663.325944			abundant_in_s_only	636
12_AE1712_C16_N8_14_200m_v_NODE_426_length_20516_cov_9.540731	short	7258.103518			abundant_in_s_only	751
12_AE1712_C16_N8_14_200m_v_NODE_428_length_20415_cov_12.665503	short	8707.4867			abundant_in_s_only	633
12_AE1712_C16_N8_14_200m_v_NODE_441_length_19948_cov_10.032560	short	3719.725988			abundant_in_s_only	1220
12_AE1712_C16_N8_14_200m_v_NODE_444_length_19727_cov_12.170840	short	5331.248634	219.0546064	l_abundant	abundant_in_sl	955
12_AE1712_C16_N8_14_200m_v_NODE_447_length_19580_cov_45.139517	short	22503.88578	1536.186643	l_abundant	abundant_in_sl	227
12_AE1712_C16_N8_14_200m_v_NODE_456_length_19398_cov_15.728275	short	6243.216151			abundant_in_s_only	842
12_AE1712_C16_N8_14_200m_v_NODE_473_length_18931_cov_13.151692	short	11887.775	341.2866802	l_abundant	abundant_in_sl	464
12_AE1712_C16_N8_14_200m_v_NODE_474_length_18772_cov_8.550789	short	8730.41289			abundant_in_s_only	629
12_AE1712_C16_N8_14_200m_v_NODE_487_length_18373_cov_10.902055	short	4848.766132			abundant_in_s_only	1020
12_AE1712_C16_N8_14_200m_v_NODE_499_length_18092_cov_13.642409	short	11174.09518	427.1748953	l_abundant	abundant_in_sl	499
12_AE1712_C16_N8_14_200m_v_NODE_501_length_17988_cov_12.972587	short	8178.041116			abundant_in_s_only	667
12_AE1712_C16_N8_14_200m_v_NODE_511_length_17817_cov_15.676156	short	6028.565616	727.1037939	l_abundant	abundant_in_sl	869
12_AE1712_C16_N8_14_200m_v_NODE_522_length_17523_cov_10.176774	short	7254.226652			abundant_in_s_only	753
12_AE1712_C16_N8_14_200m_v_NODE_529_length_17365_cov_8.755437	short	5701.520323			abundant_in_s_only	911
12_AE1712_C16_N8_14_200m_v_NODE_553_length_16671_cov_6.785404	short	5235.125953			abundant_in_s_only	973
12_AE1712_C16_N8_14_200m_v_NODE_556_length_16563_cov_9.442618	short	5920.595799			abundant_in_s_only	882
12_AE1712_C16_N8_14_200m_v_NODE_557_length_16550_cov_6.001943	short	1928.379734			abundant_in_s_only	1529
12_AE1712_C16_N8_14_200m_v_NODE_559_length_16482_cov_18.607254	short	18909.64905	780.5856375	l_abundant	abundant_in_sl	277
12_AE1712_C16_N8_14_200m_v_NODE_563_length_16409_cov_9.502143	short	7584.36658			abundant_in_s_only	725
12_AE1712_C16_N8_14_200m_v_NODE_564_length_16341_cov_17.511313	short	6726.17452			abundant_in_s_only	797
12_AE1712_C16_N8_14_200m_v_NODE_571_length_16244_cov_10.688625	short	8120.778258			abundant_in_s_only	671
12_AE1712_C16_N8_14_200m_v_NODE_583_length_15922_cov_19.990155	short	17816.67911	307.8322007	l_abundant	abundant_in_sl	293
12_AE1712_C16_N8_14_200m_v_NODE_588_length_15755_cov_69.065697	short	70347.51375	1392.595824	l_abundant	abundant_in_sl	56
12_AE1712_C16_N8_14_200m_v_NODE_592_length_15706_cov_8.690575	short	5291.948111			abundant_in_s_only	959
12_AE1712_C16_N8_14_200m_v_NODE_643_length_14649_cov_43.105751	short	24656.93506	177.3568978	l_abundant	abundant_in_sl	207
12_AE1712_C16_N8_14_200m_v_NODE_647_length_14583_cov_8.642562	short	3068.816038	1158.69774	l_abundant	abundant_in_sl	1338
12_AE1712_C16_N8_14_200m_v_NODE_660_length_14352_cov_12.812609	short	9431.152132			abundant_in_s_only	588
12_AE1712_C16_N8_14_200m_v_NODE_677_length_13948_cov_9.887607	short	3785.933885			abundant_in_s_only	1200
12_AE1712_C16_N8_14_200m_v_NODE_683_length_13889_cov_19.941283	short	7938.479423			abundant_in_s_only	690
12_AE1712_C16_N8_14_200m_v_NODE_688_length_13817_cov_9.461426	short	7578.931714			abundant_in_s_only	726
12_AE1712_C16_N8_14_200m_v_NODE_693_length_13707_cov_23.695525	short	16722.15227	414.0593796	l_abundant	abundant_in_sl	317
12_AE1712_C16_N8_14_200m_v_NODE_705_length_13576_cov_10.448033	short	2091.34232			abundant_in_s_only	1498
12_AE1712_C16_N8_14_200m_v_NODE_730_length_13103_cov_11.888454	short	6617.433071			abundant_in_s_only	805
12_AE1712_C16_N8_14_200m_v_NODE_773_length_12523_cov_54.585570	short	17805.64365			abundant_in_s_only	294
12_AE1712_C16_N8_14_200m_v_NODE_776_length_12504_cov_7.117003	short	7751.548266			abundant_in_s_only	703
12_AE1712_C16_N8_14_200m_v_NODE_777_length_12437_cov_12.295307	short	2414.711893			abundant_in_s_only	1444
12_AE1712_C16_N8_14_200m_v_NODE_788_length_12232_cov_8.762320	short	5307.877066			abundant_in_s_only	957
12_AE1712_C16_N8_14_200m_v_NODE_798_length_12125_cov_7.532371	short	4376.978326	284.6321849	l_abundant	abundant_in_sl	1104
12_AE1712_C16_N8_14_200m_v_NODE_799_length_12085_cov_21.035476	short	8526.592495			abundant_in_s_only	646
12_AE1712_C16_N8_14_200m_v_NODE_800_length_12080_cov_20.631592	short	19623.61023			abundant_in_s_only	262
12_AE1712_C16_N8_14_200m_v_NODE_809_length_11917_cov_7.770439	short	10003.39289			abundant_in_s_only	555
12_AE1712_C16_N8_14_200m_v_NODE_813_length_11885_cov_10.297510	short	4739.21943			abundant_in_s_only	1044
12_AE1712_C16_N8_14_200m_v_NODE_814_length_11848_cov_11.324866	short	7132.494828			abundant_in_s_only	763
12_AE1712_C16_N8_14_200m_v_NODE_820_length_11788_cov_17.660576	short	9248.489622			abundant_in_s_only	600
12_AE1712_C16_N8_14_200m_v_NODE_836_length_11565_cov_7.369951	short	3103.003239			abundant_in_s_only	1331
12_AE1712_C16_N8_14_200m_v_NODE_842_length_11516_cov_11.258676	short	6894.945327			abundant_in_s_only	777
12_AE1712_C16_N8_14_200m_v_NODE_850_length_11454_cov_27.601740	short	12181.54039			abundant_in_s_only	450
12_AE1712_C16_N8_14_200m_v_NODE_868_length_11216_cov_54.738935	short	56802.30456	1808.581456	l_abundant	abundant_in_sl	72
12_AE1712_C16_N8_14_200m_v_NODE_900_length_10814_cov_34.932104	short	34907.17307	952.7303218	l_abundant	abundant_in_sl	138
12_AE1712_C16_N8_14_200m_v_NODE_905_length_10765_cov_6.101703	short	4609.065017			abundant_in_s_only	1061
12_AE1712_C16_N8_14_200m_v_NODE_907_length_10747_cov_7.640862	short	9897.370211			abundant_in_s_only	559
12_AE1712_C16_N8_14_200m_v_NODE_924_length_10573_cov_7.142245	short	9021.353343			abundant_in_s_only	610
12_AE1712_C16_N8_14_200m_v_NODE_938_length_10498_cov_8.257749	short	3159.074221	268.2590357	l_abundant	abundant_in_sl	1323
12_AE1712_C16_N8_14_200m_v_NODE_983_length_10115_cov_7.114963	short	3436.760561			abundant_in_s_only	1275
12_AE1712_C16_N8_14_200m_v_NODE_991_length_10030_cov_5.752537	short	1821.79465			abundant_in_s_only	1552
1_AE1712_C3_N1_7_80m_v_NODE_79_length_73671_cov_29.139930	short	3959.83013	644.2465944	l_abundant	abundant_in_sl	1166
1_AE1712_C3_N1_7_80m_v_NODE_113_length_58572_cov_24.785640	short	169039.3472	8863.680786	l_abundant	abundant_in_sl	6
1_AE1712_C3_N1_7_80m_v_NODE_230_length_28195_cov_32.963795	short	60105.66805	2937.988822	l_abundant	abundant_in_sl	66
1_AE1712_C3_N1_7_80m_v_NODE_236_length_27643_cov_9.023217	short	4653.996444	1110.966327	l_abundant	abundant_in_sl	1053
1_AE1712_C3_N1_7_80m_v_NODE_251_length_25536_cov_18.385168	short	123401.731	7678.298779	l_abundant	abundant_in_sl	18
1_AE1712_C3_N1_7_80m_v_NODE_254_length_24965_cov_23.857160	short	21348.52197	279.958189	l_abundant	abundant_in_sl	242
1_AE1712_C3_N1_7_80m_v_NODE_270_length_23396_cov_10.052447	short	19823.85763	726.6505579	l_abundant	abundant_in_sl	260
1_AE1712_C3_N1_7_80m_v_NODE_289_length_21368_cov_88.327274	short	71864.31898	18830.99114	l_abundant	abundant_in_sl	52
1_AE1712_C3_N1_7_80m_v_NODE_291_length_21171_cov_110.464397	short	55591.39998	10417.8269	l_abundant	abundant_in_sl	75
1_AE1712_C3_N1_7_80m_v_NODE_310_length_20172_cov_12.980791	short	9564.351187	3057.869734	l_abundant	abundant_in_sl	579
1_AE1712_C3_N1_7_80m_v_NODE_322_length_19151_cov_12.244364	short	4267.559321			abundant_in_s_only	1118
1_AE1712_C3_N1_7_80m_v_NODE_373_length_17170_cov_13.266659	short	42138.10446	2977.22206	l_abundant	abundant_in_sl	106
1_AE1712_C3_N1_7_80m_v_NODE_376_length_16933_cov_9.648849	short	60226.44817	6977.624307	l_abundant	abundant_in_sl	65
1_AE1712_C3_N1_7_80m_v_NODE_386_length_16141_cov_6.478337	short	3653.375987	1047.768238	l_abundant	abundant_in_sl	1232
1_AE1712_C3_N1_7_80m_v_NODE_417_length_14739_cov_10.479948	short	10107.89329	2312.098284	l_abundant	abundant_in_sl	547
1_AE1712_C3_N1_7_80m_v_NODE_434_length_13766_cov_10.395427	short	3279.057049	432.6137268	l_abundant	abundant_in_sl	1301
1_AE1712_C3_N1_7_80m_v_NODE_436_length_13693_cov_7.175602	short	16698.49846	1389.96139	l_abundant	abundant_in_sl	321
1_AE1712_C3_N1_7_80m_v_NODE_448_length_13223_cov_12.032101	short	6835.804458	1278.352034	l_abundant	abundant_in_sl	783
1_AE1712_C3_N1_7_80m_v_NODE_449_length_13208_cov_12.525093	short	27829.59925	773.7304436	l_abundant	abundant_in_sl	178
1_AE1712_C3_N1_7_80m_v_NODE_458_length_13009_cov_7.073925	short	9692.601672			abundant_in_s_only	570
1_AE1712_C3_N1_7_80m_v_NODE_460_length_12949_cov_18.885410	short	16516.70401	1260.817468	l_abundant	abundant_in_sl	325
1_AE1712_C3_N1_7_80m_v_NODE_466_length_12726_cov_10.831054	short	9329.986044	1348.433645	l_abundant	abundant_in_sl	595
1_AE1712_C3_N1_7_80m_v_NODE_470_length_12607_cov_9.816600	short	7257.134972	1070.203418	l_abundant	abundant_in_sl	752
1_AE1712_C3_N1_7_80m_v_NODE_497_length_12000_cov_12.351002	short	36700.29362	5121.736347	l_abundant	abundant_in_sl	133
1_AE1712_C3_N1_7_80m_v_NODE_501_length_11849_cov_62.229443	short	123378.5709	1931.550039	l_abundant	abundant_in_sl	19
1_AE1712_C3_N1_7_80m_v_NODE_520_length_11292_cov_12.689701	short	10763.48968			abundant_in_s_only	517
1_AE1712_C3_N1_7_80m_v_NODE_521_length_11286_cov_16.206798	short	10175.24602			abundant_in_s_only	546
1_AE1712_C3_N1_7_80m_v_NODE_542_length_10803_cov_20.726925	short	12108.22621	599.602852	l_abundant	abundant_in_sl	453
1_AE1712_C3_N1_7_80m_v_NODE_555_length_10568_cov_5.870842	short	7023.937711	257.3813726	l_abundant	abundant_in_sl	769
1_AE1712_C3_N1_7_80m_v_NODE_570_length_10223_cov_7.068303	short	3491.148325	414.682579	l_abundant	abundant_in_sl	1264
3_AE1712_C6_N1_7_80m_v_NODE_32_length_12071_cov_39.989995	short	59629.06786	5763.00858	l_abundant	abundant_in_sl	69
4_AE1712_C6_N8_17_200m_v_NODE_96_length_36742_cov_28.933806	short	37830.79668	543.2033018	l_abundant	abundant_in_sl	122
4_AE1712_C6_N8_17_200m_v_NODE_117_length_32325_cov_11.581773	short	14513.0247			abundant_in_s_only	377
4_AE1712_C6_N8_17_200m_v_NODE_120_length_31336_cov_10.262133	short	10731.83973			abundant_in_s_only	520
4_AE1712_C6_N8_17_200m_v_NODE_132_length_28056_cov_13.307981	short	7211.051589	816.3912786	l_abundant	abundant_in_sl	757
4_AE1712_C6_N8_17_200m_v_NODE_139_length_26897_cov_19.000149	short	13357.23067	572.0687672	l_abundant	abundant_in_sl	411
4_AE1712_C6_N8_17_200m_v_NODE_179_length_20994_cov_15.455467	short	16327.80565			abundant_in_s_only	332
4_AE1712_C6_N8_17_200m_v_NODE_183_length_20417_cov_8.391200	short	6190.436404			abundant_in_s_only	854
4_AE1712_C6_N8_17_200m_v_NODE_188_length_19756_cov_9.290259	short	3141.090014			abundant_in_s_only	1325
4_AE1712_C6_N8_17_200m_v_NODE_192_length_19063_cov_22.668967	short	37944.662	1475.481351	l_abundant	abundant_in_sl	120
4_AE1712_C6_N8_17_200m_v_NODE_194_length_18951_cov_13.798029	short	7612.743009	1255.406963	l_abundant	abundant_in_sl	723
4_AE1712_C6_N8_17_200m_v_NODE_197_length_18628_cov_14.865021	short	16424.04744			abundant_in_s_only	329
4_AE1712_C6_N8_17_200m_v_NODE_199_length_18426_cov_9.394081	short	3064.21657			abundant_in_s_only	1339
4_AE1712_C6_N8_17_200m_v_NODE_212_length_17832_cov_12.584962	short	7279.199678	1117.198322	l_abundant	abundant_in_sl	747
4_AE1712_C6_N8_17_200m_v_NODE_234_length_16681_cov_14.236268	short	7624.052096	608.865862	l_abundant	abundant_in_sl	719
4_AE1712_C6_N8_17_200m_v_NODE_243_length_16462_cov_8.475191	short	7293.852506			abundant_in_s_only	745
4_AE1712_C6_N8_17_200m_v_NODE_245_length_16371_cov_13.616791	short	8087.256157	915.8482453	l_abundant	abundant_in_sl	679
4_AE1712_C6_N8_17_200m_v_NODE_305_length_13620_cov_11.604593	short	27305.86693	4171.158896	l_abundant	abundant_in_sl	180
4_AE1712_C6_N8_17_200m_v_NODE_310_length_13528_cov_7.565980	short	31224.48991	2198.222748	l_abundant	abundant_in_sl	158
4_AE1712_C6_N8_17_200m_v_NODE_316_length_13277_cov_14.061591	short	17680.23258			abundant_in_s_only	297
4_AE1712_C6_N8_17_200m_v_NODE_322_length_12980_cov_21.655196	short	26313.91577			abundant_in_s_only	189
4_AE1712_C6_N8_17_200m_v_NODE_363_length_11870_cov_19.772916	short	13375.1867	156.3947345	l_abundant	abundant_in_sl	409
4_AE1712_C6_N8_17_200m_v_NODE_386_length_11367_cov_8.412666	short	6886.192194	358.3963379	l_abundant	abundant_in_sl	778
4_AE1712_C6_N8_17_200m_v_NODE_433_length_10155_cov_5.475392	short	5957.445711	652.093242	l_abundant	abundant_in_sl	878
4_AE1712_C6_N8_17_200m_v_NODE_437_length_10118_cov_8.496763	short	16088.94409	187.8096522	l_abundant	abundant_in_sl	341
4_AE1712_C6_N8_17_200m_v_NODE_439_length_10061_cov_5.733073	short	5590.732844			abundant_in_s_only	928
5_AE1712_C8_N7_12_80m_v_NODE_72_length_26012_cov_8.388086	short	22733.26828	3646.509941	l_abundant	abundant_in_sl	222
5_AE1712_C8_N7_12_80m_v_NODE_128_length_15697_cov_9.201921	short	11494.17287			abundant_in_s_only	483
5_AE1712_C8_N7_12_80m_v_NODE_144_length_14237_cov_57.997669	short	85244.92596	1469.390993	l_abundant	abundant_in_sl	33
5_AE1712_C8_N7_12_80m_v_NODE_173_length_11821_cov_10.432987	short	97744.88775	9620.924771	l_abundant	abundant_in_sl	28
5_AE1712_C8_N7_12_80m_v_NODE_182_length_11538_cov_8.076520	short	14292.50761	4156.145455	l_abundant	abundant_in_sl	386
5_AE1712_C8_N7_12_80m_v_NODE_191_length_11143_cov_13.537593	short	20190.74691	499.0411227	l_abundant	abundant_in_sl	255
5_AE1712_C8_N7_12_80m_v_NODE_195_length_11114_cov_9.589653	short	47292.25029	2071.20337	l_abundant	abundant_in_sl	91
6_AE1712_C8_N19_24_200m_v_NODE_31_length_132653_cov_54.017952	short	11684.33952			abundant_in_s_only	471
6_AE1712_C8_N19_24_200m_v_NODE_32_length_129571_cov_21.725176	short	15157.38772	393.4654705	l_abundant	abundant_in_sl	362
6_AE1712_C8_N19_24_200m_v_NODE_75_length_65397_cov_12.289452	short	8040.753556			abundant_in_s_only	683
6_AE1712_C8_N19_24_200m_v_NODE_77_length_64643_cov_88.840133	short	79830.70132	988.6209446	l_abundant	abundant_in_sl	41
6_AE1712_C8_N19_24_200m_v_NODE_81_length_62971_cov_13.047524	short	8333.675955			abundant_in_s_only	658
6_AE1712_C8_N19_24_200m_v_NODE_82_length_62903_cov_13.508404	short	10210.86032	278.2868814	l_abundant	abundant_in_sl	543
6_AE1712_C8_N19_24_200m_v_NODE_84_length_61978_cov_11.574417	short	5092.989275			abundant_in_s_only	997
6_AE1712_C8_N19_24_200m_v_NODE_87_length_59353_cov_1449.401022	short	620120.3375	7446.581893	l_abundant	abundant_in_sl	2
6_AE1712_C8_N19_24_200m_v_NODE_92_length_58215_cov_22.386167	short	25716.11743	1399.394363	l_abundant	abundant_in_sl	196
6_AE1712_C8_N19_24_200m_v_NODE_136_length_46234_cov_60.861234	short	45085.18782			abundant_in_s_only	96
6_AE1712_C8_N19_24_200m_v_NODE_153_length_42428_cov_8.495171	short	5783.140463			abundant_in_s_only	899
6_AE1712_C8_N19_24_200m_v_NODE_184_length_37147_cov_33.509657	short	16189.94601	242.8211673	l_abundant	abundant_in_sl	335
6_AE1712_C8_N19_24_200m_v_NODE_187_length_37105_cov_18.730285	short	9657.401368			abundant_in_s_only	575
6_AE1712_C8_N19_24_200m_v_NODE_196_length_36356_cov_15.029990	short	10103.82797			abundant_in_s_only	549
6_AE1712_C8_N19_24_200m_v_NODE_230_length_32184_cov_18.638895	short	11545.55186			abundant_in_s_only	481
6_AE1712_C8_N19_24_200m_v_NODE_241_length_31490_cov_14.619202	short	7191.350663	411.7648725	l_abundant	abundant_in_sl	759
6_AE1712_C8_N19_24_200m_v_NODE_249_length_31192_cov_10.227639	short	5385.001456			abundant_in_s_only	951
6_AE1712_C8_N19_24_200m_v_NODE_261_length_30496_cov_6.567376	short	857.3845639			abundant_in_s_only	1725
6_AE1712_C8_N19_24_200m_v_NODE_269_length_30139_cov_25.517830	short	16797.83047	367.6310206	l_abundant	abundant_in_sl	315
6_AE1712_C8_N19_24_200m_v_NODE_270_length_29986_cov_24.731786	short	12888.93231			abundant_in_s_only	425
6_AE1712_C8_N19_24_200m_v_NODE_273_length_29887_cov_10.375780	short	5006.455824			abundant_in_s_only	1004
6_AE1712_C8_N19_24_200m_v_NODE_282_length_29368_cov_33.045782	short	16721.32024	1167.592496	l_abundant	abundant_in_sl	318
6_AE1712_C8_N19_24_200m_v_NODE_288_length_29233_cov_10.187543	short	3946.578018			abundant_in_s_only	1171
6_AE1712_C8_N19_24_200m_v_NODE_293_length_28878_cov_15.175133	short	10178.39187			abundant_in_s_only	545
6_AE1712_C8_N19_24_200m_v_NODE_296_length_28647_cov_78.713511	short	17886.05293	466.1248608	l_abundant	abundant_in_sl	292
6_AE1712_C8_N19_24_200m_v_NODE_298_length_28471_cov_46.667430	short	15351.92791			abundant_in_s_only	359
6_AE1712_C8_N19_24_200m_v_NODE_300_length_28177_cov_16.787473	short	10851.12012			abundant_in_s_only	513
6_AE1712_C8_N19_24_200m_v_NODE_317_length_27611_cov_30.092576	short	14033.62689	1326.395046	l_abundant	abundant_in_sl	391
6_AE1712_C8_N19_24_200m_v_NODE_372_length_24969_cov_12.926241	short	7963.624277			abundant_in_s_only	688
6_AE1712_C8_N19_24_200m_v_NODE_397_length_23940_cov_9.974228	short	7467.794409			abundant_in_s_only	732
6_AE1712_C8_N19_24_200m_v_NODE_411_length_23622_cov_22.580888	short	12286.25554			abundant_in_s_only	445
6_AE1712_C8_N19_24_200m_v_NODE_413_length_23543_cov_25.306401	short	15651.25682	464.2269352	l_abundant	abundant_in_sl	351
6_AE1712_C8_N19_24_200m_v_NODE_433_length_22806_cov_12.743236	short	8526.000332			abundant_in_s_only	647
6_AE1712_C8_N19_24_200m_v_NODE_450_length_22244_cov_39.289169	short	14448.43321			abundant_in_s_only	382
6_AE1712_C8_N19_24_200m_v_NODE_455_length_22160_cov_60.642123	short	28632.99206	3250.636655	l_abundant	abundant_in_sl	174
6_AE1712_C8_N19_24_200m_v_NODE_457_length_22089_cov_13.206660	short	4866.081269	1268.862406	l_abundant	abundant_in_sl	1019
6_AE1712_C8_N19_24_200m_v_NODE_458_length_22065_cov_13.235583	short	9004.263287	440.6303379	l_abundant	abundant_in_sl	611
6_AE1712_C8_N19_24_200m_v_NODE_462_length_22007_cov_10.264934	short	8117.505784			abundant_in_s_only	673
6_AE1712_C8_N19_24_200m_v_NODE_477_length_21351_cov_9.719141	short	6726.771717			abundant_in_s_only	796
6_AE1712_C8_N19_24_200m_v_NODE_485_length_21186_cov_19.822588	short	6901.386384			abundant_in_s_only	776
6_AE1712_C8_N19_24_200m_v_NODE_512_length_20456_cov_8.656705	short	3639.132741			abundant_in_s_only	1233
6_AE1712_C8_N19_24_200m_v_NODE_525_length_20256_cov_9.771148	short	4750.907455	896.2457899	l_abundant	abundant_in_sl	1043
6_AE1712_C8_N19_24_200m_v_NODE_527_length_20255_cov_30.082466	short	15439.49927			abundant_in_s_only	356
6_AE1712_C8_N19_24_200m_v_NODE_535_length_20053_cov_10.981628	short	4767.901411			abundant_in_s_only	1038
6_AE1712_C8_N19_24_200m_v_NODE_538_length_19942_cov_8.489605	short	6592.910174	910.324432	l_abundant	abundant_in_sl	808
6_AE1712_C8_N19_24_200m_v_NODE_548_length_19739_cov_10.012257	short	5849.106247			abundant_in_s_only	892
6_AE1712_C8_N19_24_200m_v_NODE_556_length_19481_cov_42.555762	short	22009.93896	874.4054819	l_abundant	abundant_in_sl	232
6_AE1712_C8_N19_24_200m_v_NODE_560_length_19402_cov_8.584890	short	5851.66256			abundant_in_s_only	891
6_AE1712_C8_N19_24_200m_v_NODE_570_length_19102_cov_8.513482	short	5399.229809			abundant_in_s_only	950
6_AE1712_C8_N19_24_200m_v_NODE_589_length_18663_cov_10.326052	short	3874.206064			abundant_in_s_only	1185
6_AE1712_C8_N19_24_200m_v_NODE_593_length_18589_cov_7.570603	short	5586.85781			abundant_in_s_only	931
6_AE1712_C8_N19_24_200m_v_NODE_598_length_18534_cov_8.402070	short	5789.115774			abundant_in_s_only	898
6_AE1712_C8_N19_24_200m_v_NODE_610_length_18284_cov_14.044159	short	7277.21956			abundant_in_s_only	749
6_AE1712_C8_N19_24_200m_v_NODE_614_length_18209_cov_11.391518	short	4432.104557			abundant_in_s_only	1094
6_AE1712_C8_N19_24_200m_v_NODE_618_length_18179_cov_15.644349	short	8502.097698	374.3162511	l_abundant	abundant_in_sl	648
6_AE1712_C8_N19_24_200m_v_NODE_620_length_18162_cov_19.445618	short	22734.53251	716.4527487	l_abundant	abundant_in_sl	221
6_AE1712_C8_N19_24_200m_v_NODE_627_length_17995_cov_7.800759	short	2238.034304			abundant_in_s_only	1472
6_AE1712_C8_N19_24_200m_v_NODE_629_length_17940_cov_6.579578	short	843.497113			abundant_in_s_only	1727
6_AE1712_C8_N19_24_200m_v_NODE_630_length_17931_cov_11.231097	short	6776.272687			abundant_in_s_only	791
6_AE1712_C8_N19_24_200m_v_NODE_644_length_17592_cov_14.452469	short	5637.917938			abundant_in_s_only	921
6_AE1712_C8_N19_24_200m_v_NODE_651_length_17483_cov_120.684534	short	65640.92849	305.5376937	l_abundant	abundant_in_sl	60
6_AE1712_C8_N19_24_200m_v_NODE_679_length_17179_cov_6.367033	short	4012.749241	268.9388896	l_abundant	abundant_in_sl	1156
6_AE1712_C8_N19_24_200m_v_NODE_681_length_17157_cov_9.597658	short	7428.325138			abundant_in_s_only	734
6_AE1712_C8_N19_24_200m_v_NODE_682_length_17133_cov_84.650387	short	90873.01441	1611.168867	l_abundant	abundant_in_sl	31
6_AE1712_C8_N19_24_200m_v_NODE_685_length_17117_cov_13.010387	short	8038.892772	872.6208653	l_abundant	abundant_in_sl	684
6_AE1712_C8_N19_24_200m_v_NODE_689_length_17035_cov_10.698313	short	5920.447532			abundant_in_s_only	883
6_AE1712_C8_N19_24_200m_v_NODE_690_length_17030_cov_17.966024	short	9873.073293	2521.436645	l_abundant	abundant_in_sl	561
6_AE1712_C8_N19_24_200m_v_NODE_716_length_16446_cov_7.374672	short	3527.217857			abundant_in_s_only	1256
6_AE1712_C8_N19_24_200m_v_NODE_723_length_16386_cov_38.590778	short	14493.58634			abundant_in_s_only	380
6_AE1712_C8_N19_24_200m_v_NODE_734_length_16166_cov_9.733420	short	4785.43608			abundant_in_s_only	1036
6_AE1712_C8_N19_24_200m_v_NODE_737_length_16153_cov_11.203595	short	5972.612007			abundant_in_s_only	875
6_AE1712_C8_N19_24_200m_v_NODE_751_length_16012_cov_5.380797	short	2866.720533			abundant_in_s_only	1370
6_AE1712_C8_N19_24_200m_v_NODE_752_length_16004_cov_12.692974	short	5972.364676			abundant_in_s_only	876
6_AE1712_C8_N19_24_200m_v_NODE_755_length_15904_cov_26.986732	short	15244.69416			abundant_in_s_only	361
6_AE1712_C8_N19_24_200m_v_NODE_765_length_15847_cov_13.764236	short	7224.379149			abundant_in_s_only	756
6_AE1712_C8_N19_24_200m_v_NODE_772_length_15695_cov_7.997439	short	1432.864105			abundant_in_s_only	1609
6_AE1712_C8_N19_24_200m_v_NODE_774_length_15677_cov_10.342179	short	7083.659165			abundant_in_s_only	765
6_AE1712_C8_N19_24_200m_v_NODE_775_length_15661_cov_10.310575	short	4527.170042			abundant_in_s_only	1073
6_AE1712_C8_N19_24_200m_v_NODE_777_length_15633_cov_8.144639	short	3008.325724			abundant_in_s_only	1352
6_AE1712_C8_N19_24_200m_v_NODE_789_length_15445_cov_9.025312	short	6819.698725	335.8195214	l_abundant	abundant_in_sl	784
6_AE1712_C8_N19_24_200m_v_NODE_796_length_15399_cov_60.425075	short	18295.71843			abundant_in_s_only	286
6_AE1712_C8_N19_24_200m_v_NODE_799_length_15375_cov_9.430906	short	5820.020376			abundant_in_s_only	895
6_AE1712_C8_N19_24_200m_v_NODE_800_length_15368_cov_9.654633	short	3720.647579			abundant_in_s_only	1219
6_AE1712_C8_N19_24_200m_v_NODE_801_length_15340_cov_11.700059	short	3693.550869			abundant_in_s_only	1223
6_AE1712_C8_N19_24_200m_v_NODE_807_length_15315_cov_28.372490	short	16143.91572			abundant_in_s_only	337
6_AE1712_C8_N19_24_200m_v_NODE_812_length_15250_cov_25.100903	short	11471.22448	505.4714079	l_abundant	abundant_in_sl	484
6_AE1712_C8_N19_24_200m_v_NODE_828_length_15095_cov_9.580237	short	5599.244195	282.479314	l_abundant	abundant_in_sl	924
6_AE1712_C8_N19_24_200m_v_NODE_831_length_15054_cov_9.782400	short	6154.227637			abundant_in_s_only	858
6_AE1712_C8_N19_24_200m_v_NODE_833_length_15009_cov_11.338200	short	5828.244106	284.6888393	l_abundant	abundant_in_sl	894
6_AE1712_C8_N19_24_200m_v_NODE_837_length_14988_cov_10.752196	short	5873.75864	615.6360742	l_abundant	abundant_in_sl	888
6_AE1712_C8_N19_24_200m_v_NODE_842_length_14941_cov_13.298910	short	6347.079818			abundant_in_s_only	832
6_AE1712_C8_N19_24_200m_v_NODE_878_length_14423_cov_17.468354	short	4724.498162			abundant_in_s_only	1047
6_AE1712_C8_N19_24_200m_v_NODE_883_length_14378_cov_7.048248	short	4768.671904			abundant_in_s_only	1037
6_AE1712_C8_N19_24_200m_v_NODE_888_length_14306_cov_9.950594	short	6051.119528	166.1959622	l_abundant	abundant_in_sl	867
6_AE1712_C8_N19_24_200m_v_NODE_905_length_14118_cov_26.136671	short	11080.08488			abundant_in_s_only	503
6_AE1712_C8_N19_24_200m_v_NODE_921_length_13969_cov_60.556723	short	10203.2188	322.4490605	l_abundant	abundant_in_sl	544
6_AE1712_C8_N19_24_200m_v_NODE_922_length_13962_cov_11.931077	short	4454.014085			abundant_in_s_only	1089
6_AE1712_C8_N19_24_200m_v_NODE_927_length_13897_cov_9.994645	short	5088.19923	1659.551806	l_abundant	abundant_in_sl	998
6_AE1712_C8_N19_24_200m_v_NODE_932_length_13854_cov_14.227408	short	6472.897684			abundant_in_s_only	818
6_AE1712_C8_N19_24_200m_v_NODE_933_length_13839_cov_28.564453	short	16141.15879	619.9418158	l_abundant	abundant_in_sl	338
6_AE1712_C8_N19_24_200m_v_NODE_959_length_13604_cov_11.364530	short	6416.217503			abundant_in_s_only	823
6_AE1712_C8_N19_24_200m_v_NODE_977_length_13495_cov_6.035251	short	809.1955391			abundant_in_s_only	1734
6_AE1712_C8_N19_24_200m_v_NODE_980_length_13483_cov_7.403924	short	3524.769185			abundant_in_s_only	1258
6_AE1712_C8_N19_24_200m_v_NODE_984_length_13440_cov_13.287510	short	7719.602207			abundant_in_s_only	709
6_AE1712_C8_N19_24_200m_v_NODE_999_length_13321_cov_9.644669	short	3254.260253			abundant_in_s_only	1307
6_AE1712_C8_N19_24_200m_v_NODE_1021_length_13164_cov_12.740582	short	5072.786573			abundant_in_s_only	999
6_AE1712_C8_N19_24_200m_v_NODE_1024_length_13138_cov_12.612051	short	10624.91093			abundant_in_s_only	525
6_AE1712_C8_N19_24_200m_v_NODE_1035_length_13018_cov_6.900085	short	5768.12398			abundant_in_s_only	902
6_AE1712_C8_N19_24_200m_v_NODE_1056_length_12807_cov_28.023488	short	20986.64451			abundant_in_s_only	244
6_AE1712_C8_N19_24_200m_v_NODE_1067_length_12717_cov_5.543908	short	3535.330837	309.4468538	l_abundant	abundant_in_sl	1253
6_AE1712_C8_N19_24_200m_v_NODE_1083_length_12595_cov_92.021170	short	32902.49289	320.8344074	l_abundant	abundant_in_sl	150
6_AE1712_C8_N19_24_200m_v_NODE_1103_length_12464_cov_12.299588	short	4523.485384	597.4499812	l_abundant	abundant_in_sl	1075
6_AE1712_C8_N19_24_200m_v_NODE_1104_length_12464_cov_6.734480	short	1889.559493			abundant_in_s_only	1537
6_AE1712_C8_N19_24_200m_v_NODE_1105_length_12461_cov_8.044170	short	3407.904014	697.955056	l_abundant	abundant_in_sl	1276
6_AE1712_C8_N19_24_200m_v_NODE_1122_length_12387_cov_17.037774	short	7730.140927	442.1033548	l_abundant	abundant_in_sl	705
6_AE1712_C8_N19_24_200m_v_NODE_1130_length_12315_cov_12.393447	short	8140.333203			abundant_in_s_only	670
6_AE1712_C8_N19_24_200m_v_NODE_1132_length_12288_cov_6.256081	short	3804.606185			abundant_in_s_only	1196
6_AE1712_C8_N19_24_200m_v_NODE_1133_length_12285_cov_10.938974	short	5758.828456			abundant_in_s_only	904
6_AE1712_C8_N19_24_200m_v_NODE_1159_length_12130_cov_5.718161	short	4805.028369	312.3645603	l_abundant	abundant_in_sl	1029
6_AE1712_C8_N19_24_200m_v_NODE_1163_length_12094_cov_22.463593	short	12513.12606	388.6781656	l_abundant	abundant_in_sl	440
6_AE1712_C8_N19_24_200m_v_NODE_1170_length_12030_cov_9.766837	short	7018.09434			abundant_in_s_only	770
6_AE1712_C8_N19_24_200m_v_NODE_1171_length_12024_cov_14.626852	short	10069.68174			abundant_in_s_only	550
6_AE1712_C8_N19_24_200m_v_NODE_1178_length_11976_cov_31.866207	short	14105.67351	550.540059	l_abundant	abundant_in_sl	389
6_AE1712_C8_N19_24_200m_v_NODE_1185_length_11921_cov_6.640578	short	21458.95301	993.464904	l_abundant	abundant_in_sl	240
6_AE1712_C8_N19_24_200m_v_NODE_1194_length_11882_cov_14.837018	short	3795.33368			abundant_in_s_only	1197
6_AE1712_C8_N19_24_200m_v_NODE_1204_length_11826_cov_16.700145	short	5257.126058			abundant_in_s_only	966
6_AE1712_C8_N19_24_200m_v_NODE_1207_length_11803_cov_7.963756	short	5831.864344	296.2746837	l_abundant	abundant_in_sl	893
6_AE1712_C8_N19_24_200m_v_NODE_1209_length_11802_cov_7.788913	short	4349.636509			abundant_in_s_only	1107
6_AE1712_C8_N19_24_200m_v_NODE_1211_length_11791_cov_10.816203	short	7625.109411			abundant_in_s_only	718
6_AE1712_C8_N19_24_200m_v_NODE_1214_length_11752_cov_6.054133	short	4647.210472			abundant_in_s_only	1055
6_AE1712_C8_N19_24_200m_v_NODE_1238_length_11529_cov_20.784841	short	10735.36236			abundant_in_s_only	519
6_AE1712_C8_N19_24_200m_v_NODE_1241_length_11495_cov_14.491943	short	8819.07261			abundant_in_s_only	622
6_AE1712_C8_N19_24_200m_v_NODE_1243_length_11475_cov_6.605369	short	3532.767696			abundant_in_s_only	1254
6_AE1712_C8_N19_24_200m_v_NODE_1253_length_11427_cov_6.415683	short	5158.43542	198.7722971	l_abundant	abundant_in_sl	988
6_AE1712_C8_N19_24_200m_v_NODE_1265_length_11363_cov_21.449141	short	8160.168375			abundant_in_s_only	668
6_AE1712_C8_N19_24_200m_v_NODE_1274_length_11325_cov_5.814100	short	4048.735823			abundant_in_s_only	1151
6_AE1712_C8_N19_24_200m_v_NODE_1277_length_11300_cov_27.261338	short	12172.27794	662.1777421	l_abundant	abundant_in_sl	451
6_AE1712_C8_N19_24_200m_v_NODE_1282_length_11258_cov_13.795188	short	6436.80906			abundant_in_s_only	820
6_AE1712_C8_N19_24_200m_v_NODE_1286_length_11249_cov_6.855711	short	4869.839782			abundant_in_s_only	1018
6_AE1712_C8_N19_24_200m_v_NODE_1296_length_11185_cov_12.087865	short	4633.261253			abundant_in_s_only	1058
6_AE1712_C8_N19_24_200m_v_NODE_1319_length_11022_cov_7.414801	short	5183.601136			abundant_in_s_only	981
6_AE1712_C8_N19_24_200m_v_NODE_1333_length_10936_cov_12.445161	short	9394.003484			abundant_in_s_only	592
6_AE1712_C8_N19_24_200m_v_NODE_1339_length_10884_cov_12.439900	short	13990.16549	464.1136263	l_abundant	abundant_in_sl	393
6_AE1712_C8_N19_24_200m_v_NODE_1344_length_10810_cov_6.437902	short	1331.734748			abundant_in_s_only	1628
6_AE1712_C8_N19_24_200m_v_NODE_1353_length_10775_cov_10.739110	short	5041.612883	1049.949436	l_abundant	abundant_in_sl	1002
6_AE1712_C8_N19_24_200m_v_NODE_1356_length_10732_cov_6.672079	short	3338.707655			abundant_in_s_only	1289
6_AE1712_C8_N19_24_200m_v_NODE_1357_length_10729_cov_6.432876	short	2431.987992	253.2739217	l_abundant	abundant_in_sl	1440
6_AE1712_C8_N19_24_200m_v_NODE_1368_length_10648_cov_5.539211	short	3389.11164			abundant_in_s_only	1279
6_AE1712_C8_N19_24_200m_v_NODE_1370_length_10646_cov_17.481976	short	12545.75008			abundant_in_s_only	439
6_AE1712_C8_N19_24_200m_v_NODE_1381_length_10613_cov_26.369875	short	19735.18914			abundant_in_s_only	261
6_AE1712_C8_N19_24_200m_v_NODE_1382_length_10611_cov_7.452725	short	988.2189701			abundant_in_s_only	1694
6_AE1712_C8_N19_24_200m_v_NODE_1398_length_10512_cov_7.412266	short	4491.175462	332.0803247	l_abundant	abundant_in_sl	1080
6_AE1712_C8_N19_24_200m_v_NODE_1400_length_10507_cov_12.009875	short	5804.443527			abundant_in_s_only	896
6_AE1712_C8_N19_24_200m_v_NODE_1409_length_10453_cov_6.017926	short	2199.973287			abundant_in_s_only	1477
6_AE1712_C8_N19_24_200m_v_NODE_1412_length_10445_cov_8.220197	short	5201.503691	1307.897353	l_abundant	abundant_in_sl	978
6_AE1712_C8_N19_24_200m_v_NODE_1414_length_10437_cov_5.383880	short	2657.327148			abundant_in_s_only	1401
6_AE1712_C8_N19_24_200m_v_NODE_1424_length_10358_cov_7.509581	short	4149.767183			abundant_in_s_only	1137
6_AE1712_C8_N19_24_200m_v_NODE_1439_length_10319_cov_7.557704	short	5267.108145	291.6856695	l_abundant	abundant_in_sl	964
6_AE1712_C8_N19_24_200m_v_NODE_1443_length_10306_cov_35.160817	short	20083.59042	1712.892014	l_abundant	abundant_in_sl	257
6_AE1712_C8_N19_24_200m_v_NODE_1451_length_10283_cov_6.452087	short	1262.190783			abundant_in_s_only	1637
6_AE1712_C8_N19_24_200m_v_NODE_1469_length_10226_cov_10.997832	short	11342.15309	1993.785002	l_abundant	abundant_in_sl	490
6_AE1712_C8_N19_24_200m_v_NODE_1482_length_10203_cov_17.974422	short	15563.33126	760.3599827	l_abundant	abundant_in_sl	353
6_AE1712_C8_N19_24_200m_v_NODE_1486_length_10194_cov_6.246516	short	3239.131496			abundant_in_s_only	1310
6_AE1712_C8_N19_24_200m_v_NODE_1497_length_10147_cov_11.084608	short	7785.242755			abundant_in_s_only	702
6_AE1712_C8_N19_24_200m_v_NODE_1499_length_10139_cov_10.235242	short	4111.15259	893.8096466	l_abundant	abundant_in_sl	1141
6_AE1712_C8_N19_24_200m_v_NODE_1507_length_10110_cov_11.742051	short	7614.338472			abundant_in_s_only	722
6_AE1712_C8_N19_24_200m_v_NODE_1515_length_10083_cov_6.663302	short	3707.04128			abundant_in_s_only	1221
6_AE1712_C8_N19_24_200m_v_NODE_1524_length_10004_cov_7.650750	short	5183.814607			abundant_in_s_only	980
8_AE1712_C11_N8_14_200m_v_NODE_3_length_411044_cov_18.072519	short	9492.062722			abundant_in_s_only	584
8_AE1712_C11_N8_14_200m_v_NODE_9_length_260175_cov_16.937404	short	7909.395465			abundant_in_s_only	694
8_AE1712_C11_N8_14_200m_v_NODE_102_length_75567_cov_12.801378	short	3567.943375			abundant_in_s_only	1244
8_AE1712_C11_N8_14_200m_v_NODE_138_length_60678_cov_21.185046	short	53571.45834	3312.276746	l_abundant	abundant_in_sl	79
8_AE1712_C11_N8_14_200m_v_NODE_149_length_57678_cov_22.422336	short	41432.72326	572.0121127	l_abundant	abundant_in_sl	111
8_AE1712_C11_N8_14_200m_v_NODE_247_length_33944_cov_10.513479	short	7710.540807			abundant_in_s_only	710
8_AE1712_C11_N8_14_200m_v_NODE_252_length_33507_cov_34.150314	short	22819.3582			abundant_in_s_only	219
8_AE1712_C11_N8_14_200m_v_NODE_293_length_29237_cov_44.061763	short	75969.87298			abundant_in_s_only	47
8_AE1712_C11_N8_14_200m_v_NODE_315_length_27804_cov_12.217586	short	11042.91454			abundant_in_s_only	504
8_AE1712_C11_N8_14_200m_v_NODE_396_length_21357_cov_26.124671	short	36932.44809	834.3224264	l_abundant	abundant_in_sl	127
8_AE1712_C11_N8_14_200m_v_NODE_410_length_20672_cov_26.379607	short	18731.01259			abundant_in_s_only	279
8_AE1712_C11_N8_14_200m_v_NODE_414_length_20442_cov_14.997397	short	16976.95487	3414.02822	l_abundant	abundant_in_sl	311
8_AE1712_C11_N8_14_200m_v_NODE_423_length_20151_cov_10.420145	short	12873.16336	206.5056357	l_abundant	abundant_in_sl	426
8_AE1712_C11_N8_14_200m_v_NODE_439_length_19433_cov_6.029862	short	6021.245229			abundant_in_s_only	871
8_AE1712_C11_N8_14_200m_v_NODE_450_length_19240_cov_25.151960	short	15765.23326			abundant_in_s_only	350
8_AE1712_C11_N8_14_200m_v_NODE_452_length_19160_cov_7.094010	short	4791.679503	597.6765991	l_abundant	abundant_in_sl	1034
8_AE1712_C11_N8_14_200m_v_NODE_498_length_17089_cov_28.356748	short	25706.21065			abundant_in_s_only	197
8_AE1712_C11_N8_14_200m_v_NODE_570_length_14796_cov_16.955296	short	14024.29036			abundant_in_s_only	392
8_AE1712_C11_N8_14_200m_v_NODE_610_length_13667_cov_6.950405	short	4522.890348	184.0421283	l_abundant	abundant_in_sl	1076
8_AE1712_C11_N8_14_200m_v_NODE_638_length_13050_cov_12.130579	short	9721.929218			abundant_in_s_only	569
8_AE1712_C11_N8_14_200m_v_NODE_644_length_12921_cov_8.799362	short	9677.635635			abundant_in_s_only	573
8_AE1712_C11_N8_14_200m_v_NODE_647_length_12853_cov_6.494130	short	6313.145335			abundant_in_s_only	835
8_AE1712_C11_N8_14_200m_v_NODE_650_length_12789_cov_6.135856	short	4071.191108			abundant_in_s_only	1149
8_AE1712_C11_N8_14_200m_v_NODE_677_length_12258_cov_12.782694	short	6190.651486			abundant_in_s_only	853
8_AE1712_C11_N8_14_200m_v_NODE_678_length_12252_cov_10.884764	short	11551.34015			abundant_in_s_only	480
8_AE1712_C11_N8_14_200m_v_NODE_708_length_11714_cov_10.466014	short	11968.12122			abundant_in_s_only	460
8_AE1712_C11_N8_14_200m_v_NODE_734_length_11301_cov_19.495991	short	41934.59974	292.5071597	l_abundant	abundant_in_sl	107
8_AE1712_C11_N8_14_200m_v_NODE_737_length_11252_cov_8.519911	short	10392.9409			abundant_in_s_only	532
8_AE1712_C11_N8_14_200m_v_NODE_752_length_11062_cov_13.423487	short	6713.85726			abundant_in_s_only	798
8_AE1712_C11_N8_14_200m_v_NODE_767_length_10899_cov_13.296433	short	8088.545263	806.4484147	l_abundant	abundant_in_sl	678
8_AE1712_C11_N8_14_200m_v_NODE_773_length_10816_cov_13.573796	short	11139.19066			abundant_in_s_only	500
8_AE1712_C11_N8_14_200m_v_NODE_808_length_10237_cov_18.066043	short	13468.07935			abundant_in_s_only	408
9_AE1712_C14_N3_8_80m_v_NODE_6_length_18604_cov_22.232310	short	43616.23725	12525.88402	l_abundant	abundant_in_sl	99
VIRSorter_utg000675l_segment0_LN:i:47211_RC:i:93355_XC:f:1_000000	pulled_out_by_long	463175.647	9235.107658	l_abundant	abundant_in_sl	3
VIRSorter_utg001035l_segment0_LN:i:15831_RC:i:17804_XC:f:1_000000	pulled_out_by_long	310201.1768	3101.493696	l_abundant	abundant_in_sl	4
VIRSorter_utg003456l_segment0_LN:i:16480_RC:i:6978_XC:f:1_000000	pulled_out_by_long	170705.722			abundant_in_s_only	5
VIRSorter_utg000374l_segment0_LN:i:12243_RC:i:7102_XC:f:1_000000	pulled_out_by_long	162502.2444			abundant_in_s_only	7
VIRSorter_utg003110l_segment0_LN:i:10926_RC:i:1070_XC:f:1_000000	pulled_out_by_long	152539.8006			abundant_in_s_only	8
VIRSorter_utg000015l_segment0_LN:i:26219_RC:i:14221_XC:f:1_000000	pulled_out_by_long	151386.9024	9257.911092	l_abundant	abundant_in_sl	9
VIRSorter_utg000172l_segment0_LN:i:13014_RC:i:5656_XC:f:1_000000	pulled_out_by_long	140286.7012	8367.132461	l_abundant	abundant_in_sl	11
VIRSorter_utg000147l_segment0_LN:i:11948_RC:i:7170_XC:f:1_000000	pulled_out_by_long	136438.9254	880.6941309	l_abundant	abundant_in_sl	12
VIRSorter_utg001170l_segment0_LN:i:13824_RC:i:7806_XC:f:1_000000	pulled_out_by_long	135918.5378			abundant_in_s_only	13
VIRSorter_utg000052l_segment0_LN:i:36580_RC:i:53988_XC:f:1_000000	pulled_out_by_long	133195.6082			abundant_in_s_only	14
VIRSorter_utg000593l_segment0_LN:i:13932_RC:i:4150_XC:f:1_000000	pulled_out_by_long	128477.4673			abundant_in_s_only	15
VIRSorter_utg000579l_segment0_LN:i:22861_RC:i:15112_XC:f:1_000000	pulled_out_by_long	127330.6974			abundant_in_s_only	16
VIRSorter_utg000504l_segment0_LN:i:27883_RC:i:13390_XC:f:0_964286	pulled_out_by_long	124375.6678			abundant_in_s_only	17
VIRSorter_utg000494l_segment0_LN:i:28223_RC:i:41386_XC:f:1_000000	pulled_out_by_long	121942.923	4464.374237	l_abundant	abundant_in_sl	20
VIRSorter_utg000165l_segment0_LN:i:17976_RC:i:6152_XC:f:1_000000	pulled_out_by_long	108856.6711			abundant_in_s_only	21
VIRSorter_utg000662l_segment0_LN:i:59491_RC:i:2319_XC:f:0_991597	pulled_out_by_long	106225.0932	487.9934961	l_abundant	abundant_in_sl	23
VIRSorter_utg000167l_segment0_LN:i:12790_RC:i:5369_XC:f:1_000000	pulled_out_by_long	103746.5163			abundant_in_s_only	25
VIRSorter_utg000513l_segment0_LN:i:15041_RC:i:5682_XC:f:1_000000	pulled_out_by_long	96832.06791			abundant_in_s_only	29
VIRSorter_utg000124l_segment0_LN:i:30446_RC:i:32558_XC:f:0_951613	pulled_out_by_long	94939.95631			abundant_in_s_only	30
VIRSorter_utg000491l_segment0_LN:i:59090_RC:i:18696_XC:f:1_000000	pulled_out_by_long	84575.13106	7039.34938	l_abundant	abundant_in_sl	35
VIRSorter_utg003339l_segment0_LN:i:10316_RC:i:2030_XC:f:1_000000	pulled_out_by_long	84476.80083	1752.521833	l_abundant	abundant_in_sl	36
VIRSorter_utg000082l_segment0_LN:i:17284_RC:i:10673_XC:f:1_000000	pulled_out_by_long	82255.50485			abundant_in_s_only	37
VIRSorter_utg000025l_segment0_LN:i:57515_RC:i:71522_XC:f:0_991379	pulled_out_by_long	81878.55112	15599.13545	l_abundant	abundant_in_sl	38
VIRSorter_utg000088l_segment0_LN:i:20329_RC:i:6192_XC:f:0_975610	pulled_out_by_long	81635.98363	13696.25259	l_abundant	abundant_in_sl	39
VIRSorter_utg000264l_segment0_LN:i:12016_RC:i:4296_XC:f:0_960000	pulled_out_by_long	80287.26709	2692.64653	l_abundant	abundant_in_sl	40
VIRSorter_utg003634l_segment0_LN:i:11718_RC:i:3697_XC:f:1_000000	pulled_out_by_long	78881.95931	1364.268576	l_abundant	abundant_in_sl	43
VIRSorter_utg000151l_segment0_LN:i:20904_RC:i:8641_XC:f:1_000000	pulled_out_by_long	77982.8002	14040.42865	l_abundant	abundant_in_sl	44
VIRSorter_utg000359l_segment0_LN:i:19963_RC:i:7979_XC:f:1_000000	pulled_out_by_long	76424.51488	4939.620472	l_abundant	abundant_in_sl	46
VIRSorter_utg000144l_segment0_LN:i:75126_RC:i:85053_XC:f:1_000000	pulled_out_by_long	73911.72199	1161.133883	l_abundant	abundant_in_sl	49
VIRSorter_utg000150l_segment0_LN:i:10436_RC:i:2091_XC:f:1_000000	pulled_out_by_long	72354.93183	6128.430076	l_abundant	abundant_in_sl	50
VIRSorter_utg000016l_segment0_LN:i:22114_RC:i:5820_XC:f:0_977778	pulled_out_by_long	71991.96167	10568.89612	l_abundant	abundant_in_sl	51
VIRSorter_utg000135l_segment0_LN:i:22338_RC:i:6034_XC:f:1_000000	pulled_out_by_long	71576.43925			abundant_in_s_only	53
VIRSorter_utg000523l_segment0_LN:i:46888_RC:i:15272_XC:f:1_000000	pulled_out_by_long	70904.51281			abundant_in_s_only	54
VIRSorter_utg000720l_segment0_LN:i:24319_RC:i:9680_XC:f:1_000000	pulled_out_by_long	70358.66358	4622.496934	l_abundant	abundant_in_sl	55
VIRSorter_utg000107l_segment0_LN:i:12545_RC:i:6222_XC:f:1_000000	pulled_out_by_long	69255.09638	1610.00745	l_abundant	abundant_in_sl	57
VIRSorter_utg003899l_segment0_LN:i:13173_RC:i:2947_XC:f:1_000000	pulled_out_by_long	66141.34114	7107.731356	l_abundant	abundant_in_sl	58
VIRSorter_utg000448l_segment0_LN:i:33219_RC:i:4757_XC:f:1_000000	pulled_out_by_long	66045.52497	1117.198322	l_abundant	abundant_in_sl	59
VIRSorter_utg000061l_segment0_LN:i:11319_RC:i:2200_XC:f:1_000000	pulled_out_by_long	62317.34358	1845.80346	l_abundant	abundant_in_sl	62
VIRSorter_utg000073l_segment0_LN:i:11419_RC:i:7051_XC:f:1_000000	pulled_out_by_long	61040.39803			abundant_in_s_only	63
VIRSorter_utg003421l_segment0_LN:i:10751_RC:i:2721_XC:f:1_000000	pulled_out_by_long	60659.96186	3988.249858	l_abundant	abundant_in_sl	64
VIRSorter_utg000326l_segment0_LN:i:21750_RC:i:7458_XC:f:1_000000	pulled_out_by_long	59914.40324	2184.200761	l_abundant	abundant_in_sl	67
VIRSorter_utg000041l_segment0_LN:i:24720_RC:i:7307_XC:f:1_000000	pulled_out_by_long	59798.80056	2402.09395	l_abundant	abundant_in_sl	68
VIRSorter_utg003683l_segment0_LN:i:11224_RC:i:1772_XC:f:1_000000	pulled_out_by_long	58925.99514	4944.379449	l_abundant	abundant_in_sl	70
VIRSorter_utg000441l_segment0_LN:i:13159_RC:i:2703_XC:f:0_962963	pulled_out_by_long	58563.28656	6680.896387	l_abundant	abundant_in_sl	71
VIRSorter_utg000171l_segment0_LN:i:12798_RC:i:2318_XC:f:0_923077	pulled_out_by_long	56600.31039	7825.685449	l_abundant	abundant_in_sl	73
VIRSorter_utg003726l_segment0_LN:i:12536_RC:i:2869_XC:f:0_961538	pulled_out_by_long	56027.17856	1730.398253	l_abundant	abundant_in_sl	74
VIRSorter_utg000868l_segment0_LN:i:39559_RC:i:4951_XC:f:1_000000	pulled_out_by_long	54977.59812	1336.621183	l_abundant	abundant_in_sl	76
VIRSorter_utg002779l_segment0_LN:i:11144_RC:i:2777_XC:f:1_000000	pulled_out_by_long	54952.69753			abundant_in_s_only	77
VIRSorter_utg000689l_segment0_LN:i:18740_RC:i:6871_XC:f:1_000000	pulled_out_by_long	54289.56366			abundant_in_s_only	78
VIRSorter_utg000313l_segment0_LN:i:23414_RC:i:4872_XC:f:1_000000	pulled_out_by_long	51245.35857	2273.431591	l_abundant	abundant_in_sl	80
VIRSorter_utg003596l_segment0_LN:i:11144_RC:i:2087_XC:f:0_956522	pulled_out_by_long	50739.92249	7269.876522	l_abundant	abundant_in_sl	81
VIRSorter_utg000934l_segment0_LN:i:14281_RC:i:3510_XC:f:1_000000	pulled_out_by_long	50404.39464			abundant_in_s_only	82
VIRSorter_utg003288l_segment0_LN:i:11897_RC:i:2290_XC:f:1_000000	pulled_out_by_long	49736.63039			abundant_in_s_only	83
VIRSorter_utg000012c_segment0_LN:i:58120_RC:i:15097_XC:f:0_974359	pulled_out_by_long	49072.60616	1835.71896	l_abundant	abundant_in_sl	85
VIRSorter_utg000636l_segment0_LN:i:24657_RC:i:9002_XC:f:1_000000	pulled_out_by_long	48641.24514			abundant_in_s_only	87
VIRSorter_utg000043l_segment0_LN:i:11254_RC:i:4622_XC:f:1_000000	pulled_out_by_long	48633.88347			abundant_in_s_only	88
VIRSorter_utg000403l_segment0_LN:i:12392_RC:i:2623_XC:f:1_000000	pulled_out_by_long	48632.13146	8118.844135	l_abundant	abundant_in_sl	89
VIRSorter_utg003450l_segment0_LN:i:11289_RC:i:2152_XC:f:1_000000	pulled_out_by_long	48243.08124			abundant_in_s_only	90
VIRSorter_utg000658l_segment0_LN:i:14361_RC:i:4480_XC:f:1_000000	pulled_out_by_long	46502.79629	2862.241762	l_abundant	abundant_in_sl	92
VIRSorter_utg000153l_segment0_LN:i:11994_RC:i:1694_XC:f:1_000000	pulled_out_by_long	46240.06297	2099.672254	l_abundant	abundant_in_sl	93
VIRSorter_utg000520l_segment0_LN:i:12464_RC:i:2780_XC:f:1_000000	pulled_out_by_long	45678.61177	2708.08488	l_abundant	abundant_in_sl	94
VIRSorter_utg002389l_segment0_LN:i:13045_RC:i:3325_XC:f:1_000000	pulled_out_by_long	45677.88588			abundant_in_s_only	95
VIRSorter_utg000302l_segment0_LN:i:66531_RC:i:9288_XC:f:0_992537	pulled_out_by_long	44865.59835	1273.054839	l_abundant	abundant_in_sl	97
VIRSorter_utg000597l_segment0_LN:i:11404_RC:i:3560_XC:f:1_000000	pulled_out_by_long	44547.54142			abundant_in_s_only	98
VIRSorter_utg000240l_segment0_LN:i:23540_RC:i:6085_XC:f:1_000000	pulled_out_by_long	43386.54883			abundant_in_s_only	100
VIRSorter_utg000209l_segment0_LN:i:16536_RC:i:4686_XC:f:1_000000	pulled_out_by_long	43250.20869			abundant_in_s_only	101
VIRSorter_utg000803l_segment0_LN:i:19159_RC:i:5577_XC:f:1_000000	pulled_out_by_long	43059.7246			abundant_in_s_only	103
VIRSorter_utg003377l_segment0_LN:i:11738_RC:i:2806_XC:f:1_000000	pulled_out_by_long	42582.06333			abundant_in_s_only	104
VIRSorter_utg001419l_segment0_LN:i:11227_RC:i:1891_XC:f:1_000000	pulled_out_by_long	42536.93248	443.7463352	l_abundant	abundant_in_sl	105
VIRSorter_utg000654l_segment0_LN:i:12340_RC:i:2985_XC:f:1_000000	pulled_out_by_long	41658.00872			abundant_in_s_only	108
VIRSorter_utg003236l_segment0_LN:i:10441_RC:i:2097_XC:f:1_000000	pulled_out_by_long	41510.41165	1567.063343	l_abundant	abundant_in_sl	109
VIRSorter_utg000317l_segment0_LN:i:10292_RC:i:2070_XC:f:1_000000	pulled_out_by_long	41487.40873			abundant_in_s_only	110
VIRSorter_utg003294l_segment0_LN:i:11820_RC:i:2178_XC:f:1_000000	pulled_out_by_long	40879.98095	1616.664353	l_abundant	abundant_in_sl	113
VIRSorter_utg000081l_segment0_LN:i:10297_RC:i:1484_XC:f:1_000000	pulled_out_by_long	40808.77747	4533.747667	l_abundant	abundant_in_sl	114
VIRSorter_utg000122l_segment0_LN:i:19512_RC:i:5195_XC:f:1_000000	pulled_out_by_long	40238.19776			abundant_in_s_only	115
VIRSorter_utg001441l_segment0_LN:i:32365_RC:i:12434_XC:f:1_000000	pulled_out_by_long	39284.77393			abundant_in_s_only	116
VIRSorter_utg000402l_segment0_LN:i:43222_RC:i:10207_XC:f:1_000000	pulled_out_by_long	38467.51895	5487.894351	l_abundant	abundant_in_sl	118
VIRSorter_utg003610l_segment0_LN:i:12072_RC:i:3106_XC:f:1_000000	pulled_out_by_long	38220.61608			abundant_in_s_only	119
VIRSorter_utg000098l_segment0_LN:i:13430_RC:i:2475_XC:f:1_000000	pulled_out_by_long	37923.38635			abundant_in_s_only	121
VIRSorter_utg000068l_segment0_LN:i:31218_RC:i:3747_XC:f:1_000000	pulled_out_by_long	37770.65854	776.0816051	l_abundant	abundant_in_sl	123
VIRSorter_utg000241l_segment0_LN:i:49737_RC:i:15278_XC:f:1_000000	pulled_out_by_long	36984.2827	3564.38925	l_abundant	abundant_in_sl	125
VIRSorter_utg000364l_segment0_LN:i:11302_RC:i:1450_XC:f:1_000000	pulled_out_by_long	36941.33599	2678.737851	l_abundant	abundant_in_sl	126
VIRSorter_utg000752l_segment0_LN:i:27802_RC:i:5182_XC:f:1_000000	pulled_out_by_long	36852.15756	3655.319715	l_abundant	abundant_in_sl	129
VIRSorter_utg003280l_segment0_LN:i:11450_RC:i:4484_XC:f:1_000000	pulled_out_by_long	36807.23373			abundant_in_s_only	130
VIRSorter_utg001683l_segment0_LN:i:16865_RC:i:3184_XC:f:1_000000	pulled_out_by_long	36762.6574	3752.028939	l_abundant	abundant_in_sl	131
VIRSorter_utg000450l_segment0_LN:i:41389_RC:i:14054_XC:f:1_000000	pulled_out_by_long	36761.6805			abundant_in_s_only	132
VIRSorter_utg001001l_segment0_LN:i:10548_RC:i:2595_XC:f:1_000000	pulled_out_by_long	36647.92876			abundant_in_s_only	134
VIRSorter_utg000180l_segment0_LN:i:10919_RC:i:2452_XC:f:1_000000	pulled_out_by_long	35623.55646			abundant_in_s_only	137
VIRSorter_utg000392l_segment0_LN:i:18467_RC:i:3073_XC:f:1_000000	pulled_out_by_long	34671.57049	2159.30111	l_abundant	abundant_in_sl	139
VIRSorter_utg000572l_segment0_LN:i:42826_RC:i:18897_XC:f:1_000000	pulled_out_by_long	34530.77146			abundant_in_s_only	140
VIRSorter_utg000305l_segment0_LN:i:135605_RC:i:5422_XC:f:1_000000	pulled_out_by_long	34439.95244			abundant_in_s_only	141
VIRSorter_utg000112l_segment0_LN:i:102934_RC:i:8547_XC:f:1_000000	pulled_out_by_long	34203.93597	1990.895623	l_abundant	abundant_in_sl	142
VIRSorter_utg001744l_segment0_LN:i:17677_RC:i:4339_XC:f:1_000000	pulled_out_by_long	34164.30422			abundant_in_s_only	143
VIRSorter_utg001366l_segment0_LN:i:28596_RC:i:8251_XC:f:1_000000	pulled_out_by_long	33889.72008			abundant_in_s_only	144
VIRSorter_utg000465l_segment0_LN:i:62732_RC:i:3246_XC:f:1_000000	pulled_out_by_long	33570.15603	439.6672115	l_abundant	abundant_in_sl	145
VIRSorter_utg000592l_segment0_LN:i:17760_RC:i:2471_XC:f:1_000000	pulled_out_by_long	33261.53716			abundant_in_s_only	146
VIRSorter_utg000618l_segment0_LN:i:85190_RC:i:15781_XC:f:1_000000	pulled_out_by_long	33241.0767			abundant_in_s_only	147
VIRSorter_utg000353l_segment0_LN:i:21327_RC:i:5680_XC:f:1_000000	pulled_out_by_long	33082.57538			abundant_in_s_only	148
VIRSorter_utg002129l_segment0_LN:i:17038_RC:i:3936_XC:f:1_000000	pulled_out_by_long	32963.65844	875.8218443	l_abundant	abundant_in_sl	149
VIRSorter_utg001999l_segment0_LN:i:22132_RC:i:5401_XC:f:0_977778	pulled_out_by_long	32263.74566			abundant_in_s_only	151
VIRSorter_utg001310l_segment0_LN:i:30237_RC:i:5871_XC:f:1_000000	pulled_out_by_long	31919.26749	1598.308297	l_abundant	abundant_in_sl	152
VIRSorter_utg000239l_segment0_LN:i:47082_RC:i:7708_XC:f:1_000000	pulled_out_by_long	31767.26963			abundant_in_s_only	153
VIRSorter_utg003275l_segment0_LN:i:17229_RC:i:2307_XC:f:1_000000	pulled_out_by_long	31634.22832	3265.961696	l_abundant	abundant_in_sl	154
VIRSorter_utg001567l_segment0_LN:i:10532_RC:i:2451_XC:f:1_000000	pulled_out_by_long	31594.23894			abundant_in_s_only	155
VIRSorter_utg001343l_segment0_LN:i:37705_RC:i:7458_XC:f:0_986842	pulled_out_by_long	31588.10802	499.5793404	l_abundant	abundant_in_sl	156
VIRSorter_utg000933l_segment0_LN:i:32877_RC:i:4333_XC:f:1_000000	pulled_out_by_long	31229.14318	1454.604169	l_abundant	abundant_in_sl	157
VIRSorter_utg000387l_segment0_LN:i:44257_RC:i:27647_XC:f:1_000000	pulled_out_by_long	31214.6616			abundant_in_s_only	159
VIRSorter_utg003308l_segment0_LN:i:13089_RC:i:2393_XC:f:1_000000	pulled_out_by_long	31107.28035			abundant_in_s_only	160
VIRSorter_utg000280l_segment0_LN:i:12131_RC:i:1941_XC:f:1_000000	pulled_out_by_long	30771.6374			abundant_in_s_only	162
VIRSorter_utg003464l_segment0_LN:i:23799_RC:i:3220_XC:f:1_000000	pulled_out_by_long	30639.462	1290.985987	l_abundant	abundant_in_sl	163
VIRSorter_utg000357l_segment0_LN:i:25956_RC:i:4840_XC:f:1_000000	pulled_out_by_long	30583.3771			abundant_in_s_only	164
VIRSorter_utg000410l_segment0_LN:i:30268_RC:i:8393_XC:f:0_983607	pulled_out_by_long	30464.37963			abundant_in_s_only	165
VIRSorter_utg001466l_segment0_LN:i:18994_RC:i:5658_XC:f:1_000000	pulled_out_by_long	30002.91571	1061.336989	l_abundant	abundant_in_sl	168
VIRSorter_utg001147l_segment0_LN:i:27643_RC:i:4819_XC:f:1_000000	pulled_out_by_long	29985.42577			abundant_in_s_only	169
VIRSorter_utg000102l_segment0_LN:i:19427_RC:i:2891_XC:f:1_000000	pulled_out_by_long	29744.35224	3476.008238	l_abundant	abundant_in_sl	170
VIRSorter_utg000007l_segment0_LN:i:3333025_RC:i:1176860_XC:f:0_999850	pulled_out_by_long	29534.86563	6601.891694	l_abundant	abundant_in_sl	171
VIRSorter_utg001313l_segment0_LN:i:18773_RC:i:3571_XC:f:1_000000	pulled_out_by_long	29476.7452	1340.55867	l_abundant	abundant_in_sl	172
VIRSorter_utg000757l_segment0_LN:i:11397_RC:i:4329_XC:f:1_000000	pulled_out_by_long	28886.46358			abundant_in_s_only	173
VIRSorter_utg000780l_segment0_LN:i:81321_RC:i:3692_XC:f:1_000000	pulled_out_by_long	28562.74824	367.7726568	l_abundant	abundant_in_sl	175
VIRSorter_utg001465l_segment0_LN:i:21594_RC:i:3152_XC:f:0_977273	pulled_out_by_long	28304.71041	2374.361575	l_abundant	abundant_in_sl	176
VIRSorter_utg001486l_segment0_LN:i:94101_RC:i:4153_XC:f:1_000000	pulled_out_by_long	28296.40373	888.1725243	l_abundant	abundant_in_sl	177
VIRSorter_utg000188l_segment0_LN:i:43995_RC:i:7125_XC:f:1_000000	pulled_out_by_long	26884.70642			abundant_in_s_only	183
VIRSorter_utg003327l_segment0_LN:i:10650_RC:i:2324_XC:f:1_000000	pulled_out_by_long	26799.99886			abundant_in_s_only	184
VIRSorter_utg003301l_segment1_LN:i:14545_RC:i:5440_XC:f:1_000000	pulled_out_by_long	26713.5804			abundant_in_s_only	185
VIRSorter_utg000237l_segment0_LN:i:16216_RC:i:2810_XC:f:1_000000	pulled_out_by_long	26697.00536	446.6357144	l_abundant	abundant_in_sl	186
VIRSorter_utg001293l_segment0_LN:i:27486_RC:i:4680_XC:f:1_000000	pulled_out_by_long	26589.01328	2474.923304	l_abundant	abundant_in_sl	187
VIRSorter_utg001588l_segment0_LN:i:95667_RC:i:10672_XC:f:0_994792	pulled_out_by_long	26003.50325	1017.967973	l_abundant	abundant_in_sl	190
VIRSorter_utg001163l_segment0_LN:i:27071_RC:i:4452_XC:f:1_000000	pulled_out_by_long	26000.68449	546.4326081	l_abundant	abundant_in_sl	191
VIRSorter_utg000820l_segment0_LN:i:12508_RC:i:1475_XC:f:0_961538	pulled_out_by_long	25996.80854	1194.814981	l_abundant	abundant_in_sl	192
VIRSorter_utg000028l_segment0_LN:i:54036_RC:i:8264_XC:f:0_990826	pulled_out_by_long	25899.26386	636.768201	l_abundant	abundant_in_sl	194
VIRSorter_utg000475l_segment0_LN:i:108170_RC:i:11350_XC:f:1_000000	pulled_out_by_long	25878.87032	2135.109641	l_abundant	abundant_in_sl	195
VIRSorter_utg000650l_segment0_LN:i:27553_RC:i:5336_XC:f:1_000000	pulled_out_by_long	25596.42894			abundant_in_s_only	198
VIRSorter_utg001099l_segment0_LN:i:10250_RC:i:485_XC:f:0_952381	pulled_out_by_long	25478.84255	412.7279989	l_abundant	abundant_in_sl	199
VIRSorter_utg000762l_segment0_LN:i:34389_RC:i:5235_XC:f:0_985507	pulled_out_by_long	25348.18614			abundant_in_s_only	201
VIRSorter_utg000911l_segment0_LN:i:13688_RC:i:1308_XC:f:0_964286	pulled_out_by_long	25309.2487			abundant_in_s_only	202
VIRSorter_utg001504l_segment0_LN:i:24865_RC:i:2573_XC:f:1_000000	pulled_out_by_long	25139.11398			abundant_in_s_only	203
VIRSorter_utg000549l_segment0_LN:i:14710_RC:i:2120_XC:f:1_000000	pulled_out_by_long	24876.88267			abundant_in_s_only	204
VIRSorter_utg000527l_segment0_LN:i:19062_RC:i:3646_XC:f:0_948718	pulled_out_by_long	24804.57702			abundant_in_s_only	205
VIRSorter_utg001143l_segment0_LN:i:30440_RC:i:7107_XC:f:1_000000	pulled_out_by_long	24703.10036			abundant_in_s_only	206
VIRSorter_utg002200l_segment0_LN:i:15055_RC:i:5976_XC:f:1_000000	pulled_out_by_long	24403.18064			abundant_in_s_only	208
VIRSorter_utg000794l_segment0_LN:i:10747_RC:i:1776_XC:f:1_000000	pulled_out_by_long	24278.30442	584.5327562	l_abundant	abundant_in_sl	209
VIRSorter_utg000173l_segment0_LN:i:20898_RC:i:2594_XC:f:1_000000	pulled_out_by_long	24172.5494	2902.60809	l_abundant	abundant_in_sl	210
VIRSorter_utg000734l_segment0_LN:i:17972_RC:i:3169_XC:f:1_000000	pulled_out_by_long	23921.14464	1277.502217	l_abundant	abundant_in_sl	211
VIRSorter_utg001108l_segment0_LN:i:12774_RC:i:1770_XC:f:1_000000	pulled_out_by_long	23819.53901	1614.143228	l_abundant	abundant_in_sl	212
VIRSorter_utg000156l_segment0_LN:i:110956_RC:i:7730_XC:f:1_000000	pulled_out_by_long	23782.67086	406.7792769	l_abundant	abundant_in_sl	213
VIRSorter_utg000327l_segment0_LN:i:11858_RC:i:3252_XC:f:1_000000	pulled_out_by_long	23684.71865			abundant_in_s_only	215
VIRSorter_utg000559l_segment0_LN:i:43276_RC:i:6277_XC:f:1_000000	pulled_out_by_long	23363.67958	1146.432042	l_abundant	abundant_in_sl	217
VIRSorter_utg002559l_segment0_LN:i:10670_RC:i:2475_XC:f:1_000000	pulled_out_by_long	22760.22325			abundant_in_s_only	220
VIRSorter_utg000499l_segment0_LN:i:10032_RC:i:4277_XC:f:1_000000	pulled_out_by_long	22678.18365			abundant_in_s_only	223
VIRSorter_utg000545l_segment0_LN:i:37520_RC:i:9105_XC:f:0_986842	pulled_out_by_long	22667.16283	2334.221865	l_abundant	abundant_in_sl	224
VIRSorter_utg000553l_segment0_LN:i:11656_RC:i:2140_XC:f:1_000000	pulled_out_by_long	22542.88291			abundant_in_s_only	226
VIRSorter_utg003632l_segment0_LN:i:15808_RC:i:2587_XC:f:1_000000	pulled_out_by_long	22314.19579			abundant_in_s_only	228
VIRSorter_utg001311l_segment0_LN:i:16893_RC:i:2479_XC:f:1_000000	pulled_out_by_long	22274.91179			abundant_in_s_only	229
VIRSorter_utg000368l_segment0_LN:i:12106_RC:i:1143_XC:f:1_000000	pulled_out_by_long	22055.11857			abundant_in_s_only	230
VIRSorter_utg002407l_segment0_LN:i:13688_RC:i:1814_XC:f:1_000000	pulled_out_by_long	22049.48391			abundant_in_s_only	231
VIRSorter_utg000457l_segment0_LN:i:15148_RC:i:1786_XC:f:1_000000	pulled_out_by_long	21956.76106	770.3311739	l_abundant	abundant_in_sl	233
VIRSorter_utg001907l_segment0_LN:i:12001_RC:i:2340_XC:f:0_960000	pulled_out_by_long	21836.03409			abundant_in_s_only	234
VIRSorter_utg000418l_segment0_LN:i:19366_RC:i:2186_XC:f:1_000000	pulled_out_by_long	21780.59109			abundant_in_s_only	235
VIRSorter_utg000314l_segment0_LN:i:62529_RC:i:13225_XC:f:1_000000	pulled_out_by_long	21718.61668	2287.056997	l_abundant	abundant_in_sl	236
VIRSorter_utg003590l_segment0_LN:i:11111_RC:i:729_XC:f:0_956522	pulled_out_by_long	21672.24572	3148.99849	l_abundant	abundant_in_sl	237
VIRSorter_utg003517l_segment0_LN:i:10250_RC:i:1372_XC:f:1_000000	pulled_out_by_long	21606.0372			abundant_in_s_only	238
VIRSorter_utg001296l_segment0_LN:i:11957_RC:i:1073_XC:f:1_000000	pulled_out_by_long	21497.41529	546.6875533	l_abundant	abundant_in_sl	239
VIRSorter_utg002154l_segment0_LN:i:19314_RC:i:2119_XC:f:0_974359	pulled_out_by_long	21355.29075	462.5273004	l_abundant	abundant_in_sl	241
VIRSorter_utg000529l_segment0_LN:i:17489_RC:i:8812_XC:f:0_972222	pulled_out_by_long	21015.0397			abundant_in_s_only	243
VIRSorter_utg001753l_segment0_LN:i:28159_RC:i:3514_XC:f:0_982456	pulled_out_by_long	20869.98058			abundant_in_s_only	245
VIRSorter_utg000391l_segment0_LN:i:88027_RC:i:4978_XC:f:0_994350	pulled_out_by_long	20779.64105	1606.211599	l_abundant	abundant_in_sl	247
VIRSorter_utg000533l_segment0_LN:i:41139_RC:i:9003_XC:f:1_000000	pulled_out_by_long	20727.468	3642.430818	l_abundant	abundant_in_sl	248
VIRSorter_utg000566l_segment0_LN:i:27234_RC:i:3085_XC:f:1_000000	pulled_out_by_long	20724.81719			abundant_in_s_only	249
VIRSorter_utg000771l_segment0_LN:i:23189_RC:i:3347_XC:f:0_978723	pulled_out_by_long	20586.21322			abundant_in_s_only	250
VIRSorter_utg002246l_segment0_LN:i:13369_RC:i:3327_XC:f:1_000000	pulled_out_by_long	20579.75924	302.3083874	l_abundant	abundant_in_sl	251
VIRSorter_utg001418l_segment0_LN:i:12774_RC:i:1838_XC:f:1_000000	pulled_out_by_long	20456.4006	578.1591255	l_abundant	abundant_in_sl	252
VIRSorter_utg003537l_segment0_LN:i:10972_RC:i:1552_XC:f:1_000000	pulled_out_by_long	20305.33139	1083.205625	l_abundant	abundant_in_sl	253
VIRSorter_utg003539l_segment0_LN:i:11269_RC:i:984_XC:f:1_000000	pulled_out_by_long	20107.71971	1053.71696	l_abundant	abundant_in_sl	256
VIRSorter_utg000581l_segment0_LN:i:18135_RC:i:1337_XC:f:1_000000	pulled_out_by_long	19971.32602			abundant_in_s_only	259
VIRSorter_utg000036l_segment0_LN:i:41487_RC:i:5755_XC:f:1_000000	pulled_out_by_long	19531.87227	619.1769801	l_abundant	abundant_in_sl	264
VIRSorter_utg001841l_segment0_LN:i:18759_RC:i:3923_XC:f:1_000000	pulled_out_by_long	19529.52807			abundant_in_s_only	265
VIRSorter_utg000723l_segment0_LN:i:22786_RC:i:4362_XC:f:1_000000	pulled_out_by_long	19453.43815	921.6270038	l_abundant	abundant_in_sl	266
VIRSorter_utg002139l_segment0_LN:i:16390_RC:i:2635_XC:f:1_000000	pulled_out_by_long	19412.93038			abundant_in_s_only	267
VIRSorter_utg000194l_segment0_LN:i:16495_RC:i:1535_XC:f:1_000000	pulled_out_by_long	19395.00333			abundant_in_s_only	268
VIRSorter_utg001513l_segment0_LN:i:20024_RC:i:2067_XC:f:0_975610	pulled_out_by_long	19296.27686	230.9237232	l_abundant	abundant_in_sl	269
VIRSorter_utg000187l_segment0_LN:i:16294_RC:i:2486_XC:f:1_000000	pulled_out_by_long	19296.11685	806.023506	l_abundant	abundant_in_sl	270
VIRSorter_utg001253l_segment0_LN:i:57276_RC:i:8671_XC:f:1_000000	pulled_out_by_long	19258.85801	1269.54226	l_abundant	abundant_in_sl	271
VIRSorter_utg003368l_segment0_LN:i:14645_RC:i:3258_XC:f:1_000000	pulled_out_by_long	19212.25118			abundant_in_s_only	272
VIRSorter_utg000338l_segment0_LN:i:14723_RC:i:7455_XC:f:1_000000	pulled_out_by_long	19105.74315			abundant_in_s_only	274
VIRSorter_utg000461l_segment0_LN:i:16982_RC:i:2158_XC:f:0_970588	pulled_out_by_long	18973.68665			abundant_in_s_only	275
VIRSorter_utg000605l_segment0_LN:i:24564_RC:i:6293_XC:f:0_980000	pulled_out_by_long	18825.92801	2291.107794	l_abundant	abundant_in_sl	278
VIRSorter_utg001340l_segment0_LN:i:19258_RC:i:1986_XC:f:1_000000	pulled_out_by_long	18640.14546			abundant_in_s_only	280
VIRSorter_utg002120l_segment0_LN:i:33460_RC:i:3830_XC:f:1_000000	pulled_out_by_long	18552.08276	2866.972412	l_abundant	abundant_in_sl	281
VIRSorter_utg000836l_segment0_LN:i:39016_RC:i:5266_XC:f:1_000000	pulled_out_by_long	18445.51348	2946.005433	l_abundant	abundant_in_sl	282
VIRSorter_utg001061l_segment0_LN:i:12834_RC:i:1863_XC:f:1_000000	pulled_out_by_long	18378.65929	303.7814043	l_abundant	abundant_in_sl	283
VIRSorter_utg001151l_segment0_LN:i:45146_RC:i:2056_XC:f:1_000000	pulled_out_by_long	18356.4978			abundant_in_s_only	284
VIRSorter_utg000213l_segment0_LN:i:84883_RC:i:9032_XC:f:1_000000	pulled_out_by_long	18347.96797	3583.453488	l_abundant	abundant_in_sl	285
VIRSorter_utg000087l_segment0_LN:i:333144_RC:i:14291_XC:f:0_994003	pulled_out_by_long	18128.56308	970.4065243	l_abundant	abundant_in_sl	288
VIRSorter_utg000884l_segment0_LN:i:57112_RC:i:7891_XC:f:0_991304	pulled_out_by_long	18119.21803			abundant_in_s_only	289
VIRSorter_utg001846l_segment0_LN:i:41964_RC:i:1469_XC:f:0_988095	pulled_out_by_long	17985.07576			abundant_in_s_only	290
VIRSorter_utg003347l_segment0_LN:i:15217_RC:i:957_XC:f:0_967742	pulled_out_by_long	17982.74491	1746.856384	l_abundant	abundant_in_sl	291
VIRSorter_utg001379l_segment0_LN:i:35613_RC:i:3767_XC:f:1_000000	pulled_out_by_long	17692.64861	961.9650045	l_abundant	abundant_in_sl	296
VIRSorter_utg000020l_segment0_LN:i:163209_RC:i:21964_XC:f:0_993884	pulled_out_by_long	17614.25634	1993.246784	l_abundant	abundant_in_sl	298
VIRSorter_utg001057l_segment0_LN:i:37432_RC:i:4923_XC:f:1_000000	pulled_out_by_long	17523.85966	422.4725721	l_abundant	abundant_in_sl	299
VIRSorter_utg000140l_segment0_LN:i:30640_RC:i:2151_XC:f:1_000000	pulled_out_by_long	17489.50346	633.5388947	l_abundant	abundant_in_sl	300
VIRSorter_utg000063l_segment0_LN:i:11985_RC:i:964_XC:f:1_000000	pulled_out_by_long	17457.69291	2170.292082	l_abundant	abundant_in_sl	301
VIRSorter_utg000042l_segment0_LN:i:16665_RC:i:4782_XC:f:1_000000	pulled_out_by_long	17364.91866			abundant_in_s_only	303
VIRSorter_utg000024l_segment0_LN:i:91025_RC:i:11815_XC:f:0_994536	pulled_out_by_long	17313.91688	1599.186441	l_abundant	abundant_in_sl	304
VIRSorter_utg002526l_segment0_LN:i:22493_RC:i:2881_XC:f:1_000000	pulled_out_by_long	17289.50716	1263.111975	l_abundant	abundant_in_sl	306
VIRSorter_utg000575l_segment0_LN:i:12203_RC:i:2105_XC:f:1_000000	pulled_out_by_long	17260.97164			abundant_in_s_only	307
VIRSorter_utg001457l_segment0_LN:i:17376_RC:i:3247_XC:f:1_000000	pulled_out_by_long	17131.01853			abundant_in_s_only	308
VIRSorter_utg000598l_segment0_LN:i:16147_RC:i:2815_XC:f:1_000000	pulled_out_by_long	17044.50472			abundant_in_s_only	309
VIRSorter_utg000297l_segment0_LN:i:40227_RC:i:8491_XC:f:0_975309	pulled_out_by_long	16845.35154	1864.754389	l_abundant	abundant_in_sl	313
VIRSorter_utg000817l_segment0_LN:i:19241_RC:i:3485_XC:f:0_974359	pulled_out_by_long	16841.85008			abundant_in_s_only	314
VIRSorter_utg001204l_segment0_LN:i:12258_RC:i:1490_XC:f:1_000000	pulled_out_by_long	16731.20791			abundant_in_s_only	316
4_AE1712_C6_N8_17_200m_v_NODE_265_length_15363_cov_8.562083	pulled_out_by_long	16720.44427	688.578737	l_abundant	abundant_in_sl	319
VIRSorter_utg000659l_segment0_LN:i:36133_RC:i:3568_XC:f:1_000000	pulled_out_by_long	16607.32756	489.3815312	l_abundant	abundant_in_sl	322
VIRSorter_utg001554l_segment0_LN:i:13793_RC:i:1262_XC:f:1_000000	pulled_out_by_long	16549.06443			abundant_in_s_only	324
VIRSorter_utg001685l_segment0_LN:i:10246_RC:i:1215_XC:f:1_000000	pulled_out_by_long	16441.19153	1137.962194	l_abundant	abundant_in_sl	327
VIRSorter_utg000095l_segment0_LN:i:57752_RC:i:5941_XC:f:0_991379	pulled_out_by_long	16428.60399	900.15495	l_abundant	abundant_in_sl	328
VIRSorter_utg000547l_segment0_LN:i:58040_RC:i:7997_XC:f:1_000000	pulled_out_by_long	16418.97708			abundant_in_s_only	330
VIRSorter_utg001876l_segment0_LN:i:13732_RC:i:1887_XC:f:1_000000	pulled_out_by_long	16408.06203			abundant_in_s_only	331
VIRSorter_utg000199l_segment0_LN:i:52449_RC:i:1398_XC:f:0_990476	pulled_out_by_long	16292.3415	314.3757949	l_abundant	abundant_in_sl	333
VIRSorter_utg003281l_segment0_LN:i:10979_RC:i:1833_XC:f:1_000000	pulled_out_by_long	16282.33128			abundant_in_s_only	334
VIRSorter_utg000469l_segment0_LN:i:13650_RC:i:3450_XC:f:1_000000	pulled_out_by_long	16140.76256			abundant_in_s_only	339
VIRSorter_utg001182l_segment0_LN:i:20449_RC:i:4796_XC:f:1_000000	pulled_out_by_long	16060.83125	295.1982482	l_abundant	abundant_in_sl	342
VIRSorter_utg002287l_segment0_LN:i:17131_RC:i:2337_XC:f:1_000000	pulled_out_by_long	16032.68413			abundant_in_s_only	343
VIRSorter_utg000159l_segment0_LN:i:45105_RC:i:14162_XC:f:1_000000	pulled_out_by_long	16031.46791			abundant_in_s_only	344
VIRSorter_utg001393l_segment0_LN:i:27569_RC:i:3508_XC:f:1_000000	pulled_out_by_long	15972.17108	810.2725931	l_abundant	abundant_in_sl	345
VIRSorter_utg000138l_segment0_LN:i:34090_RC:i:6393_XC:f:1_000000	pulled_out_by_long	15930.00011			abundant_in_s_only	347
VIRSorter_utg001633l_segment0_LN:i:21479_RC:i:1424_XC:f:1_000000	pulled_out_by_long	15905.15001			abundant_in_s_only	348
VIRSorter_utg000544l_segment0_LN:i:23575_RC:i:2108_XC:f:1_000000	pulled_out_by_long	15883.374	563.1456842	l_abundant	abundant_in_sl	349
VIRSorter_utg000312l_segment0_LN:i:13783_RC:i:1549_XC:f:1_000000	pulled_out_by_long	15539.35365			abundant_in_s_only	354
VIRSorter_utg003637l_segment0_LN:i:13307_RC:i:1868_XC:f:1_000000	pulled_out_by_long	15411.60204	311.6847064	l_abundant	abundant_in_sl	357
VIRSorter_utg000064l_segment0_LN:i:58502_RC:i:1811_XC:f:1_000000	pulled_out_by_long	15372.1481			abundant_in_s_only	358
VIRSorter_utg003776l_segment0_LN:i:10795_RC:i:1000_XC:f:1_000000	pulled_out_by_long	15348.7796			abundant_in_s_only	360
VIRSorter_utg002789l_segment0_LN:i:14609_RC:i:2195_XC:f:1_000000	pulled_out_by_long	15135.30941			abundant_in_s_only	364
VIRSorter_utg001284l_segment0_LN:i:91372_RC:i:8189_XC:f:1_000000	pulled_out_by_long	15122.94523	1078.956538	l_abundant	abundant_in_sl	365
VIRSorter_utg001610l_segment0_LN:i:15422_RC:i:2287_XC:f:1_000000	pulled_out_by_long	14992.3639			abundant_in_s_only	367
VIRSorter_utg003533l_segment0_LN:i:11335_RC:i:1696_XC:f:1_000000	pulled_out_by_long	14892.68823			abundant_in_s_only	369
VIRSorter_utg001118l_segment0_LN:i:26075_RC:i:3804_XC:f:1_000000	pulled_out_by_long	14850.86325			abundant_in_s_only	370
VIRSorter_utg000920l_segment0_LN:i:11595_RC:i:2395_XC:f:0_958333	pulled_out_by_long	14669.83801			abundant_in_s_only	373
VIRSorter_utg001394l_segment0_LN:i:13152_RC:i:1064_XC:f:1_000000	pulled_out_by_long	14646.91819			abundant_in_s_only	374
VIRSorter_utg000075l_segment0_LN:i:16769_RC:i:3614_XC:f:1_000000	pulled_out_by_long	14595.54814			abundant_in_s_only	375
VIRSorter_utg001328l_segment0_LN:i:18554_RC:i:2012_XC:f:0_973684	pulled_out_by_long	14539.5106			abundant_in_s_only	376
VIRSorter_utg002233l_segment0_LN:i:10319_RC:i:948_XC:f:1_000000	pulled_out_by_long	14509.01872			abundant_in_s_only	378
VIRSorter_utg001195l_segment0_LN:i:24913_RC:i:3011_XC:f:1_000000	pulled_out_by_long	14506.98889			abundant_in_s_only	379
VIRSorter_utg003290l_segment0_LN:i:17784_RC:i:2111_XC:f:1_000000	pulled_out_by_long	14489.44854			abundant_in_s_only	381
VIRSorter_utg000941l_segment0_LN:i:12503_RC:i:1435_XC:f:0_961538	pulled_out_by_long	14402.70028			abundant_in_s_only	383
VIRSorter_utg001003l_segment0_LN:i:35195_RC:i:8812_XC:f:1_000000	pulled_out_by_long	14238.8408			abundant_in_s_only	387
VIRSorter_utg001193l_segment0_LN:i:30316_RC:i:4107_XC:f:1_000000	pulled_out_by_long	14106.96927			abundant_in_s_only	388
VIRSorter_utg000400l_segment0_LN:i:19159_RC:i:3833_XC:f:0_974359	pulled_out_by_long	13946.11641			abundant_in_s_only	394
VIRSorter_utg000384l_segment0_LN:i:30440_RC:i:6454_XC:f:1_000000	pulled_out_by_long	13919.97144	2290.994485	l_abundant	abundant_in_sl	395
VIRSorter_utg001153l_segment0_LN:i:26427_RC:i:2982_XC:f:0_962264	pulled_out_by_long	13821.7299			abundant_in_s_only	398
VIRSorter_utg001957l_segment0_LN:i:10784_RC:i:4478_XC:f:1_000000	pulled_out_by_long	13801.03798	532.1840025	l_abundant	abundant_in_sl	399
VIRSorter_utg001288l_segment0_LN:i:22687_RC:i:2089_XC:f:0_978261	pulled_out_by_long	13721.71106	420.74461	l_abundant	abundant_in_sl	402
VIRSorter_utg000474l_segment0_LN:i:12799_RC:i:2839_XC:f:1_000000	pulled_out_by_long	13581.94529			abundant_in_s_only	403
VIRSorter_utg000084l_segment0_LN:i:1368798_RC:i:27352_XC:f:0_989774	pulled_out_by_long	13550.68979	2120.039545	l_abundant	abundant_in_sl	405
VIRSorter_utg000821l_segment0_LN:i:10979_RC:i:1318_XC:f:1_000000	pulled_out_by_long	13502.45522			abundant_in_s_only	406
VIRSorter_utg003700l_segment0_LN:i:12745_RC:i:1353_XC:f:1_000000	pulled_out_by_long	13470.30226			abundant_in_s_only	407
VIRSorter_utg002499l_segment0_LN:i:35287_RC:i:6096_XC:f:1_000000	pulled_out_by_long	13343.79167			abundant_in_s_only	412
VIRSorter_utg000113l_segment0_LN:i:63360_RC:i:5677_XC:f:1_000000	pulled_out_by_long	13341.66696	2279.493622	l_abundant	abundant_in_sl	413
VIRSorter_utg001749l_segment0_LN:i:14727_RC:i:1604_XC:f:1_000000	pulled_out_by_long	13330.96123			abundant_in_s_only	414
VIRSorter_utg002370l_segment0_LN:i:15555_RC:i:5641_XC:f:1_000000	pulled_out_by_long	13223.24846			abundant_in_s_only	416
VIRSorter_utg001221l_segment0_LN:i:14395_RC:i:3601_XC:f:1_000000	pulled_out_by_long	13120.35913			abundant_in_s_only	418
VIRSorter_utg001068l_segment0_LN:i:43688_RC:i:7246_XC:f:1_000000	pulled_out_by_long	13004.18495	1012.13256	l_abundant	abundant_in_sl	421
VIRSorter_utg000129l_segment0_LN:i:28662_RC:i:5548_XC:f:0_982759	pulled_out_by_long	12985.63068			abundant_in_s_only	422
VIRSorter_utg003566l_segment0_LN:i:13555_RC:i:1433_XC:f:1_000000	pulled_out_by_long	12902.20776			abundant_in_s_only	423
VIRSorter_utg000142l_segment0_LN:i:10992_RC:i:1868_XC:f:1_000000	pulled_out_by_long	12780.49665			abundant_in_s_only	428
VIRSorter_utg003357l_segment1_LN:i:10084_RC:i:1197_XC:f:0_952381	pulled_out_by_long	12775.16653			abundant_in_s_only	429
VIRSorter_utg000813l_segment0_LN:i:19066_RC:i:3660_XC:f:0_974359	pulled_out_by_long	12769.8734	397.9411756	l_abundant	abundant_in_sl	430
VIRSorter_utg000340l_segment0_LN:i:38166_RC:i:7707_XC:f:1_000000	pulled_out_by_long	12748.79592	1081.619299	l_abundant	abundant_in_sl	432
VIRSorter_utg001468l_segment0_LN:i:10106_RC:i:1782_XC:f:1_000000	pulled_out_by_long	12635.11701			abundant_in_s_only	433
VIRSorter_utg000485l_segment0_LN:i:21100_RC:i:2787_XC:f:1_000000	pulled_out_by_long	12616.01	1582.558347	l_abundant	abundant_in_sl	434
VIRSorter_utg000242l_segment0_LN:i:47218_RC:i:9763_XC:f:1_000000	pulled_out_by_long	12555.06137			abundant_in_s_only	437
VIRSorter_utg001459l_segment0_LN:i:10842_RC:i:1070_XC:f:1_000000	pulled_out_by_long	12552.14946			abundant_in_s_only	438
VIRSorter_utg000148l_segment0_LN:i:17200_RC:i:2144_XC:f:1_000000	pulled_out_by_long	12424.39784			abundant_in_s_only	442
VIRSorter_utg001185l_segment0_LN:i:20679_RC:i:4620_XC:f:1_000000	pulled_out_by_long	12408.61731			abundant_in_s_only	443
VIRSorter_utg000534l_segment0_LN:i:17055_RC:i:2413_XC:f:1_000000	pulled_out_by_long	12294.91745			abundant_in_s_only	444
VIRSorter_utg000856l_segment0_LN:i:14973_RC:i:2643_XC:f:0_966667	pulled_out_by_long	12238.17133			abundant_in_s_only	446
VIRSorter_utg000709l_segment0_LN:i:34615_RC:i:6920_XC:f:1_000000	pulled_out_by_long	12217.15017			abundant_in_s_only	447
VIRSorter_utg002454l_segment0_LN:i:15849_RC:i:640_XC:f:1_000000	pulled_out_by_long	12126.46295	276.303974	l_abundant	abundant_in_sl	452
VIRSorter_utg001628l_segment0_LN:i:15286_RC:i:647_XC:f:0_967742	pulled_out_by_long	11983.51534	289.3911625	l_abundant	abundant_in_sl	456
VIRSorter_utg000957l_segment0_LN:i:33462_RC:i:5446_XC:f:0_970149	pulled_out_by_long	11979.47256			abundant_in_s_only	457
VIRSorter_utg000236l_segment0_LN:i:39687_RC:i:4042_XC:f:1_000000	pulled_out_by_long	11968.65481			abundant_in_s_only	459
VIRSorter_utg000701l_segment0_LN:i:65292_RC:i:11094_XC:f:0_992366	pulled_out_by_long	11922.28937	3207.834184	l_abundant	abundant_in_sl	463
VIRSorter_utg001536l_segment0_LN:i:14225_RC:i:953_XC:f:1_000000	pulled_out_by_long	11741.43841			abundant_in_s_only	468
VIRSorter_utg000570l_segment0_LN:i:59885_RC:i:4263_XC:f:0_983333	pulled_out_by_long	11726.08929	5468.801786	l_abundant	abundant_in_sl	469
VIRSorter_utg000640l_segment0_LN:i:53694_RC:i:8124_XC:f:0_990741	pulled_out_by_long	11699.6969	3781.206004	l_abundant	abundant_in_sl	470
VIRSorter_utg000328l_segment0_LN:i:12093_RC:i:2120_XC:f:1_000000	pulled_out_by_long	11664.86684			abundant_in_s_only	472
VIRSorter_utg000802l_segment0_LN:i:24626_RC:i:2917_XC:f:0_980000	pulled_out_by_long	11590.87202			abundant_in_s_only	475
VIRSorter_utg003505l_segment0_LN:i:14422_RC:i:183_XC:f:0_862069	pulled_out_by_long	11567.66917			abundant_in_s_only	478
VIRSorter_utg001265l_segment0_LN:i:32566_RC:i:1969_XC:f:1_000000	pulled_out_by_long	11410.08525			abundant_in_s_only	486
VIRSorter_utg001539l_segment0_LN:i:27026_RC:i:1549_XC:f:0_981818	pulled_out_by_long	11400.44809			abundant_in_s_only	487
VIRSorter_utg003606l_segment0_LN:i:10625_RC:i:1182_XC:f:1_000000	pulled_out_by_long	11399.99135			abundant_in_s_only	488
VIRSorter_utg003548l_segment0_LN:i:11457_RC:i:871_XC:f:1_000000	pulled_out_by_long	11294.43083	378.4803565	l_abundant	abundant_in_sl	492
VIRSorter_utg003467l_segment0_LN:i:12228_RC:i:701_XC:f:1_000000	pulled_out_by_long	11245.19287			abundant_in_s_only	494
VIRSorter_utg003152l_segment0_LN:i:10883_RC:i:523_XC:f:1_000000	pulled_out_by_long	11219.51491	940.4362963	l_abundant	abundant_in_sl	497
VIRSorter_utg000608l_segment0_LN:i:47232_RC:i:3723_XC:f:1_000000	pulled_out_by_long	11208.85211			abundant_in_s_only	498
VIRSorter_utg000629l_segment0_LN:i:11981_RC:i:1775_XC:f:1_000000	pulled_out_by_long	11097.4167			abundant_in_s_only	501
VIRSorter_utg000946l_segment0_LN:i:64320_RC:i:4576_XC:f:0_992248	pulled_out_by_long	11014.5432	336.6410116	l_abundant	abundant_in_sl	505
VIRSorter_utg001939l_segment0_LN:i:20112_RC:i:2571_XC:f:0_975610	pulled_out_by_long	11008.63161			abundant_in_s_only	506
VIRSorter_utg000563l_segment0_LN:i:28765_RC:i:3099_XC:f:1_000000	pulled_out_by_long	11000.54199	1751.558707	l_abundant	abundant_in_sl	507
VIRSorter_utg000858l_segment0_LN:i:59138_RC:i:9772_XC:f:1_000000	pulled_out_by_long	10973.31696	590.2548602	l_abundant	abundant_in_sl	508
VIRSorter_utg000855l_segment0_LN:i:18003_RC:i:1744_XC:f:0_972973	pulled_out_by_long	10972.96125	714.8097684	l_abundant	abundant_in_sl	509
VIRSorter_utg001023l_segment0_LN:i:61070_RC:i:2771_XC:f:0_975610	pulled_out_by_long	10957.21034	468.8159494	l_abundant	abundant_in_sl	510
VIRSorter_utg001421l_segment0_LN:i:19233_RC:i:1832_XC:f:0_974359	pulled_out_by_long	10901.00541	2563.162681	l_abundant	abundant_in_sl	511
VIRSorter_utg001979l_segment0_LN:i:17767_RC:i:5489_XC:f:1_000000	pulled_out_by_long	10780.35462			abundant_in_s_only	516
VIRSorter_utg001553l_segment0_LN:i:95177_RC:i:4057_XC:f:1_000000	pulled_out_by_long	10742.76871	878.1163513	l_abundant	abundant_in_sl	518
VIRSorter_utg003183l_segment0_LN:i:17468_RC:i:2866_XC:f:1_000000	pulled_out_by_long	10705.71984			abundant_in_s_only	523
VIRSorter_utg000521l_segment0_LN:i:15541_RC:i:980_XC:f:1_000000	pulled_out_by_long	10704.60471	813.3885904	l_abundant	abundant_in_sl	524
VIRSorter_utg001043l_segment0_LN:i:18393_RC:i:1651_XC:f:1_000000	pulled_out_by_long	10492.14854	1168.498967	l_abundant	abundant_in_sl	528
VIRSorter_utg001156l_segment0_LN:i:21681_RC:i:6556_XC:f:1_000000	pulled_out_by_long	10430.12179			abundant_in_s_only	531
VIRSorter_utg000781l_segment0_LN:i:22301_RC:i:2141_XC:f:1_000000	pulled_out_by_long	10342.67392	598.0165261	l_abundant	abundant_in_sl	535
VIRSorter_utg000003l_segment0_LN:i:62365_RC:i:3705_XC:f:1_000000	pulled_out_by_long	10298.61358	2580.413974	l_abundant	abundant_in_sl	536
VIRSorter_utg001063l_segment0_LN:i:23306_RC:i:2823_XC:f:0_978723	pulled_out_by_long	10286.90572	678.0693281	l_abundant	abundant_in_sl	537
VIRSorter_utg000300l_segment0_LN:i:315371_RC:i:81882_XC:f:1_000000	pulled_out_by_long	10264.44108	1584.937836	l_abundant	abundant_in_sl	538
VIRSorter_utg003149l_segment0_LN:i:12725_RC:i:1101_XC:f:1_000000	pulled_out_by_long	10249.13337			abundant_in_s_only	539
VIRSorter_utg001713l_segment0_LN:i:26900_RC:i:254_XC:f:0_870370	pulled_out_by_long	10235.16494			abundant_in_s_only	540
VIRSorter_utg002412l_segment0_LN:i:12506_RC:i:1610_XC:f:0_961538	pulled_out_by_long	10224.06731	659.0900721	l_abundant	abundant_in_sl	541
VIRSorter_utg000161l_segment0_LN:i:11892_RC:i:558_XC:f:1_000000	pulled_out_by_long	10211.5317	769.6513199	l_abundant	abundant_in_sl	542
VIRSorter_utg000906l_segment0_LN:i:18651_RC:i:2801_XC:f:1_000000	pulled_out_by_long	10107.0587	1094.593178	l_abundant	abundant_in_sl	548
VIRSorter_utg000473l_segment0_LN:i:14245_RC:i:2529_XC:f:1_000000	pulled_out_by_long	10046.37652			abundant_in_s_only	552
VIRSorter_utg001387l_segment0_LN:i:15992_RC:i:2961_XC:f:1_000000	pulled_out_by_long	10029.24182			abundant_in_s_only	553
VIRSorter_utg002406l_segment0_LN:i:17983_RC:i:1478_XC:f:1_000000	pulled_out_by_long	10009.94417			abundant_in_s_only	554
VIRSorter_utg001426l_segment0_LN:i:25183_RC:i:7190_XC:f:0_960784	pulled_out_by_long	10001.0047			abundant_in_s_only	556
VIRSorter_utg001131l_segment0_LN:i:24335_RC:i:1223_XC:f:0_979592	pulled_out_by_long	9968.474325	856.6159703	l_abundant	abundant_in_sl	557
VIRSorter_utg001433l_segment1_LN:i:16764_RC:i:2807_XC:f:1_000000	pulled_out_by_long	9909.053201			abundant_in_s_only	558
VIRSorter_utg000961l_segment0_LN:i:23859_RC:i:2391_XC:f:0_979167	pulled_out_by_long	9877.657736	4505.788673	l_abundant	abundant_in_sl	560
VIRSorter_utg000289l_segment0_LN:i:14052_RC:i:2268_XC:f:1_000000	pulled_out_by_long	9851.587104			abundant_in_s_only	562
VIRSorter_utg000309l_segment0_LN:i:26966_RC:i:5774_XC:f:1_000000	pulled_out_by_long	9759.185728			abundant_in_s_only	564
VIRSorter_utg003597l_segment0_LN:i:10108_RC:i:1331_XC:f:1_000000	pulled_out_by_long	9750.396627	1207.193988	l_abundant	abundant_in_sl	565
VIRSorter_utg000676l_segment0_LN:i:28350_RC:i:3810_XC:f:0_947368	pulled_out_by_long	9731.34902			abundant_in_s_only	567
VIRSorter_utg000851l_segment0_LN:i:27662_RC:i:5193_XC:f:1_000000	pulled_out_by_long	9726.676043			abundant_in_s_only	568
VIRSorter_utg001075l_segment0_LN:i:50206_RC:i:3606_XC:f:0_990099	pulled_out_by_long	9679.468702			abundant_in_s_only	572
VIRSorter_utg003227l_segment0_LN:i:22619_RC:i:2183_XC:f:0_978261	pulled_out_by_long	9670.552762	841.2342748	l_abundant	abundant_in_sl	574
VIRSorter_utg000925l_segment0_LN:i:19892_RC:i:1989_XC:f:1_000000	pulled_out_by_long	9635.137537			abundant_in_s_only	576
VIRSorter_utg001205l_segment0_LN:i:38773_RC:i:3461_XC:f:0_987179	pulled_out_by_long	9620.195487	2311.106831	l_abundant	abundant_in_sl	577
VIRSorter_utg001206l_segment0_LN:i:11380_RC:i:2277_XC:f:1_000000	pulled_out_by_long	9601.992278			abundant_in_s_only	578
VIRSorter_utg001911l_segment0_LN:i:29992_RC:i:3450_XC:f:1_000000	pulled_out_by_long	9520.18345			abundant_in_s_only	581
VIRSorter_utg001360l_segment0_LN:i:11370_RC:i:1659_XC:f:1_000000	pulled_out_by_long	9499.294338			abundant_in_s_only	583
VIRSorter_utg003324l_segment0_LN:i:10588_RC:i:933_XC:f:1_000000	pulled_out_by_long	9474.571792			abundant_in_s_only	586
VIRSorter_utg001763l_segment0_LN:i:64178_RC:i:1651_XC:f:0_992248	pulled_out_by_long	9439.615364	608.9225165	l_abundant	abundant_in_sl	587
VIRSorter_utg000009l_segment0_LN:i:201339_RC:i:24383_XC:f:0_990074	pulled_out_by_long	9417.807204	3341.963701	l_abundant	abundant_in_sl	590
VIRSorter_utg001344l_segment0_LN:i:11891_RC:i:793_XC:f:1_000000	pulled_out_by_long	9395.136243			abundant_in_s_only	591
VIRSorter_utg003521l_segment0_LN:i:12070_RC:i:1060_XC:f:1_000000	pulled_out_by_long	9277.553172	770.6994281	l_abundant	abundant_in_sl	597
VIRSorter_utg000582l_segment0_LN:i:11330_RC:i:1728_XC:f:1_000000	pulled_out_by_long	9257.829322			abundant_in_s_only	598
VIRSorter_utg000576l_segment0_LN:i:38116_RC:i:6120_XC:f:1_000000	pulled_out_by_long	9253.604419			abundant_in_s_only	599
VIRSorter_utg003382l_segment0_LN:i:10633_RC:i:740_XC:f:1_000000	pulled_out_by_long	9242.073172			abundant_in_s_only	601
VIRSorter_utg000060l_segment0_LN:i:22055_RC:i:2108_XC:f:0_977778	pulled_out_by_long	9186.646331	2688.680715	l_abundant	abundant_in_sl	603
VIRSorter_utg000216l_segment0_LN:i:178810_RC:i:20173_XC:f:1_000000	pulled_out_by_long	9172.310909	3370.99913	l_abundant	abundant_in_sl	604
VIRSorter_utg002265l_segment0_LN:i:14272_RC:i:577_XC:f:1_000000	pulled_out_by_long	9136.776903			abundant_in_s_only	605
VIRSorter_utg003390l_segment0_LN:i:15013_RC:i:1374_XC:f:0_967742	pulled_out_by_long	9127.655209			abundant_in_s_only	606
VIRSorter_utg000889l_segment0_LN:i:40839_RC:i:3914_XC:f:1_000000	pulled_out_by_long	9069.493845			abundant_in_s_only	608
VIRSorter_utg001383l_segment0_LN:i:15754_RC:i:2158_XC:f:1_000000	pulled_out_by_long	8930.653252	809.5077574	l_abundant	abundant_in_sl	615
VIRSorter_utg001255l_segment0_LN:i:152077_RC:i:3026_XC:f:0_970492	pulled_out_by_long	8921.821709	304.54624	l_abundant	abundant_in_sl	617
VIRSorter_utg000253l_segment0_LN:i:14515_RC:i:4668_XC:f:0_966667	pulled_out_by_long	8812.224534			abundant_in_s_only	623
VIRSorter_utg001869l_segment0_LN:i:19968_RC:i:1704_XC:f:1_000000	pulled_out_by_long	8803.113977			abundant_in_s_only	625
VIRSorter_utg000044l_segment0_LN:i:10992_RC:i:2021_XC:f:1_000000	pulled_out_by_long	8796.413849			abundant_in_s_only	626
VIRSorter_utg001385l_segment0_LN:i:12065_RC:i:5717_XC:f:1_000000	pulled_out_by_long	8789.22947			abundant_in_s_only	627
VIRSorter_utg001738l_segment0_LN:i:11991_RC:i:4094_XC:f:1_000000	pulled_out_by_long	8734.139402			abundant_in_s_only	628
VIRSorter_utg001720l_segment0_LN:i:14050_RC:i:1042_XC:f:1_000000	pulled_out_by_long	8710.632383			abundant_in_s_only	631
VIRSorter_utg001362l_segment0_LN:i:11787_RC:i:669_XC:f:0_958333	pulled_out_by_long	8710.173109			abundant_in_s_only	632
VIRSorter_utg001011l_segment0_LN:i:54087_RC:i:1899_XC:f:1_000000	pulled_out_by_long	8648.919802	861.3466207	l_abundant	abundant_in_sl	637
VIRSorter_utg000753l_segment0_LN:i:80712_RC:i:6212_XC:f:0_993827	pulled_out_by_long	8620.533493	447.1172776	l_abundant	abundant_in_sl	639
VIRSorter_utg001157l_segment0_LN:i:45338_RC:i:5080_XC:f:1_000000	pulled_out_by_long	8584.290058	2027.126172	l_abundant	abundant_in_sl	641
VIRSorter_utg000428l_segment0_LN:i:76780_RC:i:2415_XC:f:0_974026	pulled_out_by_long	8578.671273			abundant_in_s_only	642
VIRSorter_utg001384l_segment0_LN:i:13973_RC:i:2127_XC:f:1_000000	pulled_out_by_long	8534.599854			abundant_in_s_only	645
VIRSorter_utg000505l_segment0_LN:i:19372_RC:i:3574_XC:f:1_000000	pulled_out_by_long	8475.870727			abundant_in_s_only	649
VIRSorter_utg002267l_segment0_LN:i:14132_RC:i:1147_XC:f:1_000000	pulled_out_by_long	8441.530695			abundant_in_s_only	650
VIRSorter_utg000395l_segment0_LN:i:10538_RC:i:1304_XC:f:0_954545	pulled_out_by_long	8439.055169	246.5603639	l_abundant	abundant_in_sl	651
VIRSorter_utg001546l_segment0_LN:i:15321_RC:i:2288_XC:f:1_000000	pulled_out_by_long	8412.093102			abundant_in_s_only	652
VIRSorter_utg000329l_segment0_LN:i:19573_RC:i:2975_XC:f:1_000000	pulled_out_by_long	8375.127258			abundant_in_s_only	654
VIRSorter_utg000350l_segment0_LN:i:11270_RC:i:1354_XC:f:1_000000	pulled_out_by_long	8349.560935			abundant_in_s_only	657
VIRSorter_utg001183l_segment0_LN:i:26679_RC:i:6606_XC:f:0_944444	pulled_out_by_long	8305.092029			abundant_in_s_only	660
VIRSorter_utg001039l_segment0_LN:i:14163_RC:i:1732_XC:f:1_000000	pulled_out_by_long	8280.012045			abundant_in_s_only	661
VIRSorter_utg000999c_segment0_LN:i:50456_RC:i:4332_XC:f:1_000000	pulled_out_by_long	8269.921843	1341.578451	l_abundant	abundant_in_sl	662
VIRSorter_utg000468l_segment0_LN:i:29480_RC:i:4875_XC:f:1_000000	pulled_out_by_long	8259.583946	1138.925321	l_abundant	abundant_in_sl	663
VIRSorter_utg000116l_segment0_LN:i:54706_RC:i:14628_XC:f:0_972727	pulled_out_by_long	8209.162962			abundant_in_s_only	665
VIRSorter_utg000158l_segment0_LN:i:19409_RC:i:1788_XC:f:1_000000	pulled_out_by_long	8185.497783	730.8713178	l_abundant	abundant_in_sl	666
VIRSorter_utg000971l_segment0_LN:i:37607_RC:i:7133_XC:f:0_986842	pulled_out_by_long	8148.558238			abundant_in_s_only	669
VIRSorter_utg001508l_segment0_LN:i:11327_RC:i:1101_XC:f:1_000000	pulled_out_by_long	8101.183011			abundant_in_s_only	676
6_AE1712_C8_N19_24_200m_v_NODE_1464_length_10243_cov_14.269132	pulled_out_by_long	8048.511133			abundant_in_s_only	681
VIRSorter_utg003164l_segment0_LN:i:12180_RC:i:1265_XC:f:1_000000	pulled_out_by_long	7996.190438			abundant_in_s_only	686
VIRSorter_utg000358l_segment0_LN:i:25602_RC:i:2949_XC:f:1_000000	pulled_out_by_long	7970.581744	250.5828331	l_abundant	abundant_in_sl	687
VIRSorter_utg000526l_segment0_LN:i:15195_RC:i:2070_XC:f:1_000000	pulled_out_by_long	7949.854839	457.0318143	l_abundant	abundant_in_sl	689
VIRSorter_utg000847l_segment0_LN:i:28405_RC:i:1603_XC:f:1_000000	pulled_out_by_long	7930.70576			abundant_in_s_only	691
VIRSorter_utg002011l_segment0_LN:i:25356_RC:i:3692_XC:f:1_000000	pulled_out_by_long	7916.562689			abundant_in_s_only	693
VIRSorter_utg000819l_segment0_LN:i:11302_RC:i:911_XC:f:1_000000	pulled_out_by_long	7874.324663			abundant_in_s_only	695
VIRSorter_utg001234l_segment0_LN:i:46757_RC:i:4003_XC:f:1_000000	pulled_out_by_long	7873.800778			abundant_in_s_only	696
VIRSorter_utg001225c_segment0_LN:i:50620_RC:i:5621_XC:f:1_000000	pulled_out_by_long	7849.563221			abundant_in_s_only	697
VIRSorter_utg001030l_segment0_LN:i:41157_RC:i:3443_XC:f:1_000000	pulled_out_by_long	7838.526835			abundant_in_s_only	698
VIRSorter_utg001119l_segment0_LN:i:13809_RC:i:1440_XC:f:1_000000	pulled_out_by_long	7791.767565			abundant_in_s_only	701
VIRSorter_utg000943l_segment0_LN:i:33630_RC:i:1788_XC:f:0_985294	pulled_out_by_long	7735.45187	681.8935065	l_abundant	abundant_in_sl	704
VIRSorter_utg000493l_segment0_LN:i:22447_RC:i:2539_XC:f:1_000000	pulled_out_by_long	7723.234566			abundant_in_s_only	707
VIRSorter_utg003320l_segment0_LN:i:10331_RC:i:1319_XC:f:1_000000	pulled_out_by_long	7721.037172			abundant_in_s_only	708
VIRSorter_utg003214l_segment0_LN:i:15369_RC:i:1420_XC:f:1_000000	pulled_out_by_long	7708.572857			abundant_in_s_only	711
VIRSorter_utg001312l_segment0_LN:i:11609_RC:i:993_XC:f:1_000000	pulled_out_by_long	7694.22769			abundant_in_s_only	713
VIRSorter_utg000459l_segment0_LN:i:11973_RC:i:1573_XC:f:1_000000	pulled_out_by_long	7627.322637			abundant_in_s_only	716
VIRSorter_utg001046l_segment0_LN:i:53800_RC:i:4742_XC:f:1_000000	pulled_out_by_long	7625.613987			abundant_in_s_only	717
VIRSorter_utg000164l_segment0_LN:i:48027_RC:i:2225_XC:f:1_000000	pulled_out_by_long	7621.585623			abundant_in_s_only	720
VIRSorter_utg000842l_segment0_LN:i:43879_RC:i:2705_XC:f:1_000000	pulled_out_by_long	7548.14397			abundant_in_s_only	728
VIRSorter_utg000123c_segment0_LN:i:51568_RC:i:4321_XC:f:1_000000	pulled_out_by_long	7529.612638	655.067603	l_abundant	abundant_in_sl	730
VIRSorter_utg000215l_segment0_LN:i:13802_RC:i:1776_XC:f:1_000000	pulled_out_by_long	7468.132108			abundant_in_s_only	731
VIRSorter_utg000078l_segment0_LN:i:22546_RC:i:2528_XC:f:1_000000	pulled_out_by_long	7410.53982	239.931788	l_abundant	abundant_in_sl	735
VIRSorter_utg003704l_segment0_LN:i:14945_RC:i:2154_XC:f:1_000000	pulled_out_by_long	7394.411124			abundant_in_s_only	737
VIRSorter_utg003583l_segment0_LN:i:10889_RC:i:1036_XC:f:1_000000	pulled_out_by_long	7385.230673			abundant_in_s_only	738
VIRSorter_utg001710l_segment0_LN:i:16768_RC:i:2849_XC:f:1_000000	pulled_out_by_long	7363.57891			abundant_in_s_only	739
VIRSorter_utg000536l_segment0_LN:i:38062_RC:i:7736_XC:f:1_000000	pulled_out_by_long	7321.01971			abundant_in_s_only	741
VIRSorter_utg000462l_segment0_LN:i:17173_RC:i:3091_XC:f:0_800000	pulled_out_by_long	7296.26916			abundant_in_s_only	743
VIRSorter_utg001437l_segment0_LN:i:16534_RC:i:1229_XC:f:0_970588	pulled_out_by_long	7288.258485	833.5009362	l_abundant	abundant_in_sl	746
VIRSorter_utg000580l_segment0_LN:i:10428_RC:i:785_XC:f:0_952381	pulled_out_by_long	7260.614672			abundant_in_s_only	750
VIRSorter_utg003541l_segment0_LN:i:10972_RC:i:1332_XC:f:1_000000	pulled_out_by_long	7232.864206	1210.196676	l_abundant	abundant_in_sl	755
VIRSorter_utg001405l_segment0_LN:i:15361_RC:i:1623_XC:f:0_967742	pulled_out_by_long	7167.380599			abundant_in_s_only	760
VIRSorter_utg000096l_segment0_LN:i:13648_RC:i:1149_XC:f:1_000000	pulled_out_by_long	7086.269709			abundant_in_s_only	764
VIRSorter_utg003823l_segment0_LN:i:13360_RC:i:4821_XC:f:1_000000	pulled_out_by_long	7082.828636			abundant_in_s_only	766
VIRSorter_utg003369l_segment0_LN:i:15272_RC:i:1399_XC:f:1_000000	pulled_out_by_long	7078.449037			abundant_in_s_only	767
VIRSorter_utg000905l_segment0_LN:i:104573_RC:i:4046_XC:f:0_976190	pulled_out_by_long	7006.378884			abundant_in_s_only	771
VIRSorter_utg003473l_segment0_LN:i:20114_RC:i:2728_XC:f:1_000000	pulled_out_by_long	7002.213812			abundant_in_s_only	772
VIRSorter_utg000251l_segment0_LN:i:87113_RC:i:4878_XC:f:0_982857	pulled_out_by_long	6967.795975	764.3824518	l_abundant	abundant_in_sl	775
VIRSorter_utg001092l_segment0_LN:i:38811_RC:i:4835_XC:f:1_000000	pulled_out_by_long	6813.411363	692.7428424	l_abundant	abundant_in_sl	785
VIRSorter_utg001533l_segment0_LN:i:22846_RC:i:3850_XC:f:1_000000	pulled_out_by_long	6796.157474			abundant_in_s_only	787
VIRSorter_utg002641l_segment0_LN:i:16964_RC:i:685_XC:f:0_941176	pulled_out_by_long	6780.605104	291.742324	l_abundant	abundant_in_sl	789
VIRSorter_utg002487l_segment0_LN:i:30760_RC:i:3953_XC:f:1_000000	pulled_out_by_long	6741.860784			abundant_in_s_only	794
VIRSorter_utg000864l_segment0_LN:i:13462_RC:i:2337_XC:f:1_000000	pulled_out_by_long	6697.98636			abundant_in_s_only	802
VIRSorter_utg001037l_segment0_LN:i:21696_RC:i:4194_XC:f:1_000000	pulled_out_by_long	6642.445571			abundant_in_s_only	804
VIRSorter_utg000279l_segment0_LN:i:30117_RC:i:3327_XC:f:1_000000	pulled_out_by_long	6617.248968			abundant_in_s_only	806
VIRSorter_utg002415l_segment0_LN:i:15151_RC:i:524_XC:f:1_000000	pulled_out_by_long	6602.978949			abundant_in_s_only	807
VIRSorter_utg001096l_segment0_LN:i:28683_RC:i:3470_XC:f:1_000000	pulled_out_by_long	6577.87327			abundant_in_s_only	810
VIRSorter_utg003529l_segment0_LN:i:12641_RC:i:820_XC:f:1_000000	pulled_out_by_long	6548.099945			abundant_in_s_only	813
VIRSorter_utg000953l_segment0_LN:i:12101_RC:i:1418_XC:f:1_000000	pulled_out_by_long	6514.715995			abundant_in_s_only	815
VIRSorter_utg000080l_segment0_LN:i:50237_RC:i:9922_XC:f:1_000000	pulled_out_by_long	6491.603902			abundant_in_s_only	816
VIRSorter_utg000697l_segment0_LN:i:14550_RC:i:1749_XC:f:1_000000	pulled_out_by_long	6423.973545	302.0251149	l_abundant	abundant_in_sl	822
VIRSorter_utg000218l_segment0_LN:i:11410_RC:i:1925_XC:f:1_000000	pulled_out_by_long	6369.785325			abundant_in_s_only	827
VIRSorter_utg001986l_segment0_LN:i:14940_RC:i:1729_XC:f:1_000000	pulled_out_by_long	6368.534597			abundant_in_s_only	828
VIRSorter_utg001275l_segment0_LN:i:22112_RC:i:2635_XC:f:0_977778	pulled_out_by_long	6344.188437			abundant_in_s_only	833
VIRSorter_utg003531l_segment0_LN:i:11065_RC:i:952_XC:f:1_000000	pulled_out_by_long	6330.810196			abundant_in_s_only	834
VIRSorter_utg000891l_segment0_LN:i:46414_RC:i:2687_XC:f:1_000000	pulled_out_by_long	6306.059877	1729.010218	l_abundant	abundant_in_sl	836
VIRSorter_utg000341l_segment0_LN:i:15457_RC:i:2015_XC:f:1_000000	pulled_out_by_long	6295.144718			abundant_in_s_only	837
VIRSorter_utg000764l_segment0_LN:i:39796_RC:i:9508_XC:f:1_000000	pulled_out_by_long	6288.588697	1624.822601	l_abundant	abundant_in_sl	838
VIRSorter_utg001855l_segment0_LN:i:55653_RC:i:2785_XC:f:0_991071	pulled_out_by_long	6286.244835	382.5594801	l_abundant	abundant_in_sl	839
VIRSorter_utg001805l_segment0_LN:i:14478_RC:i:830_XC:f:1_000000	pulled_out_by_long	6240.624478	743.5619248	l_abundant	abundant_in_sl	843
VIRSorter_utg002326l_segment0_LN:i:11930_RC:i:295_XC:f:1_000000	pulled_out_by_long	6233.018829			abundant_in_s_only	844
VIRSorter_utg001656l_segment0_LN:i:28336_RC:i:830_XC:f:1_000000	pulled_out_by_long	6226.971607			abundant_in_s_only	845
VIRSorter_utg002416l_segment0_LN:i:12518_RC:i:951_XC:f:1_000000	pulled_out_by_long	6222.351896			abundant_in_s_only	847
VIRSorter_utg001071l_segment0_LN:i:14123_RC:i:1608_XC:f:1_000000	pulled_out_by_long	6209.396247			abundant_in_s_only	850
VIRSorter_utg000930l_segment0_LN:i:13481_RC:i:469_XC:f:1_000000	pulled_out_by_long	6207.933986			abundant_in_s_only	851
VIRSorter_utg000730l_segment0_LN:i:53876_RC:i:2173_XC:f:1_000000	pulled_out_by_long	6163.236608			abundant_in_s_only	857
VIRSorter_utg001573l_segment0_LN:i:22783_RC:i:543_XC:f:1_000000	pulled_out_by_long	6144.156058			abundant_in_s_only	860
VIRSorter_utg002562l_segment0_LN:i:14927_RC:i:743_XC:f:1_000000	pulled_out_by_long	6138.426186			abundant_in_s_only	861
VIRSorter_utg003187l_segment0_LN:i:18459_RC:i:2686_XC:f:1_000000	pulled_out_by_long	6086.977049			abundant_in_s_only	863
VIRSorter_utg001036l_segment0_LN:i:12833_RC:i:2107_XC:f:1_000000	pulled_out_by_long	6055.145767			abundant_in_s_only	865
VIRSorter_utg000924l_segment0_LN:i:33996_RC:i:3490_XC:f:1_000000	pulled_out_by_long	5929.240368			abundant_in_s_only	880
VIRSorter_utg001263l_segment0_LN:i:17750_RC:i:978_XC:f:1_000000	pulled_out_by_long	5916.013583			abundant_in_s_only	884
VIRSorter_utg001298l_segment0_LN:i:11075_RC:i:1068_XC:f:1_000000	pulled_out_by_long	5893.137547			abundant_in_s_only	886
VIRSorter_utg000273l_segment0_LN:i:54749_RC:i:4668_XC:f:0_981818	pulled_out_by_long	5884.2328	1486.274032	l_abundant	abundant_in_sl	887
VIRSorter_utg001145l_segment0_LN:i:14538_RC:i:1440_XC:f:0_900000	pulled_out_by_long	5801.668444			abundant_in_s_only	897
VIRSorter_utg000733l_segment0_LN:i:43043_RC:i:2795_XC:f:0_988506	pulled_out_by_long	5780.642			abundant_in_s_only	900
VIRSorter_utg001038l_segment0_LN:i:15767_RC:i:1904_XC:f:1_000000	pulled_out_by_long	5768.245751			abundant_in_s_only	901
VIRSorter_utg000787l_segment0_LN:i:105259_RC:i:5895_XC:f:0_995261	pulled_out_by_long	5754.113031	1960.018923	l_abundant	abundant_in_sl	905
VIRSorter_utg001167l_segment0_LN:i:14983_RC:i:722_XC:f:1_000000	pulled_out_by_long	5745.146741	582.8331214	l_abundant	abundant_in_sl	906
VIRSorter_utg000434l_segment0_LN:i:12295_RC:i:855_XC:f:1_000000	pulled_out_by_long	5734.071964			abundant_in_s_only	907
VIRSorter_utg000716l_segment0_LN:i:58031_RC:i:2136_XC:f:0_991453	pulled_out_by_long	5711.922445			abundant_in_s_only	908
VIRSorter_utg001223l_segment0_LN:i:22517_RC:i:1465_XC:f:0_978261	pulled_out_by_long	5702.128772	1290.107842	l_abundant	abundant_in_sl	910
VIRSorter_utg002758l_segment0_LN:i:19897_RC:i:2641_XC:f:1_000000	pulled_out_by_long	5682.999299			abundant_in_s_only	912
VIRSorter_utg000195l_segment0_LN:i:87293_RC:i:12237_XC:f:1_000000	pulled_out_by_long	5676.785712			abundant_in_s_only	913
VIRSorter_utg003333l_segment0_LN:i:22658_RC:i:1151_XC:f:1_000000	pulled_out_by_long	5666.955017			abundant_in_s_only	916
VIRSorter_utg003689l_segment0_LN:i:10626_RC:i:1740_XC:f:1_000000	pulled_out_by_long	5628.818673			abundant_in_s_only	922
VIRSorter_utg001523l_segment0_LN:i:61663_RC:i:4642_XC:f:0_983871	pulled_out_by_long	5604.544049	632.9723498	l_abundant	abundant_in_sl	923
VIRSorter_utg002521l_segment0_LN:i:20528_RC:i:1242_XC:f:0_976190	pulled_out_by_long	5587.568781			abundant_in_s_only	930
VIRSorter_utg000715l_segment0_LN:i:16046_RC:i:931_XC:f:0_969697	pulled_out_by_long	5516.092086			abundant_in_s_only	933
VIRSorter_utg002322l_segment0_LN:i:14798_RC:i:1123_XC:f:1_000000	pulled_out_by_long	5488.920022	595.1271469	l_abundant	abundant_in_sl	936
VIRSorter_utg000683l_segment0_LN:i:33454_RC:i:1287_XC:f:1_000000	pulled_out_by_long	5470.478471			abundant_in_s_only	939
VIRSorter_utg001129l_segment0_LN:i:52837_RC:i:2655_XC:f:1_000000	pulled_out_by_long	5465.535675			abundant_in_s_only	940
VIRSorter_utg000812l_segment0_LN:i:181060_RC:i:10678_XC:f:1_000000	pulled_out_by_long	5463.566951	341.7965707	l_abundant	abundant_in_sl	941
VIRSorter_utg000265l_segment0_LN:i:16728_RC:i:861_XC:f:0_970588	pulled_out_by_long	5462.718941			abundant_in_s_only	942
VIRSorter_utg001017l_segment0_LN:i:25591_RC:i:3268_XC:f:0_980769	pulled_out_by_long	5427.725492			abundant_in_s_only	946
VIRSorter_utg002603l_segment0_LN:i:10380_RC:i:238_XC:f:0_904762	pulled_out_by_long	5418.749169			abundant_in_s_only	947
VIRSorter_utg002692l_segment0_LN:i:14915_RC:i:951_XC:f:1_000000	pulled_out_by_long	5414.25624			abundant_in_s_only	948
VIRSorter_utg001094l_segment0_LN:i:14192_RC:i:1833_XC:f:1_000000	pulled_out_by_long	5407.178675			abundant_in_s_only	949
VIRSorter_utg000664l_segment0_LN:i:11724_RC:i:1167_XC:f:1_000000	pulled_out_by_long	5332.127149			abundant_in_s_only	954
VIRSorter_utg000927l_segment0_LN:i:31462_RC:i:3036_XC:f:0_984127	pulled_out_by_long	5325.671226			abundant_in_s_only	956
VIRSorter_utg003293l_segment0_LN:i:11759_RC:i:822_XC:f:0_916667	pulled_out_by_long	5273.127624			abundant_in_s_only	963
VIRSorter_utg003519l_segment0_LN:i:13116_RC:i:226_XC:f:1_000000	pulled_out_by_long	5255.676831			abundant_in_s_only	967
VIRSorter_utg000792l_segment0_LN:i:87733_RC:i:3457_XC:f:0_994318	pulled_out_by_long	5242.272517			abundant_in_s_only	969
VIRSorter_utg001586l_segment0_LN:i:16631_RC:i:1074_XC:f:1_000000	pulled_out_by_long	5238.467439			abundant_in_s_only	971
VIRSorter_utg001178l_segment0_LN:i:56676_RC:i:3411_XC:f:1_000000	pulled_out_by_long	5231.132601	1441.063745	l_abundant	abundant_in_sl	974
VIRSorter_utg000708l_segment0_LN:i:17072_RC:i:2300_XC:f:1_000000	pulled_out_by_long	5210.324593			abundant_in_s_only	977
VIRSorter_utg003330l_segment0_LN:i:26205_RC:i:2762_XC:f:1_000000	pulled_out_by_long	5161.427021			abundant_in_s_only	987
VIRSorter_utg000966l_segment0_LN:i:20704_RC:i:3709_XC:f:1_000000	pulled_out_by_long	5154.1245			abundant_in_s_only	989
VIRSorter_utg001929l_segment0_LN:i:41138_RC:i:2412_XC:f:1_000000	pulled_out_by_long	5151.724913			abundant_in_s_only	990
VIRSorter_utg002327l_segment0_LN:i:21112_RC:i:2271_XC:f:0_976744	pulled_out_by_long	5123.120647			abundant_in_s_only	992
VIRSorter_utg000293l_segment0_LN:i:14393_RC:i:4869_XC:f:0_965517	pulled_out_by_long	5034.842051			abundant_in_s_only	1003
VIRSorter_utg001453l_segment0_LN:i:18978_RC:i:2232_XC:f:1_000000	pulled_out_by_long	4991.727332	368.934074	l_abundant	abundant_in_sl	1006
VIRSorter_utg001130l_segment0_LN:i:14064_RC:i:956_XC:f:1_000000	pulled_out_by_long	4950.270097	929.0770699	l_abundant	abundant_in_sl	1009
VIRSorter_utg000939l_segment0_LN:i:77503_RC:i:2109_XC:f:0_993590	pulled_out_by_long	4941.798093			abundant_in_s_only	1010
VIRSorter_utg000990l_segment0_LN:i:25825_RC:i:1144_XC:f:0_980769	pulled_out_by_long	4919.363283			abundant_in_s_only	1012
VIRSorter_utg001128l_segment0_LN:i:97426_RC:i:4200_XC:f:0_994872	pulled_out_by_long	4894.165776	342.8446789	l_abundant	abundant_in_sl	1015
VIRSorter_utg001779l_segment0_LN:i:21514_RC:i:5533_XC:f:1_000000	pulled_out_by_long	4887.556444			abundant_in_s_only	1017
VIRSorter_utg002423l_segment0_LN:i:14619_RC:i:674_XC:f:0_966667	pulled_out_by_long	4817.98899			abundant_in_s_only	1025
VIRSorter_utg001644l_segment0_LN:i:29880_RC:i:1914_XC:f:1_000000	pulled_out_by_long	4815.508993			abundant_in_s_only	1027
6_AE1712_C8_N19_24_200m_v_NODE_1509_length_10095_cov_6.933420	pulled_out_by_long	4806.652675	863.3861825	l_abundant	abundant_in_sl	1028
VIRSorter_utg002128l_segment0_LN:i:15289_RC:i:593_XC:f:0_967742	pulled_out_by_long	4800.556379			abundant_in_s_only	1031
VIRSorter_utg000212l_segment0_LN:i:14791_RC:i:2986_XC:f:1_000000	pulled_out_by_long	4798.159529			abundant_in_s_only	1032
VIRSorter_utg001367l_segment0_LN:i:13377_RC:i:1149_XC:f:1_000000	pulled_out_by_long	4788.904888			abundant_in_s_only	1035
VIRSorter_utg001286l_segment0_LN:i:25241_RC:i:3074_XC:f:0_921569	pulled_out_by_long	4764.729461	1519.303603	l_abundant	abundant_in_sl	1039
VIRSorter_utg001106l_segment0_LN:i:18905_RC:i:2451_XC:f:1_000000	pulled_out_by_long	4725.179602			abundant_in_s_only	1046
VIRSorter_utg003598l_segment0_LN:i:13301_RC:i:1629_XC:f:1_000000	pulled_out_by_long	4698.716259			abundant_in_s_only	1048
VIRSorter_utg001406l_segment0_LN:i:43582_RC:i:6545_XC:f:1_000000	pulled_out_by_long	4659.566719	369.38731	l_abundant	abundant_in_sl	1052
VIRSorter_utg002475l_segment0_LN:i:13465_RC:i:438_XC:f:1_000000	pulled_out_by_long	4633.54933			abundant_in_s_only	1057
VIRSorter_utg003383l_segment0_LN:i:12011_RC:i:468_XC:f:1_000000	pulled_out_by_long	4571.031187			abundant_in_s_only	1065
VIRSorter_utg002840l_segment0_LN:i:12911_RC:i:161_XC:f:0_884615	pulled_out_by_long	4566.446287	365.6481133	l_abundant	abundant_in_sl	1066
VIRSorter_utg001407l_segment0_LN:i:25607_RC:i:3481_XC:f:1_000000	pulled_out_by_long	4524.780696			abundant_in_s_only	1074
VIRSorter_utg003370l_segment0_LN:i:10589_RC:i:322_XC:f:0_954545	pulled_out_by_long	4519.622855			abundant_in_s_only	1077
8_AE1712_C11_N8_14_200m_v_NODE_533_length_15814_cov_6.777276	pulled_out_by_long	4504.475133			abundant_in_s_only	1078
VIRSorter_utg000552l_segment0_LN:i:27569_RC:i:2667_XC:f:1_000000	pulled_out_by_long	4499.47977			abundant_in_s_only	1079
VIRSorter_utg000026l_segment0_LN:i:45836_RC:i:2800_XC:f:0_967391	pulled_out_by_long	4488.55773	1306.339355	l_abundant	abundant_in_sl	1081
VIRSorter_utg001452l_segment0_LN:i:55047_RC:i:1781_XC:f:0_963964	pulled_out_by_long	4488.539627			abundant_in_s_only	1082
VIRSorter_utg002032l_segment0_LN:i:21262_RC:i:388_XC:f:0_976744	pulled_out_by_long	4474.474099			abundant_in_s_only	1084
VIRSorter_utg000355l_segment1_LN:i:26867_RC:i:889_XC:f:1_000000	pulled_out_by_long	4463.382757	1130.002238	l_abundant	abundant_in_sl	1085
VIRSorter_utg001724l_segment0_LN:i:11709_RC:i:1454_XC:f:0_958333	pulled_out_by_long	4453.590105			abundant_in_s_only	1090
VIRSorter_utg000626l_segment0_LN:i:20593_RC:i:4478_XC:f:0_976190	pulled_out_by_long	4439.837503			abundant_in_s_only	1092
VIRSorter_utg001835l_segment0_LN:i:16896_RC:i:741_XC:f:1_000000	pulled_out_by_long	4439.659238			abundant_in_s_only	1093
VIRSorter_utg001616l_segment0_LN:i:14240_RC:i:1849_XC:f:1_000000	pulled_out_by_long	4416.103886			abundant_in_s_only	1096
VIRSorter_utg001581l_segment0_LN:i:77194_RC:i:1124_XC:f:0_922581	pulled_out_by_long	4412.134768			abundant_in_s_only	1097
VIRSorter_utg000912l_segment0_LN:i:17762_RC:i:359_XC:f:0_972222	pulled_out_by_long	4405.873547			abundant_in_s_only	1100
VIRSorter_utg000471l_segment0_LN:i:29132_RC:i:2922_XC:f:1_000000	pulled_out_by_long	4393.41324			abundant_in_s_only	1101
VIRSorter_utg000310l_segment0_LN:i:31103_RC:i:1632_XC:f:0_984127	pulled_out_by_long	4318.486207			abundant_in_s_only	1109
VIRSorter_utg000784l_segment0_LN:i:22499_RC:i:1535_XC:f:1_000000	pulled_out_by_long	4313.836098			abundant_in_s_only	1111
VIRSorter_utg001494l_segment0_LN:i:21138_RC:i:1410_XC:f:1_000000	pulled_out_by_long	4300.321904			abundant_in_s_only	1112
VIRSorter_utg000535l_segment0_LN:i:18288_RC:i:2501_XC:f:1_000000	pulled_out_by_long	4281.275576			abundant_in_s_only	1114
VIRSorter_utg000421l_segment0_LN:i:16634_RC:i:2719_XC:f:1_000000	pulled_out_by_long	4274.055135			abundant_in_s_only	1115
VIRSorter_utg002237l_segment0_LN:i:13641_RC:i:2496_XC:f:1_000000	pulled_out_by_long	4222.132189			abundant_in_s_only	1124
VIRSorter_utg000878l_segment0_LN:i:60744_RC:i:7519_XC:f:1_000000	pulled_out_by_long	4212.619539			abundant_in_s_only	1126
VIRSorter_utg001033l_segment0_LN:i:15366_RC:i:7266_XC:f:1_000000	pulled_out_by_long	4192.864098			abundant_in_s_only	1129
VIRSorter_utg000303c_segment0_LN:i:52109_RC:i:2703_XC:f:1_000000	pulled_out_by_long	4181.04246			abundant_in_s_only	1131
VIRSorter_utg001065l_segment0_LN:i:20140_RC:i:2545_XC:f:0_926829	pulled_out_by_long	4176.368244			abundant_in_s_only	1132
VIRSorter_utg000397l_segment0_LN:i:21318_RC:i:2499_XC:f:1_000000	pulled_out_by_long	4163.553393			abundant_in_s_only	1134
VIRSorter_utg002126l_segment0_LN:i:18363_RC:i:1730_XC:f:0_972973	pulled_out_by_long	4163.198877			abundant_in_s_only	1135
VIRSorter_utg002835l_segment0_LN:i:14382_RC:i:110_XC:f:0_758621	pulled_out_by_long	4158.253996	348.1135469	l_abundant	abundant_in_sl	1136
VIRSorter_utg003627l_segment0_LN:i:16450_RC:i:3107_XC:f:1_000000	pulled_out_by_long	4132.210066			abundant_in_s_only	1139
VIRSorter_utg000637l_segment0_LN:i:90675_RC:i:4619_XC:f:1_000000	pulled_out_by_long	4102.474443			abundant_in_s_only	1144
VIRSorter_utg002258l_segment0_LN:i:10174_RC:i:333_XC:f:0_904762	pulled_out_by_long	4097.968629			abundant_in_s_only	1145
VIRSorter_utg003143l_segment0_LN:i:10562_RC:i:950_XC:f:1_000000	pulled_out_by_long	4096.388328			abundant_in_s_only	1146
VIRSorter_utg002859l_segment0_LN:i:13470_RC:i:119_XC:f:0_851852	pulled_out_by_long	4068.165332			abundant_in_s_only	1150
VIRSorter_utg001743l_segment0_LN:i:12311_RC:i:1256_XC:f:1_000000	pulled_out_by_long	4030.563175			abundant_in_s_only	1154
VIRSorter_utg000788l_segment0_LN:i:140795_RC:i:11465_XC:f:0_982270	pulled_out_by_long	4005.009043			abundant_in_s_only	1157
VIRSorter_utg000835l_segment0_LN:i:50665_RC:i:5974_XC:f:1_000000	pulled_out_by_long	4001.569596			abundant_in_s_only	1158
VIRSorter_utg001518l_segment0_LN:i:16710_RC:i:975_XC:f:1_000000	pulled_out_by_long	3969.747342			abundant_in_s_only	1165
VIRSorter_utg001064l_segment0_LN:i:161899_RC:i:6867_XC:f:0_990741	pulled_out_by_long	3956.974212			abundant_in_s_only	1168
VIRSorter_utg001605l_segment0_LN:i:15290_RC:i:944_XC:f:1_000000	pulled_out_by_long	3948.924348			abundant_in_s_only	1170
VIRSorter_utg003171l_segment0_LN:i:12751_RC:i:896_XC:f:0_923077	pulled_out_by_long	3939.73167	847.6079056	l_abundant	abundant_in_sl	1172
VIRSorter_utg000627l_segment0_LN:i:22998_RC:i:1372_XC:f:0_956522	pulled_out_by_long	3929.930934			abundant_in_s_only	1175
VIRSorter_utg000019l_segment0_LN:i:14637_RC:i:1018_XC:f:1_000000	pulled_out_by_long	3911.637855			abundant_in_s_only	1178
VIRSorter_utg002948l_segment0_LN:i:12070_RC:i:117_XC:f:0_880000	pulled_out_by_long	3910.992101			abundant_in_s_only	1179
VIRSorter_utg001307l_segment0_LN:i:11535_RC:i:1128_XC:f:0_916667	pulled_out_by_long	3887.100184	1599.186441	l_abundant	abundant_in_sl	1183
VIRSorter_utg000489l_segment0_LN:i:23396_RC:i:4296_XC:f:0_978723	pulled_out_by_long	3849.857554			abundant_in_s_only	1188
VIRSorter_utg000467l_segment0_LN:i:76904_RC:i:5378_XC:f:1_000000	pulled_out_by_long	3844.01255	811.1507378	l_abundant	abundant_in_sl	1190
VIRSorter_utg002050l_segment0_LN:i:14521_RC:i:463_XC:f:0_966667	pulled_out_by_long	3843.986574	429.0161664	l_abundant	abundant_in_sl	1191
VIRSorter_utg002206l_segment0_LN:i:16656_RC:i:286_XC:f:0_911765	pulled_out_by_long	3783.799662			abundant_in_s_only	1201
VIRSorter_utg001883l_segment0_LN:i:11157_RC:i:408_XC:f:1_000000	pulled_out_by_long	3781.707317			abundant_in_s_only	1202
VIRSorter_utg002167l_segment0_LN:i:15259_RC:i:976_XC:f:1_000000	pulled_out_by_long	3777.561794			abundant_in_s_only	1203
VIRSorter_utg001254l_segment0_LN:i:15838_RC:i:2186_XC:f:1_000000	pulled_out_by_long	3773.138852			abundant_in_s_only	1205
VIRSorter_utg002399l_segment0_LN:i:17131_RC:i:1383_XC:f:0_971429	pulled_out_by_long	3772.283402			abundant_in_s_only	1206
VIRSorter_utg002588l_segment0_LN:i:23803_RC:i:406_XC:f:0_958333	pulled_out_by_long	3765.315035	588.6402071	l_abundant	abundant_in_sl	1207
VIRSorter_utg001718l_segment0_LN:i:27465_RC:i:4005_XC:f:0_981818	pulled_out_by_long	3763.617853			abundant_in_s_only	1208
VIRSorter_utg000727l_segment0_LN:i:24825_RC:i:2234_XC:f:0_980000	pulled_out_by_long	3752.058062			abundant_in_s_only	1211
VIRSorter_utg003354l_segment0_LN:i:10440_RC:i:2199_XC:f:1_000000	pulled_out_by_long	3749.552086			abundant_in_s_only	1213
VIRSorter_utg000965l_segment0_LN:i:49615_RC:i:4216_XC:f:0_990000	pulled_out_by_long	3749.359527			abundant_in_s_only	1214
VIRSorter_utg000442l_segment0_LN:i:31517_RC:i:3357_XC:f:0_984375	pulled_out_by_long	3739.015966			abundant_in_s_only	1215
VIRSorter_utg000607l_segment2_LN:i:31338_RC:i:1099_XC:f:0_984127	pulled_out_by_long	3724.298513	465.3883524	l_abundant	abundant_in_sl	1217
VIRSorter_utg000602l_segment0_LN:i:55857_RC:i:5734_XC:f:1_000000	pulled_out_by_long	3701.220845	469.0425674	l_abundant	abundant_in_sl	1222
VIRSorter_utg000458l_segment0_LN:i:62146_RC:i:1413_XC:f:0_976000	pulled_out_by_long	3690.99241	425.0220244	l_abundant	abundant_in_sl	1225
VIRSorter_utg000483l_segment0_LN:i:12546_RC:i:1062_XC:f:0_961538	pulled_out_by_long	3688.678441			abundant_in_s_only	1226
VIRSorter_utg001172l_segment0_LN:i:11543_RC:i:789_XC:f:1_000000	pulled_out_by_long	3653.919696	1795.57925	l_abundant	abundant_in_sl	1231
VIRSorter_utg001139l_segment0_LN:i:16449_RC:i:1615_XC:f:1_000000	pulled_out_by_long	3615.126483			abundant_in_s_only	1235
VIRSorter_utg001677l_segment0_LN:i:15264_RC:i:582_XC:f:0_967742	pulled_out_by_long	3613.687664	253.8687939	l_abundant	abundant_in_sl	1236
VIRSorter_utg001067l_segment0_LN:i:21659_RC:i:1557_XC:f:1_000000	pulled_out_by_long	3611.795491			abundant_in_s_only	1237
VIRSorter_utg001022l_segment0_LN:i:19597_RC:i:1528_XC:f:1_000000	pulled_out_by_long	3566.054677			abundant_in_s_only	1246
VIRSorter_utg002070l_segment0_LN:i:42819_RC:i:1508_XC:f:1_000000	pulled_out_by_long	3562.824281			abundant_in_s_only	1247
VIRSorter_utg000451l_segment0_LN:i:133363_RC:i:3081_XC:f:0_996255	pulled_out_by_long	3554.650791	325.6500395	l_abundant	abundant_in_sl	1248
VIRSorter_utg002447l_segment0_LN:i:20825_RC:i:2482_XC:f:1_000000	pulled_out_by_long	3545.662809			abundant_in_s_only	1252
VIRSorter_utg000287l_segment0_LN:i:10896_RC:i:889_XC:f:1_000000	pulled_out_by_long	3528.150669			abundant_in_s_only	1255
VIRSorter_utg000539l_segment0_LN:i:43094_RC:i:3984_XC:f:0_942529	pulled_out_by_long	3525.071041	2226.946578	l_abundant	abundant_in_sl	1257
VIRSorter_utg000747l_segment0_LN:i:18159_RC:i:2368_XC:f:1_000000	pulled_out_by_long	3524.126983			abundant_in_s_only	1259
VIRSorter_utg001941l_segment0_LN:i:40150_RC:i:1241_XC:f:0_962963	pulled_out_by_long	3513.620774			abundant_in_s_only	1261
VIRSorter_utg000612l_segment0_LN:i:23782_RC:i:1354_XC:f:1_000000	pulled_out_by_long	3483.604093	920.8621681	l_abundant	abundant_in_sl	1265
VIRSorter_utg000922l_segment0_LN:i:32985_RC:i:3014_XC:f:0_969697	pulled_out_by_long	3478.945314	255.8233739	l_abundant	abundant_in_sl	1266
VIRSorter_utg002383l_segment0_LN:i:16717_RC:i:2201_XC:f:1_000000	pulled_out_by_long	3471.626604			abundant_in_s_only	1267
VIRSorter_utg001676l_segment0_LN:i:19238_RC:i:511_XC:f:0_974359	pulled_out_by_long	3458.461697			abundant_in_s_only	1269
VIRSorter_utg003756l_segment0_LN:i:10453_RC:i:1635_XC:f:1_000000	pulled_out_by_long	3455.427173			abundant_in_s_only	1270
VIRSorter_utg001243l_segment0_LN:i:21983_RC:i:1751_XC:f:1_000000	pulled_out_by_long	3453.517595	1197.166142	l_abundant	abundant_in_sl	1271
VIRSorter_utg003479l_segment0_LN:i:12821_RC:i:906_XC:f:1_000000	pulled_out_by_long	3451.636447			abundant_in_s_only	1272
VIRSorter_utg002437l_segment0_LN:i:12827_RC:i:450_XC:f:0_884615	pulled_out_by_long	3448.042873			abundant_in_s_only	1273
VIRSorter_utg003055l_segment0_LN:i:12500_RC:i:662_XC:f:1_000000	pulled_out_by_long	3443.466187			abundant_in_s_only	1274
VIRSorter_utg001864l_segment0_LN:i:71410_RC:i:2184_XC:f:0_986014	pulled_out_by_long	3392.530712			abundant_in_s_only	1278
VIRSorter_utg002163l_segment0_LN:i:15773_RC:i:762_XC:f:1_000000	pulled_out_by_long	3386.008014			abundant_in_s_only	1280
VIRSorter_utg001188l_segment0_LN:i:19002_RC:i:232_XC:f:0_897436	pulled_out_by_long	3369.307923	474.5947079	l_abundant	abundant_in_sl	1283
VIRSorter_utg000651l_segment0_LN:i:29315_RC:i:1353_XC:f:1_000000	pulled_out_by_long	3352.175943	1404.436614	l_abundant	abundant_in_sl	1284
VIRSorter_utg002216l_segment0_LN:i:18830_RC:i:932_XC:f:1_000000	pulled_out_by_long	3351.353169			abundant_in_s_only	1285
VIRSorter_utg000114l_segment0_LN:i:23986_RC:i:1664_XC:f:1_000000	pulled_out_by_long	3337.371958	551.9847486	l_abundant	abundant_in_sl	1290
VIRSorter_utg003617l_segment0_LN:i:10587_RC:i:926_XC:f:1_000000	pulled_out_by_long	3320.687488			abundant_in_s_only	1291
VIRSorter_utg002052l_segment0_LN:i:13335_RC:i:266_XC:f:1_000000	pulled_out_by_long	3316.929093			abundant_in_s_only	1292
VIRSorter_utg001353l_segment0_LN:i:24794_RC:i:882_XC:f:1_000000	pulled_out_by_long	3276.517845			abundant_in_s_only	1302
VIRSorter_utg001088l_segment0_LN:i:31973_RC:i:3582_XC:f:0_984375	pulled_out_by_long	3250.122346			abundant_in_s_only	1308
VIRSorter_utg000800l_segment0_LN:i:58834_RC:i:2301_XC:f:1_000000	pulled_out_by_long	3217.039272	406.6659679	l_abundant	abundant_in_sl	1314
VIRSorter_utg001446l_segment0_LN:i:17130_RC:i:1521_XC:f:1_000000	pulled_out_by_long	3196.035055	351.4278349	l_abundant	abundant_in_sl	1317
VIRSorter_utg001565l_segment0_LN:i:14161_RC:i:1367_XC:f:1_000000	pulled_out_by_long	3189.402527			abundant_in_s_only	1319
VIRSorter_utg002958l_segment0_LN:i:10739_RC:i:290_XC:f:1_000000	pulled_out_by_long	3164.048314			abundant_in_s_only	1322
VIRSorter_utg001403l_segment0_LN:i:19918_RC:i:4258_XC:f:1_000000	pulled_out_by_long	3118.554892			abundant_in_s_only	1328
VIRSorter_utg002132l_segment0_LN:i:16556_RC:i:835_XC:f:1_000000	pulled_out_by_long	3105.672484			abundant_in_s_only	1330
VIRSorter_utg001413l_segment0_LN:i:41625_RC:i:5676_XC:f:1_000000	pulled_out_by_long	3093.316683			abundant_in_s_only	1333
VIRSorter_utg002009l_segment0_LN:i:21797_RC:i:524_XC:f:0_977273	pulled_out_by_long	3084.547087			abundant_in_s_only	1335
VIRSorter_utg001357l_segment0_LN:i:15687_RC:i:1572_XC:f:0_968750	pulled_out_by_long	3071.818002			abundant_in_s_only	1337
VIRSorter_utg000574l_segment0_LN:i:40475_RC:i:3220_XC:f:0_962963	pulled_out_by_long	3063.990211			abundant_in_s_only	1340
VIRSorter_utg001216l_segment0_LN:i:10969_RC:i:319_XC:f:0_954545	pulled_out_by_long	3061.424899			abundant_in_s_only	1341
VIRSorter_utg000904l_segment0_LN:i:19461_RC:i:807_XC:f:1_000000	pulled_out_by_long	3039.350219			abundant_in_s_only	1342
VIRSorter_utg001584l_segment0_LN:i:11922_RC:i:357_XC:f:1_000000	pulled_out_by_long	3033.500943			abundant_in_s_only	1343
VIRSorter_utg002241l_segment0_LN:i:13027_RC:i:529_XC:f:1_000000	pulled_out_by_long	3030.681012			abundant_in_s_only	1345
VIRSorter_utg002051l_segment0_LN:i:14735_RC:i:761_XC:f:1_000000	pulled_out_by_long	3025.941373			abundant_in_s_only	1347
VIRSorter_utg000746l_segment0_LN:i:48534_RC:i:2491_XC:f:0_979592	pulled_out_by_long	3021.416236			abundant_in_s_only	1349
VIRSorter_utg000486l_segment0_LN:i:19106_RC:i:1269_XC:f:0_948718	pulled_out_by_long	3017.55428			abundant_in_s_only	1350
VIRSorter_utg002253l_segment0_LN:i:10543_RC:i:604_XC:f:0_954545	pulled_out_by_long	3015.116141	693.1394239	l_abundant	abundant_in_sl	1351
VIRSorter_utg001416l_segment0_LN:i:19831_RC:i:2479_XC:f:1_000000	pulled_out_by_long	2985.856687			abundant_in_s_only	1356
VIRSorter_utg002328l_segment0_LN:i:17181_RC:i:276_XC:f:0_857143	pulled_out_by_long	2933.98835			abundant_in_s_only	1360
VIRSorter_utg000276l_segment0_LN:i:33074_RC:i:2870_XC:f:0_940299	pulled_out_by_long	2933.300104	498.5878867	l_abundant	abundant_in_sl	1361
VIRSorter_utg001875l_segment0_LN:i:12084_RC:i:1018_XC:f:1_000000	pulled_out_by_long	2904.653302	748.9157746	l_abundant	abundant_in_sl	1365
VIRSorter_utg001693l_segment0_LN:i:21882_RC:i:551_XC:f:0_886364	pulled_out_by_long	2875.773284			abundant_in_s_only	1367
VIRSorter_utg000411l_segment0_LN:i:25884_RC:i:2189_XC:f:0_961538	pulled_out_by_long	2865.720512			abundant_in_s_only	1371
VIRSorter_utg002085l_segment0_LN:i:42214_RC:i:1400_XC:f:1_000000	pulled_out_by_long	2854.371895			abundant_in_s_only	1372
VIRSorter_utg003623l_segment0_LN:i:11302_RC:i:580_XC:f:1_000000	pulled_out_by_long	2853.644276			abundant_in_s_only	1373
VIRSorter_utg001840l_segment0_LN:i:12121_RC:i:1149_XC:f:0_960000	pulled_out_by_long	2844.441584			abundant_in_s_only	1374
VIRSorter_utg001576l_segment0_LN:i:63727_RC:i:4468_XC:f:1_000000	pulled_out_by_long	2821.417206	918.5959883	l_abundant	abundant_in_sl	1376
VIRSorter_utg000694l_segment0_LN:i:73621_RC:i:2493_XC:f:1_000000	pulled_out_by_long	2807.452622	1208.525368	l_abundant	abundant_in_sl	1379
VIRSorter_utg003023l_segment0_LN:i:10074_RC:i:371_XC:f:1_000000	pulled_out_by_long	2806.795257			abundant_in_s_only	1380
VIRSorter_utg000466l_segment0_LN:i:45049_RC:i:2570_XC:f:1_000000	pulled_out_by_long	2785.391967			abundant_in_s_only	1381
VIRSorter_utg001026l_segment0_LN:i:141639_RC:i:10164_XC:f:0_996479	pulled_out_by_long	2773.023222			abundant_in_s_only	1382
VIRSorter_utg002337l_segment0_LN:i:21020_RC:i:582_XC:f:1_000000	pulled_out_by_long	2753.281266			abundant_in_s_only	1384
VIRSorter_utg003476l_segment0_LN:i:12586_RC:i:930_XC:f:1_000000	pulled_out_by_long	2745.374202	977.799936	l_abundant	abundant_in_sl	1386
VIRSorter_utg000616c_segment0_LN:i:55110_RC:i:2538_XC:f:1_000000	pulled_out_by_long	2730.559487	977.573318	l_abundant	abundant_in_sl	1388
VIRSorter_utg002452l_segment0_LN:i:11840_RC:i:1042_XC:f:1_000000	pulled_out_by_long	2714.781231			abundant_in_s_only	1391
VIRSorter_utg000420l_segment0_LN:i:17593_RC:i:1452_XC:f:1_000000	pulled_out_by_long	2703.280826			abundant_in_s_only	1394
VIRSorter_utg001563l_segment0_LN:i:20826_RC:i:1777_XC:f:1_000000	pulled_out_by_long	2680.176853			abundant_in_s_only	1395
VIRSorter_utg001809l_segment0_LN:i:64793_RC:i:1022_XC:f:0_938462	pulled_out_by_long	2677.661103			abundant_in_s_only	1397
VIRSorter_utg002787l_segment0_LN:i:21299_RC:i:2975_XC:f:1_000000	pulled_out_by_long	2673.126331			abundant_in_s_only	1398
VIRSorter_utg002451l_segment0_LN:i:17022_RC:i:1196_XC:f:1_000000	pulled_out_by_long	2668.809031			abundant_in_s_only	1399
VIRSorter_utg003472l_segment0_LN:i:10198_RC:i:700_XC:f:1_000000	pulled_out_by_long	2623.111843			abundant_in_s_only	1404
VIRSorter_utg000059l_segment0_LN:i:27673_RC:i:1921_XC:f:0_982143	pulled_out_by_long	2614.928573	401.4820816	l_abundant	abundant_in_sl	1405
VIRSorter_utg002087l_segment0_LN:i:16254_RC:i:1759_XC:f:0_969697	pulled_out_by_long	2609.070112			abundant_in_s_only	1406
VIRSorter_utg000910l_segment0_LN:i:98367_RC:i:2788_XC:f:0_974619	pulled_out_by_long	2604.31317	805.6269245	l_abundant	abundant_in_sl	1407
VIRSorter_utg000649l_segment0_LN:i:74332_RC:i:5162_XC:f:1_000000	pulled_out_by_long	2595.609784	685.8876485	l_abundant	abundant_in_sl	1409
VIRSorter_utg000339l_segment0_LN:i:12807_RC:i:1629_XC:f:0_961538	pulled_out_by_long	2580.763548			abundant_in_s_only	1410
VIRSorter_utg001228l_segment0_LN:i:37249_RC:i:3443_XC:f:1_000000	pulled_out_by_long	2580.613318			abundant_in_s_only	1411
VIRSorter_utg001162l_segment0_LN:i:16371_RC:i:1399_XC:f:1_000000	pulled_out_by_long	2580.331008			abundant_in_s_only	1412
VIRSorter_utg001609l_segment0_LN:i:14282_RC:i:206_XC:f:1_000000	pulled_out_by_long	2576.477911			abundant_in_s_only	1413
VIRSorter_utg001517l_segment0_LN:i:53013_RC:i:2682_XC:f:0_962617	pulled_out_by_long	2567.456699			abundant_in_s_only	1415
VIRSorter_utg003232l_segment0_LN:i:14500_RC:i:941_XC:f:1_000000	pulled_out_by_long	2560.689692			abundant_in_s_only	1416
VIRSorter_utg000921l_segment0_LN:i:40005_RC:i:2557_XC:f:0_987654	pulled_out_by_long	2558.381991	840.8943479	l_abundant	abundant_in_sl	1417
VIRSorter_utg002636l_segment0_LN:i:13923_RC:i:765_XC:f:1_000000	pulled_out_by_long	2553.704496			abundant_in_s_only	1418
VIRSorter_utg000964l_segment0_LN:i:39506_RC:i:2310_XC:f:0_987500	pulled_out_by_long	2548.510107	829.5067943	l_abundant	abundant_in_sl	1419
VIRSorter_utg002123l_segment0_LN:i:34718_RC:i:2574_XC:f:1_000000	pulled_out_by_long	2548.143301	501.6189022	l_abundant	abundant_in_sl	1420
VIRSorter_utg000634l_segment0_LN:i:32602_RC:i:1568_XC:f:1_000000	pulled_out_by_long	2546.055286			abundant_in_s_only	1421
VIRSorter_utg001086l_segment0_LN:i:92737_RC:i:2763_XC:f:0_989247	pulled_out_by_long	2525.006039	700.816108	l_abundant	abundant_in_sl	1422
VIRSorter_utg001501l_segment0_LN:i:16312_RC:i:635_XC:f:0_969697	pulled_out_by_long	2520.677423			abundant_in_s_only	1423
VIRSorter_utg001201l_segment0_LN:i:52601_RC:i:3853_XC:f:0_990566	pulled_out_by_long	2505.976356	371.4268718	l_abundant	abundant_in_sl	1425
VIRSorter_utg000515l_segment0_LN:i:34051_RC:i:2492_XC:f:0_985507	pulled_out_by_long	2490.420655	529.5778957	l_abundant	abundant_in_sl	1426
VIRSorter_utg003513l_segment0_LN:i:12502_RC:i:877_XC:f:0_961538	pulled_out_by_long	2483.947425			abundant_in_s_only	1429
VIRSorter_utg000567l_segment0_LN:i:19694_RC:i:2329_XC:f:1_000000	pulled_out_by_long	2478.476483			abundant_in_s_only	1431
VIRSorter_utg000918l_segment0_LN:i:97343_RC:i:2236_XC:f:0_984615	pulled_out_by_long	2468.641889			abundant_in_s_only	1432
VIRSorter_utg000932l_segment0_LN:i:12096_RC:i:374_XC:f:1_000000	pulled_out_by_long	2459.779553			abundant_in_s_only	1434
VIRSorter_utg000729l_segment0_LN:i:24875_RC:i:1033_XC:f:0_980000	pulled_out_by_long	2450.40211			abundant_in_s_only	1436
VIRSorter_utg000973l_segment0_LN:i:14281_RC:i:98_XC:f:0_724138	pulled_out_by_long	2441.005311			abundant_in_s_only	1438
VIRSorter_utg001125l_segment0_LN:i:55746_RC:i:3934_XC:f:0_964286	pulled_out_by_long	2437.283177	413.5211619	l_abundant	abundant_in_sl	1439
VIRSorter_utg000826l_segment0_LN:i:77053_RC:i:1435_XC:f:0_987097	pulled_out_by_long	2429.68085			abundant_in_s_only	1442
VIRSorter_utg000909l_segment0_LN:i:80783_RC:i:14591_XC:f:0_993827	pulled_out_by_long	2399.335331			abundant_in_s_only	1447
VIRSorter_utg000331l_segment0_LN:i:13996_RC:i:1856_XC:f:1_000000	pulled_out_by_long	2381.303872			abundant_in_s_only	1448
VIRSorter_utg001666l_segment0_LN:i:11851_RC:i:186_XC:f:1_000000	pulled_out_by_long	2363.895717			abundant_in_s_only	1455
VIRSorter_utg000436l_segment0_LN:i:17197_RC:i:804_XC:f:0_971429	pulled_out_by_long	2350.031586	687.8422286	l_abundant	abundant_in_sl	1456
VIRSorter_utg000609l_segment0_LN:i:174960_RC:i:10736_XC:f:0_991453	pulled_out_by_long	2340.450948			abundant_in_s_only	1458
VIRSorter_utg000890c_segment0_LN:i:51934_RC:i:1551_XC:f:0_980769	pulled_out_by_long	2328.087074			abundant_in_s_only	1460
VIRSorter_utg003678l_segment0_LN:i:11416_RC:i:156_XC:f:0_782609	pulled_out_by_long	2317.96358			abundant_in_s_only	1464
VIRSorter_utg002121l_segment0_LN:i:27128_RC:i:988_XC:f:0_981818	pulled_out_by_long	2290.474152	1014.39874	l_abundant	abundant_in_sl	1465
VIRSorter_utg000997l_segment0_LN:i:81793_RC:i:1590_XC:f:0_945122	pulled_out_by_long	2289.465131			abundant_in_s_only	1466
VIRSorter_utg003102l_segment0_LN:i:18651_RC:i:290_XC:f:0_947368	pulled_out_by_long	2281.948368			abundant_in_s_only	1468
VIRSorter_utg000750l_segment0_LN:i:14373_RC:i:131_XC:f:0_827586	pulled_out_by_long	2262.805148			abundant_in_s_only	1470
VIRSorter_utg000758l_segment0_LN:i:17991_RC:i:962_XC:f:1_000000	pulled_out_by_long	2214.246267	1424.633941	l_abundant	abundant_in_sl	1475
VIRSorter_utg002563l_segment0_LN:i:15444_RC:i:422_XC:f:0_967742	pulled_out_by_long	2209.406332			abundant_in_s_only	1476
VIRSorter_utg001788l_segment0_LN:i:20809_RC:i:629_XC:f:1_000000	pulled_out_by_long	2169.704705			abundant_in_s_only	1480
VIRSorter_utg001450l_segment0_LN:i:25921_RC:i:1729_XC:f:0_980769	pulled_out_by_long	2160.361621			abundant_in_s_only	1483
VIRSorter_utg001851l_segment0_LN:i:16141_RC:i:159_XC:f:0_848485	pulled_out_by_long	2156.501898			abundant_in_s_only	1486
VIRSorter_utg001239l_segment0_LN:i:12433_RC:i:1179_XC:f:1_000000	pulled_out_by_long	2140.675376			abundant_in_s_only	1487
VIRSorter_utg003218l_segment0_LN:i:12966_RC:i:3102_XC:f:1_000000	pulled_out_by_long	2130.824169			abundant_in_s_only	1488
VIRSorter_utg003042l_segment0_LN:i:15307_RC:i:564_XC:f:1_000000	pulled_out_by_long	2128.606964			abundant_in_s_only	1489
VIRSorter_utg000127l_segment0_LN:i:24337_RC:i:7233_XC:f:0_938776	pulled_out_by_long	2121.178924			abundant_in_s_only	1491
VIRSorter_utg003202l_segment0_LN:i:15246_RC:i:424_XC:f:1_000000	pulled_out_by_long	2119.088741			abundant_in_s_only	1492
VIRSorter_utg003159l_segment0_LN:i:11510_RC:i:790_XC:f:0_958333	pulled_out_by_long	2107.762984			abundant_in_s_only	1493
VIRSorter_utg000325l_segment0_LN:i:23532_RC:i:1662_XC:f:0_979167	pulled_out_by_long	2101.771541			abundant_in_s_only	1494
VIRSorter_utg001412l_segment0_LN:i:21582_RC:i:769_XC:f:1_000000	pulled_out_by_long	2093.103586			abundant_in_s_only	1497
VIRSorter_utg000882l_segment0_LN:i:19480_RC:i:928_XC:f:1_000000	pulled_out_by_long	2073.003552			abundant_in_s_only	1501
VIRSorter_utg001102l_segment0_LN:i:16744_RC:i:307_XC:f:0_970588	pulled_out_by_long	2066.517781			abundant_in_s_only	1503
VIRSorter_utg002168l_segment0_LN:i:13451_RC:i:466_XC:f:0_962963	pulled_out_by_long	2059.059103			abundant_in_s_only	1504
VIRSorter_utg001819l_segment0_LN:i:29628_RC:i:614_XC:f:0_966667	pulled_out_by_long	2045.222799			abundant_in_s_only	1507
VIRSorter_utg000775l_segment0_LN:i:67262_RC:i:3740_XC:f:0_992593	pulled_out_by_long	2032.050858	1045.615367	l_abundant	abundant_in_sl	1508
VIRSorter_utg000898l_segment0_LN:i:19695_RC:i:516_XC:f:0_900000	pulled_out_by_long	2013.480982			abundant_in_s_only	1509
VIRSorter_utg001227l_segment0_LN:i:13568_RC:i:3712_XC:f:1_000000	pulled_out_by_long	2010.855308			abundant_in_s_only	1511
VIRSorter_utg000404l_segment0_LN:i:98815_RC:i:2893_XC:f:0_989899	pulled_out_by_long	2005.555182			abundant_in_s_only	1512
VIRSorter_utg003234l_segment0_LN:i:13340_RC:i:261_XC:f:1_000000	pulled_out_by_long	2002.890468	244.0392389	l_abundant	abundant_in_sl	1514
VIRSorter_utg000652l_segment0_LN:i:52946_RC:i:2069_XC:f:1_000000	pulled_out_by_long	1977.805233			abundant_in_s_only	1518
VIRSorter_utg001303l_segment1_LN:i:22283_RC:i:1532_XC:f:0_977778	pulled_out_by_long	1975.174113			abundant_in_s_only	1519
VIRSorter_utg003226l_segment0_LN:i:18760_RC:i:181_XC:f:0_868421	pulled_out_by_long	1967.882636			abundant_in_s_only	1520
VIRSorter_utg002796l_segment0_LN:i:13497_RC:i:614_XC:f:1_000000	pulled_out_by_long	1965.383249			abundant_in_s_only	1521
VIRSorter_utg002898l_segment0_LN:i:19466_RC:i:385_XC:f:0_974359	pulled_out_by_long	1952.375909			abundant_in_s_only	1523
VIRSorter_utg000687l_segment0_LN:i:10997_RC:i:1002_XC:f:1_000000	pulled_out_by_long	1937.694336			abundant_in_s_only	1526
VIRSorter_utg001857l_segment0_LN:i:13028_RC:i:612_XC:f:1_000000	pulled_out_by_long	1917.851591			abundant_in_s_only	1530
VIRSorter_utg002285l_segment0_LN:i:21006_RC:i:836_XC:f:0_976744	pulled_out_by_long	1917.666119	246.6453457	l_abundant	abundant_in_sl	1531
VIRSorter_utg003013l_segment0_LN:i:13024_RC:i:830_XC:f:0_962963	pulled_out_by_long	1917.156386			abundant_in_s_only	1532
VIRSorter_utg002460l_segment0_LN:i:29040_RC:i:510_XC:f:0_983051	pulled_out_by_long	1906.647223			abundant_in_s_only	1534
VIRSorter_utg002094l_segment0_LN:i:17480_RC:i:259_XC:f:0_942857	pulled_out_by_long	1903.150393			abundant_in_s_only	1535
VIRSorter_utg001471l_segment0_LN:i:52614_RC:i:1071_XC:f:0_971698	pulled_out_by_long	1896.459092			abundant_in_s_only	1536
VIRSorter_utg003191l_segment0_LN:i:10841_RC:i:136_XC:f:0_954545	pulled_out_by_long	1871.614638			abundant_in_s_only	1542
VIRSorter_utg002643l_segment0_LN:i:27894_RC:i:1140_XC:f:1_000000	pulled_out_by_long	1857.636826	1213.680928	l_abundant	abundant_in_sl	1543
VIRSorter_utg002345l_segment0_LN:i:19321_RC:i:3834_XC:f:1_000000	pulled_out_by_long	1845.308457			abundant_in_s_only	1547
VIRSorter_utg002040l_segment0_LN:i:37839_RC:i:1661_XC:f:0_973684	pulled_out_by_long	1805.232201	412.4730537	l_abundant	abundant_in_sl	1554
VIRSorter_utg001729l_segment0_LN:i:37904_RC:i:723_XC:f:0_973684	pulled_out_by_long	1785.285262			abundant_in_s_only	1555
VIRSorter_utg002031l_segment0_LN:i:10815_RC:i:1036_XC:f:1_000000	pulled_out_by_long	1782.840242			abundant_in_s_only	1556
VIRSorter_utg001597l_segment0_LN:i:23976_RC:i:1160_XC:f:1_000000	pulled_out_by_long	1782.558803	604.9567018	l_abundant	abundant_in_sl	1557
VIRSorter_utg002059l_segment0_LN:i:13811_RC:i:207_XC:f:0_964286	pulled_out_by_long	1769.330901			abundant_in_s_only	1558
VIRSorter_utg003742l_segment0_LN:i:11782_RC:i:315_XC:f:1_000000	pulled_out_by_long	1766.998474			abundant_in_s_only	1559
VIRSorter_utg003788l_segment0_LN:i:13295_RC:i:3146_XC:f:1_000000	pulled_out_by_long	1766.069473			abundant_in_s_only	1560
VIRSorter_utg002053l_segment0_LN:i:13899_RC:i:281_XC:f:0_964286	pulled_out_by_long	1757.69316	848.79765	l_abundant	abundant_in_sl	1561
VIRSorter_utg000635l_segment0_LN:i:13919_RC:i:203_XC:f:0_964286	pulled_out_by_long	1733.860864			abundant_in_s_only	1563
VIRSorter_utg000684l_segment0_LN:i:76731_RC:i:2964_XC:f:0_993506	pulled_out_by_long	1730.961878			abundant_in_s_only	1564
VIRSorter_utg003100l_segment0_LN:i:10531_RC:i:347_XC:f:1_000000	pulled_out_by_long	1697.794417			abundant_in_s_only	1569
VIRSorter_utg002632l_segment0_LN:i:12491_RC:i:498_XC:f:1_000000	pulled_out_by_long	1697.547614			abundant_in_s_only	1570
VIRSorter_utg001338l_segment0_LN:i:18292_RC:i:242_XC:f:0_891892	pulled_out_by_long	1696.26734			abundant_in_s_only	1571
VIRSorter_utg003310l_segment0_LN:i:15669_RC:i:199_XC:f:0_968750	pulled_out_by_long	1692.015755			abundant_in_s_only	1572
VIRSorter_utg002980l_segment0_LN:i:14248_RC:i:3154_XC:f:1_000000	pulled_out_by_long	1682.683504			abundant_in_s_only	1575
VIRSorter_utg000588l_segment0_LN:i:16214_RC:i:1654_XC:f:1_000000	pulled_out_by_long	1664.300006			abundant_in_s_only	1578
VIRSorter_utg001276l_segment0_LN:i:13071_RC:i:649_XC:f:0_962963	pulled_out_by_long	1642.92758			abundant_in_s_only	1581
VIRSorter_utg000577l_segment0_LN:i:16239_RC:i:1534_XC:f:1_000000	pulled_out_by_long	1628.604834			abundant_in_s_only	1582
VIRSorter_utg002057l_segment0_LN:i:19956_RC:i:449_XC:f:1_000000	pulled_out_by_long	1620.151303			abundant_in_s_only	1583
VIRSorter_utg000449l_segment0_LN:i:48350_RC:i:1162_XC:f:0_979381	pulled_out_by_long	1597.310483			abundant_in_s_only	1584
VIRSorter_utg001602l_segment0_LN:i:10665_RC:i:80_XC:f:0_863636	pulled_out_by_long	1565.0507	132.8547917	l_abundant	abundant_in_sl	1587
VIRSorter_utg000524l_segment0_LN:i:13171_RC:i:1001_XC:f:0_962963	pulled_out_by_long	1551.966364			abundant_in_s_only	1589
VIRSorter_utg000454l_segment0_LN:i:47576_RC:i:13805_XC:f:0_989583	pulled_out_by_long	1550.426441			abundant_in_s_only	1590
VIRSorter_utg003255l_segment0_LN:i:14043_RC:i:1182_XC:f:0_931034	pulled_out_by_long	1549.916087			abundant_in_s_only	1591
VIRSorter_utg001326l_segment0_LN:i:14866_RC:i:352_XC:f:1_000000	pulled_out_by_long	1544.023894			abundant_in_s_only	1592
VIRSorter_utg003040l_segment0_LN:i:18150_RC:i:787_XC:f:1_000000	pulled_out_by_long	1524.338978			abundant_in_s_only	1594
VIRSorter_utg001674l_segment0_LN:i:14534_RC:i:597_XC:f:1_000000	pulled_out_by_long	1521.324125			abundant_in_s_only	1595
VIRSorter_utg002014l_segment0_LN:i:23939_RC:i:1569_XC:f:1_000000	pulled_out_by_long	1505.936538			abundant_in_s_only	1597
VIRSorter_utg001363l_segment0_LN:i:38732_RC:i:2462_XC:f:1_000000	pulled_out_by_long	1499.224228	641.1305971	l_abundant	abundant_in_sl	1598
VIRSorter_utg001105l_segment0_LN:i:16867_RC:i:3205_XC:f:0_970588	pulled_out_by_long	1489.695262			abundant_in_s_only	1599
VIRSorter_utg001146l_segment0_LN:i:46852_RC:i:1717_XC:f:0_968085	pulled_out_by_long	1483.838716			abundant_in_s_only	1600
VIRSorter_utg002931l_segment0_LN:i:20370_RC:i:331_XC:f:0_951220	pulled_out_by_long	1452.193004			abundant_in_s_only	1604
VIRSorter_utg001324l_segment0_LN:i:65445_RC:i:934_XC:f:0_931298	pulled_out_by_long	1445.828969			abundant_in_s_only	1605
VIRSorter_utg002652l_segment0_LN:i:30587_RC:i:2340_XC:f:1_000000	pulled_out_by_long	1445.464263			abundant_in_s_only	1606
VIRSorter_utg000495l_segment0_LN:i:17366_RC:i:806_XC:f:0_914286	pulled_out_by_long	1433.285737			abundant_in_s_only	1607
VIRSorter_utg003677l_segment0_LN:i:12338_RC:i:652_XC:f:1_000000	pulled_out_by_long	1430.085711			abundant_in_s_only	1610
VIRSorter_utg001392l_segment0_LN:i:11932_RC:i:174_XC:f:1_000000	pulled_out_by_long	1429.072976			abundant_in_s_only	1611
VIRSorter_utg003790l_segment0_LN:i:10997_RC:i:584_XC:f:1_000000	pulled_out_by_long	1425.024238			abundant_in_s_only	1612
VIRSorter_utg003138l_segment0_LN:i:15920_RC:i:505_XC:f:1_000000	pulled_out_by_long	1404.280149			abundant_in_s_only	1613
VIRSorter_utg000785l_segment0_LN:i:29689_RC:i:2676_XC:f:0_983333	pulled_out_by_long	1402.292234			abundant_in_s_only	1614
VIRSorter_utg002372l_segment0_LN:i:16590_RC:i:246_XC:f:0_882353	pulled_out_by_long	1399.873152			abundant_in_s_only	1615
VIRSorter_utg001027l_segment0_LN:i:106336_RC:i:1537_XC:f:0_953052	pulled_out_by_long	1399.341527	658.6651634	l_abundant	abundant_in_sl	1616
VIRSorter_utg001652l_segment0_LN:i:27107_RC:i:983_XC:f:1_000000	pulled_out_by_long	1385.981668			abundant_in_s_only	1618
VIRSorter_utg003359l_segment0_LN:i:10174_RC:i:432_XC:f:1_000000	pulled_out_by_long	1382.432823			abundant_in_s_only	1619
VIRSorter_utg001927l_segment0_LN:i:18051_RC:i:2847_XC:f:1_000000	pulled_out_by_long	1376.938288			abundant_in_s_only	1620
VIRSorter_utg002453l_segment0_LN:i:11722_RC:i:258_XC:f:0_958333	pulled_out_by_long	1374.233993	304.9994759	l_abundant	abundant_in_sl	1622
VIRSorter_utg000379l_segment0_LN:i:12433_RC:i:452_XC:f:1_000000	pulled_out_by_long	1368.921903			abundant_in_s_only	1623
VIRSorter_utg003115l_segment0_LN:i:10445_RC:i:207_XC:f:0_952381	pulled_out_by_long	1367.339747			abundant_in_s_only	1624
VIRSorter_utg001862l_segment0_LN:i:33543_RC:i:1207_XC:f:0_970588	pulled_out_by_long	1359.428118			abundant_in_s_only	1626
VIRSorter_utg000717l_segment0_LN:i:19422_RC:i:1498_XC:f:1_000000	pulled_out_by_long	1344.529338			abundant_in_s_only	1627
VIRSorter_utg000219l_segment0_LN:i:17349_RC:i:2330_XC:f:1_000000	pulled_out_by_long	1331.372477			abundant_in_s_only	1629
VIRSorter_utg000162l_segment0_LN:i:63495_RC:i:3348_XC:f:0_992188	pulled_out_by_long	1322.860585			abundant_in_s_only	1630
VIRSorter_utg002091l_segment0_LN:i:24531_RC:i:1596_XC:f:0_980000	pulled_out_by_long	1317.313197			abundant_in_s_only	1631
VIRSorter_utg000556l_segment0_LN:i:26692_RC:i:877_XC:f:1_000000	pulled_out_by_long	1315.271192			abundant_in_s_only	1632
VIRSorter_utg000944l_segment0_LN:i:22277_RC:i:793_XC:f:1_000000	pulled_out_by_long	1307.041793			abundant_in_s_only	1633
VIRSorter_utg001778l_segment0_LN:i:18017_RC:i:439_XC:f:0_945946	pulled_out_by_long	1296.420466	650.9884793	l_abundant	abundant_in_sl	1634
VIRSorter_utg002262l_segment0_LN:i:37066_RC:i:2910_XC:f:0_986667	pulled_out_by_long	1292.704			abundant_in_s_only	1635
VIRSorter_utg001630l_segment0_LN:i:55369_RC:i:1821_XC:f:1_000000	pulled_out_by_long	1246.002935	988.9042171	l_abundant	abundant_in_sl	1638
VIRSorter_utg000045l_segment0_LN:i:13527_RC:i:1744_XC:f:0_964286	pulled_out_by_long	1215.628141			abundant_in_s_only	1639
VIRSorter_utg001194l_segment0_LN:i:44375_RC:i:6204_XC:f:0_988764	pulled_out_by_long	1208.800116			abundant_in_s_only	1640
VIRSorter_utg000229l_segment0_LN:i:42008_RC:i:1593_XC:f:0_988235	pulled_out_by_long	1207.00989			abundant_in_s_only	1641
VIRSorter_utg003344l_segment0_LN:i:11202_RC:i:1414_XC:f:1_000000	pulled_out_by_long	1206.990417			abundant_in_s_only	1642
VIRSorter_utg002703l_segment0_LN:i:37879_RC:i:1300_XC:f:1_000000	pulled_out_by_long	1193.156554			abundant_in_s_only	1643
VIRSorter_utg000532l_segment0_LN:i:18157_RC:i:1294_XC:f:0_972973	pulled_out_by_long	1190.054454	1822.121881	l_abundant	abundant_in_sl	1644
VIRSorter_utg000892l_segment0_LN:i:19782_RC:i:1898_XC:f:1_000000	pulled_out_by_long	1185.90319			abundant_in_s_only	1645
VIRSorter_utg000586l_segment0_LN:i:18855_RC:i:1337_XC:f:1_000000	pulled_out_by_long	1174.310115			abundant_in_s_only	1647
VIRSorter_utg000644l_segment0_LN:i:39365_RC:i:3045_XC:f:1_000000	pulled_out_by_long	1171.445808			abundant_in_s_only	1648
VIRSorter_utg001208l_segment0_LN:i:29830_RC:i:1086_XC:f:0_983333	pulled_out_by_long	1170.804964			abundant_in_s_only	1649
VIRSorter_utg003311l_segment0_LN:i:13492_RC:i:704_XC:f:1_000000	pulled_out_by_long	1167.692949			abundant_in_s_only	1650
VIRSorter_utg000224l_segment0_LN:i:12175_RC:i:718_XC:f:1_000000	pulled_out_by_long	1163.965887			abundant_in_s_only	1651
VIRSorter_utg000366l_segment0_LN:i:1536848_RC:i:32795_XC:f:0_986012	pulled_out_by_long	1149.612518	427.486495	l_abundant	abundant_in_sl	1652
VIRSorter_utg000942l_segment0_LN:i:14129_RC:i:3598_XC:f:1_000000	pulled_out_by_long	1147.194099			abundant_in_s_only	1653
VIRSorter_utg001795l_segment0_LN:i:22256_RC:i:541_XC:f:1_000000	pulled_out_by_long	1147.166408			abundant_in_s_only	1654
VIRSorter_utg001497l_segment0_LN:i:11360_RC:i:651_XC:f:1_000000	pulled_out_by_long	1144.080992			abundant_in_s_only	1656
VIRSorter_utg000583l_segment0_LN:i:352324_RC:i:7119_XC:f:0_981560	pulled_out_by_long	1134.826119	373.6647244	l_abundant	abundant_in_sl	1657
VIRSorter_utg002557l_segment0_LN:i:11508_RC:i:434_XC:f:0_958333	pulled_out_by_long	1114.207064			abundant_in_s_only	1658
VIRSorter_utg003431l_segment0_LN:i:21134_RC:i:1445_XC:f:0_976744	pulled_out_by_long	1112.850099	720.3619089	l_abundant	abundant_in_sl	1660
VIRSorter_utg001301l_segment0_LN:i:25046_RC:i:529_XC:f:1_000000	pulled_out_by_long	1111.218491			abundant_in_s_only	1661
VIRSorter_utg001973l_segment0_LN:i:81765_RC:i:1973_XC:f:0_981707	pulled_out_by_long	1105.233795			abundant_in_s_only	1662
VIRSorter_utg001549l_segment0_LN:i:50998_RC:i:2649_XC:f:0_990291	pulled_out_by_long	1093.379848			abundant_in_s_only	1663
VIRSorter_utg001198l_segment0_LN:i:55437_RC:i:2092_XC:f:1_000000	pulled_out_by_long	1086.044132	338.0857013	l_abundant	abundant_in_sl	1664
VIRSorter_utg000831l_segment0_LN:i:30079_RC:i:2104_XC:f:0_950820	pulled_out_by_long	1083.652728			abundant_in_s_only	1665
VIRSorter_utg000419l_segment0_LN:i:10838_RC:i:502_XC:f:1_000000	pulled_out_by_long	1076.087215			abundant_in_s_only	1667
VIRSorter_utg001930l_segment0_LN:i:39473_RC:i:4040_XC:f:1_000000	pulled_out_by_long	1070.602932			abundant_in_s_only	1668
VIRSorter_utg002077l_segment0_LN:i:30980_RC:i:554_XC:f:0_935484	pulled_out_by_long	1060.879986			abundant_in_s_only	1669
VIRSorter_utg000393l_segment0_LN:i:12221_RC:i:2196_XC:f:1_000000	pulled_out_by_long	1060.847027			abundant_in_s_only	1670
VIRSorter_utg003432l_segment0_LN:i:21083_RC:i:1234_XC:f:0_953488	pulled_out_by_long	1059.876247			abundant_in_s_only	1671
VIRSorter_utg002598l_segment0_LN:i:14144_RC:i:178_XC:f:0_965517	pulled_out_by_long	1057.298274			abundant_in_s_only	1673
VIRSorter_utg002584l_segment0_LN:i:10687_RC:i:1060_XC:f:0_954545	pulled_out_by_long	1056.331973			abundant_in_s_only	1674
VIRSorter_utg002080l_segment0_LN:i:33723_RC:i:636_XC:f:0_985294	pulled_out_by_long	1055.552019			abundant_in_s_only	1675
VIRSorter_utg001748l_segment0_LN:i:15132_RC:i:93_XC:f:0_645161	pulled_out_by_long	1054.41067			abundant_in_s_only	1676
VIRSorter_utg002111l_segment0_LN:i:13111_RC:i:294_XC:f:1_000000	pulled_out_by_long	1051.915776	441.6784461	l_abundant	abundant_in_sl	1677
VIRSorter_utg001699l_segment0_LN:i:40623_RC:i:694_XC:f:0_951220	pulled_out_by_long	1048.59527			abundant_in_s_only	1678
VIRSorter_utg003001l_segment0_LN:i:13202_RC:i:693_XC:f:0_925926	pulled_out_by_long	1045.935135			abundant_in_s_only	1679
VIRSorter_utg002208l_segment0_LN:i:31772_RC:i:451_XC:f:0_953125	pulled_out_by_long	1044.768465	335.5079217	l_abundant	abundant_in_sl	1680
VIRSorter_utg002449l_segment0_LN:i:22360_RC:i:382_XC:f:0_977778	pulled_out_by_long	1038.232974	307.6905645	l_abundant	abundant_in_sl	1682
VIRSorter_utg001271l_segment0_LN:i:11267_RC:i:1952_XC:f:0_956522	pulled_out_by_long	1029.449261			abundant_in_s_only	1683
VIRSorter_utg000958l_segment0_LN:i:248856_RC:i:5097_XC:f:0_987952	pulled_out_by_long	1027.955311			abundant_in_s_only	1684
VIRSorter_utg000225l_segment0_LN:i:15875_RC:i:908_XC:f:0_968750	pulled_out_by_long	1026.985283			abundant_in_s_only	1685
VIRSorter_utg001104l_segment0_LN:i:34098_RC:i:1796_XC:f:0_985507	pulled_out_by_long	1026.741554			abundant_in_s_only	1686
VIRSorter_utg001029l_segment0_LN:i:11861_RC:i:595_XC:f:1_000000	pulled_out_by_long	1018.219221			abundant_in_s_only	1687
VIRSorter_utg003428l_segment0_LN:i:12207_RC:i:982_XC:f:1_000000	pulled_out_by_long	1018.097721			abundant_in_s_only	1688
VIRSorter_utg001684l_segment0_LN:i:27026_RC:i:452_XC:f:0_945455	pulled_out_by_long	1016.454473			abundant_in_s_only	1689
VIRSorter_utg001240l_segment0_LN:i:38726_RC:i:2759_XC:f:0_961538	pulled_out_by_long	1005.392328			abundant_in_s_only	1691
VIRSorter_utg003081l_segment0_LN:i:13250_RC:i:121_XC:f:0_777778	pulled_out_by_long	1003.607956			abundant_in_s_only	1692
VIRSorter_utg003649l_segment0_LN:i:11366_RC:i:884_XC:f:1_000000	pulled_out_by_long	1002.66338			abundant_in_s_only	1693
VIRSorter_utg003388l_segment0_LN:i:14354_RC:i:3861_XC:f:1_000000	pulled_out_by_long	987.0639677			abundant_in_s_only	1695
VIRSorter_utg002860l_segment0_LN:i:20227_RC:i:289_XC:f:0_853659	pulled_out_by_long	966.1733248			abundant_in_s_only	1697
VIRSorter_utg002095l_segment0_LN:i:15516_RC:i:352_XC:f:0_968750	pulled_out_by_long	965.923208			abundant_in_s_only	1698
VIRSorter_utg001007l_segment0_LN:i:23890_RC:i:1323_XC:f:1_000000	pulled_out_by_long	965.2467294			abundant_in_s_only	1699
VIRSorter_utg001323l_segment0_LN:i:20509_RC:i:277_XC:f:0_904762	pulled_out_by_long	964.7244529			abundant_in_s_only	1700
VIRSorter_utg001028l_segment0_LN:i:26573_RC:i:1308_XC:f:0_962963	pulled_out_by_long	957.5908909	793.0496265	l_abundant	abundant_in_sl	1701
VIRSorter_utg001535l_segment0_LN:i:14950_RC:i:1731_XC:f:0_966667	pulled_out_by_long	947.6314974			abundant_in_s_only	1702
VIRSorter_utg001932l_segment0_LN:i:17102_RC:i:1862_XC:f:1_000000	pulled_out_by_long	946.0415728			abundant_in_s_only	1703
VIRSorter_utg001725l_segment0_LN:i:28451_RC:i:434_XC:f:1_000000	pulled_out_by_long	940.2511356			abundant_in_s_only	1705
VIRSorter_utg000476l_segment0_LN:i:48595_RC:i:2268_XC:f:0_989796	pulled_out_by_long	939.6496633	656.1157111	l_abundant	abundant_in_sl	1706
VIRSorter_utg001435l_segment0_LN:i:10313_RC:i:294_XC:f:0_857143	pulled_out_by_long	937.0186898			abundant_in_s_only	1708
VIRSorter_utg003337l_segment0_LN:i:10404_RC:i:91_XC:f:0_809524	pulled_out_by_long	925.314111	263.4717308	l_abundant	abundant_in_sl	1709
VIRSorter_utg000967l_segment0_LN:i:26885_RC:i:2325_XC:f:1_000000	pulled_out_by_long	920.9446218			abundant_in_s_only	1710
VIRSorter_utg001813l_segment0_LN:i:18691_RC:i:380_XC:f:0_973684	pulled_out_by_long	908.1638273			abundant_in_s_only	1712
VIRSorter_utg001479l_segment0_LN:i:42808_RC:i:2452_XC:f:1_000000	pulled_out_by_long	905.4636516			abundant_in_s_only	1713
VIRSorter_utg001171l_segment0_LN:i:192212_RC:i:6080_XC:f:1_000000	pulled_out_by_long	894.2954249	612.6050587	l_abundant	abundant_in_sl	1715
VIRSorter_utg002324l_segment0_LN:i:15214_RC:i:317_XC:f:0_967742	pulled_out_by_long	882.1368649			abundant_in_s_only	1716
VIRSorter_utg002173l_segment0_LN:i:10032_RC:i:335_XC:f:0_952381	pulled_out_by_long	880.1463781			abundant_in_s_only	1717
VIRSorter_utg000735l_segment0_LN:i:56077_RC:i:1462_XC:f:0_920354	pulled_out_by_long	873.1814611			abundant_in_s_only	1718
VIRSorter_utg000416c_segment0_LN:i:77214_RC:i:4847_XC:f:0_948387	pulled_out_by_long	870.1805641			abundant_in_s_only	1720
VIRSorter_utg001258l_segment0_LN:i:20514_RC:i:758_XC:f:0_976190	pulled_out_by_long	867.9465933			abundant_in_s_only	1721
VIRSorter_utg000177l_segment0_LN:i:36696_RC:i:1527_XC:f:0_972973	pulled_out_by_long	858.2301007			abundant_in_s_only	1722
VIRSorter_utg002816l_segment0_LN:i:18741_RC:i:300_XC:f:0_973684	pulled_out_by_long	857.9291807			abundant_in_s_only	1723
VIRSorter_utg001004l_segment0_LN:i:14065_RC:i:2220_XC:f:1_000000	pulled_out_by_long	857.5479815			abundant_in_s_only	1724
VIRSorter_utg003060l_segment0_LN:i:17456_RC:i:315_XC:f:1_000000	pulled_out_by_long	836.5459164			abundant_in_s_only	1728
VIRSorter_utg000975l_segment0_LN:i:173696_RC:i:21823_XC:f:0_997126	pulled_out_by_long	831.682529			abundant_in_s_only	1729
VIRSorter_utg000913l_segment0_LN:i:14013_RC:i:870_XC:f:0_965517	pulled_out_by_long	824.2363356			abundant_in_s_only	1730
VIRSorter_utg002316l_segment0_LN:i:15540_RC:i:1293_XC:f:0_968750	pulled_out_by_long	819.6574512			abundant_in_s_only	1731
VIRSorter_utg000779l_segment0_LN:i:11124_RC:i:714_XC:f:1_000000	pulled_out_by_long	816.3021735			abundant_in_s_only	1732
VIRSorter_utg003499l_segment0_LN:i:16903_RC:i:2322_XC:f:1_000000	pulled_out_by_long	806.2153303			abundant_in_s_only	1735
VIRSorter_utg001792l_segment0_LN:i:42717_RC:i:1859_XC:f:1_000000	pulled_out_by_long	799.1358261	678.4659096	l_abundant	abundant_in_sl	1737
VIRSorter_utg001569l_segment0_LN:i:45522_RC:i:3263_XC:f:0_989130	pulled_out_by_long	797.5499526			abundant_in_s_only	1738
VIRSorter_utg001269l_segment0_LN:i:13231_RC:i:1414_XC:f:1_000000	pulled_out_by_long	796.4526887			abundant_in_s_only	1739
VIRSorter_utg000243l_segment0_LN:i:48763_RC:i:3314_XC:f:1_000000	pulled_out_by_long	793.4886189			abundant_in_s_only	1740
VIRSorter_utg001691l_segment0_LN:i:48862_RC:i:891_XC:f:0_918367	pulled_out_by_long	774.6027792			abundant_in_s_only	1742
VIRSorter_utg001572l_segment0_LN:i:53330_RC:i:2029_XC:f:1_000000	pulled_out_by_long	764.2155036			abundant_in_s_only	1743
VIRSorter_utg001839l_segment0_LN:i:17902_RC:i:285_XC:f:0_972222	pulled_out_by_long	756.1278088			abundant_in_s_only	1744
VIRSorter_utg001480l_segment0_LN:i:11334_RC:i:765_XC:f:0_913043	pulled_out_by_long	755.1920654			abundant_in_s_only	1745
VIRSorter_utg001169l_segment0_LN:i:26479_RC:i:881_XC:f:1_000000	pulled_out_by_long	753.3673197			abundant_in_s_only	1746
VIRSorter_utg002551l_segment0_LN:i:12990_RC:i:149_XC:f:0_923077	pulled_out_by_long	752.3164759			abundant_in_s_only	1747
VIRSorter_utg003300l_segment0_LN:i:10983_RC:i:580_XC:f:0_954545	pulled_out_by_long	751.8919667			abundant_in_s_only	1748
VIRSorter_utg002733l_segment0_LN:i:11018_RC:i:87_XC:f:0_695652	pulled_out_by_long	751.4469047			abundant_in_s_only	1749
VIRSorter_utg001380l_segment0_LN:i:10508_RC:i:526_XC:f:0_952381	pulled_out_by_long	748.9491205			abundant_in_s_only	1750
VIRSorter_utg000923l_segment0_LN:i:21914_RC:i:1669_XC:f:1_000000	pulled_out_by_long	739.3427875			abundant_in_s_only	1751
VIRSorter_utg003256l_segment0_LN:i:15137_RC:i:913_XC:f:0_935484	pulled_out_by_long	733.8232315			abundant_in_s_only	1752
VIRSorter_utg000490l_segment0_LN:i:62333_RC:i:2578_XC:f:0_984000	pulled_out_by_long	732.7470917			abundant_in_s_only	1753
VIRSorter_utg002458l_segment0_LN:i:25416_RC:i:1202_XC:f:0_960784	pulled_out_by_long	726.8456796			abundant_in_s_only	1754
VIRSorter_utg001834l_segment0_LN:i:21084_RC:i:1162_XC:f:0_906977	pulled_out_by_long	722.0892408			abundant_in_s_only	1755
VIRSorter_utg002648l_segment0_LN:i:23224_RC:i:1351_XC:f:0_936170	pulled_out_by_long	714.2593824			abundant_in_s_only	1756
VIRSorter_utg003485l_segment0_LN:i:16764_RC:i:569_XC:f:0_970588	pulled_out_by_long	711.8523926			abundant_in_s_only	1757
VIRSorter_utg003209l_segment0_LN:i:10848_RC:i:470_XC:f:0_954545	pulled_out_by_long	710.8250816	463.745372	l_abundant	abundant_in_sl	1758
VIRSorter_utg001427l_segment0_LN:i:25092_RC:i:1128_XC:f:0_960784	pulled_out_by_long	705.9477381			abundant_in_s_only	1759
VIRSorter_utg001671l_segment0_LN:i:23493_RC:i:1669_XC:f:1_000000	pulled_out_by_long	705.3228827			abundant_in_s_only	1760
VIRSorter_utg001620l_segment0_LN:i:36682_RC:i:1770_XC:f:1_000000	pulled_out_by_long	704.5418135			abundant_in_s_only	1761
VIRSorter_utg002605l_segment0_LN:i:17418_RC:i:1014_XC:f:0_971429	pulled_out_by_long	702.3027483			abundant_in_s_only	1762
VIRSorter_utg003263l_segment0_LN:i:23011_RC:i:1348_XC:f:0_978723	pulled_out_by_long	693.7195222			abundant_in_s_only	1763
VIRSorter_utg001229l_segment0_LN:i:11395_RC:i:657_XC:f:0_956522	pulled_out_by_long	689.6841408			abundant_in_s_only	1764
VIRSorter_utg001202l_segment0_LN:i:38245_RC:i:2100_XC:f:1_000000	pulled_out_by_long	686.8896486			abundant_in_s_only	1765
VIRSorter_utg001872c_segment0_LN:i:70297_RC:i:2500_XC:f:1_000000	pulled_out_by_long	681.4742352	412.5297082	l_abundant	abundant_in_sl	1766
VIRSorter_utg002925l_segment0_LN:i:17114_RC:i:520_XC:f:0_971429	pulled_out_by_long	679.88889			abundant_in_s_only	1768
VIRSorter_utg001009l_segment0_LN:i:42836_RC:i:1883_XC:f:0_976744	pulled_out_by_long	678.297887			abundant_in_s_only	1769
VIRSorter_utg001336l_segment0_LN:i:14652_RC:i:816_XC:f:0_966667	pulled_out_by_long	673.3858293			abundant_in_s_only	1770
VIRSorter_utg000774l_segment0_LN:i:75231_RC:i:3767_XC:f:0_993377	pulled_out_by_long	668.5258429			abundant_in_s_only	1771
VIRSorter_utg001680l_segment0_LN:i:47634_RC:i:2202_XC:f:1_000000	pulled_out_by_long	660.7325076	831.9712648	l_abundant	abundant_in_sl	1773
VIRSorter_utg002429l_segment0_LN:i:12911_RC:i:698_XC:f:0_961538	pulled_out_by_long	656.6015191			abundant_in_s_only	1774
VIRSorter_utg002007l_segment0_LN:i:15040_RC:i:103_XC:f:0_774194	pulled_out_by_long	654.8754598			abundant_in_s_only	1775
VIRSorter_utg001472l_segment0_LN:i:33124_RC:i:1460_XC:f:0_970149	pulled_out_by_long	654.2944324			abundant_in_s_only	1776
VIRSorter_utg003061l_segment0_LN:i:10828_RC:i:407_XC:f:0_909091	pulled_out_by_long	646.08312			abundant_in_s_only	1777
VIRSorter_utg001595l_segment0_LN:i:16096_RC:i:457_XC:f:0_939394	pulled_out_by_long	636.6788626			abundant_in_s_only	1778
VIRSorter_utg000916l_segment0_LN:i:26750_RC:i:1446_XC:f:1_000000	pulled_out_by_long	634.0024081			abundant_in_s_only	1779
VIRSorter_utg001053l_segment0_LN:i:11191_RC:i:824_XC:f:1_000000	pulled_out_by_long	633.9498138			abundant_in_s_only	1780
VIRSorter_utg001551l_segment0_LN:i:17522_RC:i:603_XC:f:1_000000	pulled_out_by_long	630.7865888			abundant_in_s_only	1781
VIRSorter_utg001948l_segment0_LN:i:25004_RC:i:843_XC:f:0_941176	pulled_out_by_long	628.8181721			abundant_in_s_only	1782
VIRSorter_utg003416l_segment0_LN:i:10494_RC:i:676_XC:f:1_000000	pulled_out_by_long	627.3201011			abundant_in_s_only	1783
VIRSorter_utg002861l_segment0_LN:i:15954_RC:i:407_XC:f:1_000000	pulled_out_by_long	617.2587369			abundant_in_s_only	1784
VIRSorter_utg001066l_segment0_LN:i:24995_RC:i:1136_XC:f:0_980000	pulled_out_by_long	614.0245669			abundant_in_s_only	1785
VIRSorter_utg003132l_segment0_LN:i:17116_RC:i:616_XC:f:0_914286	pulled_out_by_long	612.7401419			abundant_in_s_only	1786
VIRSorter_utg000969l_segment0_LN:i:42951_RC:i:1539_XC:f:1_000000	pulled_out_by_long	610.8482186			abundant_in_s_only	1787
VIRSorter_utg001672c_segment0_LN:i:100927_RC:i:4299_XC:f:0_985149	pulled_out_by_long	608.0016552			abundant_in_s_only	1788
VIRSorter_utg002003l_segment0_LN:i:22155_RC:i:538_XC:f:0_888889	pulled_out_by_long	603.9116073			abundant_in_s_only	1789
VIRSorter_utg003398l_segment0_LN:i:10336_RC:i:134_XC:f:0_904762	pulled_out_by_long	603.5820086	151.069212	l_abundant	abundant_in_sl	1790
VIRSorter_utg001791l_segment0_LN:i:13655_RC:i:557_XC:f:0_964286	pulled_out_by_long	603.1209828			abundant_in_s_only	1791
VIRSorter_utg001985l_segment0_LN:i:11555_RC:i:294_XC:f:0_916667	pulled_out_by_long	602.2122922			abundant_in_s_only	1792
VIRSorter_utg000721l_segment1_LN:i:15942_RC:i:1425_XC:f:1_000000	pulled_out_by_long	601.4406735			abundant_in_s_only	1793
VIRSorter_utg001277l_segment0_LN:i:38454_RC:i:7555_XC:f:0_974026	pulled_out_by_long	585.1270775			abundant_in_s_only	1794
VIRSorter_utg000849l_segment0_LN:i:57248_RC:i:2094_XC:f:1_000000	pulled_out_by_long	582.8338685			abundant_in_s_only	1795
VIRSorter_utg001913l_segment0_LN:i:16255_RC:i:441_XC:f:1_000000	pulled_out_by_long	580.3865182			abundant_in_s_only	1796
VIRSorter_utg000685l_segment0_LN:i:24633_RC:i:914_XC:f:1_000000	pulled_out_by_long	577.4705264			abundant_in_s_only	1797
VIRSorter_utg000130l_segment0_LN:i:12250_RC:i:806_XC:f:1_000000	pulled_out_by_long	573.1588377			abundant_in_s_only	1798
VIRSorter_utg000143l_segment0_LN:i:186483_RC:i:3967_XC:f:0_986595	pulled_out_by_long	572.0579796			abundant_in_s_only	1799
VIRSorter_utg000824l_segment0_LN:i:21427_RC:i:1344_XC:f:1_000000	pulled_out_by_long	571.5517572			abundant_in_s_only	1800
VIRSorter_utg002329l_segment0_LN:i:21621_RC:i:738_XC:f:1_000000	pulled_out_by_long	563.4286371			abundant_in_s_only	1802
VIRSorter_utg001592l_segment0_LN:i:26881_RC:i:410_XC:f:0_962963	pulled_out_by_long	562.9320207			abundant_in_s_only	1803
VIRSorter_utg001992l_segment0_LN:i:47372_RC:i:1433_XC:f:0_989474	pulled_out_by_long	557.5429586	421.7077365	l_abundant	abundant_in_sl	1804
VIRSorter_utg000470l_segment0_LN:i:11925_RC:i:1262_XC:f:1_000000	pulled_out_by_long	548.4514468			abundant_in_s_only	1805
VIRSorter_utg001012l_segment0_LN:i:13881_RC:i:527_XC:f:1_000000	pulled_out_by_long	542.4612672			abundant_in_s_only	1806
VIRSorter_utg001008l_segment0_LN:i:15053_RC:i:716_XC:f:1_000000	pulled_out_by_long	540.8297003			abundant_in_s_only	1807
VIRSorter_utg001460l_segment0_LN:i:32021_RC:i:1189_XC:f:0_938462	pulled_out_by_long	534.7373603	435.3614698	l_abundant	abundant_in_sl	1808
VIRSorter_utg002358l_segment0_LN:i:17368_RC:i:565_XC:f:0_971429	pulled_out_by_long	531.1684363			abundant_in_s_only	1809
VIRSorter_utg000578l_segment0_LN:i:59803_RC:i:1943_XC:f:1_000000	pulled_out_by_long	523.9238905			abundant_in_s_only	1810
VIRSorter_utg003133l_segment0_LN:i:15031_RC:i:325_XC:f:0_935484	pulled_out_by_long	522.7088939			abundant_in_s_only	1811
VIRSorter_utg000704l_segment0_LN:i:36795_RC:i:1456_XC:f:1_000000	pulled_out_by_long	520.1574011			abundant_in_s_only	1812
VIRSorter_utg000017l_segment0_LN:i:104588_RC:i:5622_XC:f:0_995238	pulled_out_by_long	516.8074819			abundant_in_s_only	1813
VIRSorter_utg001304l_segment0_LN:i:20812_RC:i:862_XC:f:1_000000	pulled_out_by_long	513.2839917			abundant_in_s_only	1814
VIRSorter_utg001816l_segment0_LN:i:58779_RC:i:1716_XC:f:0_991525	pulled_out_by_long	502.5399504	484.2542994	l_abundant	abundant_in_sl	1815
VIRSorter_utg003565l_segment0_LN:i:11018_RC:i:733_XC:f:1_000000	pulled_out_by_long	498.7561038			abundant_in_s_only	1816
VIRSorter_utg000160l_segment0_LN:i:61316_RC:i:2666_XC:f:0_991870	pulled_out_by_long	497.5237501			abundant_in_s_only	1817
VIRSorter_utg002083l_segment0_LN:i:14144_RC:i:376_XC:f:0_965517	pulled_out_by_long	493.1911034			abundant_in_s_only	1818
VIRSorter_utg001577l_segment0_LN:i:12129_RC:i:1798_XC:f:1_000000	pulled_out_by_long	488.6174803			abundant_in_s_only	1819
VIRSorter_utg002333l_segment0_LN:i:10287_RC:i:216_XC:f:1_000000	pulled_out_by_long	485.6644755			abundant_in_s_only	1820
VIRSorter_utg002456l_segment0_LN:i:17308_RC:i:710_XC:f:1_000000	pulled_out_by_long	480.9477251			abundant_in_s_only	1821
VIRSorter_utg002375l_segment0_LN:i:14100_RC:i:388_XC:f:0_931034	pulled_out_by_long	476.107835			abundant_in_s_only	1822
VIRSorter_utg002182l_segment0_LN:i:15674_RC:i:284_XC:f:1_000000	pulled_out_by_long	470.2652681			abundant_in_s_only	1823
VIRSorter_utg002786l_segment0_LN:i:16368_RC:i:568_XC:f:1_000000	pulled_out_by_long	469.7176851			abundant_in_s_only	1824
VIRSorter_utg001737l_segment0_LN:i:38291_RC:i:1270_XC:f:0_948052	pulled_out_by_long	463.4517741			abundant_in_s_only	1825
VIRSorter_utg002279l_segment0_LN:i:11612_RC:i:192_XC:f:0_958333	pulled_out_by_long	462.4873264	526.0086625	l_abundant	abundant_in_sl	1826
VIRSorter_utg001187l_segment0_LN:i:117528_RC:i:4214_XC:f:1_000000	pulled_out_by_long	456.630436			abundant_in_s_only	1827
VIRSorter_utg001473l_segment0_LN:i:42127_RC:i:1676_XC:f:0_988235	pulled_out_by_long	455.0367082			abundant_in_s_only	1828
VIRSorter_utg001422l_segment0_LN:i:13757_RC:i:242_XC:f:0_964286	pulled_out_by_long	453.318817			abundant_in_s_only	1829
VIRSorter_utg000455l_segment0_LN:i:59759_RC:i:2355_XC:f:0_983333	pulled_out_by_long	451.8232378			abundant_in_s_only	1830
VIRSorter_utg001432l_segment0_LN:i:66316_RC:i:2129_XC:f:1_000000	pulled_out_by_long	451.8051638			abundant_in_s_only	1831
VIRSorter_utg000902l_segment0_LN:i:16697_RC:i:1010_XC:f:1_000000	pulled_out_by_long	450.8331666			abundant_in_s_only	1832
VIRSorter_utg001914l_segment0_LN:i:24559_RC:i:556_XC:f:0_980000	pulled_out_by_long	449.809098			abundant_in_s_only	1833
VIRSorter_utg002656l_segment0_LN:i:18926_RC:i:554_XC:f:1_000000	pulled_out_by_long	449.0627429			abundant_in_s_only	1834
VIRSorter_utg001629l_segment0_LN:i:11393_RC:i:715_XC:f:1_000000	pulled_out_by_long	446.4758301			abundant_in_s_only	1835
VIRSorter_utg000989l_segment0_LN:i:17397_RC:i:511_XC:f:1_000000	pulled_out_by_long	443.2654735			abundant_in_s_only	1836
VIRSorter_utg000284l_segment0_LN:i:19229_RC:i:760_XC:f:1_000000	pulled_out_by_long	442.5711897			abundant_in_s_only	1837
VIRSorter_utg002780l_segment0_LN:i:12867_RC:i:328_XC:f:1_000000	pulled_out_by_long	442.3976187			abundant_in_s_only	1838
VIRSorter_utg000610l_segment0_LN:i:14216_RC:i:337_XC:f:0_965517	pulled_out_by_long	433.7077459	241.5464411	l_abundant	abundant_in_sl	1839
VIRSorter_utg001529l_segment0_LN:i:36747_RC:i:2690_XC:f:1_000000	pulled_out_by_long	429.4651324			abundant_in_s_only	1840
VIRSorter_utg002720l_segment0_LN:i:23827_RC:i:743_XC:f:1_000000	pulled_out_by_long	428.3383724			abundant_in_s_only	1841
VIRSorter_utg002462l_segment0_LN:i:11028_RC:i:172_XC:f:0_869565	pulled_out_by_long	426.9498048			abundant_in_s_only	1842
VIRSorter_utg000763l_segment0_LN:i:78160_RC:i:2395_XC:f:0_974522	pulled_out_by_long	421.8468191			abundant_in_s_only	1843
VIRSorter_utg001590l_segment0_LN:i:37484_RC:i:1322_XC:f:0_960526	pulled_out_by_long	421.2046066	490.0047307	l_abundant	abundant_in_sl	1844
VIRSorter_utg000178l_segment0_LN:i:17046_RC:i:4788_XC:f:1_000000	pulled_out_by_long	409.8133336			abundant_in_s_only	1845
VIRSorter_utg002488l_segment0_LN:i:13863_RC:i:375_XC:f:1_000000	pulled_out_by_long	390.7255491			abundant_in_s_only	1846
VIRSorter_utg001757l_segment0_LN:i:42096_RC:i:1275_XC:f:0_964706	pulled_out_by_long	389.1807677			abundant_in_s_only	1847
VIRSorter_utg000749l_segment0_LN:i:148460_RC:i:3115_XC:f:0_973064	pulled_out_by_long	388.3996985	278.6268083	l_abundant	abundant_in_sl	1848
VIRSorter_utg000589l_segment0_LN:i:46897_RC:i:1483_XC:f:0_989362	pulled_out_by_long	379.2351527			abundant_in_s_only	1849
VIRSorter_utg002650l_segment0_LN:i:21055_RC:i:540_XC:f:0_953488	pulled_out_by_long	375.666635			abundant_in_s_only	1850
VIRSorter_utg001664l_segment0_LN:i:11423_RC:i:262_XC:f:0_956522	pulled_out_by_long	372.483243	228.8558341	l_abundant	abundant_in_sl	1851
VIRSorter_utg001244l_segment0_LN:i:67054_RC:i:1626_XC:f:0_977778	pulled_out_by_long	372.2055295	681.1286709	l_abundant	abundant_in_sl	1852
VIRSorter_utg001278l_segment0_LN:i:22409_RC:i:244_XC:f:0_733333	pulled_out_by_long	370.9672445			abundant_in_s_only	1853
VIRSorter_utg002295l_segment0_LN:i:11513_RC:i:160_XC:f:0_916667	pulled_out_by_long	367.8563803			abundant_in_s_only	1854
VIRSorter_utg001623l_segment0_LN:i:18271_RC:i:1150_XC:f:1_000000	pulled_out_by_long	366.6717			abundant_in_s_only	1855
VIRSorter_utg001252l_segment0_LN:i:10208_RC:i:1255_XC:f:1_000000	pulled_out_by_long	366.4267065			abundant_in_s_only	1856
VIRSorter_utg003243l_segment0_LN:i:13495_RC:i:386_XC:f:0_962963	pulled_out_by_long	366.3019412			abundant_in_s_only	1857
VIRSorter_utg000745l_segment0_LN:i:79347_RC:i:2861_XC:f:0_918239	pulled_out_by_long	357.7692377			abundant_in_s_only	1858
VIRSorter_utg003257l_segment0_LN:i:15982_RC:i:341_XC:f:1_000000	pulled_out_by_long	353.2515826			abundant_in_s_only	1859
VIRSorter_utg002865l_segment0_LN:i:18751_RC:i:526_XC:f:1_000000	pulled_out_by_long	352.8870836			abundant_in_s_only	1860
VIRSorter_utg002251l_segment0_LN:i:11145_RC:i:1156_XC:f:1_000000	pulled_out_by_long	352.4832826			abundant_in_s_only	1861
VIRSorter_utg002585l_segment0_LN:i:19708_RC:i:535_XC:f:1_000000	pulled_out_by_long	352.4531562			abundant_in_s_only	1862
VIRSorter_utg001890l_segment0_LN:i:18342_RC:i:463_XC:f:1_000000	pulled_out_by_long	351.9578786			abundant_in_s_only	1863
VIRSorter_utg000437l_segment0_LN:i:14125_RC:i:283_XC:f:0_965517	pulled_out_by_long	345.9479538			abundant_in_s_only	1864
VIRSorter_utg002639l_segment0_LN:i:12158_RC:i:328_XC:f:1_000000	pulled_out_by_long	344.4063148			abundant_in_s_only	1865
VIRSorter_utg000564l_segment0_LN:i:50985_RC:i:4788_XC:f:1_000000	pulled_out_by_long	337.1779643			abundant_in_s_only	1866
VIRSorter_utg003053l_segment0_LN:i:14798_RC:i:254_XC:f:0_966667	pulled_out_by_long	336.0507022	262.6219134	l_abundant	abundant_in_sl	1867
VIRSorter_utg000731l_segment0_LN:i:10282_RC:i:737_XC:f:1_000000	pulled_out_by_long	334.5284854			abundant_in_s_only	1868
VIRSorter_utg003035l_segment0_LN:i:13040_RC:i:239_XC:f:0_925926	pulled_out_by_long	332.5810117			abundant_in_s_only	1869
VIRSorter_utg001417l_segment0_LN:i:21922_RC:i:654_XC:f:0_977273	pulled_out_by_long	331.8676424			abundant_in_s_only	1870
VIRSorter_utg001711l_segment0_LN:i:17581_RC:i:492_XC:f:1_000000	pulled_out_by_long	328.6739371			abundant_in_s_only	1871
VIRSorter_utg002654l_segment0_LN:i:13510_RC:i:259_XC:f:0_964286	pulled_out_by_long	321.5054572	281.0062971	l_abundant	abundant_in_sl	1872
VIRSorter_utg003099l_segment0_LN:i:14221_RC:i:207_XC:f:0_965517	pulled_out_by_long	318.057514			abundant_in_s_only	1873
VIRSorter_utg001302l_segment0_LN:i:42324_RC:i:986_XC:f:0_988235	pulled_out_by_long	308.1939765			abundant_in_s_only	1874
VIRSorter_utg001020l_segment0_LN:i:57639_RC:i:2445_XC:f:0_931034	pulled_out_by_long	304.2094228			abundant_in_s_only	1875
VIRSorter_utg001006l_segment0_LN:i:10199_RC:i:307_XC:f:1_000000	pulled_out_by_long	300.0173745			abundant_in_s_only	1876
VIRSorter_utg001919l_segment0_LN:i:19376_RC:i:305_XC:f:0_923077	pulled_out_by_long	286.4377838			abundant_in_s_only	1877
VIRSorter_utg001587l_segment0_LN:i:26695_RC:i:857_XC:f:0_981481	pulled_out_by_long	276.05329			abundant_in_s_only	1878
VIRSorter_utg000283l_segment0_LN:i:18454_RC:i:1080_XC:f:1_000000	pulled_out_by_long	251.688769			abundant_in_s_only	1879
VIRSorter_utg002887l_segment0_LN:i:11092_RC:i:163_XC:f:0_826087	pulled_out_by_long	246.4915054			abundant_in_s_only	1880
VIRSorter_utg001654l_segment0_LN:i:11828_RC:i:525_XC:f:1_000000	pulled_out_by_long	241.8001922			abundant_in_s_only	1881
VIRSorter_utg003409l_segment0_LN:i:15565_RC:i:535_XC:f:0_968750	pulled_out_by_long	228.9860793			abundant_in_s_only	1882
VIRSorter_utg001600l_segment0_LN:i:20678_RC:i:618_XC:f:1_000000	pulled_out_by_long	228.7478004			abundant_in_s_only	1883
VIRSorter_utg001852l_segment0_LN:i:12247_RC:i:323_XC:f:0_960000	pulled_out_by_long	223.3203352			abundant_in_s_only	1884
VIRSorter_utg002090l_segment0_LN:i:13837_RC:i:248_XC:f:0_964286	pulled_out_by_long	223.1217694			abundant_in_s_only	1885
VIRSorter_utg003429l_segment0_LN:i:17180_RC:i:158_XC:f:0_885714	pulled_out_by_long	216.7560222			abundant_in_s_only	1886
VIRSorter_utg002609l_segment0_LN:i:10756_RC:i:432_XC:f:0_954545	pulled_out_by_long	206.2966274			abundant_in_s_only	1887
VIRSorter_utg002937l_segment0_LN:i:11983_RC:i:231_XC:f:0_958333	pulled_out_by_long	186.2547194	351.6261257	l_abundant	abundant_in_sl	1888
VIRSorter_utg001487l_segment0_LN:i:35767_RC:i:839_XC:f:0_888889	pulled_out_by_long	184.3286312			abundant_in_s_only	1889
VIRSorter_utg002961l_segment0_LN:i:13835_RC:i:443_XC:f:1_000000	pulled_out_by_long	182.872482			abundant_in_s_only	1890
VIRSorter_utg001492l_segment0_LN:i:27248_RC:i:512_XC:f:0_818182	pulled_out_by_long	181.6810872			abundant_in_s_only	1891
VIRSorter_utg002529l_segment0_LN:i:16618_RC:i:309_XC:f:0_970588	pulled_out_by_long	179.0492281			abundant_in_s_only	1892
VIRSorter_utg003468l_segment0_LN:i:15094_RC:i:637_XC:f:1_000000	pulled_out_by_long	178.001001			abundant_in_s_only	1893
VIRSorter_utg002066l_segment0_LN:i:10168_RC:i:183_XC:f:0_952381	pulled_out_by_long	175.0489895			abundant_in_s_only	1894
VIRSorter_utg003071l_segment0_LN:i:15302_RC:i:283_XC:f:0_935484	pulled_out_by_long	173.9899719			abundant_in_s_only	1895
VIRSorter_utg001404l_segment0_LN:i:17235_RC:i:377_XC:f:1_000000	pulled_out_by_long	173.3280859			abundant_in_s_only	1896
VIRSorter_utg002872l_segment0_LN:i:11396_RC:i:100_XC:f:0_739130	pulled_out_by_long	170.4025498			abundant_in_s_only	1897
VIRSorter_utg001830l_segment0_LN:i:23245_RC:i:741_XC:f:1_000000	pulled_out_by_long	167.8675264			abundant_in_s_only	1898
VIRSorter_utg001531l_segment0_LN:i:27853_RC:i:451_XC:f:0_892857	pulled_out_by_long	166.8614597			abundant_in_s_only	1899
VIRSorter_utg002929l_segment0_LN:i:10181_RC:i:105_XC:f:0_619048	pulled_out_by_long	157.1648299			abundant_in_s_only	1900
VIRSorter_utg001438l_segment0_LN:i:20560_RC:i:294_XC:f:0_904762	pulled_out_by_long	142.173112			abundant_in_s_only	1901
VIRSorter_utg002593l_segment0_LN:i:10975_RC:i:177_XC:f:0_954545	pulled_out_by_long	141.464894			abundant_in_s_only	1902
VIRSorter_utg002983l_segment0_LN:i:13118_RC:i:149_XC:f:0_814815	pulled_out_by_long	138.0429434			abundant_in_s_only	1903
VIRSorter_utg001896l_segment0_LN:i:11989_RC:i:186_XC:f:0_916667	pulled_out_by_long	136.9706881			abundant_in_s_only	1904
VIRSorter_utg002854l_segment0_LN:i:15793_RC:i:209_XC:f:0_843750	pulled_out_by_long	135.7792933			abundant_in_s_only	1905
VIRSorter_utg003381l_segment0_LN:i:10777_RC:i:121_XC:f:0_909091	pulled_out_by_long	131.0335707			abundant_in_s_only	1906
VIRSorter_utg001559l_segment0_LN:i:17262_RC:i:224_XC:f:1_000000	pulled_out_by_long	124.9508384			abundant_in_s_only	1907
VIRSorter_utg002873l_segment0_LN:i:13744_RC:i:107_XC:f:0_785714	pulled_out_by_long	124.7721292			abundant_in_s_only	1908
VIRSorter_utg001940l_segment0_LN:i:16287_RC:i:128_XC:f:0_818182	pulled_out_by_long	103.1483137			abundant_in_s_only	1909
VIRSorter_utg001107l_segment0_LN:i:13645_RC:i:922_XC:f:0_964286	pulled_out_by_long	69.55263595			abundant_in_s_only	1910
