# Supplementary material for: Long-read powered viral metagenomics in the oligotrophic Sargasso Sea
Source: Nat Commun. 2024 May 14;15:4089. doi: 10.1038/s41467-024-48300-6 (PMC11094077; doi:10.1038/s41467-024-48300-6)
Supplement: Supplementary file 6 — Source Data file [file 41467_2024_48300_MOESM6_ESM.zip › source_data/sl_contig_microdiversity.tsv]

contig	source	pi	num_snps	contig_len	theta	snps_present
10_AE1712_C14_N14_19_200m_c_NODE_821_length_10114_cov_10.913420	10_AE1712_C14_N14_19_200m_v_1	5.2732186408279e-05	1	10114	3.37568867062889e-05	TRUE
10_AE1712_C14_N14_19_200m_v_NODE_1004_length_11598_cov_8.247288	10_AE1712_C14_N14_19_200m_v_1	9.19698798643444e-05	2	11598	5.8875177124919e-05	TRUE
10_AE1712_C14_N14_19_200m_v_NODE_1017_length_11415_cov_37.680632	10_AE1712_C14_N14_19_200m_v_1	8.17637611330121e-05	2	11415	5.98190367319151e-05	TRUE
10_AE1712_C14_N14_19_200m_v_NODE_1017_length_11415_cov_37.680632	6_AE1712_C8_N19_24_200m_v_1	3.11480994792427e-05	2	11415	6.75733563082745e-05	TRUE
10_AE1712_C14_N14_19_200m_v_NODE_1021_length_11392_cov_10.707556	10_AE1712_C14_N14_19_200m_v_1	0.000203080412876761	5	11392	0.000155146489808205	TRUE
10_AE1712_C14_N14_19_200m_v_NODE_1021_length_11392_cov_10.707556	6_AE1712_C8_N19_24_200m_v_1	0.000191167290886392	5	11392	0.000149849522536607	TRUE
10_AE1712_C14_N14_19_200m_v_NODE_1033_length_11272_cov_12.788924	10_AE1712_C14_N14_19_200m_v_1	0.000102515574481508	2	11272	6.05779191177086e-05	TRUE
10_AE1712_C14_N14_19_200m_v_NODE_1041_length_11237_cov_39.377330	10_AE1712_C14_N14_19_200m_v_1	5.59376549409476e-05	2	11237	6.54866824060789e-05	TRUE
10_AE1712_C14_N14_19_200m_v_NODE_1041_length_11237_cov_39.377330	12_AE1712_C16_N8_14_200m_v_1	1.97759386154865e-05	2	11237	6.54866824060789e-05	TRUE
10_AE1712_C14_N14_19_200m_v_NODE_1041_length_11237_cov_39.377330	6_AE1712_C8_N19_24_200m_v_1	1.77983447539379e-05	2	11237	8.54320548189018e-05	TRUE
10_AE1712_C14_N14_19_200m_v_NODE_1042_length_11236_cov_10.095259	10_AE1712_C14_N14_19_200m_v_1	0.00054360417478965	12	11236	0.000392955064185	TRUE
10_AE1712_C14_N14_19_200m_v_NODE_1042_length_11236_cov_10.095259	6_AE1712_C8_N19_24_200m_v_1	0.000334949453852978	12	11236	0.000411899178849566	TRUE
10_AE1712_C14_N14_19_200m_v_NODE_1046_length_11196_cov_11.773451	10_AE1712_C14_N14_19_200m_v_1	0.00230517418352359	56	11196	0.00184034189045365	TRUE
10_AE1712_C14_N14_19_200m_v_NODE_1046_length_11196_cov_11.773451	12_AE1712_C16_N8_14_200m_v_1	0.00171562997183866	54	11196	0.00196898484246298	TRUE
10_AE1712_C14_N14_19_200m_v_NODE_1046_length_11196_cov_11.773451	6_AE1712_C8_N19_24_200m_v_1	0.00192644881791822	55	11196	0.00189478528022521	TRUE
10_AE1712_C14_N14_19_200m_v_NODE_1050_length_11162_cov_9.644475	10_AE1712_C14_N14_19_200m_v_1	4.77811622767724e-05	1	11162	3.05874531578038e-05	TRUE
10_AE1712_C14_N14_19_200m_v_NODE_1054_length_11108_cov_15.154836	10_AE1712_C14_N14_19_200m_v_1	0.000417545484164137	10	11108	0.000318226289502174	TRUE
10_AE1712_C14_N14_19_200m_v_NODE_1054_length_11108_cov_15.154836	6_AE1712_C8_N19_24_200m_v_1	0.000361101108310327	10	11108	0.000318226289502174	TRUE
10_AE1712_C14_N14_19_200m_v_NODE_105_length_93582_cov_14.308711	10_AE1712_C14_N14_19_200m_v_1	0.000171091781657916	35	93582	0.000137609715313302	TRUE
10_AE1712_C14_N14_19_200m_v_NODE_105_length_93582_cov_14.308711	6_AE1712_C8_N19_24_200m_v_1	0.000108113315781457	35	93582	0.000137609715313302	TRUE
10_AE1712_C14_N14_19_200m_v_NODE_1061_length_11072_cov_8.985903	10_AE1712_C14_N14_19_200m_v_1	4.81695568400771e-05	1	11072	3.08360867185157e-05	TRUE
10_AE1712_C14_N14_19_200m_v_NODE_1064_length_11065_cov_9.791136	10_AE1712_C14_N14_19_200m_v_1	0.000593462870914294	15	11065	0.000479194436121575	TRUE
10_AE1712_C14_N14_19_200m_v_NODE_1064_length_11065_cov_9.791136	6_AE1712_C8_N19_24_200m_v_1	0.000421176453711474	15	11065	0.000522830905281712	TRUE
10_AE1712_C14_N14_19_200m_v_NODE_1071_length_11031_cov_7.157751	10_AE1712_C14_N14_19_200m_v_1	0.00059687489657574	18	11031	0.000600386606089564	TRUE
10_AE1712_C14_N14_19_200m_v_NODE_1071_length_11031_cov_7.157751	6_AE1712_C8_N19_24_200m_v_1	0.000695586608015218	18	11031	0.000629330863958896	TRUE
10_AE1712_C14_N14_19_200m_v_NODE_1072_length_11009_cov_15.146634	10_AE1712_C14_N14_19_200m_v_1	8.47791201138463e-05	2	11009	6.20250980374976e-05	TRUE
10_AE1712_C14_N14_19_200m_v_NODE_1072_length_11009_cov_15.146634	6_AE1712_C8_N19_24_200m_v_1	5.04637619725275e-05	2	11009	6.20250980374976e-05	TRUE
10_AE1712_C14_N14_19_200m_v_NODE_1074_length_10991_cov_14.275334	10_AE1712_C14_N14_19_200m_v_1	0.00126597085927447	34	10991	0.00109348702764867	TRUE
10_AE1712_C14_N14_19_200m_v_NODE_1074_length_10991_cov_14.275334	12_AE1712_C16_N8_14_200m_v_1	0.000853956409511965	32	10991	0.00127532974248303	TRUE
10_AE1712_C14_N14_19_200m_v_NODE_1074_length_10991_cov_14.275334	4_AE1712_C6_N8_17_200m_v_1	0.000922616339775834	34	10991	0.00126262860707926	TRUE
10_AE1712_C14_N14_19_200m_v_NODE_1074_length_10991_cov_14.275334	6_AE1712_C8_N19_24_200m_v_1	0.00127853525178609	34	10991	0.00109348702764867	TRUE
10_AE1712_C14_N14_19_200m_v_NODE_1074_length_10991_cov_14.275334	8_AE1712_C11_N8_14_200m_v_1	0.00124040881933703	34	10991	0.00119306229263963	TRUE
10_AE1712_C14_N14_19_200m_v_NODE_1075_length_10984_cov_13.539562	10_AE1712_C14_N14_19_200m_v_1	0.00022052278061018	5	10984	0.000155415673774311	TRUE
10_AE1712_C14_N14_19_200m_v_NODE_1075_length_10984_cov_13.539562	6_AE1712_C8_N19_24_200m_v_1	0.000176013595532896	5	10984	0.000155415673774311	TRUE
10_AE1712_C14_N14_19_200m_v_NODE_1078_length_10977_cov_7.438532	10_AE1712_C14_N14_19_200m_v_1	9.10995718320124e-05	2	10977	6.22059127534674e-05	TRUE
10_AE1712_C14_N14_19_200m_v_NODE_1079_length_10975_cov_10.386952	10_AE1712_C14_N14_19_200m_v_1	0.00151289004591966	40	10975	0.00128833079682557	TRUE
10_AE1712_C14_N14_19_200m_v_NODE_1079_length_10975_cov_10.386952	12_AE1712_C16_N8_14_200m_v_1	0.00132962181896026	39	10975	0.00145055288381071	TRUE
10_AE1712_C14_N14_19_200m_v_NODE_1079_length_10975_cov_10.386952	6_AE1712_C8_N19_24_200m_v_1	0.00109947506302859	40	10975	0.00140564895172474	TRUE
10_AE1712_C14_N14_19_200m_v_NODE_1085_length_10928_cov_7.570178	10_AE1712_C14_N14_19_200m_v_1	4.88042947779405e-05	1	10928	3.1242418754338e-05	TRUE
10_AE1712_C14_N14_19_200m_v_NODE_1088_length_10909_cov_16.518741	10_AE1712_C14_N14_19_200m_v_1	0.00313122979728535	75	10909	0.00243023486831297	TRUE
10_AE1712_C14_N14_19_200m_v_NODE_1088_length_10909_cov_16.518741	12_AE1712_C16_N8_14_200m_v_1	0.00286555298013727	75	10909	0.00243023486831297	TRUE
10_AE1712_C14_N14_19_200m_v_NODE_1088_length_10909_cov_16.518741	6_AE1712_C8_N19_24_200m_v_1	0.00214541918503767	70	10909	0.00262027041190651	TRUE
10_AE1712_C14_N14_19_200m_v_NODE_1091_length_10887_cov_54.566605	10_AE1712_C14_N14_19_200m_v_1	0.00114509659838952	24	10887	0.000752641834439031	TRUE
10_AE1712_C14_N14_19_200m_v_NODE_1091_length_10887_cov_54.566605	12_AE1712_C16_N8_14_200m_v_1	0.0010879438269904	24	10887	0.000779246651703533	TRUE
10_AE1712_C14_N14_19_200m_v_NODE_1091_length_10887_cov_54.566605	4_AE1712_C6_N8_17_200m_v_1	0.00100425584029883	24	10887	0.000811103720250327	TRUE
10_AE1712_C14_N14_19_200m_v_NODE_1091_length_10887_cov_54.566605	6_AE1712_C8_N19_24_200m_v_1	0.00111447904228285	24	10887	0.000779246651703533	TRUE
10_AE1712_C14_N14_19_200m_v_NODE_1091_length_10887_cov_54.566605	8_AE1712_C11_N8_14_200m_v_1	0.000995143472409937	24	10887	0.000811103720250327	TRUE
10_AE1712_C14_N14_19_200m_v_NODE_1092_length_10887_cov_10.331730	10_AE1712_C14_N14_19_200m_v_1	0.00108123712422417	27	10887	0.000876652483166475	TRUE
10_AE1712_C14_N14_19_200m_v_NODE_1092_length_10887_cov_10.331730	6_AE1712_C8_N19_24_200m_v_1	0.000670305781906774	27	10887	0.00101225389577159	TRUE
10_AE1712_C14_N14_19_200m_v_NODE_1096_length_10848_cov_7.502460	10_AE1712_C14_N14_19_200m_v_1	9.21828908554572e-05	2	10848	6.29456401451706e-05	TRUE
10_AE1712_C14_N14_19_200m_v_NODE_1097_length_10838_cov_12.228882	10_AE1712_C14_N14_19_200m_v_1	0.000246267541894041	6	10838	0.000195692431654742	TRUE
10_AE1712_C14_N14_19_200m_v_NODE_1097_length_10838_cov_12.228882	6_AE1712_C8_N19_24_200m_v_1	0.000221443070677247	6	10838	0.000225962317017599	TRUE
10_AE1712_C14_N14_19_200m_v_NODE_1101_length_10824_cov_11.253094	10_AE1712_C14_N14_19_200m_v_1	4.31140675043114e-05	1	10824	3.15426045960279e-05	TRUE
10_AE1712_C14_N14_19_200m_v_NODE_1106_length_10786_cov_9.864040	10_AE1712_C14_N14_19_200m_v_1	0.000215446831430514	5	10786	0.000170562268263747	TRUE
10_AE1712_C14_N14_19_200m_v_NODE_1106_length_10786_cov_9.864040	6_AE1712_C8_N19_24_200m_v_1	0.000187485835548139	5	10786	0.000158268659441594	TRUE
10_AE1712_C14_N14_19_200m_v_NODE_1119_length_10646_cov_11.928943	10_AE1712_C14_N14_19_200m_v_1	0.00115916552606389	31	10646	0.00102931228947487	TRUE
10_AE1712_C14_N14_19_200m_v_NODE_1119_length_10646_cov_11.928943	12_AE1712_C16_N8_14_200m_v_1	0.000993740849085579	31	10646	0.00139770805936502	TRUE
10_AE1712_C14_N14_19_200m_v_NODE_1119_length_10646_cov_11.928943	6_AE1712_C8_N19_24_200m_v_1	0.000516749051272302	30	10646	0.00108691854710045	TRUE
10_AE1712_C14_N14_19_200m_v_NODE_1120_length_10631_cov_9.763691	10_AE1712_C14_N14_19_200m_v_1	5.01677484087417e-05	1	10631	3.21152433588003e-05	TRUE
10_AE1712_C14_N14_19_200m_v_NODE_1125_length_10588_cov_14.059842	10_AE1712_C14_N14_19_200m_v_1	8.39524828946816e-05	2	10588	6.44913396576134e-05	TRUE
10_AE1712_C14_N14_19_200m_v_NODE_1125_length_10588_cov_14.059842	6_AE1712_C8_N19_24_200m_v_1	5.56185199177266e-05	2	10588	6.6771016694185e-05	TRUE
10_AE1712_C14_N14_19_200m_v_NODE_1127_length_10579_cov_24.545706	10_AE1712_C14_N14_19_200m_v_1	0.00115007719696254	24	10579	0.000801933859258566	TRUE
10_AE1712_C14_N14_19_200m_v_NODE_1127_length_10579_cov_24.545706	12_AE1712_C16_N8_14_200m_v_1	0.00098623058260075	24	10579	0.000801933859258566	TRUE
10_AE1712_C14_N14_19_200m_v_NODE_1127_length_10579_cov_24.545706	6_AE1712_C8_N19_24_200m_v_1	0.00104886658436143	24	10579	0.000801933859258566	TRUE
10_AE1712_C14_N14_19_200m_v_NODE_1127_length_10579_cov_24.545706	8_AE1712_C11_N8_14_200m_v_1	0.000946333660457313	23	10579	0.00083858228549612	TRUE
10_AE1712_C14_N14_19_200m_v_NODE_112_length_88333_cov_15.154698	10_AE1712_C14_N14_19_200m_v_1	0.000102165704488732	20	88333	8.00348142549252e-05	TRUE
10_AE1712_C14_N14_19_200m_v_NODE_112_length_88333_cov_15.154698	12_AE1712_C16_N8_14_200m_v_1	7.02428526684467e-05	20	88333	8.33067879724575e-05	TRUE
10_AE1712_C14_N14_19_200m_v_NODE_112_length_88333_cov_15.154698	6_AE1712_C8_N19_24_200m_v_1	8.96589187488399e-05	20	88333	8.73229554366945e-05	TRUE
10_AE1712_C14_N14_19_200m_v_NODE_1130_length_10567_cov_21.184938	10_AE1712_C14_N14_19_200m_v_1	0.000338580276121679	10	10567	0.000323097522615128	TRUE
10_AE1712_C14_N14_19_200m_v_NODE_1130_length_10567_cov_21.184938	12_AE1712_C16_N8_14_200m_v_1	0.000154569256490332	10	10567	0.00034819430784381	TRUE
10_AE1712_C14_N14_19_200m_v_NODE_1130_length_10567_cov_21.184938	4_AE1712_C6_N8_17_200m_v_1	0.000342550650170148	8	10567	0.000331627982492806	TRUE
10_AE1712_C14_N14_19_200m_v_NODE_1130_length_10567_cov_21.184938	6_AE1712_C8_N19_24_200m_v_1	0.00019031996887585	10	10567	0.00034819430784381	TRUE
10_AE1712_C14_N14_19_200m_v_NODE_1130_length_10567_cov_21.184938	8_AE1712_C11_N8_14_200m_v_1	0.000432613662480228	10	10567	0.000414456519711897	TRUE
10_AE1712_C14_N14_19_200m_v_NODE_1135_length_10532_cov_8.782975	10_AE1712_C14_N14_19_200m_v_1	5.06393214330928e-05	1	10532	3.24171242069318e-05	TRUE
10_AE1712_C14_N14_19_200m_v_NODE_1154_length_10391_cov_19.033934	10_AE1712_C14_N14_19_200m_v_1	0.000175365433762123	4	10391	0.000157121842096477	TRUE
10_AE1712_C14_N14_19_200m_v_NODE_1154_length_10391_cov_19.033934	12_AE1712_C16_N8_14_200m_v_1	0.000179642639463638	4	10391	0.000184775286305457	TRUE
10_AE1712_C14_N14_19_200m_v_NODE_1154_length_10391_cov_19.033934	6_AE1712_C8_N19_24_200m_v_1	0.000165741720933714	4	10391	0.000148464991292263	TRUE
10_AE1712_C14_N14_19_200m_v_NODE_1154_length_10391_cov_19.033934	8_AE1712_C11_N8_14_200m_v_1	0	3	10391	0.000138594802694899	TRUE
10_AE1712_C14_N14_19_200m_v_NODE_1158_length_10365_cov_7.579024	10_AE1712_C14_N14_19_200m_v_1	0.000244565425462676	6	10365	0.000212988089782087	TRUE
10_AE1712_C14_N14_19_200m_v_NODE_1158_length_10365_cov_7.579024	12_AE1712_C16_N8_14_200m_v_1	0.000190659959111479	6	10365	0.000277858176555716	TRUE
10_AE1712_C14_N14_19_200m_v_NODE_1168_length_10291_cov_13.301841	10_AE1712_C14_N14_19_200m_v_1	0.000777841016884842	17	10291	0.000607805628867498	TRUE
10_AE1712_C14_N14_19_200m_v_NODE_1168_length_10291_cov_13.301841	6_AE1712_C8_N19_24_200m_v_1	0.000664241986756806	17	10291	0.000583933335967667	TRUE
10_AE1712_C14_N14_19_200m_v_NODE_1170_length_10286_cov_9.027231	10_AE1712_C14_N14_19_200m_v_1	0.000445512316015913	13	10286	0.000465018474264166	TRUE
10_AE1712_C14_N14_19_200m_v_NODE_1170_length_10286_cov_9.027231	12_AE1712_C16_N8_14_200m_v_1	0.000247678305232262	13	10286	0.000553512605185136	TRUE
10_AE1712_C14_N14_19_200m_v_NODE_1173_length_10273_cov_7.709886	10_AE1712_C14_N14_19_200m_v_1	3.78554354997458e-05	1	10273	3.44092049429588e-05	TRUE
10_AE1712_C14_N14_19_200m_v_NODE_1173_length_10273_cov_7.709886	6_AE1712_C8_N19_24_200m_v_1	5.21477938006703e-05	1	10273	3.7542580660905e-05	TRUE
10_AE1712_C14_N14_19_200m_v_NODE_1178_length_10238_cov_10.634485	10_AE1712_C14_N14_19_200m_v_1	7.37991361159949e-05	2	10238	6.90536750105519e-05	TRUE
10_AE1712_C14_N14_19_200m_v_NODE_1178_length_10238_cov_10.634485	6_AE1712_C8_N19_24_200m_v_1	3.25584424041154e-05	2	10238	8.55550311349018e-05	TRUE
10_AE1712_C14_N14_19_200m_v_NODE_1183_length_10187_cov_12.260040	10_AE1712_C14_N14_19_200m_v_1	0.00041665303273235	8	10187	0.000288946245291885	TRUE
10_AE1712_C14_N14_19_200m_v_NODE_1183_length_10187_cov_12.260040	6_AE1712_C8_N19_24_200m_v_1	0.000329395853102538	8	10187	0.000268119879962623	TRUE
10_AE1712_C14_N14_19_200m_v_NODE_1184_length_10185_cov_151.796300	10_AE1712_C14_N14_19_200m_v_1	0.000905471008563792	20	10185	0.000670431324786265	TRUE
10_AE1712_C14_N14_19_200m_v_NODE_1184_length_10185_cov_151.796300	11_AE1712_C16_N1_7_80m_v_1	0.000725000194808737	20	10185	0.000801498802761164	TRUE
10_AE1712_C14_N14_19_200m_v_NODE_1184_length_10185_cov_151.796300	12_AE1712_C16_N8_14_200m_v_1	0.000907652866415753	20	10185	0.000670431324786265	TRUE
10_AE1712_C14_N14_19_200m_v_NODE_1184_length_10185_cov_151.796300	4_AE1712_C6_N8_17_200m_v_1	0.000988381606938308	20	10185	0.000670431324786265	TRUE
10_AE1712_C14_N14_19_200m_v_NODE_1184_length_10185_cov_151.796300	6_AE1712_C8_N19_24_200m_v_1	0.0008771068564883	20	10185	0.000670431324786265	TRUE
10_AE1712_C14_N14_19_200m_v_NODE_1184_length_10185_cov_151.796300	8_AE1712_C11_N8_14_200m_v_1	0.000936017018491245	20	10185	0.000670431324786265	TRUE
10_AE1712_C14_N14_19_200m_v_NODE_1186_length_10176_cov_7.954352	10_AE1712_C14_N14_19_200m_v_1	0	1	10176	4.71698113207547e-05	TRUE
10_AE1712_C14_N14_19_200m_v_NODE_1186_length_10176_cov_7.954352	6_AE1712_C8_N19_24_200m_v_1	4.91352201257862e-05	1	10176	3.47372014916485e-05	TRUE
10_AE1712_C14_N14_19_200m_v_NODE_1190_length_10145_cov_12.981426	10_AE1712_C14_N14_19_200m_v_1	0.000985550783480798	20	10145	0.000696866953926102	TRUE
10_AE1712_C14_N14_19_200m_v_NODE_1190_length_10145_cov_12.981426	12_AE1712_C16_N8_14_200m_v_1	0.000852089151744154	20	10145	0.000696866953926102	TRUE
10_AE1712_C14_N14_19_200m_v_NODE_1190_length_10145_cov_12.981426	6_AE1712_C8_N19_24_200m_v_1	0.000705875910410164	20	10145	0.000725356185507254	TRUE
10_AE1712_C14_N14_19_200m_v_NODE_1190_length_10145_cov_12.981426	8_AE1712_C11_N8_14_200m_v_1	0.000524928223301806	20	10145	0.000760325147618485	TRUE
10_AE1712_C14_N14_19_200m_v_NODE_1191_length_10142_cov_16.178539	10_AE1712_C14_N14_19_200m_v_1	4.60132781173996e-05	1	10142	3.36636908053052e-05	TRUE
10_AE1712_C14_N14_19_200m_v_NODE_1191_length_10142_cov_16.178539	12_AE1712_C16_N8_14_200m_v_1	4.60132781173996e-05	1	10142	3.36636908053052e-05	TRUE
10_AE1712_C14_N14_19_200m_v_NODE_1191_length_10142_cov_16.178539	6_AE1712_C8_N19_24_200m_v_1	1.97199763360284e-05	1	10142	3.36636908053052e-05	TRUE
10_AE1712_C14_N14_19_200m_v_NODE_1200_length_10112_cov_15.985750	10_AE1712_C14_N14_19_200m_v_1	0.00129439170182841	33	10112	0.00111419758908865	TRUE
10_AE1712_C14_N14_19_200m_v_NODE_1200_length_10112_cov_15.985750	12_AE1712_C16_N8_14_200m_v_1	0.00135030537107688	31	10112	0.00112819433017361	TRUE
10_AE1712_C14_N14_19_200m_v_NODE_1200_length_10112_cov_15.985750	6_AE1712_C8_N19_24_200m_v_1	0.00135176499397227	33	10112	0.00125863060989643	TRUE
10_AE1712_C14_N14_19_200m_v_NODE_1200_length_10112_cov_15.985750	8_AE1712_C11_N8_14_200m_v_1	0.00141130108489159	31	10112	0.00125153919134419	TRUE
10_AE1712_C14_N14_19_200m_v_NODE_1202_length_10094_cov_114.786363	10_AE1712_C14_N14_19_200m_v_1	0.000431499460625674	10	10094	0.000338237717601947	TRUE
10_AE1712_C14_N14_19_200m_v_NODE_1202_length_10094_cov_114.786363	12_AE1712_C16_N8_14_200m_v_1	0.000407282654161989	10	10094	0.000338237717601947	TRUE
10_AE1712_C14_N14_19_200m_v_NODE_1202_length_10094_cov_114.786363	4_AE1712_C6_N8_17_200m_v_1	0.000396275014860313	10	10094	0.000350193939349133	TRUE
10_AE1712_C14_N14_19_200m_v_NODE_1202_length_10094_cov_114.786363	6_AE1712_C8_N19_24_200m_v_1	0.000429297932765339	10	10094	0.000338237717601947	TRUE
10_AE1712_C14_N14_19_200m_v_NODE_1202_length_10094_cov_114.786363	8_AE1712_C11_N8_14_200m_v_1	0.000413887237742994	10	10094	0.000338237717601947	TRUE
10_AE1712_C14_N14_19_200m_v_NODE_1203_length_10093_cov_25.489117	10_AE1712_C14_N14_19_200m_v_1	0.000303840945870075	6	10093	0.000202962737826655	TRUE
10_AE1712_C14_N14_19_200m_v_NODE_1203_length_10093_cov_25.489117	6_AE1712_C8_N19_24_200m_v_1	0.000184474859992546	6	10093	0.00022927272235974	TRUE
10_AE1712_C14_N14_19_200m_v_NODE_1209_length_10054_cov_10.142528	10_AE1712_C14_N14_19_200m_v_1	0.000758128329244303	15	10054	0.000509375102666708	TRUE
10_AE1712_C14_N14_19_200m_v_NODE_1209_length_10054_cov_10.142528	12_AE1712_C16_N8_14_200m_v_1	4.26269572877888e-05	15	10054	0.000548941105677175	TRUE
10_AE1712_C14_N14_19_200m_v_NODE_1213_length_10038_cov_11.765987	10_AE1712_C14_N14_19_200m_v_1	0.000574009241074394	12	10038	0.000422577121792009	TRUE
10_AE1712_C14_N14_19_200m_v_NODE_1213_length_10038_cov_11.765987	6_AE1712_C8_N19_24_200m_v_1	0.000434064839324851	12	10038	0.000487941739756273	TRUE
10_AE1712_C14_N14_19_200m_v_NODE_1215_length_10022_cov_8.019206	10_AE1712_C14_N14_19_200m_v_1	0.000391361227521675	10	10022	0.000384828308850007	TRUE
10_AE1712_C14_N14_19_200m_v_NODE_1215_length_10022_cov_8.019206	6_AE1712_C8_N19_24_200m_v_1	0.000233929798886893	10	10022	0.000384828308850007	TRUE
10_AE1712_C14_N14_19_200m_v_NODE_132_length_76639_cov_10.774170	10_AE1712_C14_N14_19_200m_v_1	4.84543386982093e-05	7	76639	3.22864381927362e-05	TRUE
10_AE1712_C14_N14_19_200m_v_NODE_132_length_76639_cov_10.774170	6_AE1712_C8_N19_24_200m_v_1	2.60963739088454e-05	7	76639	3.36063685028495e-05	TRUE
10_AE1712_C14_N14_19_200m_v_NODE_146_length_67950_cov_12.402737	10_AE1712_C14_N14_19_200m_v_1	0.000135720709672145	20	67950	0.000104042902834147	TRUE
10_AE1712_C14_N14_19_200m_v_NODE_146_length_67950_cov_12.402737	6_AE1712_C8_N19_24_200m_v_1	7.09672144550732e-05	20	67950	0.000113517271855622	TRUE
10_AE1712_C14_N14_19_200m_v_NODE_148_length_65995_cov_39.562972	10_AE1712_C14_N14_19_200m_v_1	0.000860767470359106	122	65995	0.000653462580653684	TRUE
10_AE1712_C14_N14_19_200m_v_NODE_148_length_65995_cov_39.562972	12_AE1712_C16_N8_14_200m_v_1	0.00072433337301888	122	65995	0.000680177359830649	TRUE
10_AE1712_C14_N14_19_200m_v_NODE_148_length_65995_cov_39.562972	4_AE1712_C6_N8_17_200m_v_1	0.000680088261733131	114	65995	0.000705148169259066	TRUE
10_AE1712_C14_N14_19_200m_v_NODE_148_length_65995_cov_39.562972	6_AE1712_C8_N19_24_200m_v_1	0.00081514111819438	122	65995	0.000653462580653684	TRUE
10_AE1712_C14_N14_19_200m_v_NODE_148_length_65995_cov_39.562972	8_AE1712_C11_N8_14_200m_v_1	0.000732053242167951	120	65995	0.000701301527973227	TRUE
10_AE1712_C14_N14_19_200m_v_NODE_149_length_65317_cov_16.384641	10_AE1712_C14_N14_19_200m_v_1	0.000212638193561996	28	65317	0.00014635822619115	TRUE
10_AE1712_C14_N14_19_200m_v_NODE_149_length_65317_cov_16.384641	12_AE1712_C16_N8_14_200m_v_1	0.000167498142757264	28	65317	0.000151531781107712	TRUE
10_AE1712_C14_N14_19_200m_v_NODE_149_length_65317_cov_16.384641	6_AE1712_C8_N19_24_200m_v_1	0.000186927198271871	28	65317	0.000151531781107712	TRUE
10_AE1712_C14_N14_19_200m_v_NODE_150_length_64917_cov_27.729596	10_AE1712_C14_N14_19_200m_v_1	0.00112998991875095	159	64917	0.000865786099454125	TRUE
10_AE1712_C14_N14_19_200m_v_NODE_150_length_64917_cov_27.729596	12_AE1712_C16_N8_14_200m_v_1	0.00104747918648746	159	64917	0.00090118106336815	TRUE
10_AE1712_C14_N14_19_200m_v_NODE_150_length_64917_cov_27.729596	4_AE1712_C6_N8_17_200m_v_1	0.000966270124695118	156	64917	0.000926846123427894	TRUE
10_AE1712_C14_N14_19_200m_v_NODE_150_length_64917_cov_27.729596	6_AE1712_C8_N19_24_200m_v_1	0.00105373870566347	159	64917	0.000865786099454125	TRUE
10_AE1712_C14_N14_19_200m_v_NODE_150_length_64917_cov_27.729596	8_AE1712_C11_N8_14_200m_v_1	0.000876969700526297	158	64917	0.000938699844698646	TRUE
10_AE1712_C14_N14_19_200m_v_NODE_154_length_63503_cov_29.169142	10_AE1712_C14_N14_19_200m_v_1	0.000406280018266854	58	63503	0.000311830855621774	TRUE
10_AE1712_C14_N14_19_200m_v_NODE_154_length_63503_cov_29.169142	12_AE1712_C16_N8_14_200m_v_1	0.00033395497625534	58	63503	0.000400004091995884	TRUE
10_AE1712_C14_N14_19_200m_v_NODE_154_length_63503_cov_29.169142	6_AE1712_C8_N19_24_200m_v_1	0.000361337759570914	58	63503	0.000336052496035088	TRUE
10_AE1712_C14_N14_19_200m_v_NODE_174_length_56025_cov_20.882570	10_AE1712_C14_N14_19_200m_v_1	0.000265952699687639	32	56025	0.000201901729515903	TRUE
10_AE1712_C14_N14_19_200m_v_NODE_174_length_56025_cov_20.882570	12_AE1712_C16_N8_14_200m_v_1	0.000180963090839392	30	56025	0.000206526746762656	TRUE
10_AE1712_C14_N14_19_200m_v_NODE_174_length_56025_cov_20.882570	6_AE1712_C8_N19_24_200m_v_1	0.000192158069420573	29	56025	0.000190463939664026	TRUE
10_AE1712_C14_N14_19_200m_v_NODE_175_length_55942_cov_39.635693	10_AE1712_C14_N14_19_200m_v_1	0.000519982998264075	58	55942	0.000353977241152435	TRUE
10_AE1712_C14_N14_19_200m_v_NODE_175_length_55942_cov_39.635693	12_AE1712_C16_N8_14_200m_v_1	0.000466157409062561	58	55942	0.000366489832647794	TRUE
10_AE1712_C14_N14_19_200m_v_NODE_175_length_55942_cov_39.635693	4_AE1712_C6_N8_17_200m_v_1	0.000427968505620359	58	55942	0.000366489832647794	TRUE
10_AE1712_C14_N14_19_200m_v_NODE_175_length_55942_cov_39.635693	6_AE1712_C8_N19_24_200m_v_1	0.000516606485288334	58	55942	0.000366489832647794	TRUE
10_AE1712_C14_N14_19_200m_v_NODE_175_length_55942_cov_39.635693	8_AE1712_C11_N8_14_200m_v_1	0.000485622013275655	58	55942	0.000366489832647794	TRUE
10_AE1712_C14_N14_19_200m_v_NODE_177_length_55730_cov_174.157709	10_AE1712_C14_N14_19_200m_v_1	0.000380804274577826	47	55730	0.000287934795458964	TRUE
10_AE1712_C14_N14_19_200m_v_NODE_177_length_55730_cov_174.157709	12_AE1712_C16_N8_14_200m_v_1	0.000364455609386526	47	55730	0.00029811288052779	TRUE
10_AE1712_C14_N14_19_200m_v_NODE_177_length_55730_cov_174.157709	1_AE1712_C3_N1_7_80m_v_1	0.000323270644462103	47	55730	0.00029811288052779	TRUE
10_AE1712_C14_N14_19_200m_v_NODE_177_length_55730_cov_174.157709	3_AE1712_C6_N1_7_80m_v_1	0.000389548247075611	47	55730	0.000310300295704864	TRUE
10_AE1712_C14_N14_19_200m_v_NODE_177_length_55730_cov_174.157709	4_AE1712_C6_N8_17_200m_v_1	0.000371469947999645	47	55730	0.00029811288052779	TRUE
10_AE1712_C14_N14_19_200m_v_NODE_177_length_55730_cov_174.157709	5_AE1712_C8_N7_12_80m_v_1	0.000371832446119186	47	55730	0.00029811288052779	TRUE
10_AE1712_C14_N14_19_200m_v_NODE_177_length_55730_cov_174.157709	6_AE1712_C8_N19_24_200m_v_1	0.000336362005122098	47	55730	0.000287934795458964	TRUE
10_AE1712_C14_N14_19_200m_v_NODE_177_length_55730_cov_174.157709	8_AE1712_C11_N8_14_200m_v_1	0.000351296927647188	47	55730	0.000287934795458964	TRUE
10_AE1712_C14_N14_19_200m_v_NODE_178_length_55606_cov_20.537899	10_AE1712_C14_N14_19_200m_v_1	0.000101622012926548	13	55606	9.01660630990036e-05	TRUE
10_AE1712_C14_N14_19_200m_v_NODE_178_length_55606_cov_20.537899	12_AE1712_C16_N8_14_200m_v_1	9.04321733009285e-05	13	55606	9.54235594896161e-05	TRUE
10_AE1712_C14_N14_19_200m_v_NODE_178_length_55606_cov_20.537899	6_AE1712_C8_N19_24_200m_v_1	5.03542783152897e-05	13	55606	0.000112218105959789	TRUE
10_AE1712_C14_N14_19_200m_v_NODE_178_length_55606_cov_20.537899	8_AE1712_C11_N8_14_200m_v_1	2.89202415139932e-05	6	55606	3.97061377109539e-05	TRUE
10_AE1712_C14_N14_19_200m_v_NODE_17_length_329826_cov_46.577582	10_AE1712_C14_N14_19_200m_v_1	1.41488744570369e-06	1	329826	1.03514323354558e-06	TRUE
10_AE1712_C14_N14_19_200m_v_NODE_17_length_329826_cov_46.577582	6_AE1712_C8_N19_24_200m_v_1	1.41488744570369e-06	1	329826	1.03514323354558e-06	TRUE
10_AE1712_C14_N14_19_200m_v_NODE_185_length_53146_cov_17.322618	10_AE1712_C14_N14_19_200m_v_1	1.00352488114502e-05	1	53146	6.42413638180494e-06	TRUE
10_AE1712_C14_N14_19_200m_v_NODE_187_length_52172_cov_43.648392	10_AE1712_C14_N14_19_200m_v_1	0.00116516309301711	129	52172	0.000874025595087268	TRUE
10_AE1712_C14_N14_19_200m_v_NODE_187_length_52172_cov_43.648392	12_AE1712_C16_N8_14_200m_v_1	0.00104994590542394	129	52172	0.000874025595087268	TRUE
10_AE1712_C14_N14_19_200m_v_NODE_187_length_52172_cov_43.648392	1_AE1712_C3_N1_7_80m_v_1	0.00100926295628435	129	52172	0.000909757405077696	TRUE
10_AE1712_C14_N14_19_200m_v_NODE_187_length_52172_cov_43.648392	3_AE1712_C6_N1_7_80m_v_1	0.00100031762129943	126	52172	0.000853748510796755	TRUE
10_AE1712_C14_N14_19_200m_v_NODE_187_length_52172_cov_43.648392	4_AE1712_C6_N8_17_200m_v_1	0.00109601147054905	128	52172	0.000902722324904928	TRUE
10_AE1712_C14_N14_19_200m_v_NODE_187_length_52172_cov_43.648392	5_AE1712_C8_N7_12_80m_v_1	0.000971967131888916	120	52172	0.000846431973081045	TRUE
10_AE1712_C14_N14_19_200m_v_NODE_187_length_52172_cov_43.648392	6_AE1712_C8_N19_24_200m_v_1	0.00116870615222221	129	52172	0.000844184862129405	TRUE
10_AE1712_C14_N14_19_200m_v_NODE_187_length_52172_cov_43.648392	8_AE1712_C11_N8_14_200m_v_1	0.00113329866545254	128	52172	0.000867266826100975	TRUE
10_AE1712_C14_N14_19_200m_v_NODE_187_length_52172_cov_43.648392	9_AE1712_C14_N3_8_80m_v_1	0.00092032519434716	128	52172	0.00100141645663652	TRUE
10_AE1712_C14_N14_19_200m_v_NODE_190_length_52131_cov_10.792235	10_AE1712_C14_N14_19_200m_v_1	0.000130379724095555	15	52131	0.000101710813828341	TRUE
10_AE1712_C14_N14_19_200m_v_NODE_190_length_52131_cov_10.792235	6_AE1712_C8_N19_24_200m_v_1	6.55552419378166e-05	15	52131	0.000117443536083939	TRUE
10_AE1712_C14_N14_19_200m_v_NODE_200_length_49702_cov_15.787829	10_AE1712_C14_N14_19_200m_v_1	1.07306211688329e-05	1	49702	6.86928397544174e-06	TRUE
10_AE1712_C14_N14_19_200m_v_NODE_203_length_49423_cov_23.367770	10_AE1712_C14_N14_19_200m_v_1	5.03589197112456e-05	11	49423	7.59886828727811e-05	TRUE
10_AE1712_C14_N14_19_200m_v_NODE_203_length_49423_cov_23.367770	12_AE1712_C16_N8_14_200m_v_1	7.53135629610146e-05	11	49423	9.74752291074031e-05	TRUE
10_AE1712_C14_N14_19_200m_v_NODE_203_length_49423_cov_23.367770	4_AE1712_C6_N8_17_200m_v_1	4.74041871771674e-05	11	49423	0.000121400967161038	TRUE
10_AE1712_C14_N14_19_200m_v_NODE_203_length_49423_cov_23.367770	6_AE1712_C8_N19_24_200m_v_1	6.42975492741796e-05	11	49423	7.59886828727811e-05	TRUE
10_AE1712_C14_N14_19_200m_v_NODE_203_length_49423_cov_23.367770	8_AE1712_C11_N8_14_200m_v_1	8.25398110063145e-05	11	49423	7.86747746225273e-05	TRUE
10_AE1712_C14_N14_19_200m_v_NODE_209_length_47907_cov_27.186117	10_AE1712_C14_N14_19_200m_v_1	0.00168776077724666	164	47907	0.001210087566121	TRUE
10_AE1712_C14_N14_19_200m_v_NODE_209_length_47907_cov_27.186117	12_AE1712_C16_N8_14_200m_v_1	0.0015112945352785	164	47907	0.00125955822147417	TRUE
10_AE1712_C14_N14_19_200m_v_NODE_209_length_47907_cov_27.186117	4_AE1712_C6_N8_17_200m_v_1	0.00132380057753192	162	47907	0.00130423418939516	TRUE
10_AE1712_C14_N14_19_200m_v_NODE_209_length_47907_cov_27.186117	6_AE1712_C8_N19_24_200m_v_1	0.00153287765849604	164	47907	0.001210087566121	TRUE
10_AE1712_C14_N14_19_200m_v_NODE_209_length_47907_cov_27.186117	8_AE1712_C11_N8_14_200m_v_1	0.00132912038479075	164	47907	0.00125955822147417	TRUE
10_AE1712_C14_N14_19_200m_v_NODE_211_length_47570_cov_19.875834	10_AE1712_C14_N14_19_200m_v_1	0.000150315430954489	19	47570	0.000141186241017475	TRUE
10_AE1712_C14_N14_19_200m_v_NODE_211_length_47570_cov_19.875834	6_AE1712_C8_N19_24_200m_v_1	0.000150949417293752	19	47570	0.000141186241017475	TRUE
10_AE1712_C14_N14_19_200m_v_NODE_213_length_47530_cov_20.372579	10_AE1712_C14_N14_19_200m_v_1	0.000193094419898544	22	47530	0.000158030240842477	TRUE
10_AE1712_C14_N14_19_200m_v_NODE_213_length_47530_cov_20.372579	12_AE1712_C16_N8_14_200m_v_1	0.000201076012142707	22	47530	0.000178515642433168	TRUE
10_AE1712_C14_N14_19_200m_v_NODE_213_length_47530_cov_20.372579	6_AE1712_C8_N19_24_200m_v_1	0.000149429433039784	22	47530	0.000163616384858791	TRUE
10_AE1712_C14_N14_19_200m_v_NODE_215_length_47070_cov_12.640074	10_AE1712_C14_N14_19_200m_v_1	7.55376153719047e-05	8	47070	5.8027134420634e-05	TRUE
10_AE1712_C14_N14_19_200m_v_NODE_215_length_47070_cov_12.640074	6_AE1712_C8_N19_24_200m_v_1	1.13812255303651e-05	8	47070	6.25344253407358e-05	TRUE
10_AE1712_C14_N14_19_200m_v_NODE_216_length_46744_cov_16.945058	10_AE1712_C14_N14_19_200m_v_1	1.28358719835701e-05	1	46744	7.30397809659861e-06	TRUE
10_AE1712_C14_N14_19_200m_v_NODE_216_length_46744_cov_16.945058	6_AE1712_C8_N19_24_200m_v_1	1.06965599863084e-05	1	46744	1.16689745305183e-05	TRUE
10_AE1712_C14_N14_19_200m_v_NODE_219_length_46573_cov_47.098224	10_AE1712_C14_N14_19_200m_v_1	0.000492774783672944	48	46573	0.000364316591033275	TRUE
10_AE1712_C14_N14_19_200m_v_NODE_219_length_46573_cov_47.098224	12_AE1712_C16_N8_14_200m_v_1	0.000356071829887131	48	46573	0.000379210538396294	TRUE
10_AE1712_C14_N14_19_200m_v_NODE_219_length_46573_cov_47.098224	6_AE1712_C8_N19_24_200m_v_1	0.000418220380430245	48	46573	0.000364316591033275	TRUE
10_AE1712_C14_N14_19_200m_v_NODE_219_length_46573_cov_47.098224	8_AE1712_C11_N8_14_200m_v_1	0.000434664951659777	48	46573	0.000420669416500845	TRUE
10_AE1712_C14_N14_19_200m_v_NODE_221_length_46074_cov_10.293584	10_AE1712_C14_N14_19_200m_v_1	1.1575581311224e-05	1	46074	7.41019126074154e-06	TRUE
10_AE1712_C14_N14_19_200m_v_NODE_223_length_45738_cov_28.100874	10_AE1712_C14_N14_19_200m_v_1	0.000234184072567911	24	45738	0.000179151070259691	TRUE
10_AE1712_C14_N14_19_200m_v_NODE_223_length_45738_cov_28.100874	12_AE1712_C16_N8_14_200m_v_1	0.000220146215817211	24	45738	0.000185483805524867	TRUE
10_AE1712_C14_N14_19_200m_v_NODE_223_length_45738_cov_28.100874	6_AE1712_C8_N19_24_200m_v_1	0.000204685486070767	24	45738	0.000185483805524867	TRUE
10_AE1712_C14_N14_19_200m_v_NODE_223_length_45738_cov_28.100874	8_AE1712_C11_N8_14_200m_v_1	0.000141836144722148	24	45738	0.000214174611206151	TRUE
10_AE1712_C14_N14_19_200m_v_NODE_230_length_44793_cov_48.710216	10_AE1712_C14_N14_19_200m_v_1	2.87743372600382e-05	3	44793	2.28663285879985e-05	TRUE
10_AE1712_C14_N14_19_200m_v_NODE_230_length_44793_cov_48.710216	12_AE1712_C16_N8_14_200m_v_1	2.77821187338299e-05	3	44793	2.28663285879985e-05	TRUE
10_AE1712_C14_N14_19_200m_v_NODE_230_length_44793_cov_48.710216	4_AE1712_C6_N8_17_200m_v_1	7.9377482096657e-06	3	44793	2.28663285879985e-05	TRUE
10_AE1712_C14_N14_19_200m_v_NODE_230_length_44793_cov_48.710216	6_AE1712_C8_N19_24_200m_v_1	2.53015724183094e-05	3	44793	2.28663285879985e-05	TRUE
10_AE1712_C14_N14_19_200m_v_NODE_230_length_44793_cov_48.710216	8_AE1712_C11_N8_14_200m_v_1	2.28210261027889e-05	3	44793	2.28663285879985e-05	TRUE
10_AE1712_C14_N14_19_200m_v_NODE_234_length_44324_cov_16.061066	10_AE1712_C14_N14_19_200m_v_1	9.52581495853764e-05	9	44324	6.93248436361035e-05	TRUE
10_AE1712_C14_N14_19_200m_v_NODE_234_length_44324_cov_16.061066	6_AE1712_C8_N19_24_200m_v_1	3.43430697189383e-05	9	44324	7.83113974407835e-05	TRUE
10_AE1712_C14_N14_19_200m_v_NODE_235_length_44146_cov_13.093308	10_AE1712_C14_N14_19_200m_v_1	1.20811247527145e-05	1	44146	7.73381851464245e-06	TRUE
10_AE1712_C14_N14_19_200m_v_NODE_240_length_43312_cov_11.978628	10_AE1712_C14_N14_19_200m_v_1	4.82288716496326e-05	4	43312	3.15309523593836e-05	TRUE
10_AE1712_C14_N14_19_200m_v_NODE_241_length_43019_cov_9.532299	10_AE1712_C14_N14_19_200m_v_1	3.06066311784715e-05	5	43019	4.74398829942726e-05	TRUE
10_AE1712_C14_N14_19_200m_v_NODE_241_length_43019_cov_9.532299	6_AE1712_C8_N19_24_200m_v_1	2.37621102820201e-05	5	43019	4.74398829942726e-05	TRUE
10_AE1712_C14_N14_19_200m_v_NODE_242_length_42763_cov_13.525699	10_AE1712_C14_N14_19_200m_v_1	0.000168629682461734	16	42763	0.000132258545893979	TRUE
10_AE1712_C14_N14_19_200m_v_NODE_242_length_42763_cov_13.525699	12_AE1712_C16_N8_14_200m_v_1	0.000136781945822472	16	42763	0.000132258545893979	TRUE
10_AE1712_C14_N14_19_200m_v_NODE_244_length_42491_cov_19.249635	10_AE1712_C14_N14_19_200m_v_1	0.000578946129768657	53	42491	0.00042585745366813	TRUE
10_AE1712_C14_N14_19_200m_v_NODE_244_length_42491_cov_19.249635	12_AE1712_C16_N8_14_200m_v_1	0.000468614642204344	53	42491	0.000481061197662146	TRUE
10_AE1712_C14_N14_19_200m_v_NODE_244_length_42491_cov_19.249635	6_AE1712_C8_N19_24_200m_v_1	0.000511462184522362	53	42491	0.000458936175430642	TRUE
10_AE1712_C14_N14_19_200m_v_NODE_244_length_42491_cov_19.249635	8_AE1712_C11_N8_14_200m_v_1	0.000398758670311307	51	42491	0.000489922721895367	TRUE
10_AE1712_C14_N14_19_200m_v_NODE_245_length_42300_cov_35.812969	10_AE1712_C14_N14_19_200m_v_1	0.000350932492776464	29	42300	0.000234068496744084	TRUE
10_AE1712_C14_N14_19_200m_v_NODE_245_length_42300_cov_35.812969	12_AE1712_C16_N8_14_200m_v_1	0.000256651281473977	29	42300	0.000279828243354079	TRUE
10_AE1712_C14_N14_19_200m_v_NODE_245_length_42300_cov_35.812969	6_AE1712_C8_N19_24_200m_v_1	0.000321137753761867	29	42300	0.000242342484846133	TRUE
10_AE1712_C14_N14_19_200m_v_NODE_245_length_42300_cov_35.812969	8_AE1712_C11_N8_14_200m_v_1	0.000268790573755113	29	42300	0.000252249901367803	TRUE
10_AE1712_C14_N14_19_200m_v_NODE_249_length_41447_cov_78.087527	10_AE1712_C14_N14_19_200m_v_1	0.000790567873830836	71	41447	0.000605532104347965	TRUE
10_AE1712_C14_N14_19_200m_v_NODE_249_length_41447_cov_78.087527	12_AE1712_C16_N8_14_200m_v_1	0.000656259801674428	71	41447	0.000630287395517103	TRUE
10_AE1712_C14_N14_19_200m_v_NODE_249_length_41447_cov_78.087527	4_AE1712_C6_N8_17_200m_v_1	0.00057415195808053	64	41447	0.000676380238424034	TRUE
10_AE1712_C14_N14_19_200m_v_NODE_249_length_41447_cov_78.087527	6_AE1712_C8_N19_24_200m_v_1	0.000710582554865615	71	41447	0.000605532104347965	TRUE
10_AE1712_C14_N14_19_200m_v_NODE_249_length_41447_cov_78.087527	8_AE1712_C11_N8_14_200m_v_1	0.000475861041297728	61	41447	0.000567757578948719	TRUE
10_AE1712_C14_N14_19_200m_v_NODE_252_length_40600_cov_13.711818	10_AE1712_C14_N14_19_200m_v_1	0.000240533412947206	20	40600	0.000168185789235175	TRUE
10_AE1712_C14_N14_19_200m_v_NODE_252_length_40600_cov_13.711818	6_AE1712_C8_N19_24_200m_v_1	0.000176655719759168	20	40600	0.000174130917428086	TRUE
10_AE1712_C14_N14_19_200m_v_NODE_254_length_40439_cov_37.676379	10_AE1712_C14_N14_19_200m_v_1	0.000419012449478089	38	40439	0.000332165952926694	TRUE
10_AE1712_C14_N14_19_200m_v_NODE_254_length_40439_cov_37.676379	12_AE1712_C16_N8_14_200m_v_1	0.000336858533154188	38	40439	0.000332165952926694	TRUE
10_AE1712_C14_N14_19_200m_v_NODE_254_length_40439_cov_37.676379	4_AE1712_C6_N8_17_200m_v_1	0.00030289363218786	37	40439	0.000373461615716072	TRUE
10_AE1712_C14_N14_19_200m_v_NODE_254_length_40439_cov_37.676379	6_AE1712_C8_N19_24_200m_v_1	0.00040170242697506	38	40439	0.000332165952926694	TRUE
10_AE1712_C14_N14_19_200m_v_NODE_254_length_40439_cov_37.676379	8_AE1712_C11_N8_14_200m_v_1	0.000387257782346682	38	40439	0.000362413694278298	TRUE
10_AE1712_C14_N14_19_200m_v_NODE_261_length_39206_cov_27.113905	10_AE1712_C14_N14_19_200m_v_1	0.000386562147517103	31	39206	0.000269956938136244	TRUE
10_AE1712_C14_N14_19_200m_v_NODE_261_length_39206_cov_27.113905	12_AE1712_C16_N8_14_200m_v_1	0.000314152595691136	31	39206	0.000290925998011916	TRUE
10_AE1712_C14_N14_19_200m_v_NODE_261_length_39206_cov_27.113905	4_AE1712_C6_N8_17_200m_v_1	0.000338990873602923	31	39206	0.000290925998011916	TRUE
10_AE1712_C14_N14_19_200m_v_NODE_261_length_39206_cov_27.113905	6_AE1712_C8_N19_24_200m_v_1	0.000303383269000777	31	39206	0.000279499531544903	TRUE
10_AE1712_C14_N14_19_200m_v_NODE_261_length_39206_cov_27.113905	8_AE1712_C11_N8_14_200m_v_1	0.000328849082866325	31	39206	0.000290925998011916	TRUE
10_AE1712_C14_N14_19_200m_v_NODE_267_length_38548_cov_11.460659	10_AE1712_C14_N14_19_200m_v_1	1.38355643180796e-05	1	38548	8.85693556468314e-06	TRUE
10_AE1712_C14_N14_19_200m_v_NODE_273_length_37977_cov_29.982216	10_AE1712_C14_N14_19_200m_v_1	0.00105249205099114	88	37977	0.000819094375262747	TRUE
10_AE1712_C14_N14_19_200m_v_NODE_273_length_37977_cov_29.982216	12_AE1712_C16_N8_14_200m_v_1	0.00103705208373824	88	37977	0.000819094375262747	TRUE
10_AE1712_C14_N14_19_200m_v_NODE_273_length_37977_cov_29.982216	4_AE1712_C6_N8_17_200m_v_1	0.000969845784446016	83	37977	0.000804244305888023	TRUE
10_AE1712_C14_N14_19_200m_v_NODE_273_length_37977_cov_29.982216	6_AE1712_C8_N19_24_200m_v_1	0.000997220121953513	88	37977	0.000819094375262747	TRUE
10_AE1712_C14_N14_19_200m_v_NODE_273_length_37977_cov_29.982216	8_AE1712_C11_N8_14_200m_v_1	0.000976301027647895	88	37977	0.000852580493684936	TRUE
10_AE1712_C14_N14_19_200m_v_NODE_279_length_37159_cov_28.541017	10_AE1712_C14_N14_19_200m_v_1	0.00046385434582103	36	37159	0.000330768252033332	TRUE
10_AE1712_C14_N14_19_200m_v_NODE_279_length_37159_cov_28.541017	12_AE1712_C16_N8_14_200m_v_1	0.000364798717822211	36	37159	0.000330768252033332	TRUE
10_AE1712_C14_N14_19_200m_v_NODE_279_length_37159_cov_28.541017	6_AE1712_C8_N19_24_200m_v_1	0.000406660865769023	36	37159	0.00034246043880741	TRUE
10_AE1712_C14_N14_19_200m_v_NODE_287_length_36314_cov_196.815548	10_AE1712_C14_N14_19_200m_v_1	9.79114268754628e-06	1	36314	9.40180514808078e-06	TRUE
10_AE1712_C14_N14_19_200m_v_NODE_287_length_36314_cov_196.815548	12_AE1712_C16_N8_14_200m_v_1	1.46867140313194e-05	1	36314	9.40180514808078e-06	TRUE
10_AE1712_C14_N14_19_200m_v_NODE_287_length_36314_cov_196.815548	4_AE1712_C6_N8_17_200m_v_1	9.79114268754628e-06	1	36314	9.40180514808078e-06	TRUE
10_AE1712_C14_N14_19_200m_v_NODE_287_length_36314_cov_196.815548	6_AE1712_C8_N19_24_200m_v_1	1.46867140313194e-05	1	36314	9.40180514808078e-06	TRUE
10_AE1712_C14_N14_19_200m_v_NODE_287_length_36314_cov_196.815548	8_AE1712_C11_N8_14_200m_v_1	5.50751776174478e-06	1	36314	9.40180514808078e-06	TRUE
10_AE1712_C14_N14_19_200m_v_NODE_289_length_35673_cov_15.169879	10_AE1712_C14_N14_19_200m_v_1	0.000463268872149538	36	35673	0.000356726023761516	TRUE
10_AE1712_C14_N14_19_200m_v_NODE_289_length_35673_cov_15.169879	12_AE1712_C16_N8_14_200m_v_1	0.000348679503198454	35	35673	0.00037840946931856	TRUE
10_AE1712_C14_N14_19_200m_v_NODE_289_length_35673_cov_15.169879	4_AE1712_C6_N8_17_200m_v_1	0.000425275456811913	36	35673	0.000356726023761516	TRUE
10_AE1712_C14_N14_19_200m_v_NODE_289_length_35673_cov_15.169879	6_AE1712_C8_N19_24_200m_v_1	0.000474192611102879	36	35673	0.000356726023761516	TRUE
10_AE1712_C14_N14_19_200m_v_NODE_289_length_35673_cov_15.169879	8_AE1712_C11_N8_14_200m_v_1	0.000411230938520485	36	35673	0.000356726023761516	TRUE
10_AE1712_C14_N14_19_200m_v_NODE_291_length_35649_cov_14.344035	10_AE1712_C14_N14_19_200m_v_1	0.000254754580261607	21	35649	0.000216743118378346	TRUE
10_AE1712_C14_N14_19_200m_v_NODE_291_length_35649_cov_14.344035	6_AE1712_C8_N19_24_200m_v_1	0.000259363004461044	21	35649	0.000216743118378346	TRUE
10_AE1712_C14_N14_19_200m_v_NODE_292_length_35524_cov_137.201907	10_AE1712_C14_N14_19_200m_v_1	0.00120262983397766	93	35524	0.000925407496375645	TRUE
10_AE1712_C14_N14_19_200m_v_NODE_292_length_35524_cov_137.201907	11_AE1712_C16_N1_7_80m_v_1	0.000908594526993356	93	35524	0.000963239895117824	TRUE
10_AE1712_C14_N14_19_200m_v_NODE_292_length_35524_cov_137.201907	12_AE1712_C16_N8_14_200m_v_1	0.00114758097811808	93	35524	0.000925407496375645	TRUE
10_AE1712_C14_N14_19_200m_v_NODE_292_length_35524_cov_137.201907	1_AE1712_C3_N1_7_80m_v_1	0.000998050948788478	93	35524	0.000925407496375645	TRUE
10_AE1712_C14_N14_19_200m_v_NODE_292_length_35524_cov_137.201907	3_AE1712_C6_N1_7_80m_v_1	0.000873364396616283	93	35524	0.000925407496375645	TRUE
10_AE1712_C14_N14_19_200m_v_NODE_292_length_35524_cov_137.201907	4_AE1712_C6_N8_17_200m_v_1	0.00110945054645088	93	35524	0.000893812497176802	TRUE
10_AE1712_C14_N14_19_200m_v_NODE_292_length_35524_cov_137.201907	5_AE1712_C8_N7_12_80m_v_1	0.00101350113455288	91	35524	0.000905557242736625	TRUE
10_AE1712_C14_N14_19_200m_v_NODE_292_length_35524_cov_137.201907	6_AE1712_C8_N19_24_200m_v_1	0.0011704137421962	93	35524	0.000893812497176802	TRUE
10_AE1712_C14_N14_19_200m_v_NODE_292_length_35524_cov_137.201907	7_AE1712_C11_N1_7_80m_v_1	0.000858222477827782	90	35524	0.000977189375345652	TRUE
10_AE1712_C14_N14_19_200m_v_NODE_292_length_35524_cov_137.201907	8_AE1712_C11_N8_14_200m_v_1	0.00109065545671784	93	35524	0.000925407496375645	TRUE
10_AE1712_C14_N14_19_200m_v_NODE_292_length_35524_cov_137.201907	9_AE1712_C14_N3_8_80m_v_1	0.000922716232084546	93	35524	0.00100967708014417	TRUE
10_AE1712_C14_N14_19_200m_v_NODE_294_length_35486_cov_13.673755	10_AE1712_C14_N14_19_200m_v_1	0.000123679447919993	9	35486	8.96514642791844e-05	TRUE
10_AE1712_C14_N14_19_200m_v_NODE_294_length_35486_cov_13.673755	12_AE1712_C16_N8_14_200m_v_1	0.000108784237736501	9	35486	9.33165847344584e-05	TRUE
10_AE1712_C14_N14_19_200m_v_NODE_294_length_35486_cov_13.673755	6_AE1712_C8_N19_24_200m_v_1	0.000108223075026885	9	35486	8.96514642791844e-05	TRUE
10_AE1712_C14_N14_19_200m_v_NODE_297_length_35176_cov_10.478646	10_AE1712_C14_N14_19_200m_v_1	0.000210054835367549	18	35176	0.000180883094235339	TRUE
10_AE1712_C14_N14_19_200m_v_NODE_297_length_35176_cov_10.478646	6_AE1712_C8_N19_24_200m_v_1	0.000190606149214291	18	35176	0.000197354695256157	TRUE
10_AE1712_C14_N14_19_200m_v_NODE_298_length_34978_cov_13.085413	10_AE1712_C14_N14_19_200m_v_1	0.000274208640896273	19	34978	0.000192012964869383	TRUE
10_AE1712_C14_N14_19_200m_v_NODE_298_length_34978_cov_13.085413	12_AE1712_C16_N8_14_200m_v_1	0.000183380573911765	19	34978	0.000209498075689292	TRUE
10_AE1712_C14_N14_19_200m_v_NODE_299_length_34650_cov_16.730975	10_AE1712_C14_N14_19_200m_v_1	0.000533498247783962	42	34650	0.000428467590762443	TRUE
10_AE1712_C14_N14_19_200m_v_NODE_299_length_34650_cov_16.730975	12_AE1712_C16_N8_14_200m_v_1	0.000510181176847844	42	34650	0.000494743351886209	TRUE
10_AE1712_C14_N14_19_200m_v_NODE_299_length_34650_cov_16.730975	6_AE1712_C8_N19_24_200m_v_1	0.000429899906090382	42	34650	0.000467484765005426	TRUE
10_AE1712_C14_N14_19_200m_v_NODE_301_length_34481_cov_16.508691	10_AE1712_C14_N14_19_200m_v_1	0.000302582098353683	25	34481	0.000256290248527461	TRUE
10_AE1712_C14_N14_19_200m_v_NODE_301_length_34481_cov_16.508691	12_AE1712_C16_N8_14_200m_v_1	0.000270358232714313	25	34481	0.000256290248527461	TRUE
10_AE1712_C14_N14_19_200m_v_NODE_301_length_34481_cov_16.508691	6_AE1712_C8_N19_24_200m_v_1	0.000275191812560218	25	34481	0.000266767875858121	TRUE
10_AE1712_C14_N14_19_200m_v_NODE_302_length_34448_cov_26.118268	10_AE1712_C14_N14_19_200m_v_1	0.000546395210816948	39	34448	0.000386532423761868	TRUE
10_AE1712_C14_N14_19_200m_v_NODE_302_length_34448_cov_26.118268	6_AE1712_C8_N19_24_200m_v_1	0.000475273520152758	39	34448	0.000400195794611635	TRUE
10_AE1712_C14_N14_19_200m_v_NODE_305_length_34150_cov_46.622047	10_AE1712_C14_N14_19_200m_v_1	0.000466569058077111	31	34150	0.000320880194253279	TRUE
10_AE1712_C14_N14_19_200m_v_NODE_305_length_34150_cov_46.622047	12_AE1712_C16_N8_14_200m_v_1	0.000418415487229543	31	34150	0.000309924794043033	TRUE
10_AE1712_C14_N14_19_200m_v_NODE_305_length_34150_cov_46.622047	1_AE1712_C3_N1_7_80m_v_1	0.000305153743834509	22	34150	0.000282213072152262	TRUE
10_AE1712_C14_N14_19_200m_v_NODE_305_length_34150_cov_46.622047	4_AE1712_C6_N8_17_200m_v_1	0.000406563015640614	31	34150	0.00035010023030787	TRUE
10_AE1712_C14_N14_19_200m_v_NODE_305_length_34150_cov_46.622047	6_AE1712_C8_N19_24_200m_v_1	0.00038815682446722	31	34150	0.000320880194253279	TRUE
10_AE1712_C14_N14_19_200m_v_NODE_305_length_34150_cov_46.622047	8_AE1712_C11_N8_14_200m_v_1	0.000414673824629901	31	34150	0.000320880194253279	TRUE
10_AE1712_C14_N14_19_200m_v_NODE_306_length_33817_cov_9.155720	10_AE1712_C14_N14_19_200m_v_1	5.97989834172819e-05	4	33817	4.03840851817022e-05	TRUE
10_AE1712_C14_N14_19_200m_v_NODE_307_length_33744_cov_23.324918	10_AE1712_C14_N14_19_200m_v_1	6.86777002566476e-05	6	33744	6.28530871939928e-05	TRUE
10_AE1712_C14_N14_19_200m_v_NODE_307_length_33744_cov_23.324918	6_AE1712_C8_N19_24_200m_v_1	0	6	33744	9.69869390922023e-05	TRUE
10_AE1712_C14_N14_19_200m_v_NODE_308_length_33600_cov_9.665782	10_AE1712_C14_N14_19_200m_v_1	1.58730158730159e-05	1	33600	1.01612247662918e-05	TRUE
10_AE1712_C14_N14_19_200m_v_NODE_313_length_32732_cov_17.414362	10_AE1712_C14_N14_19_200m_v_1	2.78354854916018e-05	2	32732	2.08613682113776e-05	TRUE
10_AE1712_C14_N14_19_200m_v_NODE_313_length_32732_cov_17.414362	12_AE1712_C16_N8_14_200m_v_1	2.95327711923093e-05	2	32732	2.49397082552928e-05	TRUE
10_AE1712_C14_N14_19_200m_v_NODE_313_length_32732_cov_17.414362	6_AE1712_C8_N19_24_200m_v_1	2.85143997718848e-05	2	32732	2.08613682113776e-05	TRUE
10_AE1712_C14_N14_19_200m_v_NODE_318_length_32220_cov_91.662073	10_AE1712_C14_N14_19_200m_v_1	0	1	32220	1.05964355104719e-05	TRUE
10_AE1712_C14_N14_19_200m_v_NODE_318_length_32220_cov_91.662073	12_AE1712_C16_N8_14_200m_v_1	1.65528657148769e-05	1	32220	1.35926817001726e-05	TRUE
10_AE1712_C14_N14_19_200m_v_NODE_318_length_32220_cov_91.662073	4_AE1712_C6_N8_17_200m_v_1	0	1	32220	1.26680094756711e-05	TRUE
10_AE1712_C14_N14_19_200m_v_NODE_318_length_32220_cov_91.662073	6_AE1712_C8_N19_24_200m_v_1	6.20732464307883e-06	1	32220	1.05964355104719e-05	TRUE
10_AE1712_C14_N14_19_200m_v_NODE_318_length_32220_cov_91.662073	8_AE1712_C11_N8_14_200m_v_1	0	1	32220	1.05964355104719e-05	TRUE
10_AE1712_C14_N14_19_200m_v_NODE_321_length_32072_cov_16.248226	10_AE1712_C14_N14_19_200m_v_1	0.000224841329231451	18	32072	0.000198389365266347	TRUE
10_AE1712_C14_N14_19_200m_v_NODE_321_length_32072_cov_16.248226	12_AE1712_C16_N8_14_200m_v_1	0.000235333594650132	18	32072	0.000216455124729689	TRUE
10_AE1712_C14_N14_19_200m_v_NODE_321_length_32072_cov_16.248226	6_AE1712_C8_N19_24_200m_v_1	0.000213359227452518	18	32072	0.000206499895602831	TRUE
10_AE1712_C14_N14_19_200m_v_NODE_322_length_32070_cov_9.676273	10_AE1712_C14_N14_19_200m_v_1	0.00065801000786969	54	32070	0.000619538321026565	TRUE
10_AE1712_C14_N14_19_200m_v_NODE_322_length_32070_cov_9.676273	12_AE1712_C16_N8_14_200m_v_1	0.000478590979058706	54	32070	0.000649405870938314	TRUE
10_AE1712_C14_N14_19_200m_v_NODE_323_length_31949_cov_44.981237	10_AE1712_C14_N14_19_200m_v_1	0.000602696658911251	43	31949	0.000475754727293426	TRUE
10_AE1712_C14_N14_19_200m_v_NODE_323_length_31949_cov_44.981237	12_AE1712_C16_N8_14_200m_v_1	0.000560690227033462	43	31949	0.000495204475233586	TRUE
10_AE1712_C14_N14_19_200m_v_NODE_323_length_31949_cov_44.981237	4_AE1712_C6_N8_17_200m_v_1	0.000301690150502246	41	31949	0.000523826771764204	TRUE
10_AE1712_C14_N14_19_200m_v_NODE_323_length_31949_cov_44.981237	6_AE1712_C8_N19_24_200m_v_1	0.000628779895736608	43	31949	0.000459511644882107	TRUE
10_AE1712_C14_N14_19_200m_v_NODE_323_length_31949_cov_44.981237	8_AE1712_C11_N8_14_200m_v_1	0.00051143017120043	43	31949	0.000495204475233586	TRUE
10_AE1712_C14_N14_19_200m_v_NODE_330_length_31523_cov_12.346690	10_AE1712_C14_N14_19_200m_v_1	6.06259274533233e-05	4	31523	4.33229263899255e-05	TRUE
10_AE1712_C14_N14_19_200m_v_NODE_330_length_31523_cov_12.346690	6_AE1712_C8_N19_24_200m_v_1	6.26149009868834e-05	4	31523	4.89388612923233e-05	TRUE
10_AE1712_C14_N14_19_200m_v_NODE_333_length_31278_cov_15.451844	10_AE1712_C14_N14_19_200m_v_1	0.000559955422798316	35	31278	0.000395549641385815	TRUE
10_AE1712_C14_N14_19_200m_v_NODE_333_length_31278_cov_15.451844	12_AE1712_C16_N8_14_200m_v_1	0.000316592523575067	35	31278	0.000411720454583075	TRUE
10_AE1712_C14_N14_19_200m_v_NODE_333_length_31278_cov_15.451844	6_AE1712_C8_N19_24_200m_v_1	0.000143317443570025	34	31278	0.000443698277341438	TRUE
10_AE1712_C14_N14_19_200m_v_NODE_343_length_30653_cov_18.916405	10_AE1712_C14_N14_19_200m_v_1	0.000697360469650295	53	30653	0.000611187988323747	TRUE
10_AE1712_C14_N14_19_200m_v_NODE_343_length_30653_cov_18.916405	12_AE1712_C16_N8_14_200m_v_1	0.000557753740150243	53	30653	0.00066684407235384	TRUE
10_AE1712_C14_N14_19_200m_v_NODE_343_length_30653_cov_18.916405	6_AE1712_C8_N19_24_200m_v_1	0.000632528264407689	53	30653	0.000611187988323747	TRUE
10_AE1712_C14_N14_19_200m_v_NODE_343_length_30653_cov_18.916405	8_AE1712_C11_N8_14_200m_v_1	0.000520616485316994	52	30653	0.000742976726730302	TRUE
10_AE1712_C14_N14_19_200m_v_NODE_344_length_30614_cov_14.355765	10_AE1712_C14_N14_19_200m_v_1	0.000575937349962306	41	30614	0.00047340812234728	TRUE
10_AE1712_C14_N14_19_200m_v_NODE_344_length_30614_cov_14.355765	12_AE1712_C16_N8_14_200m_v_1	0.000579352375974726	40	30614	0.000503936146250909	TRUE
10_AE1712_C14_N14_19_200m_v_NODE_344_length_30614_cov_14.355765	6_AE1712_C8_N19_24_200m_v_1	0.00056556757412575	41	30614	0.000546635326241296	TRUE
10_AE1712_C14_N14_19_200m_v_NODE_345_length_30563_cov_38.271403	10_AE1712_C14_N14_19_200m_v_1	0.000311924003969942	19	30563	0.000212247681536521	TRUE
10_AE1712_C14_N14_19_200m_v_NODE_345_length_30563_cov_38.271403	12_AE1712_C16_N8_14_200m_v_1	0.000264662791247223	19	30563	0.000212247681536521	TRUE
10_AE1712_C14_N14_19_200m_v_NODE_345_length_30563_cov_38.271403	6_AE1712_C8_N19_24_200m_v_1	0.000274842129372117	19	30563	0.000219750334888633	TRUE
10_AE1712_C14_N14_19_200m_v_NODE_345_length_30563_cov_38.271403	8_AE1712_C11_N8_14_200m_v_1	0.000247939592899185	19	30563	0.000219750334888633	TRUE
10_AE1712_C14_N14_19_200m_v_NODE_348_length_30149_cov_16.040137	10_AE1712_C14_N14_19_200m_v_1	0.000517982907116875	32	30149	0.000375188045909599	TRUE
10_AE1712_C14_N14_19_200m_v_NODE_348_length_30149_cov_16.040137	12_AE1712_C16_N8_14_200m_v_1	0.000253134300698067	32	30149	0.000390526438792456	TRUE
10_AE1712_C14_N14_19_200m_v_NODE_348_length_30149_cov_16.040137	6_AE1712_C8_N19_24_200m_v_1	0.000333344389531991	32	30149	0.000433222478019036	TRUE
10_AE1712_C14_N14_19_200m_v_NODE_356_length_29385_cov_9.629316	10_AE1712_C14_N14_19_200m_v_1	0.00104569602782977	71	29385	0.000889008735136885	TRUE
10_AE1712_C14_N14_19_200m_v_NODE_356_length_29385_cov_9.629316	12_AE1712_C16_N8_14_200m_v_1	0.00086530732630651	70	29385	0.000972346466492941	TRUE
10_AE1712_C14_N14_19_200m_v_NODE_356_length_29385_cov_9.629316	6_AE1712_C8_N19_24_200m_v_1	0.000909224975043107	70	29385	0.000918773658421704	TRUE
10_AE1712_C14_N14_19_200m_v_NODE_357_length_29271_cov_16.695211	10_AE1712_C14_N14_19_200m_v_1	0.000107045653832576	6	29271	6.99840426662715e-05	TRUE
10_AE1712_C14_N14_19_200m_v_NODE_358_length_29246_cov_17.826322	10_AE1712_C14_N14_19_200m_v_1	0.000129172460431436	10	29246	0.000116739777113932	TRUE
10_AE1712_C14_N14_19_200m_v_NODE_358_length_29246_cov_17.826322	6_AE1712_C8_N19_24_200m_v_1	9.402995281406e-05	10	29246	0.00013956208209879	TRUE
10_AE1712_C14_N14_19_200m_v_NODE_359_length_29004_cov_18.232378	10_AE1712_C14_N14_19_200m_v_1	3.754271441487e-05	2	29004	2.35427632152397e-05	TRUE
10_AE1712_C14_N14_19_200m_v_NODE_365_length_28843_cov_11.935375	10_AE1712_C14_N14_19_200m_v_1	0.000140607965730179	8	28843	0.000102052331615589	TRUE
10_AE1712_C14_N14_19_200m_v_NODE_365_length_28843_cov_11.935375	6_AE1712_C8_N19_24_200m_v_1	7.12120186516054e-05	8	28843	0.00010697220986152	TRUE
10_AE1712_C14_N14_19_200m_v_NODE_366_length_28805_cov_12.925647	10_AE1712_C14_N14_19_200m_v_1	0.000358458490727194	26	28805	0.00031906369803348	TRUE
10_AE1712_C14_N14_19_200m_v_NODE_366_length_28805_cov_12.925647	12_AE1712_C16_N8_14_200m_v_1	0.00027799683564708	24	28805	0.000340100627273094	TRUE
10_AE1712_C14_N14_19_200m_v_NODE_366_length_28805_cov_12.925647	6_AE1712_C8_N19_24_200m_v_1	0.000218083330390222	26	28805	0.000348118320061322	TRUE
10_AE1712_C14_N14_19_200m_v_NODE_370_length_28122_cov_15.573828	10_AE1712_C14_N14_19_200m_v_1	0.000352730265254268	21	28122	0.000263964192090154	TRUE
10_AE1712_C14_N14_19_200m_v_NODE_370_length_28122_cov_15.573828	6_AE1712_C8_N19_24_200m_v_1	0.000219197984292928	21	28122	0.000304794416166296	TRUE
10_AE1712_C14_N14_19_200m_v_NODE_376_length_27908_cov_18.725917	10_AE1712_C14_N14_19_200m_v_1	0.000651431801997948	36	27908	0.000455979914205409	TRUE
10_AE1712_C14_N14_19_200m_v_NODE_376_length_27908_cov_18.725917	6_AE1712_C8_N19_24_200m_v_1	0.000457747585811223	36	27908	0.00047462123059868	TRUE
10_AE1712_C14_N14_19_200m_v_NODE_384_length_27346_cov_17.726649	10_AE1712_C14_N14_19_200m_v_1	0.000465637875131037	30	27346	0.000387792469515485	TRUE
10_AE1712_C14_N14_19_200m_v_NODE_384_length_27346_cov_17.726649	12_AE1712_C16_N8_14_200m_v_1	0.000398062813041238	30	27346	0.000403646154938808	TRUE
10_AE1712_C14_N14_19_200m_v_NODE_384_length_27346_cov_17.726649	4_AE1712_C6_N8_17_200m_v_1	0.000428605094735425	30	27346	0.000423105680314646	TRUE
10_AE1712_C14_N14_19_200m_v_NODE_384_length_27346_cov_17.726649	6_AE1712_C8_N19_24_200m_v_1	0.000362027353177796	30	27346	0.000387792469515485	TRUE
10_AE1712_C14_N14_19_200m_v_NODE_384_length_27346_cov_17.726649	8_AE1712_C11_N8_14_200m_v_1	0.000446453966164344	30	27346	0.000447776565464188	TRUE
10_AE1712_C14_N14_19_200m_v_NODE_386_length_27157_cov_17.401108	10_AE1712_C14_N14_19_200m_v_1	0.00112568140332621	65	27157	0.000846064534176676	TRUE
10_AE1712_C14_N14_19_200m_v_NODE_386_length_27157_cov_17.401108	12_AE1712_C16_N8_14_200m_v_1	0.000745715489942647	61	27157	0.00098388128262635	TRUE
10_AE1712_C14_N14_19_200m_v_NODE_386_length_27157_cov_17.401108	6_AE1712_C8_N19_24_200m_v_1	0.000943280431073634	65	27157	0.000976934574691533	TRUE
10_AE1712_C14_N14_19_200m_v_NODE_390_length_26816_cov_102.180897	10_AE1712_C14_N14_19_200m_v_1	0.000222918324051976	12	26816	0.000152782138490784	TRUE
10_AE1712_C14_N14_19_200m_v_NODE_390_length_26816_cov_102.180897	12_AE1712_C16_N8_14_200m_v_1	0.000228719172633254	12	26816	0.000152782138490784	TRUE
10_AE1712_C14_N14_19_200m_v_NODE_390_length_26816_cov_102.180897	3_AE1712_C6_N1_7_80m_v_1	0.000153900064401258	12	26816	0.000172587230517367	TRUE
10_AE1712_C14_N14_19_200m_v_NODE_390_length_26816_cov_102.180897	4_AE1712_C6_N8_17_200m_v_1	0.000226233094669849	12	26816	0.000152782138490784	TRUE
10_AE1712_C14_N14_19_200m_v_NODE_390_length_26816_cov_102.180897	6_AE1712_C8_N19_24_200m_v_1	0.000222089631397507	12	26816	0.000152782138490784	TRUE
10_AE1712_C14_N14_19_200m_v_NODE_390_length_26816_cov_102.180897	8_AE1712_C11_N8_14_200m_v_1	0.000209659241580483	12	26816	0.000152782138490784	TRUE
10_AE1712_C14_N14_19_200m_v_NODE_391_length_26792_cov_16.022384	10_AE1712_C14_N14_19_200m_v_1	7.71374539663581e-05	5	26792	6.37162496542635e-05	TRUE
10_AE1712_C14_N14_19_200m_v_NODE_391_length_26792_cov_16.022384	6_AE1712_C8_N19_24_200m_v_1	3.56657045220796e-05	5	26792	6.37162496542635e-05	TRUE
10_AE1712_C14_N14_19_200m_v_NODE_393_length_26763_cov_11.483849	10_AE1712_C14_N14_19_200m_v_1	1.74370088056894e-05	1	26763	1.27570583323023e-05	TRUE
10_AE1712_C14_N14_19_200m_v_NODE_394_length_26740_cov_25.796347	10_AE1712_C14_N14_19_200m_v_1	0.000307903266018449	20	26740	0.000264387256827985	TRUE
10_AE1712_C14_N14_19_200m_v_NODE_394_length_26740_cov_25.796347	12_AE1712_C16_N8_14_200m_v_1	0.000305825646139782	20	26740	0.000264387256827985	TRUE
10_AE1712_C14_N14_19_200m_v_NODE_394_length_26740_cov_25.796347	6_AE1712_C8_N19_24_200m_v_1	0.000236017618216571	20	26740	0.000264387256827985	TRUE
10_AE1712_C14_N14_19_200m_v_NODE_394_length_26740_cov_25.796347	8_AE1712_C11_N8_14_200m_v_1	0.00025584404791585	20	26740	0.000264387256827985	TRUE
10_AE1712_C14_N14_19_200m_v_NODE_396_length_26362_cov_13.585353	10_AE1712_C14_N14_19_200m_v_1	0.000401521911650127	21	26362	0.000293098984412019	TRUE
10_AE1712_C14_N14_19_200m_v_NODE_396_length_26362_cov_13.585353	12_AE1712_C16_N8_14_200m_v_1	0.000250670934635883	20	26362	0.00030967206502494	TRUE
10_AE1712_C14_N14_19_200m_v_NODE_396_length_26362_cov_13.585353	6_AE1712_C8_N19_24_200m_v_1	0.000299101761433906	21	26362	0.000293098984412019	TRUE
10_AE1712_C14_N14_19_200m_v_NODE_397_length_26292_cov_11.239939	10_AE1712_C14_N14_19_200m_v_1	0.000570576118271235	30	26292	0.000403338387013938	TRUE
10_AE1712_C14_N14_19_200m_v_NODE_397_length_26292_cov_11.239939	12_AE1712_C16_N8_14_200m_v_1	0.00043754633553812	30	26292	0.000403338387013938	TRUE
10_AE1712_C14_N14_19_200m_v_NODE_397_length_26292_cov_11.239939	6_AE1712_C8_N19_24_200m_v_1	0.000398576185887916	30	26292	0.000403338387013938	TRUE
10_AE1712_C14_N14_19_200m_v_NODE_398_length_26252_cov_20.400688	10_AE1712_C14_N14_19_200m_v_1	0.0007006873550375	41	26252	0.000552069033122796	TRUE
10_AE1712_C14_N14_19_200m_v_NODE_398_length_26252_cov_20.400688	12_AE1712_C16_N8_14_200m_v_1	0.000594988671633371	40	26252	0.000621939378013977	TRUE
10_AE1712_C14_N14_19_200m_v_NODE_398_length_26252_cov_20.400688	6_AE1712_C8_N19_24_200m_v_1	0.000628245152263285	40	26252	0.000538624452217463	TRUE
10_AE1712_C14_N14_19_200m_v_NODE_402_length_25958_cov_16.457363	10_AE1712_C14_N14_19_200m_v_1	0.000309902320843071	18	25958	0.000255137709059788	TRUE
10_AE1712_C14_N14_19_200m_v_NODE_402_length_25958_cov_16.457363	6_AE1712_C8_N19_24_200m_v_1	0.000211880730410663	18	25958	0.000245116870437718	TRUE
10_AE1712_C14_N14_19_200m_v_NODE_403_length_25958_cov_10.704571	10_AE1712_C14_N14_19_200m_v_1	8.60364178031179e-05	6	25958	8.50459030199294e-05	TRUE
10_AE1712_C14_N14_19_200m_v_NODE_403_length_25958_cov_10.704571	12_AE1712_C16_N8_14_200m_v_1	8.9063285380413e-05	6	25958	8.91459121186863e-05	TRUE
10_AE1712_C14_N14_19_200m_v_NODE_403_length_25958_cov_10.704571	6_AE1712_C8_N19_24_200m_v_1	4.18258065226245e-05	6	25958	0.000110948455196856	TRUE
10_AE1712_C14_N14_19_200m_v_NODE_404_length_25922_cov_21.576785	10_AE1712_C14_N14_19_200m_v_1	0.000184859161789954	9	25922	0.000118538475786076	TRUE
10_AE1712_C14_N14_19_200m_v_NODE_404_length_25922_cov_21.576785	12_AE1712_C16_N8_14_200m_v_1	0.000166310898507488	9	25922	0.000118538475786076	TRUE
10_AE1712_C14_N14_19_200m_v_NODE_404_length_25922_cov_21.576785	6_AE1712_C8_N19_24_200m_v_1	0.000157738171780298	9	25922	0.000118538475786076	TRUE
10_AE1712_C14_N14_19_200m_v_NODE_404_length_25922_cov_21.576785	8_AE1712_C11_N8_14_200m_v_1	0.000151737263071265	9	25922	0.000122728642134524	TRUE
10_AE1712_C14_N14_19_200m_v_NODE_416_length_25033_cov_11.732129	10_AE1712_C14_N14_19_200m_v_1	0.00034265880149314	18	25033	0.00025417423891752	TRUE
10_AE1712_C14_N14_19_200m_v_NODE_416_length_25033_cov_11.732129	12_AE1712_C16_N8_14_200m_v_1	0.000268407606721033	18	25033	0.000277319888160851	TRUE
10_AE1712_C14_N14_19_200m_v_NODE_417_length_24823_cov_19.597228	10_AE1712_C14_N14_19_200m_v_1	0.000274962608282513	15	24823	0.000213603772134119	TRUE
10_AE1712_C14_N14_19_200m_v_NODE_417_length_24823_cov_19.597228	12_AE1712_C16_N8_14_200m_v_1	0.000181731100636954	15	24823	0.000213603772134119	TRUE
10_AE1712_C14_N14_19_200m_v_NODE_417_length_24823_cov_19.597228	6_AE1712_C8_N19_24_200m_v_1	0.000168750307734315	15	24823	0.000222336296035061	TRUE
10_AE1712_C14_N14_19_200m_v_NODE_417_length_24823_cov_19.597228	8_AE1712_C11_N8_14_200m_v_1	6.84903912009992e-05	13	24823	0.000251400024173079	TRUE
10_AE1712_C14_N14_19_200m_v_NODE_419_length_24706_cov_15.271550	10_AE1712_C14_N14_19_200m_v_1	6.65605296059437e-05	3	24706	4.14575996293296e-05	TRUE
10_AE1712_C14_N14_19_200m_v_NODE_421_length_24588_cov_12.015258	10_AE1712_C14_N14_19_200m_v_1	0.000259359379661966	15	24588	0.000215645291836881	TRUE
10_AE1712_C14_N14_19_200m_v_NODE_421_length_24588_cov_12.015258	6_AE1712_C8_N19_24_200m_v_1	0.000186405292554634	15	24588	0.000224461276902486	TRUE
10_AE1712_C14_N14_19_200m_v_NODE_422_length_24479_cov_310.367306	10_AE1712_C14_N14_19_200m_v_1	0.000564161158956698	33	24479	0.000460262511575815	TRUE
10_AE1712_C14_N14_19_200m_v_NODE_422_length_24479_cov_310.367306	12_AE1712_C16_N8_14_200m_v_1	0.000545427311226568	33	24479	0.000460262511575815	TRUE
10_AE1712_C14_N14_19_200m_v_NODE_422_length_24479_cov_310.367306	4_AE1712_C6_N8_17_200m_v_1	0.000614915856551544	33	24479	0.000476532136055701	TRUE
10_AE1712_C14_N14_19_200m_v_NODE_422_length_24479_cov_310.367306	6_AE1712_C8_N19_24_200m_v_1	0.000591890554715834	33	24479	0.000476532136055701	TRUE
10_AE1712_C14_N14_19_200m_v_NODE_422_length_24479_cov_310.367306	8_AE1712_C11_N8_14_200m_v_1	0.00062242590123631	33	24479	0.000476532136055701	TRUE
10_AE1712_C14_N14_19_200m_v_NODE_429_length_24184_cov_17.276185	10_AE1712_C14_N14_19_200m_v_1	0.00026060126333034	12	24184	0.000175398161947907	TRUE
10_AE1712_C14_N14_19_200m_v_NODE_429_length_24184_cov_17.276185	12_AE1712_C16_N8_14_200m_v_1	0.000185876533875211	12	24184	0.000217312043191976	TRUE
10_AE1712_C14_N14_19_200m_v_NODE_429_length_24184_cov_17.276185	6_AE1712_C8_N19_24_200m_v_1	0.000157922822604624	11	24184	0.000175430022843495	TRUE
10_AE1712_C14_N14_19_200m_v_NODE_434_length_23558_cov_28.866062	10_AE1712_C14_N14_19_200m_v_1	0.00029430908113309	18	23558	0.000260867167783908	TRUE
10_AE1712_C14_N14_19_200m_v_NODE_434_length_23558_cov_28.866062	12_AE1712_C16_N8_14_200m_v_1	0.000354545417793571	18	23558	0.00028113017453833	TRUE
10_AE1712_C14_N14_19_200m_v_NODE_434_length_23558_cov_28.866062	6_AE1712_C8_N19_24_200m_v_1	0.00022686325004009	18	23558	0.000270088450752283	TRUE
10_AE1712_C14_N14_19_200m_v_NODE_439_length_23136_cov_22.562730	10_AE1712_C14_N14_19_200m_v_1	0.000587965707260313	28	23136	0.000427800888079721	TRUE
10_AE1712_C14_N14_19_200m_v_NODE_439_length_23136_cov_22.562730	12_AE1712_C16_N8_14_200m_v_1	0.000561551845265538	28	23136	0.000466757350951994	TRUE
10_AE1712_C14_N14_19_200m_v_NODE_439_length_23136_cov_22.562730	6_AE1712_C8_N19_24_200m_v_1	0.000280398581747129	28	23136	0.000445290192892442	TRUE
10_AE1712_C14_N14_19_200m_v_NODE_442_length_23086_cov_11.634578	10_AE1712_C14_N14_19_200m_v_1	5.35546927299505e-05	2	23086	2.8687453590709e-05	TRUE
10_AE1712_C14_N14_19_200m_v_NODE_442_length_23086_cov_11.634578	6_AE1712_C8_N19_24_200m_v_1	3.99472503778144e-05	2	23086	3.06233875404154e-05	TRUE
10_AE1712_C14_N14_19_200m_v_NODE_443_length_23013_cov_20.948204	10_AE1712_C14_N14_19_200m_v_1	0.00025589401159731	12	23013	0.000184323171622482	TRUE
10_AE1712_C14_N14_19_200m_v_NODE_443_length_23013_cov_20.948204	12_AE1712_C16_N8_14_200m_v_1	0.000221613870421066	12	23013	0.000184323171622482	TRUE
10_AE1712_C14_N14_19_200m_v_NODE_443_length_23013_cov_20.948204	6_AE1712_C8_N19_24_200m_v_1	0.000196610749341814	12	23013	0.000184323171622482	TRUE
10_AE1712_C14_N14_19_200m_v_NODE_447_length_22878_cov_36.216350	10_AE1712_C14_N14_19_200m_v_1	0.001107322901186	52	22878	0.000803446964057557	TRUE
10_AE1712_C14_N14_19_200m_v_NODE_447_length_22878_cov_36.216350	12_AE1712_C16_N8_14_200m_v_1	0.0010750953643689	52	22878	0.00083629338688368	TRUE
10_AE1712_C14_N14_19_200m_v_NODE_447_length_22878_cov_36.216350	4_AE1712_C6_N8_17_200m_v_1	0.000867402939262368	52	22878	0.000927724879618776	TRUE
10_AE1712_C14_N14_19_200m_v_NODE_447_length_22878_cov_36.216350	6_AE1712_C8_N19_24_200m_v_1	0.000934425114860468	52	22878	0.000803446964057557	TRUE
10_AE1712_C14_N14_19_200m_v_NODE_447_length_22878_cov_36.216350	8_AE1712_C11_N8_14_200m_v_1	0.000748972945694257	49	22878	0.000826145207665327	TRUE
10_AE1712_C14_N14_19_200m_v_NODE_453_length_22732_cov_14.634165	10_AE1712_C14_N14_19_200m_v_1	0.000121498537827941	5	22732	8.48308400337578e-05	TRUE
10_AE1712_C14_N14_19_200m_v_NODE_453_length_22732_cov_14.634165	6_AE1712_C8_N19_24_200m_v_1	9.8246231450525e-05	5	22732	7.7750695578703e-05	TRUE
10_AE1712_C14_N14_19_200m_v_NODE_454_length_22673_cov_15.860019	10_AE1712_C14_N14_19_200m_v_1	0.000266592177675845	12	22673	0.00018069976737833	TRUE
10_AE1712_C14_N14_19_200m_v_NODE_454_length_22673_cov_15.860019	12_AE1712_C16_N8_14_200m_v_1	6.78731922943099e-05	12	22673	0.000194735725364207	TRUE
10_AE1712_C14_N14_19_200m_v_NODE_456_length_22572_cov_18.819560	10_AE1712_C14_N14_19_200m_v_1	0.000743687220295408	33	22572	0.000516792050261718	TRUE
10_AE1712_C14_N14_19_200m_v_NODE_456_length_22572_cov_18.819560	12_AE1712_C16_N8_14_200m_v_1	0.000650053866428135	33	22572	0.000516792050261718	TRUE
10_AE1712_C14_N14_19_200m_v_NODE_456_length_22572_cov_18.819560	6_AE1712_C8_N19_24_200m_v_1	0.000411664591992461	31	22572	0.000505363078336517	TRUE
10_AE1712_C14_N14_19_200m_v_NODE_457_length_22565_cov_9.738572	10_AE1712_C14_N14_19_200m_v_1	0.000448967532947147	26	22565	0.000423946822626298	TRUE
10_AE1712_C14_N14_19_200m_v_NODE_457_length_22565_cov_9.738572	12_AE1712_C16_N8_14_200m_v_1	0.000420232203968078	26	22565	0.000423946822626298	TRUE
10_AE1712_C14_N14_19_200m_v_NODE_458_length_22514_cov_6.303249	10_AE1712_C14_N14_19_200m_v_1	2.36889639039413e-05	1	22514	1.51646598626368e-05	TRUE
10_AE1712_C14_N14_19_200m_v_NODE_461_length_22424_cov_16.522173	10_AE1712_C14_N14_19_200m_v_1	0.00018928132556388	16	22424	0.000252219594990378	TRUE
10_AE1712_C14_N14_19_200m_v_NODE_461_length_22424_cov_16.522173	12_AE1712_C16_N8_14_200m_v_1	0.000202978384837108	16	22424	0.000291233153982249	TRUE
10_AE1712_C14_N14_19_200m_v_NODE_461_length_22424_cov_16.522173	6_AE1712_C8_N19_24_200m_v_1	0.000218030098063992	15	22424	0.000292973423078688	TRUE
10_AE1712_C14_N14_19_200m_v_NODE_467_length_22266_cov_13.175042	10_AE1712_C14_N14_19_200m_v_1	0.000132738505144865	7	22266	0.000107334953068887	TRUE
10_AE1712_C14_N14_19_200m_v_NODE_467_length_22266_cov_13.175042	6_AE1712_C8_N19_24_200m_v_1	0.00011577192929928	7	22266	0.000121248743281521	TRUE
10_AE1712_C14_N14_19_200m_v_NODE_469_length_22186_cov_13.108101	10_AE1712_C14_N14_19_200m_v_1	4.00653064495127e-05	2	22186	3.07777113627878e-05	TRUE
10_AE1712_C14_N14_19_200m_v_NODE_476_length_21926_cov_9.840588	10_AE1712_C14_N14_19_200m_v_1	0.0013261417553126	66	21926	0.00106403631838981	TRUE
10_AE1712_C14_N14_19_200m_v_NODE_476_length_21926_cov_9.840588	12_AE1712_C16_N8_14_200m_v_1	0.00111353640658088	65	21926	0.0012100621320364	TRUE
10_AE1712_C14_N14_19_200m_v_NODE_476_length_21926_cov_9.840588	6_AE1712_C8_N19_24_200m_v_1	0.00098581185696351	65	21926	0.00114339204211703	TRUE
10_AE1712_C14_N14_19_200m_v_NODE_479_length_21782_cov_9.997144	10_AE1712_C14_N14_19_200m_v_1	0.000269627025664121	12	21782	0.00019474011332973	TRUE
10_AE1712_C14_N14_19_200m_v_NODE_479_length_21782_cov_9.997144	6_AE1712_C8_N19_24_200m_v_1	0.000181087340209551	12	21782	0.000202701455384384	TRUE
10_AE1712_C14_N14_19_200m_v_NODE_483_length_21614_cov_17.062869	10_AE1712_C14_N14_19_200m_v_1	0.00103239295892206	50	21614	0.000817724073237289	TRUE
10_AE1712_C14_N14_19_200m_v_NODE_483_length_21614_cov_17.062869	12_AE1712_C16_N8_14_200m_v_1	0.000642330588199007	50	21614	0.000944210385181185	TRUE
10_AE1712_C14_N14_19_200m_v_NODE_483_length_21614_cov_17.062869	6_AE1712_C8_N19_24_200m_v_1	0.000903514917579876	50	21614	0.000851154171135733	TRUE
10_AE1712_C14_N14_19_200m_v_NODE_483_length_21614_cov_17.062869	8_AE1712_C11_N8_14_200m_v_1	0.00047707912418966	49	21614	0.000992914172701547	TRUE
10_AE1712_C14_N14_19_200m_v_NODE_487_length_21399_cov_21.657302	10_AE1712_C14_N14_19_200m_v_1	0.00116470830756545	52	21399	0.000858977505664227	TRUE
10_AE1712_C14_N14_19_200m_v_NODE_487_length_21399_cov_21.657302	12_AE1712_C16_N8_14_200m_v_1	0.000779334741202118	52	21399	0.000991844936488545	TRUE
10_AE1712_C14_N14_19_200m_v_NODE_487_length_21399_cov_21.657302	6_AE1712_C8_N19_24_200m_v_1	0.00106914208274085	52	21399	0.000894094121460107	TRUE
10_AE1712_C14_N14_19_200m_v_NODE_495_length_21054_cov_17.762979	10_AE1712_C14_N14_19_200m_v_1	0.000962528705475414	52	21054	0.000908745136559553	TRUE
10_AE1712_C14_N14_19_200m_v_NODE_495_length_21054_cov_17.762979	12_AE1712_C16_N8_14_200m_v_1	0.00102902438325636	52	21054	0.000873053084625667	TRUE
10_AE1712_C14_N14_19_200m_v_NODE_495_length_21054_cov_17.762979	4_AE1712_C6_N8_17_200m_v_1	0.000942650564942469	46	21054	0.000842885159252942	TRUE
10_AE1712_C14_N14_19_200m_v_NODE_495_length_21054_cov_17.762979	6_AE1712_C8_N19_24_200m_v_1	0.000774847216652442	48	21054	0.000839001064357749	TRUE
10_AE1712_C14_N14_19_200m_v_NODE_495_length_21054_cov_17.762979	8_AE1712_C11_N8_14_200m_v_1	0.00115937063970505	50	21054	0.000873876413401469	TRUE
10_AE1712_C14_N14_19_200m_v_NODE_496_length_20996_cov_21.081122	10_AE1712_C14_N14_19_200m_v_1	0.000382877161787431	19	20996	0.000319881381463197	TRUE
10_AE1712_C14_N14_19_200m_v_NODE_496_length_20996_cov_21.081122	12_AE1712_C16_N8_14_200m_v_1	0.000357437697883497	19	20996	0.000319881381463197	TRUE
10_AE1712_C14_N14_19_200m_v_NODE_496_length_20996_cov_21.081122	6_AE1712_C8_N19_24_200m_v_1	0.00044067350697185	19	20996	0.000319881381463197	TRUE
10_AE1712_C14_N14_19_200m_v_NODE_499_length_20929_cov_17.857184	10_AE1712_C14_N14_19_200m_v_1	0.000519215761224457	26	20929	0.000439133729363773	TRUE
10_AE1712_C14_N14_19_200m_v_NODE_499_length_20929_cov_17.857184	12_AE1712_C16_N8_14_200m_v_1	0.000284029071835465	26	20929	0.000507059338619102	TRUE
10_AE1712_C14_N14_19_200m_v_NODE_499_length_20929_cov_17.857184	6_AE1712_C8_N19_24_200m_v_1	0.000458769520836509	26	20929	0.000457086342040347	TRUE
10_AE1712_C14_N14_19_200m_v_NODE_499_length_20929_cov_17.857184	8_AE1712_C11_N8_14_200m_v_1	0.000311665418943099	24	20929	0.000421966177778244	TRUE
10_AE1712_C14_N14_19_200m_v_NODE_502_length_20786_cov_28.632575	10_AE1712_C14_N14_19_200m_v_1	0.000104236826068828	6	20786	0.000102035724731747	TRUE
10_AE1712_C14_N14_19_200m_v_NODE_502_length_20786_cov_28.632575	12_AE1712_C16_N8_14_200m_v_1	9.62186086789185e-05	6	20786	0.000102035724731747	TRUE
10_AE1712_C14_N14_19_200m_v_NODE_502_length_20786_cov_28.632575	6_AE1712_C8_N19_24_200m_v_1	0.00013256786084651	6	20786	9.8552050076226e-05	TRUE
10_AE1712_C14_N14_19_200m_v_NODE_502_length_20786_cov_28.632575	8_AE1712_C11_N8_14_200m_v_1	0.00014860429562633	6	20786	0.000117818704504798	TRUE
10_AE1712_C14_N14_19_200m_v_NODE_503_length_20780_cov_17.576873	10_AE1712_C14_N14_19_200m_v_1	0.000501890901313423	22	20780	0.000374239016955647	TRUE
10_AE1712_C14_N14_19_200m_v_NODE_503_length_20780_cov_17.576873	12_AE1712_C16_N8_14_200m_v_1	0.00042092518752769	22	20780	0.000389538611750154	TRUE
10_AE1712_C14_N14_19_200m_v_NODE_503_length_20780_cov_17.576873	6_AE1712_C8_N19_24_200m_v_1	0.000432841407336114	22	20780	0.000374239016955647	TRUE
10_AE1712_C14_N14_19_200m_v_NODE_505_length_20749_cov_13.132788	10_AE1712_C14_N14_19_200m_v_1	2.57040499943772e-05	1	20749	1.64546316520028e-05	TRUE
10_AE1712_C14_N14_19_200m_v_NODE_512_length_20521_cov_12.353600	10_AE1712_C14_N14_19_200m_v_1	2.59896366323928e-05	2	20521	3.32749039664154e-05	TRUE
10_AE1712_C14_N14_19_200m_v_NODE_512_length_20521_cov_12.353600	6_AE1712_C8_N19_24_200m_v_1	1.21826421714341e-05	2	20521	3.58595512010676e-05	TRUE
10_AE1712_C14_N14_19_200m_v_NODE_516_length_20387_cov_8.564205	10_AE1712_C14_N14_19_200m_v_1	0.000382051743213268	16	20387	0.000288761995466566	TRUE
10_AE1712_C14_N14_19_200m_v_NODE_516_length_20387_cov_8.564205	6_AE1712_C8_N19_24_200m_v_1	0.000364922869460075	16	20387	0.000277420522787278	TRUE
10_AE1712_C14_N14_19_200m_v_NODE_525_length_20072_cov_11.390548	10_AE1712_C14_N14_19_200m_v_1	7.63916567025375e-05	3	20072	5.10288688940921e-05	TRUE
10_AE1712_C14_N14_19_200m_v_NODE_527_length_19978_cov_10.479524	10_AE1712_C14_N14_19_200m_v_1	0.000236927286682017	9	19978	0.000173744838330428	TRUE
10_AE1712_C14_N14_19_200m_v_NODE_527_length_19978_cov_10.479524	6_AE1712_C8_N19_24_200m_v_1	0.000209707590326271	9	19978	0.000159243761207886	TRUE
10_AE1712_C14_N14_19_200m_v_NODE_530_length_19842_cov_28.963319	10_AE1712_C14_N14_19_200m_v_1	9.18366204123688e-05	6	19842	0.000103240747549866	TRUE
10_AE1712_C14_N14_19_200m_v_NODE_530_length_19842_cov_28.963319	12_AE1712_C16_N8_14_200m_v_1	0.000115915734300978	6	19842	0.000132433082666937	TRUE
10_AE1712_C14_N14_19_200m_v_NODE_530_length_19842_cov_28.963319	6_AE1712_C8_N19_24_200m_v_1	0.000119835590050286	6	19842	0.000103240747549866	TRUE
10_AE1712_C14_N14_19_200m_v_NODE_530_length_19842_cov_28.963319	8_AE1712_C11_N8_14_200m_v_1	0.00016507392527955	6	19842	0.000116623807417441	TRUE
10_AE1712_C14_N14_19_200m_v_NODE_532_length_19727_cov_45.456081	10_AE1712_C14_N14_19_200m_v_1	0.000739861007514477	30	19727	0.000537566425273506	TRUE
10_AE1712_C14_N14_19_200m_v_NODE_532_length_19727_cov_45.456081	12_AE1712_C16_N8_14_200m_v_1	0.000708238889411901	30	19727	0.000537566425273506	TRUE
10_AE1712_C14_N14_19_200m_v_NODE_532_length_19727_cov_45.456081	4_AE1712_C6_N8_17_200m_v_1	0.000755267803833149	29	19727	0.000540919133522158	TRUE
10_AE1712_C14_N14_19_200m_v_NODE_532_length_19727_cov_45.456081	6_AE1712_C8_N19_24_200m_v_1	0.000710813718366818	30	19727	0.000537566425273506	TRUE
10_AE1712_C14_N14_19_200m_v_NODE_532_length_19727_cov_45.456081	8_AE1712_C11_N8_14_200m_v_1	0.000677582332167419	30	19727	0.000559543151668101	TRUE
10_AE1712_C14_N14_19_200m_v_NODE_534_length_19696_cov_33.422346	10_AE1712_C14_N14_19_200m_v_1	0.00170129621033358	78	19696	0.00139987253582266	TRUE
10_AE1712_C14_N14_19_200m_v_NODE_534_length_19696_cov_33.422346	12_AE1712_C16_N8_14_200m_v_1	0.00129020637499516	78	19696	0.0014571019576405	TRUE
10_AE1712_C14_N14_19_200m_v_NODE_534_length_19696_cov_33.422346	4_AE1712_C6_N8_17_200m_v_1	0.00137115909393137	77	19696	0.0015957639720016	TRUE
10_AE1712_C14_N14_19_200m_v_NODE_534_length_19696_cov_33.422346	6_AE1712_C8_N19_24_200m_v_1	0.00138566528696504	78	19696	0.00139987253582266	TRUE
10_AE1712_C14_N14_19_200m_v_NODE_534_length_19696_cov_33.422346	8_AE1712_C11_N8_14_200m_v_1	0.00161216614197217	76	19696	0.00157511974018814	TRUE
10_AE1712_C14_N14_19_200m_v_NODE_537_length_19614_cov_37.339817	10_AE1712_C14_N14_19_200m_v_1	0.000662791883348629	27	19614	0.000486597103305466	TRUE
10_AE1712_C14_N14_19_200m_v_NODE_537_length_19614_cov_37.339817	12_AE1712_C16_N8_14_200m_v_1	0.000621640519162697	27	19614	0.000486597103305466	TRUE
10_AE1712_C14_N14_19_200m_v_NODE_537_length_19614_cov_37.339817	6_AE1712_C8_N19_24_200m_v_1	0.00067209848488527	27	19614	0.000486597103305466	TRUE
10_AE1712_C14_N14_19_200m_v_NODE_537_length_19614_cov_37.339817	8_AE1712_C11_N8_14_200m_v_1	0.000494059151140827	27	19614	0.000561864390907786	TRUE
10_AE1712_C14_N14_19_200m_v_NODE_552_length_18993_cov_15.958289	10_AE1712_C14_N14_19_200m_v_1	0.00090442297834495	34	18993	0.000690409501311125	TRUE
10_AE1712_C14_N14_19_200m_v_NODE_552_length_18993_cov_15.958289	12_AE1712_C16_N8_14_200m_v_1	0.00082841898343162	33	18993	0.000709213761325929	TRUE
10_AE1712_C14_N14_19_200m_v_NODE_552_length_18993_cov_15.958289	6_AE1712_C8_N19_24_200m_v_1	0.00073117999196028	34	18993	0.00065865610768972	TRUE
10_AE1712_C14_N14_19_200m_v_NODE_552_length_18993_cov_15.958289	8_AE1712_C11_N8_14_200m_v_1	0.000500404117907146	32	18993	0.000808804170396504	TRUE
10_AE1712_C14_N14_19_200m_v_NODE_557_length_18886_cov_21.141049	10_AE1712_C14_N14_19_200m_v_1	0.000460070363702684	17	18886	0.000318185849859328	TRUE
10_AE1712_C14_N14_19_200m_v_NODE_557_length_18886_cov_21.141049	12_AE1712_C16_N8_14_200m_v_1	0.000465953616435455	17	18886	0.000318185849859328	TRUE
10_AE1712_C14_N14_19_200m_v_NODE_557_length_18886_cov_21.141049	4_AE1712_C6_N8_17_200m_v_1	0.000322780458860095	17	18886	0.000367403129842427	TRUE
10_AE1712_C14_N14_19_200m_v_NODE_557_length_18886_cov_21.141049	6_AE1712_C8_N19_24_200m_v_1	0.000453010460423359	17	18886	0.000318185849859328	TRUE
10_AE1712_C14_N14_19_200m_v_NODE_557_length_18886_cov_21.141049	8_AE1712_C11_N8_14_200m_v_1	0.000483515507872174	17	18886	0.000331193885771229	TRUE
10_AE1712_C14_N14_19_200m_v_NODE_559_length_18843_cov_12.304380	10_AE1712_C14_N14_19_200m_v_1	8.13741619345823e-05	3	18843	5.4357132964083e-05	TRUE
10_AE1712_C14_N14_19_200m_v_NODE_565_length_18424_cov_9.894370	10_AE1712_C14_N14_19_200m_v_1	2.8947749312491e-05	1	18424	1.85311089962769e-05	TRUE
10_AE1712_C14_N14_19_200m_v_NODE_569_length_18387_cov_12.313708	10_AE1712_C14_N14_19_200m_v_1	0.000497332052234973	19	18387	0.000365270543601528	TRUE
10_AE1712_C14_N14_19_200m_v_NODE_569_length_18387_cov_12.313708	12_AE1712_C16_N8_14_200m_v_1	0.000316562512679334	19	18387	0.000365270543601528	TRUE
10_AE1712_C14_N14_19_200m_v_NODE_569_length_18387_cov_12.313708	6_AE1712_C8_N19_24_200m_v_1	0.000372373165651025	19	18387	0.000380203490339508	TRUE
10_AE1712_C14_N14_19_200m_v_NODE_572_length_18307_cov_26.595283	10_AE1712_C14_N14_19_200m_v_1	4.94216367925878e-05	3	18307	6.32012232145316e-05	TRUE
10_AE1712_C14_N14_19_200m_v_NODE_572_length_18307_cov_26.595283	12_AE1712_C16_N8_14_200m_v_1	0	3	18307	8.93845871176947e-05	TRUE
10_AE1712_C14_N14_19_200m_v_NODE_572_length_18307_cov_26.595283	6_AE1712_C8_N19_24_200m_v_1	4.12714019531084e-05	3	18307	5.59486238292575e-05	TRUE
10_AE1712_C14_N14_19_200m_v_NODE_573_length_18295_cov_8.932320	10_AE1712_C14_N14_19_200m_v_1	5.46597430992074e-05	2	18295	3.73235476520804e-05	TRUE
10_AE1712_C14_N14_19_200m_v_NODE_574_length_18259_cov_53.392256	10_AE1712_C14_N14_19_200m_v_1	0.000338341518033725	14	18259	0.000261779951260402	TRUE
10_AE1712_C14_N14_19_200m_v_NODE_574_length_18259_cov_53.392256	12_AE1712_C16_N8_14_200m_v_1	0.000233674717490918	14	18259	0.000271033499825084	TRUE
10_AE1712_C14_N14_19_200m_v_NODE_574_length_18259_cov_53.392256	4_AE1712_C6_N8_17_200m_v_1	0.000231265937570369	12	18259	0.000232339877775548	TRUE
10_AE1712_C14_N14_19_200m_v_NODE_574_length_18259_cov_53.392256	6_AE1712_C8_N19_24_200m_v_1	0.0002482793873341	14	18259	0.000282113858994456	TRUE
10_AE1712_C14_N14_19_200m_v_NODE_574_length_18259_cov_53.392256	8_AE1712_C11_N8_14_200m_v_1	0.000175883831467991	12	18259	0.000253497243443814	TRUE
10_AE1712_C14_N14_19_200m_v_NODE_581_length_18069_cov_35.186249	10_AE1712_C14_N14_19_200m_v_1	0.000234902011425339	9	18069	0.000170056692087368	TRUE
10_AE1712_C14_N14_19_200m_v_NODE_581_length_18069_cov_35.186249	12_AE1712_C16_N8_14_200m_v_1	0.000135283880925588	9	18069	0.000192101078098693	TRUE
10_AE1712_C14_N14_19_200m_v_NODE_581_length_18069_cov_35.186249	6_AE1712_C8_N19_24_200m_v_1	0.000166293757527362	9	18069	0.000183265943100724	TRUE
10_AE1712_C14_N14_19_200m_v_NODE_581_length_18069_cov_35.186249	8_AE1712_C11_N8_14_200m_v_1	9.51379500275399e-05	9	18069	0.000218141891605294	TRUE
10_AE1712_C14_N14_19_200m_v_NODE_583_length_18033_cov_9.498608	10_AE1712_C14_N14_19_200m_v_1	3.94338773976106e-05	1	18033	1.89329092301561e-05	TRUE
10_AE1712_C14_N14_19_200m_v_NODE_586_length_17977_cov_117.011229	10_AE1712_C14_N14_19_200m_v_1	1.97783587670666e-05	2	17977	3.79837739497586e-05	TRUE
10_AE1712_C14_N14_19_200m_v_NODE_586_length_17977_cov_117.011229	12_AE1712_C16_N8_14_200m_v_1	3.09036855735415e-05	2	17977	3.79837739497586e-05	TRUE
10_AE1712_C14_N14_19_200m_v_NODE_586_length_17977_cov_117.011229	4_AE1712_C6_N8_17_200m_v_1	0	2	17977	4.29075964988014e-05	TRUE
10_AE1712_C14_N14_19_200m_v_NODE_586_length_17977_cov_117.011229	6_AE1712_C8_N19_24_200m_v_1	3.09036855735415e-05	2	17977	3.79837739497586e-05	TRUE
10_AE1712_C14_N14_19_200m_v_NODE_586_length_17977_cov_117.011229	8_AE1712_C11_N8_14_200m_v_1	1.97783587670666e-05	2	17977	3.79837739497586e-05	TRUE
10_AE1712_C14_N14_19_200m_v_NODE_588_length_17948_cov_8.764031	10_AE1712_C14_N14_19_200m_v_1	0.000730505410692618	28	17948	0.000601676959640369	TRUE
10_AE1712_C14_N14_19_200m_v_NODE_588_length_17948_cov_8.764031	6_AE1712_C8_N19_24_200m_v_1	0.00047509383368532	28	17948	0.000574004563336279	TRUE
10_AE1712_C14_N14_19_200m_v_NODE_594_length_17800_cov_15.585341	10_AE1712_C14_N14_19_200m_v_1	3.1210986267166e-05	13	17800	0.000398365679264556	TRUE
10_AE1712_C14_N14_19_200m_v_NODE_594_length_17800_cov_15.585341	6_AE1712_C8_N19_24_200m_v_1	0.000360754414125201	13	17800	0.000281672702510292	TRUE
10_AE1712_C14_N14_19_200m_v_NODE_599_length_17686_cov_11.630246	10_AE1712_C14_N14_19_200m_v_1	2.69247131171817e-05	2	17686	4.95257496754e-05	TRUE
10_AE1712_C14_N14_19_200m_v_NODE_599_length_17686_cov_11.630246	6_AE1712_C8_N19_24_200m_v_1	0	2	17686	4.61566510580258e-05	TRUE
10_AE1712_C14_N14_19_200m_v_NODE_601_length_17677_cov_42.659886	10_AE1712_C14_N14_19_200m_v_1	0.000939073372178537	33	17677	0.000659898747440601	TRUE
10_AE1712_C14_N14_19_200m_v_NODE_601_length_17677_cov_42.659886	12_AE1712_C16_N8_14_200m_v_1	0.000817087220323064	33	17677	0.000659898747440601	TRUE
10_AE1712_C14_N14_19_200m_v_NODE_601_length_17677_cov_42.659886	4_AE1712_C6_N8_17_200m_v_1	0.000687244028874396	33	17677	0.000719990537267224	TRUE
10_AE1712_C14_N14_19_200m_v_NODE_601_length_17677_cov_42.659886	6_AE1712_C8_N19_24_200m_v_1	0.000895073950456651	33	17677	0.00063736867233492	TRUE
10_AE1712_C14_N14_19_200m_v_NODE_601_length_17677_cov_42.659886	8_AE1712_C11_N8_14_200m_v_1	0.000908714587506238	33	17677	0.000659898747440601	TRUE
10_AE1712_C14_N14_19_200m_v_NODE_602_length_17677_cov_8.560511	10_AE1712_C14_N14_19_200m_v_1	0.000161810118250691	6	17677	0.000130907370412223	TRUE
10_AE1712_C14_N14_19_200m_v_NODE_602_length_17677_cov_8.560511	6_AE1712_C8_N19_24_200m_v_1	0.000126655478242286	6	17677	0.000138540453235093	TRUE
10_AE1712_C14_N14_19_200m_v_NODE_603_length_17668_cov_26.584276	10_AE1712_C14_N14_19_200m_v_1	0.00117601187331774	40	17668	0.000800284723520524	TRUE
10_AE1712_C14_N14_19_200m_v_NODE_603_length_17668_cov_26.584276	12_AE1712_C16_N8_14_200m_v_1	0.000934026542471188	40	17668	0.000800284723520524	TRUE
10_AE1712_C14_N14_19_200m_v_NODE_603_length_17668_cov_26.584276	4_AE1712_C6_N8_17_200m_v_1	0.000814134422918666	40	17668	0.000991524121303061	TRUE
10_AE1712_C14_N14_19_200m_v_NODE_603_length_17668_cov_26.584276	6_AE1712_C8_N19_24_200m_v_1	0.00100206028720858	40	17668	0.000800284723520524	TRUE
10_AE1712_C14_N14_19_200m_v_NODE_603_length_17668_cov_26.584276	8_AE1712_C11_N8_14_200m_v_1	0.00102054292398417	40	17668	0.000924073500806254	TRUE
10_AE1712_C14_N14_19_200m_v_NODE_606_length_17606_cov_12.869473	10_AE1712_C14_N14_19_200m_v_1	0.000214573314652833	9	17606	0.00017452881797834	TRUE
10_AE1712_C14_N14_19_200m_v_NODE_606_length_17606_cov_12.869473	6_AE1712_C8_N19_24_200m_v_1	0.000215204412637106	9	17606	0.000188085443933147	TRUE
10_AE1712_C14_N14_19_200m_v_NODE_607_length_17527_cov_11.643266	10_AE1712_C14_N14_19_200m_v_1	0.000289711746321548	10	17527	0.000201680699708459	TRUE
10_AE1712_C14_N14_19_200m_v_NODE_607_length_17527_cov_11.643266	12_AE1712_C16_N8_14_200m_v_1	0.000248822451709426	10	17527	0.00022004617511809	TRUE
10_AE1712_C14_N14_19_200m_v_NODE_608_length_17498_cov_11.902015	10_AE1712_C14_N14_19_200m_v_1	3.04796738674896e-05	1	17498	1.95117814691625e-05	TRUE
10_AE1712_C14_N14_19_200m_v_NODE_613_length_17264_cov_29.513469	10_AE1712_C14_N14_19_200m_v_1	0.000404180825867573	18	17264	0.000355972470959992	TRUE
10_AE1712_C14_N14_19_200m_v_NODE_613_length_17264_cov_29.513469	12_AE1712_C16_N8_14_200m_v_1	0.000411192301362028	17	17264	0.000362331444515752	TRUE
10_AE1712_C14_N14_19_200m_v_NODE_613_length_17264_cov_29.513469	6_AE1712_C8_N19_24_200m_v_1	0.000426706827309237	18	17264	0.000368555590988315	TRUE
10_AE1712_C14_N14_19_200m_v_NODE_613_length_17264_cov_29.513469	8_AE1712_C11_N8_14_200m_v_1	0.000351517926678675	17	17264	0.000379799213879459	TRUE
10_AE1712_C14_N14_19_200m_v_NODE_617_length_17238_cov_88.054193	10_AE1712_C14_N14_19_200m_v_1	0.000177256964587281	6	17238	0.000123037160591373	TRUE
10_AE1712_C14_N14_19_200m_v_NODE_617_length_17238_cov_88.054193	12_AE1712_C16_N8_14_200m_v_1	0.000167588402882521	6	17238	0.000118836460893632	TRUE
10_AE1712_C14_N14_19_200m_v_NODE_617_length_17238_cov_88.054193	4_AE1712_C6_N8_17_200m_v_1	0.00021533268139603	6	17238	0.00013424118730577	TRUE
10_AE1712_C14_N14_19_200m_v_NODE_617_length_17238_cov_88.054193	6_AE1712_C8_N19_24_200m_v_1	0.000189503809413312	6	17238	0.000118836460893632	TRUE
10_AE1712_C14_N14_19_200m_v_NODE_617_length_17238_cov_88.054193	8_AE1712_C11_N8_14_200m_v_1	0.000176612393806964	6	17238	0.000128067151095912	TRUE
10_AE1712_C14_N14_19_200m_v_NODE_618_length_17219_cov_32.164975	10_AE1712_C14_N14_19_200m_v_1	0.00073820263146008	25	17219	0.000513220515678923	TRUE
10_AE1712_C14_N14_19_200m_v_NODE_618_length_17219_cov_32.164975	12_AE1712_C16_N8_14_200m_v_1	0.000662335902477607	25	17219	0.000513220515678923	TRUE
10_AE1712_C14_N14_19_200m_v_NODE_618_length_17219_cov_32.164975	6_AE1712_C8_N19_24_200m_v_1	0.000752398835911235	25	17219	0.000495698286990251	TRUE
10_AE1712_C14_N14_19_200m_v_NODE_622_length_17122_cov_9.390496	10_AE1712_C14_N14_19_200m_v_1	5.84043920102792e-05	2	17122	3.98805223861004e-05	TRUE
10_AE1712_C14_N14_19_200m_v_NODE_633_length_16821_cov_8.804945	10_AE1712_C14_N14_19_200m_v_1	3.30274986954138e-05	1	16821	2.02970781848526e-05	TRUE
10_AE1712_C14_N14_19_200m_v_NODE_634_length_16809_cov_9.388358	10_AE1712_C14_N14_19_200m_v_1	0.000226352662547558	9	16809	0.000197003529412041	TRUE
10_AE1712_C14_N14_19_200m_v_NODE_634_length_16809_cov_9.388358	6_AE1712_C8_N19_24_200m_v_1	0.000183102967325705	9	16809	0.000197003529412041	TRUE
10_AE1712_C14_N14_19_200m_v_NODE_644_length_16658_cov_14.674145	10_AE1712_C14_N14_19_200m_v_1	0.000133402702738758	4	16658	8.19827475441003e-05	TRUE
10_AE1712_C14_N14_19_200m_v_NODE_649_length_16596_cov_21.875174	10_AE1712_C14_N14_19_200m_v_1	0.000373583996143649	13	16596	0.000267439321397703	TRUE
10_AE1712_C14_N14_19_200m_v_NODE_649_length_16596_cov_21.875174	12_AE1712_C16_N8_14_200m_v_1	0.000364880426341019	13	16596	0.000276892920639142	TRUE
10_AE1712_C14_N14_19_200m_v_NODE_649_length_16596_cov_21.875174	6_AE1712_C8_N19_24_200m_v_1	0.000356176856538389	13	16596	0.000267439321397703	TRUE
10_AE1712_C14_N14_19_200m_v_NODE_649_length_16596_cov_21.875174	8_AE1712_C11_N8_14_200m_v_1	0.00035254239881861	13	16596	0.000276892920639142	TRUE
10_AE1712_C14_N14_19_200m_v_NODE_651_length_16430_cov_17.937626	10_AE1712_C14_N14_19_200m_v_1	0.000227226617975249	7	16430	0.000145460746502242	TRUE
10_AE1712_C14_N14_19_200m_v_NODE_651_length_16430_cov_17.937626	6_AE1712_C8_N19_24_200m_v_1	0.000210126655653132	7	16430	0.000156759493346919	TRUE
10_AE1712_C14_N14_19_200m_v_NODE_660_length_16159_cov_27.296045	10_AE1712_C14_N14_19_200m_v_1	0.000400779161841109	13	16159	0.000284381144311356	TRUE
10_AE1712_C14_N14_19_200m_v_NODE_660_length_16159_cov_27.296045	12_AE1712_C16_N8_14_200m_v_1	0.000307362254264909	13	16159	0.000296007180288459	TRUE
10_AE1712_C14_N14_19_200m_v_NODE_660_length_16159_cov_27.296045	6_AE1712_C8_N19_24_200m_v_1	0.000351369377918051	13	16159	0.000284381144311356	TRUE
10_AE1712_C14_N14_19_200m_v_NODE_664_length_16099_cov_23.323867	10_AE1712_C14_N14_19_200m_v_1	0.00049830562284752	16	16099	0.00033931762434676	TRUE
10_AE1712_C14_N14_19_200m_v_NODE_664_length_16099_cov_23.323867	12_AE1712_C16_N8_14_200m_v_1	0.000406956165077788	16	16099	0.000383303242317636	TRUE
10_AE1712_C14_N14_19_200m_v_NODE_664_length_16099_cov_23.323867	4_AE1712_C6_N8_17_200m_v_1	0.000384180423313289	16	16099	0.000365674315272804	TRUE
10_AE1712_C14_N14_19_200m_v_NODE_664_length_16099_cov_23.323867	6_AE1712_C8_N19_24_200m_v_1	0.00044028170930463	16	16099	0.000351312019259845	TRUE
10_AE1712_C14_N14_19_200m_v_NODE_664_length_16099_cov_23.323867	8_AE1712_C11_N8_14_200m_v_1	0.000421942800351397	16	16099	0.000365674315272804	TRUE
10_AE1712_C14_N14_19_200m_v_NODE_666_length_16079_cov_11.301775	10_AE1712_C14_N14_19_200m_v_1	5.52825977292673e-05	2	16079	4.24674609300834e-05	TRUE
10_AE1712_C14_N14_19_200m_v_NODE_666_length_16079_cov_11.301775	12_AE1712_C16_N8_14_200m_v_1	2.21130390917069e-05	2	16079	5.07697326085108e-05	TRUE
10_AE1712_C14_N14_19_200m_v_NODE_666_length_16079_cov_11.301775	6_AE1712_C8_N19_24_200m_v_1	3.45516235807921e-05	2	16079	4.57661452949256e-05	TRUE
10_AE1712_C14_N14_19_200m_v_NODE_668_length_16021_cov_14.188284	10_AE1712_C14_N14_19_200m_v_1	0.000782306555978611	25	16021	0.000532765046107305	TRUE
10_AE1712_C14_N14_19_200m_v_NODE_668_length_16021_cov_14.188284	6_AE1712_C8_N19_24_200m_v_1	0.000432220409125721	25	16021	0.000574147876378744	TRUE
10_AE1712_C14_N14_19_200m_v_NODE_671_length_15964_cov_10.540505	10_AE1712_C14_N14_19_200m_v_1	3.34085024638771e-05	1	15964	2.13866920663622e-05	TRUE
10_AE1712_C14_N14_19_200m_v_NODE_674_length_15901_cov_31.539434	10_AE1712_C14_N14_19_200m_v_1	0.00087695393022102	33	15901	0.000733603556915131	TRUE
10_AE1712_C14_N14_19_200m_v_NODE_674_length_15901_cov_31.539434	12_AE1712_C16_N8_14_200m_v_1	0.000950179379209	33	15901	0.000733603556915131	TRUE
10_AE1712_C14_N14_19_200m_v_NODE_674_length_15901_cov_31.539434	4_AE1712_C6_N8_17_200m_v_1	0.000831084797502004	33	15901	0.0007635946499121	TRUE
10_AE1712_C14_N14_19_200m_v_NODE_674_length_15901_cov_31.539434	6_AE1712_C8_N19_24_200m_v_1	0.000901410812737145	33	15901	0.000733603556915131	TRUE
10_AE1712_C14_N14_19_200m_v_NODE_674_length_15901_cov_31.539434	8_AE1712_C11_N8_14_200m_v_1	0.000809872195319652	33	15901	0.0007635946499121	TRUE
10_AE1712_C14_N14_19_200m_v_NODE_677_length_15872_cov_16.398417	10_AE1712_C14_N14_19_200m_v_1	0.000215613799283154	8	15872	0.000178168227005552	TRUE
10_AE1712_C14_N14_19_200m_v_NODE_677_length_15872_cov_16.398417	12_AE1712_C16_N8_14_200m_v_1	0.000140008960573477	8	15872	0.000185452079182739	TRUE
10_AE1712_C14_N14_19_200m_v_NODE_677_length_15872_cov_16.398417	6_AE1712_C8_N19_24_200m_v_1	0.000154409882232463	8	15872	0.000194392606416067	TRUE
10_AE1712_C14_N14_19_200m_v_NODE_679_length_15863_cov_22.507665	10_AE1712_C14_N14_19_200m_v_1	0.000177912262637724	6	15863	0.000133701984131255	TRUE
10_AE1712_C14_N14_19_200m_v_NODE_679_length_15863_cov_22.507665	12_AE1712_C16_N8_14_200m_v_1	0.000141489279735513	6	15863	0.000133701984131255	TRUE
10_AE1712_C14_N14_19_200m_v_NODE_679_length_15863_cov_22.507665	6_AE1712_C8_N19_24_200m_v_1	0.000179313146595502	6	15863	0.000139167972678013	TRUE
10_AE1712_C14_N14_19_200m_v_NODE_679_length_15863_cov_22.507665	8_AE1712_C11_N8_14_200m_v_1	9.94627610021924e-05	6	15863	0.000133701984131255	TRUE
10_AE1712_C14_N14_19_200m_v_NODE_683_length_15829_cov_19.560310	10_AE1712_C14_N14_19_200m_v_1	3.50973248818975e-05	1	15829	2.15690916765055e-05	TRUE
10_AE1712_C14_N14_19_200m_v_NODE_683_length_15829_cov_19.560310	6_AE1712_C8_N19_24_200m_v_1	0	1	15829	3.03240886979594e-05	TRUE
10_AE1712_C14_N14_19_200m_v_NODE_684_length_15822_cov_20.924802	10_AE1712_C14_N14_19_200m_v_1	0.000468004165387556	16	15822	0.000372076273642831	TRUE
10_AE1712_C14_N14_19_200m_v_NODE_684_length_15822_cov_20.924802	12_AE1712_C16_N8_14_200m_v_1	0.00012433093100687	12	15822	0.000364142116576053	TRUE
10_AE1712_C14_N14_19_200m_v_NODE_684_length_15822_cov_20.924802	6_AE1712_C8_N19_24_200m_v_1	0.000310798907689313	16	15822	0.000412755166533811	TRUE
10_AE1712_C14_N14_19_200m_v_NODE_684_length_15822_cov_20.924802	8_AE1712_C11_N8_14_200m_v_1	0.000409090589862981	15	15822	0.000455091334302509	TRUE
10_AE1712_C14_N14_19_200m_v_NODE_686_length_15776_cov_19.841327	10_AE1712_C14_N14_19_200m_v_1	0.000635282848771693	23	15776	0.000497755736523221	TRUE
10_AE1712_C14_N14_19_200m_v_NODE_686_length_15776_cov_19.841327	12_AE1712_C16_N8_14_200m_v_1	0.000502571718342509	23	15776	0.000638501058616248	TRUE
10_AE1712_C14_N14_19_200m_v_NODE_686_length_15776_cov_19.841327	6_AE1712_C8_N19_24_200m_v_1	0.000539447100679352	23	15776	0.000536419198609708	TRUE
10_AE1712_C14_N14_19_200m_v_NODE_691_length_15637_cov_9.350707	10_AE1712_C14_N14_19_200m_v_1	3.41071390505425e-05	1	15637	2.18339292797471e-05	TRUE
10_AE1712_C14_N14_19_200m_v_NODE_694_length_15608_cov_8.775546	10_AE1712_C14_N14_19_200m_v_1	3.41705108491372e-05	1	15608	2.18744971903771e-05	TRUE
10_AE1712_C14_N14_19_200m_v_NODE_696_length_15597_cov_12.340206	10_AE1712_C14_N14_19_200m_v_1	0.000527842285872676	17	15597	0.00038528293649056	TRUE
10_AE1712_C14_N14_19_200m_v_NODE_696_length_15597_cov_12.340206	12_AE1712_C16_N8_14_200m_v_1	0.000399658757035176	17	15597	0.000420367623850811	TRUE
10_AE1712_C14_N14_19_200m_v_NODE_696_length_15597_cov_12.340206	6_AE1712_C8_N19_24_200m_v_1	0.000314468289078791	17	15597	0.000477351764727355	TRUE
10_AE1712_C14_N14_19_200m_v_NODE_698_length_15504_cov_28.638815	10_AE1712_C14_N14_19_200m_v_1	0.000240798073615411	7	15504	0.000154148611005666	TRUE
10_AE1712_C14_N14_19_200m_v_NODE_698_length_15504_cov_28.638815	6_AE1712_C8_N19_24_200m_v_1	0.000158484446410143	7	15504	0.000197735644392217	TRUE
10_AE1712_C14_N14_19_200m_v_NODE_699_length_15471_cov_11.900351	10_AE1712_C14_N14_19_200m_v_1	0.000235566184761453	9	15471	0.000205634533088432	TRUE
10_AE1712_C14_N14_19_200m_v_NODE_699_length_15471_cov_11.900351	6_AE1712_C8_N19_24_200m_v_1	0.000237002563936828	9	15471	0.000205634533088432	TRUE
10_AE1712_C14_N14_19_200m_v_NODE_700_length_15463_cov_10.389445	10_AE1712_C14_N14_19_200m_v_1	0.000384430216933612	12	15463	0.000274321227998977	TRUE
10_AE1712_C14_N14_19_200m_v_NODE_700_length_15463_cov_10.389445	6_AE1712_C8_N19_24_200m_v_1	0.000242463063390438	12	15463	0.000299301505112444	TRUE
10_AE1712_C14_N14_19_200m_v_NODE_716_length_15233_cov_13.622658	10_AE1712_C14_N14_19_200m_v_1	0.000136139271568931	5	15233	0.00012076968591169	TRUE
10_AE1712_C14_N14_19_200m_v_NODE_716_length_15233_cov_13.622658	12_AE1712_C16_N8_14_200m_v_1	0.000114569559196356	5	15233	0.000116026312078716	TRUE
10_AE1712_C14_N14_19_200m_v_NODE_716_length_15233_cov_13.622658	6_AE1712_C8_N19_24_200m_v_1	0.000158177890732214	5	15233	0.000116026312078716	TRUE
10_AE1712_C14_N14_19_200m_v_NODE_720_length_15206_cov_11.157380	10_AE1712_C14_N14_19_200m_v_1	3.50738743478452e-05	1	15206	2.24527918024073e-05	TRUE
10_AE1712_C14_N14_19_200m_v_NODE_725_length_15091_cov_28.881444	10_AE1712_C14_N14_19_200m_v_1	0.000250333163990311	8	15091	0.000180991134926727	TRUE
10_AE1712_C14_N14_19_200m_v_NODE_725_length_15091_cov_28.881444	12_AE1712_C16_N8_14_200m_v_1	0.00026211354817809	8	15091	0.000180991134926727	TRUE
10_AE1712_C14_N14_19_200m_v_NODE_725_length_15091_cov_28.881444	6_AE1712_C8_N19_24_200m_v_1	0.000222880661552718	8	15091	0.000187388913858069	TRUE
10_AE1712_C14_N14_19_200m_v_NODE_737_length_14870_cov_10.740688	10_AE1712_C14_N14_19_200m_v_1	0.00047074646940148	14	14870	0.000332804349247224	TRUE
10_AE1712_C14_N14_19_200m_v_NODE_737_length_14870_cov_10.740688	6_AE1712_C8_N19_24_200m_v_1	0.00038572389278509	14	14870	0.000332804349247224	TRUE
10_AE1712_C14_N14_19_200m_v_NODE_738_length_14841_cov_16.880588	10_AE1712_C14_N14_19_200m_v_1	0.00177703765736917	51	14841	0.00121472770576981	TRUE
10_AE1712_C14_N14_19_200m_v_NODE_738_length_14841_cov_16.880588	12_AE1712_C16_N8_14_200m_v_1	0.00117163044189525	51	14841	0.00150500413876138	TRUE
10_AE1712_C14_N14_19_200m_v_NODE_738_length_14841_cov_16.880588	6_AE1712_C8_N19_24_200m_v_1	0.00145344888623643	51	14841	0.00132534340594322	TRUE
10_AE1712_C14_N14_19_200m_v_NODE_739_length_14837_cov_21.312534	10_AE1712_C14_N14_19_200m_v_1	0.00036539924320473	12	14837	0.000297583278370469	TRUE
10_AE1712_C14_N14_19_200m_v_NODE_739_length_14837_cov_21.312534	12_AE1712_C16_N8_14_200m_v_1	0.000251997633543768	12	14837	0.000330117893352664	TRUE
10_AE1712_C14_N14_19_200m_v_NODE_739_length_14837_cov_21.312534	6_AE1712_C8_N19_24_200m_v_1	0.000349619302237756	12	14837	0.000285895339256466	TRUE
10_AE1712_C14_N14_19_200m_v_NODE_748_length_14739_cov_69.294162	10_AE1712_C14_N14_19_200m_v_1	0.000865051903114187	24	14739	0.000575592529825386	TRUE
10_AE1712_C14_N14_19_200m_v_NODE_748_length_14739_cov_69.294162	11_AE1712_C16_N1_7_80m_v_1	0.000378023867706192	17	14739	0.000505379817706527	TRUE
10_AE1712_C14_N14_19_200m_v_NODE_748_length_14739_cov_69.294162	12_AE1712_C16_N8_14_200m_v_1	0.000880505989400758	24	14739	0.000555940813592356	TRUE
10_AE1712_C14_N14_19_200m_v_NODE_748_length_14739_cov_69.294162	1_AE1712_C3_N1_7_80m_v_1	0.000761477481520907	23	14739	0.000574199299583848	TRUE
10_AE1712_C14_N14_19_200m_v_NODE_748_length_14739_cov_69.294162	3_AE1712_C6_N1_7_80m_v_1	0.000984430681153661	24	14739	0.000664625711876446	TRUE
10_AE1712_C14_N14_19_200m_v_NODE_748_length_14739_cov_69.294162	4_AE1712_C6_N8_17_200m_v_1	0.000794727733461705	24	14739	0.000575592529825386	TRUE
10_AE1712_C14_N14_19_200m_v_NODE_748_length_14739_cov_69.294162	5_AE1712_C8_N7_12_80m_v_1	0.000524792769856885	24	14739	0.000599123834884681	TRUE
10_AE1712_C14_N14_19_200m_v_NODE_748_length_14739_cov_69.294162	6_AE1712_C8_N19_24_200m_v_1	0.000869951979253832	24	14739	0.000575592529825386	TRUE
10_AE1712_C14_N14_19_200m_v_NODE_748_length_14739_cov_69.294162	8_AE1712_C11_N8_14_200m_v_1	0.000786596837889327	24	14739	0.000575592529825386	TRUE
10_AE1712_C14_N14_19_200m_v_NODE_751_length_14729_cov_9.489694	10_AE1712_C14_N14_19_200m_v_1	0.000343992577002286	13	14729	0.000324745741481513	TRUE
10_AE1712_C14_N14_19_200m_v_NODE_751_length_14729_cov_9.489694	6_AE1712_C8_N19_24_200m_v_1	0.000142737521378298	13	14729	0.000360250013509376	TRUE
10_AE1712_C14_N14_19_200m_v_NODE_753_length_14718_cov_10.029779	10_AE1712_C14_N14_19_200m_v_1	3.6236807537256e-05	1	14718	2.31972518105317e-05	TRUE
10_AE1712_C14_N14_19_200m_v_NODE_754_length_14715_cov_18.797787	10_AE1712_C14_N14_19_200m_v_1	0.000804060212826778	23	14715	0.000552509176671244	TRUE
10_AE1712_C14_N14_19_200m_v_NODE_754_length_14715_cov_18.797787	12_AE1712_C16_N8_14_200m_v_1	0.00072375127420999	23	14715	0.000552509176671244	TRUE
10_AE1712_C14_N14_19_200m_v_NODE_754_length_14715_cov_18.797787	6_AE1712_C8_N19_24_200m_v_1	0.000664090564865337	22	14715	0.000576651385404953	TRUE
10_AE1712_C14_N14_19_200m_v_NODE_755_length_14697_cov_9.125445	10_AE1712_C14_N14_19_200m_v_1	0.000443995157201934	17	14697	0.000425592143068342	TRUE
10_AE1712_C14_N14_19_200m_v_NODE_755_length_14697_cov_9.125445	12_AE1712_C16_N8_14_200m_v_1	0.000450043254697266	17	14697	0.000425592143068342	TRUE
10_AE1712_C14_N14_19_200m_v_NODE_755_length_14697_cov_9.125445	6_AE1712_C8_N19_24_200m_v_1	0.000433548487440703	16	14697	0.000400584567336477	TRUE
10_AE1712_C14_N14_19_200m_v_NODE_764_length_14589_cov_21.599986	10_AE1712_C14_N14_19_200m_v_1	0.00188231620475092	55	14589	0.00133262848247624	TRUE
10_AE1712_C14_N14_19_200m_v_NODE_764_length_14589_cov_21.599986	12_AE1712_C16_N8_14_200m_v_1	0.00177922701056569	55	14589	0.00145398047927351	TRUE
10_AE1712_C14_N14_19_200m_v_NODE_764_length_14589_cov_21.599986	4_AE1712_C6_N8_17_200m_v_1	0.00149035301900671	54	14589	0.00151088677862151	TRUE
10_AE1712_C14_N14_19_200m_v_NODE_764_length_14589_cov_21.599986	6_AE1712_C8_N19_24_200m_v_1	0.00158436395327203	55	14589	0.00133262848247624	TRUE
10_AE1712_C14_N14_19_200m_v_NODE_764_length_14589_cov_21.599986	8_AE1712_C11_N8_14_200m_v_1	0.00144345151542848	54	14589	0.00142764232800876	TRUE
10_AE1712_C14_N14_19_200m_v_NODE_765_length_14584_cov_12.785483	10_AE1712_C14_N14_19_200m_v_1	0.000896938588929812	24	14584	0.000605491374270797	TRUE
10_AE1712_C14_N14_19_200m_v_NODE_765_length_14584_cov_12.785483	12_AE1712_C16_N8_14_200m_v_1	0.000610203397504549	24	14584	0.000605491374270797	TRUE
10_AE1712_C14_N14_19_200m_v_NODE_765_length_14584_cov_12.785483	6_AE1712_C8_N19_24_200m_v_1	0.000629510987462026	23	14584	0.000557510288330066	TRUE
10_AE1712_C14_N14_19_200m_v_NODE_769_length_14522_cov_74.791970	10_AE1712_C14_N14_19_200m_v_1	0.00213316194585992	59	14522	0.00143614240327516	TRUE
10_AE1712_C14_N14_19_200m_v_NODE_769_length_14522_cov_74.791970	12_AE1712_C16_N8_14_200m_v_1	0.00197707692543115	59	14522	0.00143614240327516	TRUE
10_AE1712_C14_N14_19_200m_v_NODE_769_length_14522_cov_74.791970	4_AE1712_C6_N8_17_200m_v_1	0.00172305620590981	59	14522	0.00138711003833473	TRUE
10_AE1712_C14_N14_19_200m_v_NODE_769_length_14522_cov_74.791970	6_AE1712_C8_N19_24_200m_v_1	0.00202653167120871	59	14522	0.00143614240327516	TRUE
10_AE1712_C14_N14_19_200m_v_NODE_769_length_14522_cov_74.791970	8_AE1712_C11_N8_14_200m_v_1	0.00172837231782281	59	14522	0.00143614240327516	TRUE
10_AE1712_C14_N14_19_200m_v_NODE_772_length_14488_cov_12.787662	10_AE1712_C14_N14_19_200m_v_1	7.36241487207804e-05	2	14488	4.71310259728611e-05	TRUE
10_AE1712_C14_N14_19_200m_v_NODE_772_length_14488_cov_12.787662	6_AE1712_C8_N19_24_200m_v_1	6.9186979043412e-05	2	14488	5.07919554249799e-05	TRUE
10_AE1712_C14_N14_19_200m_v_NODE_773_length_14462_cov_7.748001	10_AE1712_C14_N14_19_200m_v_1	7.37565113170147e-05	2	14462	4.72157588365932e-05	TRUE
10_AE1712_C14_N14_19_200m_v_NODE_774_length_14453_cov_9.077421	10_AE1712_C14_N14_19_200m_v_1	0.00149933171451195	50	14453	0.00127287388465562	TRUE
10_AE1712_C14_N14_19_200m_v_NODE_774_length_14453_cov_9.077421	12_AE1712_C16_N8_14_200m_v_1	0.00126013273456711	50	14453	0.00141203648137453	TRUE
10_AE1712_C14_N14_19_200m_v_NODE_774_length_14453_cov_9.077421	6_AE1712_C8_N19_24_200m_v_1	0.0013728132457808	50	14453	0.00133423832813076	TRUE
10_AE1712_C14_N14_19_200m_v_NODE_780_length_14307_cov_36.446030	10_AE1712_C14_N14_19_200m_v_1	0.000593338148381134	20	14307	0.000477272876420501	TRUE
10_AE1712_C14_N14_19_200m_v_NODE_780_length_14307_cov_36.446030	12_AE1712_C16_N8_14_200m_v_1	0.000582465459798234	20	14307	0.000494143793078934	TRUE
10_AE1712_C14_N14_19_200m_v_NODE_780_length_14307_cov_36.446030	4_AE1712_C6_N8_17_200m_v_1	0.000528878637496796	20	14307	0.000514345320610267	TRUE
10_AE1712_C14_N14_19_200m_v_NODE_780_length_14307_cov_36.446030	6_AE1712_C8_N19_24_200m_v_1	0.000518560677923228	20	14307	0.000494143793078934	TRUE
10_AE1712_C14_N14_19_200m_v_NODE_780_length_14307_cov_36.446030	8_AE1712_C11_N8_14_200m_v_1	0.000483270302901175	17	14307	0.000520501641111057	TRUE
10_AE1712_C14_N14_19_200m_v_NODE_784_length_14276_cov_13.834918	10_AE1712_C14_N14_19_200m_v_1	0.000199246598798294	6	14276	0.000143492778991625	TRUE
10_AE1712_C14_N14_19_200m_v_NODE_784_length_14276_cov_13.834918	6_AE1712_C8_N19_24_200m_v_1	8.07215573256481e-05	6	14276	0.000171545222179654	TRUE
10_AE1712_C14_N14_19_200m_v_NODE_791_length_14167_cov_11.606529	10_AE1712_C14_N14_19_200m_v_1	3.29404014023199e-05	1	14167	2.4099467222941e-05	TRUE
10_AE1712_C14_N14_19_200m_v_NODE_791_length_14167_cov_11.606529	6_AE1712_C8_N19_24_200m_v_1	3.36126544921632e-05	1	14167	2.88108467075685e-05	TRUE
10_AE1712_C14_N14_19_200m_v_NODE_796_length_14075_cov_17.544006	10_AE1712_C14_N14_19_200m_v_1	0.00234557705960903	69	14075	0.00173289645500192	TRUE
10_AE1712_C14_N14_19_200m_v_NODE_796_length_14075_cov_17.544006	12_AE1712_C16_N8_14_200m_v_1	0.00200889220288069	67	14075	0.00194322026401693	TRUE
10_AE1712_C14_N14_19_200m_v_NODE_796_length_14075_cov_17.544006	4_AE1712_C6_N8_17_200m_v_1	0.00181562985669849	68	14075	0.00197208341912863	TRUE
10_AE1712_C14_N14_19_200m_v_NODE_796_length_14075_cov_17.544006	6_AE1712_C8_N19_24_200m_v_1	0.00183128929487722	69	14075	0.00173289645500192	TRUE
10_AE1712_C14_N14_19_200m_v_NODE_796_length_14075_cov_17.544006	8_AE1712_C11_N8_14_200m_v_1	0.00202684640970721	67	14075	0.00183615578666062	TRUE
10_AE1712_C14_N14_19_200m_v_NODE_799_length_14012_cov_9.961320	10_AE1712_C14_N14_19_200m_v_1	0.000582380635192511	18	14012	0.000454092472368133	TRUE
10_AE1712_C14_N14_19_200m_v_NODE_799_length_14012_cov_9.961320	12_AE1712_C16_N8_14_200m_v_1	0.000550713282657331	18	14012	0.000454092472368133	TRUE
10_AE1712_C14_N14_19_200m_v_NODE_799_length_14012_cov_9.961320	6_AE1712_C8_N19_24_200m_v_1	0.000514185120237076	18	14012	0.000495443103078117	TRUE
10_AE1712_C14_N14_19_200m_v_NODE_803_length_13973_cov_12.675950	10_AE1712_C14_N14_19_200m_v_1	0.000620026935063076	18	13973	0.000455359888558096	TRUE
10_AE1712_C14_N14_19_200m_v_NODE_803_length_13973_cov_12.675950	6_AE1712_C8_N19_24_200m_v_1	0.000545382875591134	18	13973	0.000496825932894194	TRUE
10_AE1712_C14_N14_19_200m_v_NODE_807_length_13899_cov_8.421791	10_AE1712_C14_N14_19_200m_v_1	5.75580977048709e-05	2	13899	5.54967884206744e-05	TRUE
10_AE1712_C14_N14_19_200m_v_NODE_807_length_13899_cov_8.421791	6_AE1712_C8_N19_24_200m_v_1	0	2	13899	5.29443737101309e-05	TRUE
10_AE1712_C14_N14_19_200m_v_NODE_808_length_13889_cov_30.846800	10_AE1712_C14_N14_19_200m_v_1	0.000595195238438093	18	13889	0.000458113883132139	TRUE
10_AE1712_C14_N14_19_200m_v_NODE_808_length_13889_cov_30.846800	12_AE1712_C16_N8_14_200m_v_1	0.00055953838083581	18	13889	0.000476842440188205	TRUE
10_AE1712_C14_N14_19_200m_v_NODE_808_length_13889_cov_30.846800	4_AE1712_C6_N8_17_200m_v_1	0.000480396156830745	18	13889	0.000528975360033854	TRUE
10_AE1712_C14_N14_19_200m_v_NODE_808_length_13889_cov_30.846800	6_AE1712_C8_N19_24_200m_v_1	0.000539195686434509	18	13889	0.000458113883132139	TRUE
10_AE1712_C14_N14_19_200m_v_NODE_808_length_13889_cov_30.846800	8_AE1712_C11_N8_14_200m_v_1	0.00046468199682974	18	13889	0.000528975360033854	TRUE
10_AE1712_C14_N14_19_200m_v_NODE_810_length_13853_cov_10.249710	10_AE1712_C14_N14_19_200m_v_1	7.69989653264034e-05	2	13853	4.92914389875703e-05	TRUE
10_AE1712_C14_N14_19_200m_v_NODE_811_length_13846_cov_26.443460	10_AE1712_C14_N14_19_200m_v_1	0.0016161907971817	48	13846	0.00122543092547976	TRUE
10_AE1712_C14_N14_19_200m_v_NODE_811_length_13846_cov_26.443460	12_AE1712_C16_N8_14_200m_v_1	0.00116963891611779	47	13846	0.00148674190002452	TRUE
10_AE1712_C14_N14_19_200m_v_NODE_811_length_13846_cov_26.443460	6_AE1712_C8_N19_24_200m_v_1	0.0016125692241538	48	13846	0.00122543092547976	TRUE
10_AE1712_C14_N14_19_200m_v_NODE_818_length_13803_cov_11.443975	10_AE1712_C14_N14_19_200m_v_1	0.000709405143223878	20	13803	0.000512186861376534	TRUE
10_AE1712_C14_N14_19_200m_v_NODE_818_length_13803_cov_11.443975	6_AE1712_C8_N19_24_200m_v_1	0.000414193696802392	17	13803	0.000475106799217471	TRUE
10_AE1712_C14_N14_19_200m_v_NODE_836_length_13597_cov_6.440163	10_AE1712_C14_N14_19_200m_v_1	3.92243387021647e-05	1	13597	2.51097412772969e-05	TRUE
10_AE1712_C14_N14_19_200m_v_NODE_844_length_13544_cov_7.043440	10_AE1712_C14_N14_19_200m_v_1	0.00113902718007857	36	13544	0.00102512533377593	TRUE
10_AE1712_C14_N14_19_200m_v_NODE_844_length_13544_cov_7.043440	6_AE1712_C8_N19_24_200m_v_1	0.000815449235413795	36	13544	0.000977977650882159	TRUE
10_AE1712_C14_N14_19_200m_v_NODE_848_length_13455_cov_12.600613	10_AE1712_C14_N14_19_200m_v_1	0.0017466805872603	50	13455	0.00131358514447795	TRUE
10_AE1712_C14_N14_19_200m_v_NODE_848_length_13455_cov_12.600613	12_AE1712_C16_N8_14_200m_v_1	0.00160799479640059	50	13455	0.00131358514447795	TRUE
10_AE1712_C14_N14_19_200m_v_NODE_848_length_13455_cov_12.600613	6_AE1712_C8_N19_24_200m_v_1	0.00151559658806036	50	13455	0.00136728697546843	TRUE
10_AE1712_C14_N14_19_200m_v_NODE_848_length_13455_cov_12.600613	8_AE1712_C11_N8_14_200m_v_1	0.00132165375215769	49	13455	0.00148654675189535	TRUE
10_AE1712_C14_N14_19_200m_v_NODE_852_length_13388_cov_29.284952	10_AE1712_C14_N14_19_200m_v_1	6.80543106596289e-05	3	13388	7.65051879625199e-05	TRUE
10_AE1712_C14_N14_19_200m_v_NODE_852_length_13388_cov_29.284952	12_AE1712_C16_N8_14_200m_v_1	1.49387511204063e-05	3	13388	7.65051879625199e-05	TRUE
10_AE1712_C14_N14_19_200m_v_NODE_852_length_13388_cov_29.284952	6_AE1712_C8_N19_24_200m_v_1	4.4816253361219e-05	3	13388	7.65051879625199e-05	TRUE
10_AE1712_C14_N14_19_200m_v_NODE_860_length_13266_cov_13.992721	10_AE1712_C14_N14_19_200m_v_1	0.00209648008155471	56	13266	0.00149217568922244	TRUE
10_AE1712_C14_N14_19_200m_v_NODE_860_length_13266_cov_13.992721	12_AE1712_C16_N8_14_200m_v_1	0.00183450233201477	56	13266	0.00149217568922244	TRUE
10_AE1712_C14_N14_19_200m_v_NODE_860_length_13266_cov_13.992721	4_AE1712_C6_N8_17_200m_v_1	0.00157043067490829	56	13266	0.00162805639554128	TRUE
10_AE1712_C14_N14_19_200m_v_NODE_860_length_13266_cov_13.992721	6_AE1712_C8_N19_24_200m_v_1	0.0016843392465283	56	13266	0.00149217568922244	TRUE
10_AE1712_C14_N14_19_200m_v_NODE_860_length_13266_cov_13.992721	8_AE1712_C11_N8_14_200m_v_1	0.00184348709902758	56	13266	0.00155317863753347	TRUE
10_AE1712_C14_N14_19_200m_v_NODE_862_length_13258_cov_27.805250	10_AE1712_C14_N14_19_200m_v_1	0.00038718760999648	11	13258	0.000283269623896626	TRUE
10_AE1712_C14_N14_19_200m_v_NODE_862_length_13258_cov_27.805250	12_AE1712_C16_N8_14_200m_v_1	0.000398920567875161	11	13258	0.000293282801792817	TRUE
10_AE1712_C14_N14_19_200m_v_NODE_862_length_13258_cov_27.805250	6_AE1712_C8_N19_24_200m_v_1	0.000325170546923451	11	13258	0.000283269623896626	TRUE
10_AE1712_C14_N14_19_200m_v_NODE_862_length_13258_cov_27.805250	8_AE1712_C11_N8_14_200m_v_1	0.0002713545819595	11	13258	0.000338648055390507	TRUE
10_AE1712_C14_N14_19_200m_v_NODE_865_length_13213_cov_12.220615	10_AE1712_C14_N14_19_200m_v_1	0.000541354901027926	21	13213	0.000584822542163915	TRUE
10_AE1712_C14_N14_19_200m_v_NODE_865_length_13213_cov_12.220615	12_AE1712_C16_N8_14_200m_v_1	0.000651594929957149	22	13213	0.000642159122443691	TRUE
10_AE1712_C14_N14_19_200m_v_NODE_865_length_13213_cov_12.220615	6_AE1712_C8_N19_24_200m_v_1	0.000656460268206276	22	13213	0.000612624865826701	TRUE
10_AE1712_C14_N14_19_200m_v_NODE_868_length_13167_cov_10.380443	10_AE1712_C14_N14_19_200m_v_1	0.000216028286203725	6	13167	0.000155578561014995	TRUE
10_AE1712_C14_N14_19_200m_v_NODE_879_length_12938_cov_8.322059	10_AE1712_C14_N14_19_200m_v_1	0	1	12938	3.71000154583398e-05	TRUE
10_AE1712_C14_N14_19_200m_v_NODE_879_length_12938_cov_8.322059	12_AE1712_C16_N8_14_200m_v_1	0	1	12938	4.21591084753861e-05	TRUE
10_AE1712_C14_N14_19_200m_v_NODE_879_length_12938_cov_8.322059	6_AE1712_C8_N19_24_200m_v_1	3.68055708912101e-05	1	12938	3.15476321924658e-05	TRUE
10_AE1712_C14_N14_19_200m_v_NODE_880_length_12929_cov_22.839791	10_AE1712_C14_N14_19_200m_v_1	0.000331726265673207	8	12929	0.000211256649174665	TRUE
10_AE1712_C14_N14_19_200m_v_NODE_880_length_12929_cov_22.839791	6_AE1712_C8_N19_24_200m_v_1	0.000268912342545261	8	12929	0.000211256649174665	TRUE
10_AE1712_C14_N14_19_200m_v_NODE_881_length_12916_cov_16.619207	10_AE1712_C14_N14_19_200m_v_1	0.000962138752476318	29	12916	0.000793673514167811	TRUE
10_AE1712_C14_N14_19_200m_v_NODE_881_length_12916_cov_16.619207	12_AE1712_C16_N8_14_200m_v_1	0.00103343595794235	28	12916	0.000949498546080351	TRUE
10_AE1712_C14_N14_19_200m_v_NODE_881_length_12916_cov_16.619207	6_AE1712_C8_N19_24_200m_v_1	0.000977254740029593	29	12916	0.000766576139073611	TRUE
10_AE1712_C14_N14_19_200m_v_NODE_881_length_12916_cov_16.619207	8_AE1712_C11_N8_14_200m_v_1	0.000503368698211105	26	12916	0.000966467900565322	TRUE
10_AE1712_C14_N14_19_200m_v_NODE_888_length_12814_cov_22.820680	10_AE1712_C14_N14_19_200m_v_1	0.000176889860048905	7	12814	0.000186508511396273	TRUE
10_AE1712_C14_N14_19_200m_v_NODE_888_length_12814_cov_22.820680	12_AE1712_C16_N8_14_200m_v_1	0.000173421431420495	7	12814	0.00023924562436842	TRUE
10_AE1712_C14_N14_19_200m_v_NODE_888_length_12814_cov_22.820680	6_AE1712_C8_N19_24_200m_v_1	0.00023950175347085	7	12814	0.000193101321730381	TRUE
10_AE1712_C14_N14_19_200m_v_NODE_888_length_12814_cov_22.820680	8_AE1712_C11_N8_14_200m_v_1	0.000250470095951601	7	12814	0.000262213204307788	TRUE
10_AE1712_C14_N14_19_200m_v_NODE_898_length_12674_cov_39.002937	10_AE1712_C14_N14_19_200m_v_1	0.000252485403187628	6	12674	0.00016163033871583	TRUE
10_AE1712_C14_N14_19_200m_v_NODE_898_length_12674_cov_39.002937	12_AE1712_C16_N8_14_200m_v_1	0.000201637648379009	6	12674	0.00016163033871583	TRUE
10_AE1712_C14_N14_19_200m_v_NODE_898_length_12674_cov_39.002937	6_AE1712_C8_N19_24_200m_v_1	0.000203391019234478	6	12674	0.00016163033871583	TRUE
10_AE1712_C14_N14_19_200m_v_NODE_907_length_12530_cov_20.824942	10_AE1712_C14_N14_19_200m_v_1	0.000303272146847566	9	12530	0.00024523179324235	TRUE
10_AE1712_C14_N14_19_200m_v_NODE_907_length_12530_cov_20.824942	12_AE1712_C16_N8_14_200m_v_1	0.000202181431231711	9	12530	0.000264280313318994	TRUE
10_AE1712_C14_N14_19_200m_v_NODE_907_length_12530_cov_20.824942	6_AE1712_C8_N19_24_200m_v_1	0.000336969052052851	9	12530	0.000253900387981735	TRUE
10_AE1712_C14_N14_19_200m_v_NODE_910_length_12498_cov_14.241526	10_AE1712_C14_N14_19_200m_v_1	0.000307604772319127	9	12498	0.000245859687096067	TRUE
10_AE1712_C14_N14_19_200m_v_NODE_910_length_12498_cov_14.241526	12_AE1712_C16_N8_14_200m_v_1	0.000366153822706871	9	12498	0.000254550476989209	TRUE
10_AE1712_C14_N14_19_200m_v_NODE_910_length_12498_cov_14.241526	6_AE1712_C8_N19_24_200m_v_1	0.000260122427669235	9	12498	0.000254550476989209	TRUE
10_AE1712_C14_N14_19_200m_v_NODE_913_length_12459_cov_14.280326	10_AE1712_C14_N14_19_200m_v_1	0.00199692219918562	46	12459	0.00135846364511867	TRUE
10_AE1712_C14_N14_19_200m_v_NODE_913_length_12459_cov_14.280326	12_AE1712_C16_N8_14_200m_v_1	0.00138352207940457	46	12459	0.0014239543167153	TRUE
10_AE1712_C14_N14_19_200m_v_NODE_913_length_12459_cov_14.280326	4_AE1712_C6_N8_17_200m_v_1	0.00124794833369014	43	12459	0.00133140832037311	TRUE
10_AE1712_C14_N14_19_200m_v_NODE_913_length_12459_cov_14.280326	6_AE1712_C8_N19_24_200m_v_1	0.00146181061182265	46	12459	0.00130510836097879	TRUE
10_AE1712_C14_N14_19_200m_v_NODE_913_length_12459_cov_14.280326	8_AE1712_C11_N8_14_200m_v_1	0.00164609761286862	46	12459	0.0014239543167153	TRUE
10_AE1712_C14_N14_19_200m_v_NODE_924_length_12350_cov_14.808278	10_AE1712_C14_N14_19_200m_v_1	8.09716599190283e-05	2	12350	5.52902270684058e-05	TRUE
10_AE1712_C14_N14_19_200m_v_NODE_924_length_12350_cov_14.808278	6_AE1712_C8_N19_24_200m_v_1	8.17428185849239e-05	2	12350	6.6099314219615e-05	TRUE
10_AE1712_C14_N14_19_200m_v_NODE_929_length_12293_cov_12.661182	10_AE1712_C14_N14_19_200m_v_1	0.000500736643256777	14	12293	0.000388826171810272	TRUE
10_AE1712_C14_N14_19_200m_v_NODE_929_length_12293_cov_12.661182	12_AE1712_C16_N8_14_200m_v_1	0.000395889259470159	14	12293	0.000402570623387799	TRUE
10_AE1712_C14_N14_19_200m_v_NODE_929_length_12293_cov_12.661182	6_AE1712_C8_N19_24_200m_v_1	0.000517006064878838	14	12293	0.000402570623387799	TRUE
10_AE1712_C14_N14_19_200m_v_NODE_931_length_12279_cov_10.525570	10_AE1712_C14_N14_19_200m_v_1	0.00059179629177186	16	12279	0.000479435687073611	TRUE
10_AE1712_C14_N14_19_200m_v_NODE_931_length_12279_cov_10.525570	6_AE1712_C8_N19_24_200m_v_1	0.000411852989424453	16	12279	0.000502548977772752	TRUE
10_AE1712_C14_N14_19_200m_v_NODE_934_length_12263_cov_50.580256	10_AE1712_C14_N14_19_200m_v_1	0.00213313103307395	51	12263	0.00147009490999998	TRUE
10_AE1712_C14_N14_19_200m_v_NODE_934_length_12263_cov_50.580256	12_AE1712_C16_N8_14_200m_v_1	0.00203625825007216	51	12263	0.00147009490999998	TRUE
10_AE1712_C14_N14_19_200m_v_NODE_934_length_12263_cov_50.580256	4_AE1712_C6_N8_17_200m_v_1	0.00153539683834065	51	12263	0.00169749054314705	TRUE
10_AE1712_C14_N14_19_200m_v_NODE_934_length_12263_cov_50.580256	6_AE1712_C8_N19_24_200m_v_1	0.00215191135031305	51	12263	0.00147009490999998	TRUE
10_AE1712_C14_N14_19_200m_v_NODE_934_length_12263_cov_50.580256	8_AE1712_C11_N8_14_200m_v_1	0.00174508684661176	51	12263	0.00160396489338688	TRUE
10_AE1712_C14_N14_19_200m_v_NODE_939_length_12207_cov_25.967848	10_AE1712_C14_N14_19_200m_v_1	0.000387755659321155	9	12207	0.000251720682340186	TRUE
10_AE1712_C14_N14_19_200m_v_NODE_939_length_12207_cov_25.967848	12_AE1712_C16_N8_14_200m_v_1	0.000312207021472197	9	12207	0.000260618650070545	TRUE
10_AE1712_C14_N14_19_200m_v_NODE_939_length_12207_cov_25.967848	4_AE1712_C6_N8_17_200m_v_1	0.000283990060347888	9	12207	0.000271273230596133	TRUE
10_AE1712_C14_N14_19_200m_v_NODE_939_length_12207_cov_25.967848	6_AE1712_C8_N19_24_200m_v_1	0.000276708263928711	9	12207	0.000251720682340186	TRUE
10_AE1712_C14_N14_19_200m_v_NODE_939_length_12207_cov_25.967848	8_AE1712_C11_N8_14_200m_v_1	0.000373192066482801	9	12207	0.000260618650070545	TRUE
10_AE1712_C14_N14_19_200m_v_NODE_951_length_12035_cov_12.930172	10_AE1712_C14_N14_19_200m_v_1	0.000258505285509856	6	12035	0.000170212124045237	TRUE
10_AE1712_C14_N14_19_200m_v_NODE_951_length_12035_cov_12.930172	6_AE1712_C8_N19_24_200m_v_1	0.000250064296595248	6	12035	0.000271934131510368	TRUE
10_AE1712_C14_N14_19_200m_v_NODE_952_length_12022_cov_23.037003	10_AE1712_C14_N14_19_200m_v_1	0.00128283332409102	33	12022	0.000937179006892729	TRUE
10_AE1712_C14_N14_19_200m_v_NODE_952_length_12022_cov_23.037003	12_AE1712_C16_N8_14_200m_v_1	0.00112752418716981	32	12022	0.000979451094181328	TRUE
10_AE1712_C14_N14_19_200m_v_NODE_952_length_12022_cov_23.037003	6_AE1712_C8_N19_24_200m_v_1	0.00111204854591978	33	12022	0.000970306950466437	TRUE
10_AE1712_C14_N14_19_200m_v_NODE_952_length_12022_cov_23.037003	8_AE1712_C11_N8_14_200m_v_1	0.000798074637508914	31	12022	0.000994669123545239	TRUE
10_AE1712_C14_N14_19_200m_v_NODE_957_length_11995_cov_9.396963	10_AE1712_C14_N14_19_200m_v_1	3.89050993469501e-05	1	11995	2.84632890493877e-05	TRUE
10_AE1712_C14_N14_19_200m_v_NODE_958_length_11989_cov_14.256464	10_AE1712_C14_N14_19_200m_v_1	0.00137599678011722	34	11989	0.00100246191683097	TRUE
10_AE1712_C14_N14_19_200m_v_NODE_958_length_11989_cov_14.256464	12_AE1712_C16_N8_14_200m_v_1	0.00127094016075583	34	11989	0.00109374824075421	TRUE
10_AE1712_C14_N14_19_200m_v_NODE_958_length_11989_cov_14.256464	6_AE1712_C8_N19_24_200m_v_1	0.000995025863655441	34	11989	0.00109374824075421	TRUE
10_AE1712_C14_N14_19_200m_v_NODE_967_length_11889_cov_10.179394	10_AE1712_C14_N14_19_200m_v_1	7.85039392155214e-05	2	11889	5.74341243413921e-05	TRUE
10_AE1712_C14_N14_19_200m_v_NODE_971_length_11875_cov_21.341075	10_AE1712_C14_N14_19_200m_v_1	8.42105263157895e-05	2	11875	5.7501836151142e-05	TRUE
10_AE1712_C14_N14_19_200m_v_NODE_973_length_11841_cov_10.606596	10_AE1712_C14_N14_19_200m_v_1	0.000934873851012691	22	11841	0.000683608846564327	TRUE
10_AE1712_C14_N14_19_200m_v_NODE_973_length_11841_cov_10.606596	12_AE1712_C16_N8_14_200m_v_1	0.000829241417029611	22	11841	0.000813701249586215	TRUE
10_AE1712_C14_N14_19_200m_v_NODE_973_length_11841_cov_10.606596	6_AE1712_C8_N19_24_200m_v_1	0.000869456810677992	22	11841	0.000683608846564327	TRUE
10_AE1712_C14_N14_19_200m_v_NODE_979_length_11790_cov_12.950824	10_AE1712_C14_N14_19_200m_v_1	0.000441051738761662	11	11790	0.0003298001175716	TRUE
10_AE1712_C14_N14_19_200m_v_NODE_979_length_11790_cov_12.950824	12_AE1712_C16_N8_14_200m_v_1	0.000268611982921933	10	11790	0.000299843720738837	TRUE
10_AE1712_C14_N14_19_200m_v_NODE_979_length_11790_cov_12.950824	6_AE1712_C8_N19_24_200m_v_1	0.00031288285741212	11	11790	0.000359832420901123	TRUE
10_AE1712_C14_N14_19_200m_v_NODE_983_length_11770_cov_12.112204	10_AE1712_C14_N14_19_200m_v_1	0.00133861984329274	33	11770	0.000957244351815156	TRUE
10_AE1712_C14_N14_19_200m_v_NODE_983_length_11770_cov_12.112204	12_AE1712_C16_N8_14_200m_v_1	0.00105433507302666	33	11770	0.000991081576763594	TRUE
10_AE1712_C14_N14_19_200m_v_NODE_983_length_11770_cov_12.112204	6_AE1712_C8_N19_24_200m_v_1	0.00124408301978395	33	11770	0.00103159885541651	TRUE
10_AE1712_C14_N14_19_200m_v_NODE_985_length_11756_cov_10.438308	10_AE1712_C14_N14_19_200m_v_1	0.000263627624124392	7	11756	0.000210479783655419	TRUE
10_AE1712_C14_N14_19_200m_v_NODE_985_length_11756_cov_10.438308	6_AE1712_C8_N19_24_200m_v_1	0.000130429851423387	7	11756	0.000243036990229913	TRUE
10_AE1712_C14_N14_19_200m_v_NODE_987_length_11729_cov_10.982063	10_AE1712_C14_N14_19_200m_v_1	0.00165794456015276	43	11729	0.00129592358958971	TRUE
10_AE1712_C14_N14_19_200m_v_NODE_987_length_11729_cov_10.982063	12_AE1712_C16_N8_14_200m_v_1	0.00166085418451349	43	11729	0.00141393316042011	TRUE
10_AE1712_C14_N14_19_200m_v_NODE_987_length_11729_cov_10.982063	6_AE1712_C8_N19_24_200m_v_1	0.0015582053436943	43	11729	0.00134890338300263	TRUE
10_AE1712_C14_N14_19_200m_v_NODE_999_length_11652_cov_7.492786	10_AE1712_C14_N14_19_200m_v_1	0.000342948141609316	8	11652	0.000242695339772753	TRUE
10_AE1712_C14_N14_19_200m_v_NODE_999_length_11652_cov_7.492786	6_AE1712_C8_N19_24_200m_v_1	0.000296154621592315	8	11652	0.000242695339772753	TRUE
10_AE1712_C14_N14_19_200m_v_NODE_99_length_97574_cov_79.591177	10_AE1712_C14_N14_19_200m_v_1	0.000217270994322258	48	97574	0.000167954816888469	TRUE
10_AE1712_C14_N14_19_200m_v_NODE_99_length_97574_cov_79.591177	12_AE1712_C16_N8_14_200m_v_1	0.000197684720200964	48	97574	0.000167954816888469	TRUE
10_AE1712_C14_N14_19_200m_v_NODE_99_length_97574_cov_79.591177	4_AE1712_C6_N8_17_200m_v_1	0.000145675642785232	38	97574	0.000143306989809203	TRUE
10_AE1712_C14_N14_19_200m_v_NODE_99_length_97574_cov_79.591177	6_AE1712_C8_N19_24_200m_v_1	0.000223159890694275	48	97574	0.000173891780537774	TRUE
10_AE1712_C14_N14_19_200m_v_NODE_99_length_97574_cov_79.591177	8_AE1712_C11_N8_14_200m_v_1	0.000195070801482346	48	97574	0.000181000803541216	TRUE
11_AE1712_C16_N1_7_80m_v_NODE_180_length_10956_cov_11.095046	11_AE1712_C16_N1_7_80m_v_1	3.65096750638919e-05	9	10956	0.000280463158938175	TRUE
11_AE1712_C16_N1_7_80m_v_NODE_180_length_10956_cov_11.095046	1_AE1712_C3_N1_7_80m_v_1	0.000210944789258042	9	10956	0.000290377132293824	TRUE
11_AE1712_C16_N1_7_80m_v_NODE_25_length_56347_cov_28.789959	11_AE1712_C16_N1_7_80m_v_1	1.2620212453389e-05	2	56347	1.21183790493693e-05	TRUE
11_AE1712_C16_N1_7_80m_v_NODE_32_length_39265_cov_11.722670	11_AE1712_C16_N1_7_80m_v_1	2.77317939357924e-05	2	39265	1.80051324273024e-05	TRUE
11_AE1712_C16_N1_7_80m_v_NODE_39_length_27950_cov_16.374448	11_AE1712_C16_N1_7_80m_v_1	0.000462532299741602	70	27950	0.000885295290394672	TRUE
11_AE1712_C16_N1_7_80m_v_NODE_39_length_27950_cov_16.374448	1_AE1712_C3_N1_7_80m_v_1	0.00112840131444783	70	27950	0.000885295290394672	TRUE
11_AE1712_C16_N1_7_80m_v_NODE_39_length_27950_cov_16.374448	5_AE1712_C8_N7_12_80m_v_1	0.00106178834085811	70	27950	0.000965912170986167	TRUE
11_AE1712_C16_N1_7_80m_v_NODE_47_length_25112_cov_16.055642	11_AE1712_C16_N1_7_80m_v_1	0.000158843934727974	8	25112	0.000112610946919087	TRUE
11_AE1712_C16_N1_7_80m_v_NODE_47_length_25112_cov_16.055642	1_AE1712_C3_N1_7_80m_v_1	0.000127650348660224	8	25112	0.000112610946919087	TRUE
11_AE1712_C16_N1_7_80m_v_NODE_6_length_170105_cov_48.478509	11_AE1712_C16_N1_7_80m_v_1	9.51046575807753e-05	42	170105	8.72778696682557e-05	TRUE
11_AE1712_C16_N1_7_80m_v_NODE_6_length_170105_cov_48.478509	5_AE1712_C8_N7_12_80m_v_1	9.95603555786972e-05	42	170105	9.08459531121324e-05	TRUE
11_AE1712_C16_N1_7_80m_v_NODE_96_length_14887_cov_36.203849	11_AE1712_C16_N1_7_80m_v_1	0.000391094392572192	11	14887	0.000252273035105895	TRUE
11_AE1712_C16_N1_7_80m_v_NODE_96_length_14887_cov_36.203849	1_AE1712_C3_N1_7_80m_v_1	0.00024827243541558	11	14887	0.000284975095212215	TRUE
11_AE1712_C16_N1_7_80m_v_NODE_96_length_14887_cov_36.203849	5_AE1712_C8_N7_12_80m_v_1	0.000365718038855676	11	14887	0.000261190527720103	TRUE
12_AE1712_C16_N8_14_200m_c_NODE_1207_length_13437_cov_8.138249	10_AE1712_C14_N14_19_200m_v_1	0.000411325751803537	11	13437	0.000289375856677024	TRUE
12_AE1712_C16_N8_14_200m_c_NODE_1207_length_13437_cov_8.138249	6_AE1712_C8_N19_24_200m_v_1	0.000109151348267222	11	13437	0.000315727040442379	TRUE
12_AE1712_C16_N8_14_200m_c_NODE_140_length_42613_cov_10.241913	10_AE1712_C14_N14_19_200m_v_1	4.90199912911292e-05	4	42613	3.20481686008876e-05	TRUE
12_AE1712_C16_N8_14_200m_c_NODE_140_length_42613_cov_10.241913	6_AE1712_C8_N19_24_200m_v_1	4.06761629862562e-05	4	42613	3.20481686008876e-05	TRUE
12_AE1712_C16_N8_14_200m_v_NODE_102_length_59251_cov_13.017541	10_AE1712_C14_N14_19_200m_v_1	0.000552867234442229	70	59251	0.000417613261658555	TRUE
12_AE1712_C16_N8_14_200m_v_NODE_102_length_59251_cov_13.017541	12_AE1712_C16_N8_14_200m_v_1	0.000541646126381734	68	59251	0.00040569514830247	TRUE
12_AE1712_C16_N8_14_200m_v_NODE_102_length_59251_cov_13.017541	4_AE1712_C6_N8_17_200m_v_1	0.000534207166162745	70	59251	0.000417613261658555	TRUE
12_AE1712_C16_N8_14_200m_v_NODE_102_length_59251_cov_13.017541	6_AE1712_C8_N19_24_200m_v_1	0.000519541161049321	70	59251	0.000417613261658555	TRUE
12_AE1712_C16_N8_14_200m_v_NODE_102_length_59251_cov_13.017541	8_AE1712_C11_N8_14_200m_v_1	0.000565062521822745	70	59251	0.00043468607714467	TRUE
12_AE1712_C16_N8_14_200m_v_NODE_110_length_57039_cov_16.886187	10_AE1712_C14_N14_19_200m_v_1	0.000132073376695477	15	57039	9.29589655443684e-05	TRUE
12_AE1712_C16_N8_14_200m_v_NODE_110_length_57039_cov_16.886187	12_AE1712_C16_N8_14_200m_v_1	0.000114708482667248	15	57039	9.29589655443684e-05	TRUE
12_AE1712_C16_N8_14_200m_v_NODE_110_length_57039_cov_16.886187	6_AE1712_C8_N19_24_200m_v_1	0.000125060631030231	15	57039	8.97851870160957e-05	TRUE
12_AE1712_C16_N8_14_200m_v_NODE_110_length_57039_cov_16.886187	8_AE1712_C11_N8_14_200m_v_1	0.000112217844821853	15	57039	9.67593028713392e-05	TRUE
12_AE1712_C16_N8_14_200m_v_NODE_115_length_55136_cov_91.431101	10_AE1712_C14_N14_19_200m_v_1	7.37570129618882e-05	11	55136	6.81150006097914e-05	TRUE
12_AE1712_C16_N8_14_200m_v_NODE_115_length_55136_cov_91.431101	12_AE1712_C16_N8_14_200m_v_1	7.17417940285033e-05	11	55136	7.05227689017914e-05	TRUE
12_AE1712_C16_N8_14_200m_v_NODE_115_length_55136_cov_91.431101	4_AE1712_C6_N8_17_200m_v_1	6.04565680015477e-05	11	55136	6.81150006097914e-05	TRUE
12_AE1712_C16_N8_14_200m_v_NODE_115_length_55136_cov_91.431101	6_AE1712_C8_N19_24_200m_v_1	5.92474366415167e-05	11	55136	6.81150006097914e-05	TRUE
12_AE1712_C16_N8_14_200m_v_NODE_115_length_55136_cov_91.431101	8_AE1712_C11_N8_14_200m_v_1	6.24717869349326e-05	11	55136	6.81150006097914e-05	TRUE
12_AE1712_C16_N8_14_200m_v_NODE_128_length_50616_cov_16.288668	10_AE1712_C14_N14_19_200m_v_1	0.000282738879230107	33	50616	0.00022259297496571	TRUE
12_AE1712_C16_N8_14_200m_v_NODE_128_length_50616_cov_16.288668	12_AE1712_C16_N8_14_200m_v_1	0.000294153802925733	33	50616	0.000230461319711307	TRUE
12_AE1712_C16_N8_14_200m_v_NODE_128_length_50616_cov_16.288668	4_AE1712_C6_N8_17_200m_v_1	0.000261723085984669	32	50616	0.000243832812331191	TRUE
12_AE1712_C16_N8_14_200m_v_NODE_128_length_50616_cov_16.288668	6_AE1712_C8_N19_24_200m_v_1	0.000297446569376394	33	50616	0.000230461319711307	TRUE
12_AE1712_C16_N8_14_200m_v_NODE_128_length_50616_cov_16.288668	8_AE1712_C11_N8_14_200m_v_1	0.000209772029947469	33	50616	0.000239883011858944	TRUE
12_AE1712_C16_N8_14_200m_v_NODE_144_length_47362_cov_10.955229	12_AE1712_C16_N8_14_200m_v_1	5.95883244420046e-05	86	47362	0.000641860047392325	TRUE
12_AE1712_C16_N8_14_200m_v_NODE_144_length_47362_cov_10.955229	6_AE1712_C8_N19_24_200m_v_1	0.000672959910323197	86	47362	0.000619945844446537	TRUE
12_AE1712_C16_N8_14_200m_v_NODE_144_length_47362_cov_10.955229	8_AE1712_C11_N8_14_200m_v_1	0.000264969700382056	86	47362	0.000641860047392325	TRUE
12_AE1712_C16_N8_14_200m_v_NODE_170_length_42823_cov_10.024213	10_AE1712_C14_N14_19_200m_v_1	0.000435958424656087	44	42823	0.000363201399824316	TRUE
12_AE1712_C16_N8_14_200m_v_NODE_170_length_42823_cov_10.024213	12_AE1712_C16_N8_14_200m_v_1	0.000479789639820464	44	42823	0.000396275295278168	TRUE
12_AE1712_C16_N8_14_200m_v_NODE_170_length_42823_cov_10.024213	6_AE1712_C8_N19_24_200m_v_1	0.000436588556290586	44	42823	0.000396275295278168	TRUE
12_AE1712_C16_N8_14_200m_v_NODE_193_length_39214_cov_13.752945	10_AE1712_C14_N14_19_200m_v_1	8.1441597226776e-05	6	39214	5.40856473268244e-05	TRUE
12_AE1712_C16_N8_14_200m_v_NODE_193_length_39214_cov_13.752945	12_AE1712_C16_N8_14_200m_v_1	7.05530337804526e-05	6	39214	5.40856473268244e-05	TRUE
12_AE1712_C16_N8_14_200m_v_NODE_193_length_39214_cov_13.752945	6_AE1712_C8_N19_24_200m_v_1	6.33074841265793e-05	6	39214	5.90108019272928e-05	TRUE
12_AE1712_C16_N8_14_200m_v_NODE_197_length_38839_cov_13.421392	10_AE1712_C14_N14_19_200m_v_1	0.000240880443769293	24	38839	0.000218431429673688	TRUE
12_AE1712_C16_N8_14_200m_v_NODE_197_length_38839_cov_13.421392	12_AE1712_C16_N8_14_200m_v_1	0.00029176204412436	24	38839	0.000218431429673688	TRUE
12_AE1712_C16_N8_14_200m_v_NODE_197_length_38839_cov_13.421392	6_AE1712_C8_N19_24_200m_v_1	0.000269488572482985	24	38839	0.00021097380600782	TRUE
12_AE1712_C16_N8_14_200m_v_NODE_197_length_38839_cov_13.421392	8_AE1712_C11_N8_14_200m_v_1	0.000202463813782334	24	38839	0.000252218604169699	TRUE
12_AE1712_C16_N8_14_200m_v_NODE_200_length_38517_cov_15.514516	10_AE1712_C14_N14_19_200m_v_1	0.000178276258967902	19	38517	0.000168417215536015	TRUE
12_AE1712_C16_N8_14_200m_v_NODE_200_length_38517_cov_15.514516	12_AE1712_C16_N8_14_200m_v_1	0.000163110825935033	19	38517	0.0001814991192687	TRUE
12_AE1712_C16_N8_14_200m_v_NODE_200_length_38517_cov_15.514516	6_AE1712_C8_N19_24_200m_v_1	0.000208854387528739	19	38517	0.000168417215536015	TRUE
12_AE1712_C16_N8_14_200m_v_NODE_240_length_33347_cov_30.809167	10_AE1712_C14_N14_19_200m_v_1	0.000586426231911583	40	33347	0.000409532674180473	TRUE
12_AE1712_C16_N8_14_200m_v_NODE_240_length_33347_cov_30.809167	12_AE1712_C16_N8_14_200m_v_1	0.000621411887792672	40	33347	0.000424009071135653	TRUE
12_AE1712_C16_N8_14_200m_v_NODE_240_length_33347_cov_30.809167	6_AE1712_C8_N19_24_200m_v_1	0.000546987856191083	40	33347	0.000409532674180473	TRUE
12_AE1712_C16_N8_14_200m_v_NODE_262_length_31308_cov_13.324485	10_AE1712_C14_N14_19_200m_v_1	0.00113016907286742	89	31308	0.00100486242659168	TRUE
12_AE1712_C16_N8_14_200m_v_NODE_262_length_31308_cov_13.324485	12_AE1712_C16_N8_14_200m_v_1	0.00133674900827066	89	31308	0.00104594309230137	TRUE
12_AE1712_C16_N8_14_200m_v_NODE_262_length_31308_cov_13.324485	6_AE1712_C8_N19_24_200m_v_1	0.00120958992174017	89	31308	0.00100486242659168	TRUE
12_AE1712_C16_N8_14_200m_v_NODE_262_length_31308_cov_13.324485	8_AE1712_C11_N8_14_200m_v_1	0.00096070847876075	79	31308	0.000973490943805631	TRUE
12_AE1712_C16_N8_14_200m_v_NODE_298_length_27702_cov_10.138425	10_AE1712_C14_N14_19_200m_v_1	0.000636591166155819	40	27702	0.000531278499889617	TRUE
12_AE1712_C16_N8_14_200m_v_NODE_298_length_27702_cov_10.138425	12_AE1712_C16_N8_14_200m_v_1	0.000633385017184021	40	27702	0.000531278499889617	TRUE
12_AE1712_C16_N8_14_200m_v_NODE_298_length_27702_cov_10.138425	6_AE1712_C8_N19_24_200m_v_1	0.000507470092698596	40	27702	0.000531278499889617	TRUE
12_AE1712_C16_N8_14_200m_v_NODE_298_length_27702_cov_10.138425	8_AE1712_C11_N8_14_200m_v_1	0.0006661887915949	40	27702	0.000556891099746555	TRUE
12_AE1712_C16_N8_14_200m_v_NODE_306_length_27191_cov_12.271852	10_AE1712_C14_N14_19_200m_v_1	5.63912078751548e-05	3	27191	3.76687674760846e-05	TRUE
12_AE1712_C16_N8_14_200m_v_NODE_306_length_27191_cov_12.271852	12_AE1712_C16_N8_14_200m_v_1	5.77922316732953e-05	3	27191	3.90003047750008e-05	TRUE
12_AE1712_C16_N8_14_200m_v_NODE_306_length_27191_cov_12.271852	6_AE1712_C8_N19_24_200m_v_1	4.00459302301824e-05	3	27191	4.05947105768697e-05	TRUE
12_AE1712_C16_N8_14_200m_v_NODE_322_length_26453_cov_46.867228	10_AE1712_C14_N14_19_200m_v_1	0.000119289137547936	7	26453	9.03458989540634e-05	TRUE
12_AE1712_C16_N8_14_200m_v_NODE_322_length_26453_cov_46.867228	12_AE1712_C16_N8_14_200m_v_1	0.000120129201896865	7	26453	9.35394978510228e-05	TRUE
12_AE1712_C16_N8_14_200m_v_NODE_322_length_26453_cov_46.867228	6_AE1712_C8_N19_24_200m_v_1	5.29240539825351e-05	7	26453	9.03458989540634e-05	TRUE
12_AE1712_C16_N8_14_200m_v_NODE_32_length_99585_cov_18.151033	12_AE1712_C16_N8_14_200m_v_1	4.68611403993239e-06	1	99585	3.42839937889648e-06	TRUE
12_AE1712_C16_N8_14_200m_v_NODE_334_length_25618_cov_21.344427	10_AE1712_C14_N14_19_200m_v_1	0.00311784744605418	160	25618	0.00220773370210955	TRUE
12_AE1712_C16_N8_14_200m_v_NODE_334_length_25618_cov_21.344427	12_AE1712_C16_N8_14_200m_v_1	0.00298887123580698	160	25618	0.00220773370210955	TRUE
12_AE1712_C16_N8_14_200m_v_NODE_334_length_25618_cov_21.344427	4_AE1712_C6_N8_17_200m_v_1	0.00261033462602917	156	25618	0.00224089015051825	TRUE
12_AE1712_C16_N8_14_200m_v_NODE_334_length_25618_cov_21.344427	6_AE1712_C8_N19_24_200m_v_1	0.00300857746013496	160	25618	0.00220773370210955	TRUE
12_AE1712_C16_N8_14_200m_v_NODE_334_length_25618_cov_21.344427	8_AE1712_C11_N8_14_200m_v_1	0.00292990917771337	159	25618	0.00219402101019883	TRUE
12_AE1712_C16_N8_14_200m_v_NODE_337_length_25435_cov_28.307083	10_AE1712_C14_N14_19_200m_v_1	0.000179105781621999	12	25435	0.000161077484795316	TRUE
12_AE1712_C16_N8_14_200m_v_NODE_337_length_25435_cov_28.307083	12_AE1712_C16_N8_14_200m_v_1	0.000208811130769063	12	25435	0.000161077484795316	TRUE
12_AE1712_C16_N8_14_200m_v_NODE_337_length_25435_cov_28.307083	4_AE1712_C6_N8_17_200m_v_1	0.000137543255294386	12	25435	0.000173589270736491	TRUE
12_AE1712_C16_N8_14_200m_v_NODE_337_length_25435_cov_28.307083	6_AE1712_C8_N19_24_200m_v_1	0.000206190070550204	12	25435	0.000161077484795316	TRUE
12_AE1712_C16_N8_14_200m_v_NODE_337_length_25435_cov_28.307083	8_AE1712_C11_N8_14_200m_v_1	0.000221229963710797	12	25435	0.000181957899491005	TRUE
12_AE1712_C16_N8_14_200m_v_NODE_340_length_25150_cov_34.567662	10_AE1712_C14_N14_19_200m_v_1	0.00020587585597526	11	25150	0.000149327581456122	TRUE
12_AE1712_C16_N8_14_200m_v_NODE_340_length_25150_cov_34.567662	12_AE1712_C16_N8_14_200m_v_1	0.000182018997128341	11	25150	0.000149327581456122	TRUE
12_AE1712_C16_N8_14_200m_v_NODE_340_length_25150_cov_34.567662	4_AE1712_C6_N8_17_200m_v_1	0.000143146844804962	10	25150	0.000162298009982951	TRUE
12_AE1712_C16_N8_14_200m_v_NODE_340_length_25150_cov_34.567662	6_AE1712_C8_N19_24_200m_v_1	0.000192622045504749	11	25150	0.000149327581456122	TRUE
12_AE1712_C16_N8_14_200m_v_NODE_340_length_25150_cov_34.567662	8_AE1712_C11_N8_14_200m_v_1	0.00015996086970242	11	25150	0.000168684860533767	TRUE
12_AE1712_C16_N8_14_200m_v_NODE_354_length_24069_cov_14.281719	10_AE1712_C14_N14_19_200m_v_1	0.000455172859510389	25	24069	0.000354623324761525	TRUE
12_AE1712_C16_N8_14_200m_v_NODE_354_length_24069_cov_14.281719	12_AE1712_C16_N8_14_200m_v_1	0.000489264960161134	25	24069	0.000367158754392596	TRUE
12_AE1712_C16_N8_14_200m_v_NODE_354_length_24069_cov_14.281719	4_AE1712_C6_N8_17_200m_v_1	0.000453326316469779	25	24069	0.000367158754392596	TRUE
12_AE1712_C16_N8_14_200m_v_NODE_354_length_24069_cov_14.281719	6_AE1712_C8_N19_24_200m_v_1	0.000461635760152525	25	24069	0.000354623324761525	TRUE
12_AE1712_C16_N8_14_200m_v_NODE_354_length_24069_cov_14.281719	8_AE1712_C11_N8_14_200m_v_1	0.000399974412189294	25	24069	0.000382168894738621	TRUE
12_AE1712_C16_N8_14_200m_v_NODE_369_length_23185_cov_12.523455	10_AE1712_C14_N14_19_200m_v_1	0.000243452423741404	13	23185	0.000198202066462247	TRUE
12_AE1712_C16_N8_14_200m_v_NODE_369_length_23185_cov_12.523455	12_AE1712_C16_N8_14_200m_v_1	0.000264744241453321	13	23185	0.000198202066462247	TRUE
12_AE1712_C16_N8_14_200m_v_NODE_369_length_23185_cov_12.523455	6_AE1712_C8_N19_24_200m_v_1	0.000211275078646224	13	23185	0.000198202066462247	TRUE
12_AE1712_C16_N8_14_200m_v_NODE_372_length_23099_cov_18.604682	10_AE1712_C14_N14_19_200m_v_1	0.000174129712204954	8	23099	0.000118244825194997	TRUE
12_AE1712_C16_N8_14_200m_v_NODE_372_length_23099_cov_18.604682	12_AE1712_C16_N8_14_200m_v_1	0.000169319499160618	8	23099	0.000118244825194997	TRUE
12_AE1712_C16_N8_14_200m_v_NODE_372_length_23099_cov_18.604682	4_AE1712_C6_N8_17_200m_v_1	9.19781451406197e-05	8	23099	0.000133572858090645	TRUE
12_AE1712_C16_N8_14_200m_v_NODE_372_length_23099_cov_18.604682	6_AE1712_C8_N19_24_200m_v_1	0.000166433371334016	8	23099	0.000118244825194997	TRUE
12_AE1712_C16_N8_14_200m_v_NODE_372_length_23099_cov_18.604682	8_AE1712_C11_N8_14_200m_v_1	0.000136610050459135	8	23099	0.000118244825194997	TRUE
12_AE1712_C16_N8_14_200m_v_NODE_380_length_22692_cov_26.192616	10_AE1712_C14_N14_19_200m_v_1	0.000466635329141939	24	22692	0.000373861197650995	TRUE
12_AE1712_C16_N8_14_200m_v_NODE_380_length_22692_cov_26.192616	12_AE1712_C16_N8_14_200m_v_1	0.000520461724850937	24	22692	0.000373861197650995	TRUE
12_AE1712_C16_N8_14_200m_v_NODE_380_length_22692_cov_26.192616	4_AE1712_C6_N8_17_200m_v_1	0.000438064002315721	24	22692	0.000373861197650995	TRUE
12_AE1712_C16_N8_14_200m_v_NODE_380_length_22692_cov_26.192616	6_AE1712_C8_N19_24_200m_v_1	0.000452435513249897	24	22692	0.000373861197650995	TRUE
12_AE1712_C16_N8_14_200m_v_NODE_380_length_22692_cov_26.192616	8_AE1712_C11_N8_14_200m_v_1	0.000438744680955249	23	22692	0.000390926949714775	TRUE
12_AE1712_C16_N8_14_200m_v_NODE_390_length_22219_cov_79.663039	10_AE1712_C14_N14_19_200m_v_1	0.000130018852733646	7	22219	0.000107561999416348	TRUE
12_AE1712_C16_N8_14_200m_v_NODE_390_length_22219_cov_79.663039	12_AE1712_C16_N8_14_200m_v_1	0.000122017692565422	7	22219	0.000107561999416348	TRUE
12_AE1712_C16_N8_14_200m_v_NODE_390_length_22219_cov_79.663039	1_AE1712_C3_N1_7_80m_v_1	8.90129068714964e-05	7	22219	0.000121505221562912	TRUE
12_AE1712_C16_N8_14_200m_v_NODE_390_length_22219_cov_79.663039	4_AE1712_C6_N8_17_200m_v_1	0.000125018127628506	7	22219	0.000111364162953018	TRUE
12_AE1712_C16_N8_14_200m_v_NODE_390_length_22219_cov_79.663039	6_AE1712_C8_N19_24_200m_v_1	0.000127018417670562	7	22219	0.000107561999416348	TRUE
12_AE1712_C16_N8_14_200m_v_NODE_390_length_22219_cov_79.663039	8_AE1712_C11_N8_14_200m_v_1	0.000108015662271029	7	22219	0.000111364162953018	TRUE
12_AE1712_C16_N8_14_200m_v_NODE_404_length_21371_cov_13.823143	10_AE1712_C14_N14_19_200m_v_1	0.00121036295291127	54	21371	0.000893183808360246	TRUE
12_AE1712_C16_N8_14_200m_v_NODE_404_length_21371_cov_13.823143	12_AE1712_C16_N8_14_200m_v_1	0.00107665692804432	54	21371	0.000893183808360246	TRUE
12_AE1712_C16_N8_14_200m_v_NODE_404_length_21371_cov_13.823143	4_AE1712_C6_N8_17_200m_v_1	0.000979266866658049	49	21371	0.000936066647945334	TRUE
12_AE1712_C16_N8_14_200m_v_NODE_404_length_21371_cov_13.823143	6_AE1712_C8_N19_24_200m_v_1	0.00102035752215903	54	21371	0.000929698842137567	TRUE
12_AE1712_C16_N8_14_200m_v_NODE_404_length_21371_cov_13.823143	8_AE1712_C11_N8_14_200m_v_1	0.00121344530824667	54	21371	0.00121285854662861	TRUE
12_AE1712_C16_N8_14_200m_v_NODE_408_length_21172_cov_26.440057	10_AE1712_C14_N14_19_200m_v_1	0.000470222726032286	25	21172	0.000403147024545869	TRUE
12_AE1712_C16_N8_14_200m_v_NODE_408_length_21172_cov_26.440057	12_AE1712_C16_N8_14_200m_v_1	0.000479669164724899	25	21172	0.000403147024545869	TRUE
12_AE1712_C16_N8_14_200m_v_NODE_408_length_21172_cov_26.440057	4_AE1712_C6_N8_17_200m_v_1	0.000489040631681856	25	21172	0.000434461700711499	TRUE
12_AE1712_C16_N8_14_200m_v_NODE_408_length_21172_cov_26.440057	6_AE1712_C8_N19_24_200m_v_1	0.000401998446585637	25	21172	0.000417397697878112	TRUE
12_AE1712_C16_N8_14_200m_v_NODE_408_length_21172_cov_26.440057	8_AE1712_C11_N8_14_200m_v_1	0.000535448136052708	25	21172	0.000434461700711499	TRUE
12_AE1712_C16_N8_14_200m_v_NODE_419_length_20711_cov_13.755888	10_AE1712_C14_N14_19_200m_v_1	0.000233906834264132	13	20711	0.000230948772453344	TRUE
12_AE1712_C16_N8_14_200m_v_NODE_419_length_20711_cov_13.755888	12_AE1712_C16_N8_14_200m_v_1	0.000315988819682509	13	20711	0.000274898877742953	TRUE
12_AE1712_C16_N8_14_200m_v_NODE_419_length_20711_cov_13.755888	6_AE1712_C8_N19_24_200m_v_1	0.000148069463891974	13	20711	0.000274898877742953	TRUE
12_AE1712_C16_N8_14_200m_v_NODE_426_length_20516_cov_9.540731	10_AE1712_C14_N14_19_200m_v_1	0.00157989878451957	87	20516	0.00149898914637231	TRUE
12_AE1712_C16_N8_14_200m_v_NODE_426_length_20516_cov_9.540731	12_AE1712_C16_N8_14_200m_v_1	0.00192168671648102	87	20516	0.00149898914637231	TRUE
12_AE1712_C16_N8_14_200m_v_NODE_426_length_20516_cov_9.540731	6_AE1712_C8_N19_24_200m_v_1	0.00129866261233553	86	20516	0.00171104269150995	TRUE
12_AE1712_C16_N8_14_200m_v_NODE_428_length_20415_cov_12.665503	10_AE1712_C14_N14_19_200m_v_1	0.000496367050371459	24	20415	0.000401372111268074	TRUE
12_AE1712_C16_N8_14_200m_v_NODE_428_length_20415_cov_12.665503	12_AE1712_C16_N8_14_200m_v_1	0.000546672420294757	24	20415	0.000432548920027691	TRUE
12_AE1712_C16_N8_14_200m_v_NODE_428_length_20415_cov_12.665503	6_AE1712_C8_N19_24_200m_v_1	0.000408196587476529	24	20415	0.000432548920027691	TRUE
12_AE1712_C16_N8_14_200m_v_NODE_444_length_19727_cov_12.170840	10_AE1712_C14_N14_19_200m_v_1	0.000140810958472032	6	19727	0.000103842597094562	TRUE
12_AE1712_C16_N8_14_200m_v_NODE_444_length_19727_cov_12.170840	12_AE1712_C16_N8_14_200m_v_1	9.29352325915412e-05	6	19727	0.000133205111080112	TRUE
12_AE1712_C16_N8_14_200m_v_NODE_444_length_19727_cov_12.170840	6_AE1712_C8_N19_24_200m_v_1	9.92918415739929e-05	6	19727	0.000117303674495709	TRUE
12_AE1712_C16_N8_14_200m_v_NODE_447_length_19580_cov_45.139517	10_AE1712_C14_N14_19_200m_v_1	0.000194591471404546	10	19580	0.000174370353497143	TRUE
12_AE1712_C16_N8_14_200m_v_NODE_447_length_19580_cov_45.139517	12_AE1712_C16_N8_14_200m_v_1	0.000221623796700406	10	19580	0.000174370353497143	TRUE
12_AE1712_C16_N8_14_200m_v_NODE_447_length_19580_cov_45.139517	4_AE1712_C6_N8_17_200m_v_1	0.000195210532289184	10	19580	0.000196973917839365	TRUE
12_AE1712_C16_N8_14_200m_v_NODE_447_length_19580_cov_45.139517	6_AE1712_C8_N19_24_200m_v_1	0.000229774765014806	10	19580	0.000180534097231366	TRUE
12_AE1712_C16_N8_14_200m_v_NODE_447_length_19580_cov_45.139517	8_AE1712_C11_N8_14_200m_v_1	0.000168944663326686	10	19580	0.000180534097231366	TRUE
12_AE1712_C16_N8_14_200m_v_NODE_456_length_19398_cov_15.728275	10_AE1712_C14_N14_19_200m_v_1	2.74942433927896e-05	1	19398	1.7600636774276e-05	TRUE
12_AE1712_C16_N8_14_200m_v_NODE_456_length_19398_cov_15.728275	12_AE1712_C16_N8_14_200m_v_1	2.74942433927896e-05	1	19398	1.7600636774276e-05	TRUE
12_AE1712_C16_N8_14_200m_v_NODE_456_length_19398_cov_15.728275	6_AE1712_C8_N19_24_200m_v_1	2.40574629686909e-05	1	19398	1.7600636774276e-05	TRUE
12_AE1712_C16_N8_14_200m_v_NODE_473_length_18931_cov_13.151692	10_AE1712_C14_N14_19_200m_v_1	0.00078178648777138	33	18931	0.000595149015945506	TRUE
12_AE1712_C16_N8_14_200m_v_NODE_473_length_18931_cov_13.151692	12_AE1712_C16_N8_14_200m_v_1	0.000797549664487491	33	18931	0.000641377556824906	TRUE
12_AE1712_C16_N8_14_200m_v_NODE_473_length_18931_cov_13.151692	4_AE1712_C6_N8_17_200m_v_1	0.0009848631580183	33	18931	0.000672297962456961	TRUE
12_AE1712_C16_N8_14_200m_v_NODE_473_length_18931_cov_13.151692	6_AE1712_C8_N19_24_200m_v_1	0.000753614001725565	33	18931	0.000595149015945506	TRUE
12_AE1712_C16_N8_14_200m_v_NODE_473_length_18931_cov_13.151692	8_AE1712_C11_N8_14_200m_v_1	0.000614298923949761	33	18931	0.000672297962456961	TRUE
12_AE1712_C16_N8_14_200m_v_NODE_474_length_18772_cov_8.550789	10_AE1712_C14_N14_19_200m_v_1	0.00138800104174065	62	18772	0.00116748973297991	TRUE
12_AE1712_C16_N8_14_200m_v_NODE_474_length_18772_cov_8.550789	12_AE1712_C16_N8_14_200m_v_1	0.00164801342086661	62	18772	0.00127380384242636	TRUE
12_AE1712_C16_N8_14_200m_v_NODE_474_length_18772_cov_8.550789	6_AE1712_C8_N19_24_200m_v_1	0.00130247176646069	62	18772	0.00116748973297991	TRUE
12_AE1712_C16_N8_14_200m_v_NODE_474_length_18772_cov_8.550789	8_AE1712_C11_N8_14_200m_v_1	0.00120036934441367	62	18772	0.00134807811895267	TRUE
12_AE1712_C16_N8_14_200m_v_NODE_487_length_18373_cov_10.902055	10_AE1712_C14_N14_19_200m_v_1	0.000306004584021239	20	18373	0.000384788289750194	TRUE
12_AE1712_C16_N8_14_200m_v_NODE_487_length_18373_cov_10.902055	12_AE1712_C16_N8_14_200m_v_1	0.000580562056641086	20	18373	0.000384788289750194	TRUE
12_AE1712_C16_N8_14_200m_v_NODE_487_length_18373_cov_10.902055	6_AE1712_C8_N19_24_200m_v_1	6.65227356567911e-05	20	18373	0.000444307696408994	TRUE
12_AE1712_C16_N8_14_200m_v_NODE_499_length_18092_cov_13.642409	10_AE1712_C14_N14_19_200m_v_1	0.00137643051914553	52	18092	0.00101598826242034	TRUE
12_AE1712_C16_N8_14_200m_v_NODE_499_length_18092_cov_13.642409	12_AE1712_C16_N8_14_200m_v_1	0.00144683785519514	52	18092	0.00105752377322158	TRUE
12_AE1712_C16_N8_14_200m_v_NODE_499_length_18092_cov_13.642409	4_AE1712_C6_N8_17_200m_v_1	0.000989046767782877	47	18092	0.00106063324317951	TRUE
12_AE1712_C16_N8_14_200m_v_NODE_499_length_18092_cov_13.642409	6_AE1712_C8_N19_24_200m_v_1	0.00128110644360921	52	18092	0.00101598826242034	TRUE
12_AE1712_C16_N8_14_200m_v_NODE_499_length_18092_cov_13.642409	8_AE1712_C11_N8_14_200m_v_1	0.00118687905555029	52	18092	0.00105752377322158	TRUE
12_AE1712_C16_N8_14_200m_v_NODE_501_length_17988_cov_12.972587	10_AE1712_C14_N14_19_200m_v_1	0.000663405233118375	26	17988	0.000510931166436202	TRUE
12_AE1712_C16_N8_14_200m_v_NODE_501_length_17988_cov_12.972587	12_AE1712_C16_N8_14_200m_v_1	0.000646639205678565	26	17988	0.000510931166436202	TRUE
12_AE1712_C16_N8_14_200m_v_NODE_501_length_17988_cov_12.972587	6_AE1712_C8_N19_24_200m_v_1	0.000335673517794932	26	17988	0.000589962469310606	TRUE
12_AE1712_C16_N8_14_200m_v_NODE_511_length_17817_cov_15.676156	10_AE1712_C14_N14_19_200m_v_1	5.79970440216273e-05	2	17817	3.96796051388017e-05	TRUE
12_AE1712_C16_N8_14_200m_v_NODE_511_length_17817_cov_15.676156	12_AE1712_C16_N8_14_200m_v_1	5.11371785997144e-05	2	17817	3.83248753603194e-05	TRUE
12_AE1712_C16_N8_14_200m_v_NODE_511_length_17817_cov_15.676156	6_AE1712_C8_N19_24_200m_v_1	5.98679164094217e-05	2	17817	3.83248753603194e-05	TRUE
12_AE1712_C16_N8_14_200m_v_NODE_522_length_17523_cov_10.176774	10_AE1712_C14_N14_19_200m_v_1	0.000488247192578643	17	17523	0.000331227049392564	TRUE
12_AE1712_C16_N8_14_200m_v_NODE_522_length_17523_cov_10.176774	12_AE1712_C16_N8_14_200m_v_1	0.00047556544731686	17	17523	0.000395981025520977	TRUE
12_AE1712_C16_N8_14_200m_v_NODE_522_length_17523_cov_10.176774	6_AE1712_C8_N19_24_200m_v_1	0.000405815848377054	17	17523	0.000331227049392564	TRUE
12_AE1712_C16_N8_14_200m_v_NODE_529_length_17365_cov_8.755437	10_AE1712_C14_N14_19_200m_v_1	0.000924135850712298	38	17365	0.00077353636454953	TRUE
12_AE1712_C16_N8_14_200m_v_NODE_529_length_17365_cov_8.755437	12_AE1712_C16_N8_14_200m_v_1	0.00104238053273469	38	17365	0.000805159985818893	TRUE
12_AE1712_C16_N8_14_200m_v_NODE_529_length_17365_cov_8.755437	6_AE1712_C8_N19_24_200m_v_1	0.000972079397072199	38	17365	0.000843976238578757	TRUE
12_AE1712_C16_N8_14_200m_v_NODE_556_length_16563_cov_9.442618	10_AE1712_C14_N14_19_200m_v_1	0.000354203143552899	13	16563	0.000267972165544664	TRUE
12_AE1712_C16_N8_14_200m_v_NODE_556_length_16563_cov_9.442618	12_AE1712_C16_N8_14_200m_v_1	0.000387745107904499	13	16563	0.000277444600068055	TRUE
12_AE1712_C16_N8_14_200m_v_NODE_556_length_16563_cov_9.442618	6_AE1712_C8_N19_24_200m_v_1	0.000437195546777144	13	16563	0.00028878705707186	TRUE
12_AE1712_C16_N8_14_200m_v_NODE_559_length_16482_cov_18.607254	10_AE1712_C14_N14_19_200m_v_1	0.000742223840148849	30	16482	0.000643403280631626	TRUE
12_AE1712_C16_N8_14_200m_v_NODE_559_length_16482_cov_18.607254	12_AE1712_C16_N8_14_200m_v_1	0.00086399733287247	30	16482	0.000621436389056071	TRUE
12_AE1712_C16_N8_14_200m_v_NODE_559_length_16482_cov_18.607254	4_AE1712_C6_N8_17_200m_v_1	0.000677121554442268	30	16482	0.000643403280631626	TRUE
12_AE1712_C16_N8_14_200m_v_NODE_559_length_16482_cov_18.607254	6_AE1712_C8_N19_24_200m_v_1	0.000764470331270477	30	16482	0.000621436389056071	TRUE
12_AE1712_C16_N8_14_200m_v_NODE_559_length_16482_cov_18.607254	8_AE1712_C11_N8_14_200m_v_1	0.000723348029500196	30	16482	0.000643403280631626	TRUE
12_AE1712_C16_N8_14_200m_v_NODE_563_length_16409_cov_9.502143	10_AE1712_C14_N14_19_200m_v_1	0.00109594328315762	41	16409	0.000883229706718242	TRUE
12_AE1712_C16_N8_14_200m_v_NODE_563_length_16409_cov_9.502143	12_AE1712_C16_N8_14_200m_v_1	0.00114799914909611	41	16409	0.000963658490847007	TRUE
12_AE1712_C16_N8_14_200m_v_NODE_563_length_16409_cov_9.502143	6_AE1712_C8_N19_24_200m_v_1	0.000978411963237364	41	16409	0.000883229706718242	TRUE
12_AE1712_C16_N8_14_200m_v_NODE_564_length_16341_cov_17.511313	10_AE1712_C14_N14_19_200m_v_1	0.000209425507754863	12	16341	0.000250719406754107	TRUE
12_AE1712_C16_N8_14_200m_v_NODE_564_length_16341_cov_17.511313	12_AE1712_C16_N8_14_200m_v_1	0.000386213274041436	12	16341	0.000250719406754107	TRUE
12_AE1712_C16_N8_14_200m_v_NODE_564_length_16341_cov_17.511313	6_AE1712_C8_N19_24_200m_v_1	0.000350612880445816	12	16341	0.000270194180355098	TRUE
12_AE1712_C16_N8_14_200m_v_NODE_571_length_16244_cov_10.688625	10_AE1712_C14_N14_19_200m_v_1	0.000735314235683603	29	16244	0.000631069139928062	TRUE
12_AE1712_C16_N8_14_200m_v_NODE_571_length_16244_cov_10.688625	12_AE1712_C16_N8_14_200m_v_1	0.00094686531832555	29	16244	0.000656868433135809	TRUE
12_AE1712_C16_N8_14_200m_v_NODE_571_length_16244_cov_10.688625	6_AE1712_C8_N19_24_200m_v_1	0.000848567285405503	29	16244	0.000631069139928062	TRUE
12_AE1712_C16_N8_14_200m_v_NODE_583_length_15922_cov_19.990155	10_AE1712_C14_N14_19_200m_v_1	0.000365671537634859	16	15922	0.00034308971450562	TRUE
12_AE1712_C16_N8_14_200m_v_NODE_583_length_15922_cov_19.990155	12_AE1712_C16_N8_14_200m_v_1	0.000362680767152567	16	15922	0.000387564307126719	TRUE
12_AE1712_C16_N8_14_200m_v_NODE_583_length_15922_cov_19.990155	4_AE1712_C6_N8_17_200m_v_1	0.000330081368895588	16	15922	0.000387564307126719	TRUE
12_AE1712_C16_N8_14_200m_v_NODE_583_length_15922_cov_19.990155	6_AE1712_C8_N19_24_200m_v_1	0.000398470320590657	16	15922	0.000355217447435262	TRUE
12_AE1712_C16_N8_14_200m_v_NODE_583_length_15922_cov_19.990155	8_AE1712_C11_N8_14_200m_v_1	0.000295687508349234	16	15922	0.000387564307126719	TRUE
12_AE1712_C16_N8_14_200m_v_NODE_588_length_15755_cov_69.065697	10_AE1712_C14_N14_19_200m_v_1	0.000179131845269579	6	15755	0.000130022400056137	TRUE
12_AE1712_C16_N8_14_200m_v_NODE_588_length_15755_cov_69.065697	12_AE1712_C16_N8_14_200m_v_1	0.000191826228005219	6	15755	0.000130022400056137	TRUE
12_AE1712_C16_N8_14_200m_v_NODE_588_length_15755_cov_69.065697	4_AE1712_C6_N8_17_200m_v_1	0.000181952819210833	6	15755	0.000130022400056137	TRUE
12_AE1712_C16_N8_14_200m_v_NODE_588_length_15755_cov_69.065697	6_AE1712_C8_N19_24_200m_v_1	0.000177721358298953	6	15755	0.000130022400056137	TRUE
12_AE1712_C16_N8_14_200m_v_NODE_588_length_15755_cov_69.065697	8_AE1712_C11_N8_14_200m_v_1	0.000177721358298953	6	15755	0.000130022400056137	TRUE
12_AE1712_C16_N8_14_200m_v_NODE_592_length_15706_cov_8.690575	10_AE1712_C14_N14_19_200m_v_1	0.000482628214068428	28	15706	0.000630179634955586	TRUE
12_AE1712_C16_N8_14_200m_v_NODE_592_length_15706_cov_8.690575	12_AE1712_C16_N8_14_200m_v_1	0.000906800445193416	28	15706	0.000655942563527284	TRUE
12_AE1712_C16_N8_14_200m_v_NODE_592_length_15706_cov_8.690575	6_AE1712_C8_N19_24_200m_v_1	0.000752720121114365	28	15706	0.000630179634955586	TRUE
12_AE1712_C16_N8_14_200m_v_NODE_660_length_14352_cov_12.812609	10_AE1712_C14_N14_19_200m_v_1	0.00223936691327996	70	14352	0.00166521743661639	TRUE
12_AE1712_C16_N8_14_200m_v_NODE_660_length_14352_cov_12.812609	12_AE1712_C16_N8_14_200m_v_1	0.00226559873299004	70	14352	0.0017240805021273	TRUE
12_AE1712_C16_N8_14_200m_v_NODE_660_length_14352_cov_12.812609	6_AE1712_C8_N19_24_200m_v_1	0.00234517394843482	70	14352	0.0017240805021273	TRUE
12_AE1712_C16_N8_14_200m_v_NODE_660_length_14352_cov_12.812609	8_AE1712_C11_N8_14_200m_v_1	0.00210047601351949	70	14352	0.00199076286032808	TRUE
12_AE1712_C16_N8_14_200m_v_NODE_683_length_13889_cov_19.941283	10_AE1712_C14_N14_19_200m_v_1	8.77707264056173e-05	3	13889	7.94737400313675e-05	TRUE
12_AE1712_C16_N8_14_200m_v_NODE_683_length_13889_cov_19.941283	12_AE1712_C16_N8_14_200m_v_1	9.11992704058368e-05	3	13889	7.37455148997204e-05	TRUE
12_AE1712_C16_N8_14_200m_v_NODE_683_length_13889_cov_19.941283	6_AE1712_C8_N19_24_200m_v_1	7.35994112047104e-05	3	13889	7.37455148997204e-05	TRUE
12_AE1712_C16_N8_14_200m_v_NODE_688_length_13817_cov_9.461426	10_AE1712_C14_N14_19_200m_v_1	0.00129630969900203	40	13817	0.00106517167286257	TRUE
12_AE1712_C16_N8_14_200m_v_NODE_688_length_13817_cov_9.461426	12_AE1712_C16_N8_14_200m_v_1	0.00141331532009682	40	13817	0.00118162630181985	TRUE
12_AE1712_C16_N8_14_200m_v_NODE_688_length_13817_cov_9.461426	6_AE1712_C8_N19_24_200m_v_1	0.00132278961619629	40	13817	0.00111652292430912	TRUE
12_AE1712_C16_N8_14_200m_v_NODE_693_length_13707_cov_23.695525	10_AE1712_C14_N14_19_200m_v_1	0.00066146251307118	19	13707	0.000473256430349508	TRUE
12_AE1712_C16_N8_14_200m_v_NODE_693_length_13707_cov_23.695525	12_AE1712_C16_N8_14_200m_v_1	0.000647239889962587	19	13707	0.000473256430349508	TRUE
12_AE1712_C16_N8_14_200m_v_NODE_693_length_13707_cov_23.695525	4_AE1712_C6_N8_17_200m_v_1	0.000553013695933372	19	13707	0.000510016894788979	TRUE
12_AE1712_C16_N8_14_200m_v_NODE_693_length_13707_cov_23.695525	6_AE1712_C8_N19_24_200m_v_1	0.000640386501625285	19	13707	0.000489985371357795	TRUE
12_AE1712_C16_N8_14_200m_v_NODE_693_length_13707_cov_23.695525	8_AE1712_C11_N8_14_200m_v_1	0.000620526413916653	19	13707	0.000489985371357795	TRUE
12_AE1712_C16_N8_14_200m_v_NODE_730_length_13103_cov_11.888454	10_AE1712_C14_N14_19_200m_v_1	0.000535924767016883	17	13103	0.000458616954929654	TRUE
12_AE1712_C16_N8_14_200m_v_NODE_730_length_13103_cov_11.888454	12_AE1712_C16_N8_14_200m_v_1	0.000641922545303451	17	13103	0.000500379594688323	TRUE
12_AE1712_C16_N8_14_200m_v_NODE_730_length_13103_cov_11.888454	6_AE1712_C8_N19_24_200m_v_1	0.000390101596024356	16	13103	0.000470981445433646	TRUE
12_AE1712_C16_N8_14_200m_v_NODE_776_length_12504_cov_7.117003	10_AE1712_C14_N14_19_200m_v_1	0.00214217164792981	65	12504	0.0019126599593255	TRUE
12_AE1712_C16_N8_14_200m_v_NODE_776_length_12504_cov_7.117003	12_AE1712_C16_N8_14_200m_v_1	0.0025146865185256	64	12504	0.00188338504409402	TRUE
12_AE1712_C16_N8_14_200m_v_NODE_776_length_12504_cov_7.117003	6_AE1712_C8_N19_24_200m_v_1	0.0020375701997583	65	12504	0.00183753795222617	TRUE
12_AE1712_C16_N8_14_200m_v_NODE_776_length_12504_cov_7.117003	8_AE1712_C11_N8_14_200m_v_1	0.00175760092553436	60	12504	0.00185138778044392	TRUE
12_AE1712_C16_N8_14_200m_v_NODE_777_length_12437_cov_12.295307	12_AE1712_C16_N8_14_200m_v_1	4.28827959582965e-05	1	12437	2.74517288853747e-05	TRUE
12_AE1712_C16_N8_14_200m_v_NODE_788_length_12232_cov_8.762320	10_AE1712_C14_N14_19_200m_v_1	8.17527795945062e-05	2	12232	5.58236023785817e-05	TRUE
12_AE1712_C16_N8_14_200m_v_NODE_799_length_12085_cov_21.035476	10_AE1712_C14_N14_19_200m_v_1	8.45860341102377e-05	3	12085	8.47539475748628e-05	TRUE
12_AE1712_C16_N8_14_200m_v_NODE_799_length_12085_cov_21.035476	12_AE1712_C16_N8_14_200m_v_1	0.000136073185307774	3	12085	8.47539475748628e-05	TRUE
12_AE1712_C16_N8_14_200m_v_NODE_799_length_12085_cov_21.035476	6_AE1712_C8_N19_24_200m_v_1	9.0102514595688e-05	3	12085	8.47539475748628e-05	TRUE
12_AE1712_C16_N8_14_200m_v_NODE_799_length_12085_cov_21.035476	8_AE1712_C11_N8_14_200m_v_1	7.35530731393371e-05	3	12085	9.57405704086413e-05	TRUE
12_AE1712_C16_N8_14_200m_v_NODE_800_length_12080_cov_20.631592	10_AE1712_C14_N14_19_200m_v_1	0.000681567328918322	17	12080	0.000497455129175767	TRUE
12_AE1712_C16_N8_14_200m_v_NODE_800_length_12080_cov_20.631592	12_AE1712_C16_N8_14_200m_v_1	0.000691159465993903	17	12080	0.000517792030353926	TRUE
12_AE1712_C16_N8_14_200m_v_NODE_800_length_12080_cov_20.631592	4_AE1712_C6_N8_17_200m_v_1	0.000355828865762641	17	12080	0.000574401946208947	TRUE
12_AE1712_C16_N8_14_200m_v_NODE_800_length_12080_cov_20.631592	6_AE1712_C8_N19_24_200m_v_1	0.000647009355618627	17	12080	0.000542754456059694	TRUE
12_AE1712_C16_N8_14_200m_v_NODE_800_length_12080_cov_20.631592	8_AE1712_C11_N8_14_200m_v_1	0.000701539997897614	17	12080	0.000497455129175767	TRUE
12_AE1712_C16_N8_14_200m_v_NODE_809_length_11917_cov_7.770439	10_AE1712_C14_N14_19_200m_v_1	0.000128667729573998	3	11917	8.59487670086613e-05	TRUE
12_AE1712_C16_N8_14_200m_v_NODE_809_length_11917_cov_7.770439	12_AE1712_C16_N8_14_200m_v_1	0.000134261978685911	3	11917	8.59487670086613e-05	TRUE
12_AE1712_C16_N8_14_200m_v_NODE_809_length_11917_cov_7.770439	6_AE1712_C8_N19_24_200m_v_1	0.000123073480462085	3	11917	8.59487670086613e-05	TRUE
12_AE1712_C16_N8_14_200m_v_NODE_813_length_11885_cov_10.297510	10_AE1712_C14_N14_19_200m_v_1	0.000524895569068897	13	11885	0.000373447452916809	TRUE
12_AE1712_C16_N8_14_200m_v_NODE_813_length_11885_cov_10.297510	6_AE1712_C8_N19_24_200m_v_1	0.000495149220433192	13	11885	0.000373447452916809	TRUE
12_AE1712_C16_N8_14_200m_v_NODE_814_length_11848_cov_11.324866	10_AE1712_C14_N14_19_200m_v_1	6.93975542051167e-05	6	11848	0.000172898625327856	TRUE
12_AE1712_C16_N8_14_200m_v_NODE_814_length_11848_cov_11.324866	12_AE1712_C16_N8_14_200m_v_1	0.000245704854077575	6	11848	0.000195311410092578	TRUE
12_AE1712_C16_N8_14_200m_v_NODE_814_length_11848_cov_11.324866	6_AE1712_C8_N19_24_200m_v_1	0.000120976817465676	6	11848	0.000179010345566686	TRUE
12_AE1712_C16_N8_14_200m_v_NODE_814_length_11848_cov_11.324866	8_AE1712_C11_N8_14_200m_v_1	0.000146297546702678	6	11848	0.000172898625327856	TRUE
12_AE1712_C16_N8_14_200m_v_NODE_820_length_11788_cov_17.660576	10_AE1712_C14_N14_19_200m_v_1	0.000953889077404517	28	11788	0.000839633639855143	TRUE
12_AE1712_C16_N8_14_200m_v_NODE_820_length_11788_cov_17.660576	12_AE1712_C16_N8_14_200m_v_1	0.0010471981926003	28	11788	0.000873959442039322	TRUE
12_AE1712_C16_N8_14_200m_v_NODE_820_length_11788_cov_17.660576	6_AE1712_C8_N19_24_200m_v_1	0.00105205185795617	28	11788	0.000969508943720006	TRUE
12_AE1712_C16_N8_14_200m_v_NODE_820_length_11788_cov_17.660576	8_AE1712_C11_N8_14_200m_v_1	0.00116512542066118	27	11788	0.00100320840911582	TRUE
12_AE1712_C16_N8_14_200m_v_NODE_842_length_11516_cov_11.258676	10_AE1712_C14_N14_19_200m_v_1	0.000909431736107665	22	11516	0.000702901385217801	TRUE
12_AE1712_C16_N8_14_200m_v_NODE_842_length_11516_cov_11.258676	12_AE1712_C16_N8_14_200m_v_1	0.000843271197560882	22	11516	0.000652238394168368	TRUE
12_AE1712_C16_N8_14_200m_v_NODE_842_length_11516_cov_11.258676	6_AE1712_C8_N19_24_200m_v_1	0.000667187680907723	22	11516	0.00077974920430138	TRUE
12_AE1712_C16_N8_14_200m_v_NODE_850_length_11454_cov_27.601740	10_AE1712_C14_N14_19_200m_v_1	8.73057447180024e-05	5	11454	0.000149038393638644	TRUE
12_AE1712_C16_N8_14_200m_v_NODE_850_length_11454_cov_27.601740	12_AE1712_C16_N8_14_200m_v_1	0.000131928680907204	5	11454	0.000160615036274906	TRUE
12_AE1712_C16_N8_14_200m_v_NODE_850_length_11454_cov_27.601740	4_AE1712_C6_N8_17_200m_v_1	9.70063830200027e-05	5	11454	0.000160615036274906	TRUE
12_AE1712_C16_N8_14_200m_v_NODE_850_length_11454_cov_27.601740	6_AE1712_C8_N19_24_200m_v_1	0.000159090468152804	5	11454	0.000149038393638644	TRUE
12_AE1712_C16_N8_14_200m_v_NODE_850_length_11454_cov_27.601740	8_AE1712_C11_N8_14_200m_v_1	0.000110587276642803	5	11454	0.000149038393638644	TRUE
12_AE1712_C16_N8_14_200m_v_NODE_868_length_11216_cov_54.738935	10_AE1712_C14_N14_19_200m_v_1	0.000768743065462038	19	11216	0.000578363577995783	TRUE
12_AE1712_C16_N8_14_200m_v_NODE_868_length_11216_cov_54.738935	12_AE1712_C16_N8_14_200m_v_1	0.000754873989538754	19	11216	0.000578363577995783	TRUE
12_AE1712_C16_N8_14_200m_v_NODE_868_length_11216_cov_54.738935	4_AE1712_C6_N8_17_200m_v_1	0.000741217195389806	19	11216	0.000598807907025793	TRUE
12_AE1712_C16_N8_14_200m_v_NODE_868_length_11216_cov_54.738935	6_AE1712_C8_N19_24_200m_v_1	0.000731098430813124	19	11216	0.000578363577995783	TRUE
12_AE1712_C16_N8_14_200m_v_NODE_868_length_11216_cov_54.738935	8_AE1712_C11_N8_14_200m_v_1	0.000760817879220162	19	11216	0.000598807907025793	TRUE
12_AE1712_C16_N8_14_200m_v_NODE_900_length_10814_cov_34.932104	10_AE1712_C14_N14_19_200m_v_1	0.000254813718841831	6	10814	0.000189430637403776	TRUE
12_AE1712_C16_N8_14_200m_v_NODE_900_length_10814_cov_34.932104	12_AE1712_C16_N8_14_200m_v_1	0.000263033516223825	6	10814	0.000189430637403776	TRUE
12_AE1712_C16_N8_14_200m_v_NODE_900_length_10814_cov_34.932104	4_AE1712_C6_N8_17_200m_v_1	0.000196981572975655	6	10814	0.000204144770722335	TRUE
12_AE1712_C16_N8_14_200m_v_NODE_900_length_10814_cov_34.932104	6_AE1712_C8_N19_24_200m_v_1	0.000213714731931858	6	10814	0.000189430637403776	TRUE
12_AE1712_C16_N8_14_200m_v_NODE_900_length_10814_cov_34.932104	8_AE1712_C11_N8_14_200m_v_1	0.000193165238476872	6	10814	0.000196126740731838	TRUE
12_AE1712_C16_N8_14_200m_v_NODE_905_length_10765_cov_6.101703	10_AE1712_C14_N14_19_200m_v_1	0.00106613879488938	27	10765	0.000886587606524237	TRUE
12_AE1712_C16_N8_14_200m_v_NODE_905_length_10765_cov_6.101703	6_AE1712_C8_N19_24_200m_v_1	0.000937046129800426	27	10765	0.000922832975165905	TRUE
12_AE1712_C16_N8_14_200m_v_NODE_907_length_10747_cov_7.640862	10_AE1712_C14_N14_19_200m_v_1	0.000444568510075163	13	10747	0.000412991809613499	TRUE
12_AE1712_C16_N8_14_200m_v_NODE_907_length_10747_cov_7.640862	12_AE1712_C16_N8_14_200m_v_1	0.000579268337712555	13	10747	0.00052976929905409	TRUE
12_AE1712_C16_N8_14_200m_v_NODE_907_length_10747_cov_7.640862	4_AE1712_C6_N8_17_200m_v_1	0.000490502332876949	13	10747	0.00052976929905409	TRUE
12_AE1712_C16_N8_14_200m_v_NODE_907_length_10747_cov_7.640862	6_AE1712_C8_N19_24_200m_v_1	0.000479720438778781	13	10747	0.000412991809613499	TRUE
12_AE1712_C16_N8_14_200m_v_NODE_907_length_10747_cov_7.640862	8_AE1712_C11_N8_14_200m_v_1	0.00028416937321748	13	10747	0.00052976929905409	TRUE
12_AE1712_C16_N8_14_200m_v_NODE_90_length_61866_cov_28.251857	10_AE1712_C14_N14_19_200m_v_1	0.000135777325186694	22	61866	0.000125702110567005	TRUE
12_AE1712_C16_N8_14_200m_v_NODE_90_length_61866_cov_28.251857	12_AE1712_C16_N8_14_200m_v_1	0.000159484477203418	22	61866	0.000121410424906135	TRUE
12_AE1712_C16_N8_14_200m_v_NODE_90_length_61866_cov_28.251857	4_AE1712_C6_N8_17_200m_v_1	0.000138268297970876	21	61866	0.000124895747629025	TRUE
12_AE1712_C16_N8_14_200m_v_NODE_90_length_61866_cov_28.251857	6_AE1712_C8_N19_24_200m_v_1	0.000165231665571109	22	61866	0.000121410424906135	TRUE
12_AE1712_C16_N8_14_200m_v_NODE_90_length_61866_cov_28.251857	8_AE1712_C11_N8_14_200m_v_1	0.000116572992627692	22	61866	0.000137148813319893	TRUE
12_AE1712_C16_N8_14_200m_v_NODE_924_length_10573_cov_7.142245	10_AE1712_C14_N14_19_200m_v_1	0.000283141094642088	9	10573	0.000328296073031806	TRUE
12_AE1712_C16_N8_14_200m_v_NODE_924_length_10573_cov_7.142245	12_AE1712_C16_N8_14_200m_v_1	0.000362408590915164	9	10573	0.00031319704207765	TRUE
12_AE1712_C16_N8_14_200m_v_NODE_924_length_10573_cov_7.142245	6_AE1712_C8_N19_24_200m_v_1	0.000325777399455637	9	10573	0.000347438701196926	TRUE
1_AE1712_C3_N1_7_80m_c_NODE_1_length_68096_cov_84.296961	1_AE1712_C3_N1_7_80m_v_1	0.000809874388351832	130	68096	0.000674828904917645	TRUE
1_AE1712_C3_N1_7_80m_c_NODE_1_length_68096_cov_84.296961	3_AE1712_C6_N1_7_80m_v_1	0.000794332074436633	130	68096	0.000674828904917645	TRUE
1_AE1712_C3_N1_7_80m_c_NODE_1_length_68096_cov_84.296961	7_AE1712_C11_N1_7_80m_v_1	0.000626360913027678	127	68096	0.000761263781796624	TRUE
1_AE1712_C3_N1_7_80m_c_NODE_1_length_68096_cov_84.296961	9_AE1712_C14_N3_8_80m_v_1	0.000728136781974124	128	68096	0.000724974170772359	TRUE
1_AE1712_C3_N1_7_80m_v_NODE_113_length_58572_cov_24.785640	1_AE1712_C3_N1_7_80m_v_1	0.000360050687852368	42	58572	0.000253472683533406	TRUE
1_AE1712_C3_N1_7_80m_v_NODE_113_length_58572_cov_24.785640	3_AE1712_C6_N1_7_80m_v_1	0.00033676931853535	42	58572	0.000253472683533406	TRUE
1_AE1712_C3_N1_7_80m_v_NODE_113_length_58572_cov_24.785640	7_AE1712_C11_N1_7_80m_v_1	0.00031217852617156	42	58572	0.000253472683533406	TRUE
1_AE1712_C3_N1_7_80m_v_NODE_113_length_58572_cov_24.785640	9_AE1712_C14_N3_8_80m_v_1	0.000303398124029142	42	58572	0.00026383512350849	TRUE
1_AE1712_C3_N1_7_80m_v_NODE_230_length_28195_cov_32.963795	10_AE1712_C14_N14_19_200m_v_1	0.000301865973084274	19	28195	0.000230073626203253	TRUE
1_AE1712_C3_N1_7_80m_v_NODE_230_length_28195_cov_32.963795	11_AE1712_C16_N1_7_80m_v_1	0.00032199224786563	19	28195	0.000238206401319429	TRUE
1_AE1712_C3_N1_7_80m_v_NODE_230_length_28195_cov_32.963795	1_AE1712_C3_N1_7_80m_v_1	0.000246694646410908	19	28195	0.000230073626203253	TRUE
1_AE1712_C3_N1_7_80m_v_NODE_230_length_28195_cov_32.963795	3_AE1712_C6_N1_7_80m_v_1	0.000319850392558319	19	28195	0.000230073626203253	TRUE
1_AE1712_C3_N1_7_80m_v_NODE_230_length_28195_cov_32.963795	5_AE1712_C8_N7_12_80m_v_1	0.000265610529841777	19	28195	0.000230073626203253	TRUE
1_AE1712_C3_N1_7_80m_v_NODE_230_length_28195_cov_32.963795	9_AE1712_C14_N3_8_80m_v_1	0.000136577182152639	19	28195	0.000247944726968347	TRUE
1_AE1712_C3_N1_7_80m_v_NODE_251_length_25536_cov_18.385168	1_AE1712_C3_N1_7_80m_v_1	0.000357190324295588	20	25536	0.000267400651744522	TRUE
1_AE1712_C3_N1_7_80m_v_NODE_251_length_25536_cov_18.385168	3_AE1712_C6_N1_7_80m_v_1	0.000348962684489	20	25536	0.000267400651744522	TRUE
1_AE1712_C3_N1_7_80m_v_NODE_251_length_25536_cov_18.385168	9_AE1712_C14_N3_8_80m_v_1	0.000330781069737837	20	25536	0.00028817115060977	TRUE
1_AE1712_C3_N1_7_80m_v_NODE_254_length_24965_cov_23.857160	1_AE1712_C3_N1_7_80m_v_1	9.34641831897991e-05	5	24965	6.83791612552385e-05	TRUE
1_AE1712_C3_N1_7_80m_v_NODE_289_length_21368_cov_88.327274	11_AE1712_C16_N1_7_80m_v_1	0.000374428755653016	22	21368	0.000450909607653986	TRUE
1_AE1712_C3_N1_7_80m_v_NODE_289_length_21368_cov_88.327274	1_AE1712_C3_N1_7_80m_v_1	0.000454209825699904	22	21368	0.000363940788671768	TRUE
1_AE1712_C3_N1_7_80m_v_NODE_289_length_21368_cov_88.327274	3_AE1712_C6_N1_7_80m_v_1	0.000122534540398873	15	21368	0.000286618088085382	TRUE
1_AE1712_C3_N1_7_80m_v_NODE_289_length_21368_cov_88.327274	5_AE1712_C8_N7_12_80m_v_1	0.000317935735382385	22	21368	0.000363940788671768	TRUE
1_AE1712_C3_N1_7_80m_v_NODE_289_length_21368_cov_88.327274	9_AE1712_C14_N3_8_80m_v_1	0.000346015106404474	22	21368	0.000397082014453785	TRUE
1_AE1712_C3_N1_7_80m_v_NODE_291_length_21171_cov_110.464397	11_AE1712_C16_N1_7_80m_v_1	6.87523289195388e-05	6	21171	0.000104275733342371	TRUE
1_AE1712_C3_N1_7_80m_v_NODE_291_length_21171_cov_110.464397	1_AE1712_C3_N1_7_80m_v_1	0.000109164003169955	6	21171	9.675985607125e-05	TRUE
1_AE1712_C3_N1_7_80m_v_NODE_291_length_21171_cov_110.464397	3_AE1712_C6_N1_7_80m_v_1	7.65872453558439e-05	6	21171	0.000104275733342371	TRUE
1_AE1712_C3_N1_7_80m_v_NODE_291_length_21171_cov_110.464397	5_AE1712_C8_N7_12_80m_v_1	0.000150100504358688	6	21171	0.000109302800376782	TRUE
1_AE1712_C3_N1_7_80m_v_NODE_291_length_21171_cov_110.464397	9_AE1712_C14_N3_8_80m_v_1	0.00011178813786154	6	21171	0.000154585389104307	TRUE
1_AE1712_C3_N1_7_80m_v_NODE_310_length_20172_cov_12.980791	1_AE1712_C3_N1_7_80m_v_1	5.28785775662635e-05	2	20172	3.38506000542738e-05	TRUE
1_AE1712_C3_N1_7_80m_v_NODE_322_length_19151_cov_12.244364	1_AE1712_C3_N1_7_80m_v_1	2.78488503646459e-05	1	19151	1.78276409663937e-05	TRUE
1_AE1712_C3_N1_7_80m_v_NODE_373_length_17170_cov_13.266659	10_AE1712_C14_N14_19_200m_v_1	0.000137190189607196	5	17170	9.942258361893e-05	TRUE
1_AE1712_C3_N1_7_80m_v_NODE_373_length_17170_cov_13.266659	12_AE1712_C16_N8_14_200m_v_1	0.000108716754028344	5	17170	9.942258361893e-05	TRUE
1_AE1712_C3_N1_7_80m_v_NODE_373_length_17170_cov_13.266659	1_AE1712_C3_N1_7_80m_v_1	0.000121659224746004	5	17170	0.000102937030395753	TRUE
1_AE1712_C3_N1_7_80m_v_NODE_373_length_17170_cov_13.266659	4_AE1712_C6_N8_17_200m_v_1	8.9303047951854e-05	5	17170	0.000102937030395753	TRUE
1_AE1712_C3_N1_7_80m_v_NODE_373_length_17170_cov_13.266659	6_AE1712_C8_N19_24_200m_v_1	0.000132013201320132	5	17170	9.942258361893e-05	TRUE
1_AE1712_C3_N1_7_80m_v_NODE_373_length_17170_cov_13.266659	8_AE1712_C11_N8_14_200m_v_1	0.000124247718889536	5	17170	9.942258361893e-05	TRUE
1_AE1712_C3_N1_7_80m_v_NODE_376_length_16933_cov_9.648849	11_AE1712_C16_N1_7_80m_v_1	0.00114156727869596	38	16933	0.000793271066580203	TRUE
1_AE1712_C3_N1_7_80m_v_NODE_376_length_16933_cov_9.648849	1_AE1712_C3_N1_7_80m_v_1	0.000821538481728643	38	16933	0.000793271066580203	TRUE
1_AE1712_C3_N1_7_80m_v_NODE_376_length_16933_cov_9.648849	3_AE1712_C6_N1_7_80m_v_1	0.000909989163001211	37	16933	0.000842781269300179	TRUE
1_AE1712_C3_N1_7_80m_v_NODE_376_length_16933_cov_9.648849	5_AE1712_C8_N7_12_80m_v_1	0.000899295917898646	38	16933	0.000793271066580203	TRUE
1_AE1712_C3_N1_7_80m_v_NODE_376_length_16933_cov_9.648849	9_AE1712_C14_N3_8_80m_v_1	0.000704503931929669	38	16933	0.000865508024739864	TRUE
1_AE1712_C3_N1_7_80m_v_NODE_417_length_14739_cov_10.479948	1_AE1712_C3_N1_7_80m_v_1	3.61851776466065e-05	1	14739	2.31642005663482e-05	TRUE
1_AE1712_C3_N1_7_80m_v_NODE_448_length_13223_cov_12.032101	1_AE1712_C3_N1_7_80m_v_1	4.03337618795533e-05	1	13223	2.58199464680788e-05	TRUE
1_AE1712_C3_N1_7_80m_v_NODE_470_length_12607_cov_9.816600	10_AE1712_C14_N14_19_200m_v_1	3.70164723301869e-05	1	12607	2.70815540689621e-05	TRUE
1_AE1712_C3_N1_7_80m_v_NODE_497_length_12000_cov_12.351002	11_AE1712_C16_N1_7_80m_v_1	0.000528703703703704	15	12000	0.000441857202973769	TRUE
1_AE1712_C3_N1_7_80m_v_NODE_497_length_12000_cov_12.351002	1_AE1712_C3_N1_7_80m_v_1	0.00060952380952381	15	12000	0.000459921156373193	TRUE
1_AE1712_C3_N1_7_80m_v_NODE_497_length_12000_cov_12.351002	5_AE1712_C8_N7_12_80m_v_1	0.000561706349206349	15	12000	0.000459921156373193	TRUE
1_AE1712_C3_N1_7_80m_v_NODE_501_length_11849_cov_62.229443	11_AE1712_C16_N1_7_80m_v_1	0.000648906143040669	21	11849	0.000605094117233143	TRUE
1_AE1712_C3_N1_7_80m_v_NODE_501_length_11849_cov_62.229443	1_AE1712_C3_N1_7_80m_v_1	0.000903967517183822	21	11849	0.000605094117233143	TRUE
1_AE1712_C3_N1_7_80m_v_NODE_501_length_11849_cov_62.229443	3_AE1712_C6_N1_7_80m_v_1	0.000802693148038747	21	11849	0.000605094117233143	TRUE
1_AE1712_C3_N1_7_80m_v_NODE_501_length_11849_cov_62.229443	5_AE1712_C8_N7_12_80m_v_1	0.000793315891636425	21	11849	0.000605094117233143	TRUE
1_AE1712_C3_N1_7_80m_v_NODE_501_length_11849_cov_62.229443	9_AE1712_C14_N3_8_80m_v_1	0.000792847028816309	21	11849	0.000626483332767265	TRUE
1_AE1712_C3_N1_7_80m_v_NODE_520_length_11292_cov_12.689701	1_AE1712_C3_N1_7_80m_v_1	0.000104301964025662	2	11292	6.04706256017367e-05	TRUE
3_AE1712_C6_N1_7_80m_v_NODE_32_length_12071_cov_39.989995	1_AE1712_C3_N1_7_80m_v_1	0.000281332084828067	8	12071	0.00022627265489017	TRUE
3_AE1712_C6_N1_7_80m_v_NODE_32_length_12071_cov_39.989995	3_AE1712_C6_N1_7_80m_v_1	0.000303758318835777	8	12071	0.00022627265489017	TRUE
3_AE1712_C6_N1_7_80m_v_NODE_32_length_12071_cov_39.989995	7_AE1712_C11_N1_7_80m_v_1	0.00029698621778814	8	12071	0.000243848513030274	TRUE
3_AE1712_C6_N1_7_80m_v_NODE_32_length_12071_cov_39.989995	9_AE1712_C14_N3_8_80m_v_1	0.000314804075884351	8	12071	0.00022627265489017	TRUE
4_AE1712_C6_N8_17_200m_v_NODE_117_length_32325_cov_11.581773	10_AE1712_C14_N14_19_200m_v_1	0.000352668213457077	30	32325	0.000316860466030075	TRUE
4_AE1712_C6_N8_17_200m_v_NODE_117_length_32325_cov_11.581773	12_AE1712_C16_N8_14_200m_v_1	0.000319670018045888	30	32325	0.000328061032370316	TRUE
4_AE1712_C6_N8_17_200m_v_NODE_117_length_32325_cov_11.581773	4_AE1712_C6_N8_17_200m_v_1	0.0004678650386307	30	32325	0.000357934970885825	TRUE
4_AE1712_C6_N8_17_200m_v_NODE_117_length_32325_cov_11.581773	6_AE1712_C8_N19_24_200m_v_1	0.000413164905044255	30	32325	0.000341472784314204	TRUE
4_AE1712_C6_N8_17_200m_v_NODE_117_length_32325_cov_11.581773	8_AE1712_C11_N8_14_200m_v_1	0.000348224260057207	30	32325	0.000341472784314204	TRUE
4_AE1712_C6_N8_17_200m_v_NODE_139_length_26897_cov_19.000149	10_AE1712_C14_N14_19_200m_v_1	3.05692910816159e-05	2	26897	2.53870061454739e-05	TRUE
4_AE1712_C6_N8_17_200m_v_NODE_139_length_26897_cov_19.000149	12_AE1712_C16_N8_14_200m_v_1	3.30478822503955e-05	2	26897	2.86779143495168e-05	TRUE
4_AE1712_C6_N8_17_200m_v_NODE_139_length_26897_cov_19.000149	4_AE1712_C6_N8_17_200m_v_1	1.98287293502373e-05	2	26897	3.03500959442408e-05	TRUE
4_AE1712_C6_N8_17_200m_v_NODE_139_length_26897_cov_19.000149	6_AE1712_C8_N19_24_200m_v_1	2.06549264064972e-05	2	26897	2.53870061454739e-05	TRUE
4_AE1712_C6_N8_17_200m_v_NODE_139_length_26897_cov_19.000149	8_AE1712_C11_N8_14_200m_v_1	7.435773506339e-06	2	26897	2.73589563965167e-05	TRUE
4_AE1712_C6_N8_17_200m_v_NODE_179_length_20994_cov_15.455467	10_AE1712_C14_N14_19_200m_v_1	0.000151991478084648	7	20994	0.000117862262391784	TRUE
4_AE1712_C6_N8_17_200m_v_NODE_179_length_20994_cov_15.455467	12_AE1712_C16_N8_14_200m_v_1	5.18666709006806e-05	7	20994	0.000117862262391784	TRUE
4_AE1712_C6_N8_17_200m_v_NODE_179_length_20994_cov_15.455467	4_AE1712_C6_N8_17_200m_v_1	0.000178357837689075	7	20994	0.000117862262391784	TRUE
4_AE1712_C6_N8_17_200m_v_NODE_179_length_20994_cov_15.455467	6_AE1712_C8_N19_24_200m_v_1	0.000106716397085074	7	20994	0.000113838242594638	TRUE
4_AE1712_C6_N8_17_200m_v_NODE_179_length_20994_cov_15.455467	8_AE1712_C11_N8_14_200m_v_1	8.67972859970574e-05	7	20994	0.000122680693326183	TRUE
4_AE1712_C6_N8_17_200m_v_NODE_183_length_20417_cov_8.391200	10_AE1712_C14_N14_19_200m_v_1	2.28567696853929e-05	1	20417	1.67221997427343e-05	TRUE
4_AE1712_C6_N8_17_200m_v_NODE_183_length_20417_cov_8.391200	6_AE1712_C8_N19_24_200m_v_1	2.28567696853929e-05	1	20417	1.67221997427343e-05	TRUE
4_AE1712_C6_N8_17_200m_v_NODE_197_length_18628_cov_14.865021	10_AE1712_C14_N14_19_200m_v_1	0.000588719490372915	25	18628	0.000474401119791463	TRUE
4_AE1712_C6_N8_17_200m_v_NODE_197_length_18628_cov_14.865021	12_AE1712_C16_N8_14_200m_v_1	0.000603034857919977	25	18628	0.000474401119791463	TRUE
4_AE1712_C6_N8_17_200m_v_NODE_197_length_18628_cov_14.865021	4_AE1712_C6_N8_17_200m_v_1	0.000579985411958785	25	18628	0.000517601099325581	TRUE
4_AE1712_C6_N8_17_200m_v_NODE_197_length_18628_cov_14.865021	6_AE1712_C8_N19_24_200m_v_1	0.000477178918235392	25	18628	0.000458204251861989	TRUE
4_AE1712_C6_N8_17_200m_v_NODE_197_length_18628_cov_14.865021	8_AE1712_C11_N8_14_200m_v_1	0.00058318080650054	25	18628	0.000474401119791463	TRUE
4_AE1712_C6_N8_17_200m_v_NODE_265_length_15363_cov_8.562083	10_AE1712_C14_N14_19_200m_v_1	0.000568465360498167	18	15363	0.000400020096247693	TRUE
4_AE1712_C6_N8_17_200m_v_NODE_265_length_15363_cov_8.562083	12_AE1712_C16_N8_14_200m_v_1	0.000415862063977666	18	15363	0.000431091886465793	TRUE
4_AE1712_C6_N8_17_200m_v_NODE_265_length_15363_cov_8.562083	4_AE1712_C6_N8_17_200m_v_1	0.000483722977538887	17	15363	0.000451684384208051	TRUE
4_AE1712_C6_N8_17_200m_v_NODE_265_length_15363_cov_8.562083	6_AE1712_C8_N19_24_200m_v_1	0.000519285151192982	18	15363	0.000414160237116597	TRUE
4_AE1712_C6_N8_17_200m_v_NODE_265_length_15363_cov_8.562083	8_AE1712_C11_N8_14_200m_v_1	0.000598169793639428	18	15363	0.00045187455316869	TRUE
4_AE1712_C6_N8_17_200m_v_NODE_305_length_13620_cov_11.604593	10_AE1712_C14_N14_19_200m_v_1	0	1	13620	2.50673386304997e-05	TRUE
4_AE1712_C6_N8_17_200m_v_NODE_305_length_13620_cov_11.604593	12_AE1712_C16_N8_14_200m_v_1	0	1	13620	2.59534333611612e-05	TRUE
4_AE1712_C6_N8_17_200m_v_NODE_305_length_13620_cov_11.604593	1_AE1712_C3_N1_7_80m_v_1	3.91581008321096e-05	1	13620	3.2155374770893e-05	TRUE
4_AE1712_C6_N8_17_200m_v_NODE_305_length_13620_cov_11.604593	4_AE1712_C6_N8_17_200m_v_1	0	1	13620	2.9967934310288e-05	TRUE
4_AE1712_C6_N8_17_200m_v_NODE_305_length_13620_cov_11.604593	6_AE1712_C8_N19_24_200m_v_1	0	1	13620	2.50673386304997e-05	TRUE
4_AE1712_C6_N8_17_200m_v_NODE_305_length_13620_cov_11.604593	8_AE1712_C11_N8_14_200m_v_1	0	1	13620	2.83168084529719e-05	TRUE
4_AE1712_C6_N8_17_200m_v_NODE_310_length_13528_cov_7.565980	10_AE1712_C14_N14_19_200m_v_1	0.000790482761210141	26	13528	0.000679378313265405	TRUE
4_AE1712_C6_N8_17_200m_v_NODE_310_length_13528_cov_7.565980	12_AE1712_C16_N8_14_200m_v_1	0.000553413725317607	23	13528	0.000625696804234141	TRUE
4_AE1712_C6_N8_17_200m_v_NODE_310_length_13528_cov_7.565980	1_AE1712_C3_N1_7_80m_v_1	0.000730994152046784	26	13528	0.000841725407589342	TRUE
4_AE1712_C6_N8_17_200m_v_NODE_310_length_13528_cov_7.565980	4_AE1712_C6_N8_17_200m_v_1	0.00107537101179916	26	13528	0.000784465175780543	TRUE
4_AE1712_C6_N8_17_200m_v_NODE_310_length_13528_cov_7.565980	6_AE1712_C8_N19_24_200m_v_1	0.000561797752808989	26	13528	0.000679378313265405	TRUE
4_AE1712_C6_N8_17_200m_v_NODE_310_length_13528_cov_7.565980	8_AE1712_C11_N8_14_200m_v_1	0.000660476096608563	26	13528	0.000707152576327796	TRUE
4_AE1712_C6_N8_17_200m_v_NODE_316_length_13277_cov_14.061591	10_AE1712_C14_N14_19_200m_v_1	0.000222965840198649	12	13277	0.000332548248940473	TRUE
4_AE1712_C6_N8_17_200m_v_NODE_316_length_13277_cov_14.061591	12_AE1712_C16_N8_14_200m_v_1	0.000209607509042537	10	13277	0.000329910511773681	TRUE
4_AE1712_C6_N8_17_200m_v_NODE_316_length_13277_cov_14.061591	4_AE1712_C6_N8_17_200m_v_1	0.000265287506381127	12	13277	0.000368905564786734	TRUE
4_AE1712_C6_N8_17_200m_v_NODE_316_length_13277_cov_14.061591	6_AE1712_C8_N19_24_200m_v_1	0.000375873781010484	12	13277	0.000319487018795525	TRUE
4_AE1712_C6_N8_17_200m_v_NODE_316_length_13277_cov_14.061591	8_AE1712_C11_N8_14_200m_v_1	0.000158789944100679	10	13277	0.000329910511773681	TRUE
4_AE1712_C6_N8_17_200m_v_NODE_322_length_12980_cov_21.655196	10_AE1712_C14_N14_19_200m_v_1	0.000815784968327341	25	12980	0.000680827739558966	TRUE
4_AE1712_C6_N8_17_200m_v_NODE_322_length_12980_cov_21.655196	12_AE1712_C16_N8_14_200m_v_1	0.000784479174309683	25	12980	0.00070866125789398	TRUE
4_AE1712_C6_N8_17_200m_v_NODE_322_length_12980_cov_21.655196	4_AE1712_C6_N8_17_200m_v_1	0.000908418323672561	25	12980	0.00070866125789398	TRUE
4_AE1712_C6_N8_17_200m_v_NODE_322_length_12980_cov_21.655196	6_AE1712_C8_N19_24_200m_v_1	0.000872282143468584	25	12980	0.000680827739558966	TRUE
4_AE1712_C6_N8_17_200m_v_NODE_322_length_12980_cov_21.655196	8_AE1712_C11_N8_14_200m_v_1	0.000934954875632842	25	12980	0.000680827739558966	TRUE
4_AE1712_C6_N8_17_200m_v_NODE_363_length_11870_cov_19.772916	10_AE1712_C14_N14_19_200m_v_1	0.000260226528128803	6	11870	0.000172578172947299	TRUE
4_AE1712_C6_N8_17_200m_v_NODE_363_length_11870_cov_19.772916	12_AE1712_C16_N8_14_200m_v_1	0.000238897580936334	6	11870	0.000178678565650724	TRUE
4_AE1712_C6_N8_17_200m_v_NODE_363_length_11870_cov_19.772916	4_AE1712_C6_N8_17_200m_v_1	0.000266043513726749	6	11870	0.000178678565650724	TRUE
4_AE1712_C6_N8_17_200m_v_NODE_363_length_11870_cov_19.772916	6_AE1712_C8_N19_24_200m_v_1	0.00016849199663016	6	11870	0.000172578172947299	TRUE
4_AE1712_C6_N8_17_200m_v_NODE_363_length_11870_cov_19.772916	8_AE1712_C11_N8_14_200m_v_1	0.000139473930543855	6	11870	0.000185983281431451	TRUE
4_AE1712_C6_N8_17_200m_v_NODE_386_length_11367_cov_8.412666	10_AE1712_C14_N14_19_200m_v_1	5.27843758247559e-05	1	11367	4.22275006598047e-05	TRUE
4_AE1712_C6_N8_17_200m_v_NODE_386_length_11367_cov_8.412666	6_AE1712_C8_N19_24_200m_v_1	5.02708341188151e-05	1	11367	3.59077386562965e-05	TRUE
4_AE1712_C6_N8_17_200m_v_NODE_437_length_10118_cov_8.496763	10_AE1712_C14_N14_19_200m_v_1	0.000401923963892732	9	10118	0.000303691872833233	TRUE
4_AE1712_C6_N8_17_200m_v_NODE_437_length_10118_cov_8.496763	12_AE1712_C16_N8_14_200m_v_1	0.000287716061584415	9	10118	0.000303691872833233	TRUE
4_AE1712_C6_N8_17_200m_v_NODE_437_length_10118_cov_8.496763	4_AE1712_C6_N8_17_200m_v_1	0.000298148514199117	9	10118	0.000389563731905125	TRUE
4_AE1712_C6_N8_17_200m_v_NODE_437_length_10118_cov_8.496763	6_AE1712_C8_N19_24_200m_v_1	0.000357997847620303	9	10118	0.000303691872833233	TRUE
4_AE1712_C6_N8_17_200m_v_NODE_437_length_10118_cov_8.496763	8_AE1712_C11_N8_14_200m_v_1	0.000247711919979166	9	10118	0.000327281313094188	TRUE
4_AE1712_C6_N8_17_200m_v_NODE_96_length_36742_cov_28.933806	10_AE1712_C14_N14_19_200m_v_1	0.000268539183132836	19	36742	0.000176553423624209	TRUE
4_AE1712_C6_N8_17_200m_v_NODE_96_length_36742_cov_28.933806	12_AE1712_C16_N8_14_200m_v_1	0.000212593519980162	19	36742	0.000182794335779252	TRUE
4_AE1712_C6_N8_17_200m_v_NODE_96_length_36742_cov_28.933806	4_AE1712_C6_N8_17_200m_v_1	0.000252813915652085	19	36742	0.000176553423624209	TRUE
4_AE1712_C6_N8_17_200m_v_NODE_96_length_36742_cov_28.933806	6_AE1712_C8_N19_24_200m_v_1	0.000252209097672056	19	36742	0.000176553423624209	TRUE
4_AE1712_C6_N8_17_200m_v_NODE_96_length_36742_cov_28.933806	8_AE1712_C11_N8_14_200m_v_1	0.000212291110990147	19	36742	0.000176553423624209	TRUE
5_AE1712_C8_N7_12_80m_v_NODE_144_length_14237_cov_57.997669	11_AE1712_C16_N1_7_80m_v_1	0.000295289766386205	12	14237	0.000310124541770222	TRUE
5_AE1712_C8_N7_12_80m_v_NODE_144_length_14237_cov_57.997669	1_AE1712_C3_N1_7_80m_v_1	0.00035900197451086	12	14237	0.000310124541770222	TRUE
5_AE1712_C8_N7_12_80m_v_NODE_144_length_14237_cov_57.997669	3_AE1712_C6_N1_7_80m_v_1	0.000436265442938197	12	14237	0.000344030286132856	TRUE
5_AE1712_C8_N7_12_80m_v_NODE_144_length_14237_cov_57.997669	5_AE1712_C8_N7_12_80m_v_1	0.000425896752370026	12	14237	0.000297944029539101	TRUE
5_AE1712_C8_N7_12_80m_v_NODE_144_length_14237_cov_57.997669	9_AE1712_C14_N3_8_80m_v_1	0.000259105772907838	12	14237	0.000404579616492239	TRUE
5_AE1712_C8_N7_12_80m_v_NODE_191_length_11143_cov_13.537593	11_AE1712_C16_N1_7_80m_v_1	0.000854120103873312	25	11143	0.00079306686345467	TRUE
5_AE1712_C8_N7_12_80m_v_NODE_191_length_11143_cov_13.537593	5_AE1712_C8_N7_12_80m_v_1	0.00102926030862852	25	11143	0.00079306686345467	TRUE
5_AE1712_C8_N7_12_80m_v_NODE_195_length_11114_cov_9.589653	10_AE1712_C14_N14_19_200m_v_1	0.00415175580327232	108	11114	0.00357638267578471	TRUE
5_AE1712_C8_N7_12_80m_v_NODE_195_length_11114_cov_9.589653	1_AE1712_C3_N1_7_80m_v_1	0.00430987943134785	111	11114	0.00353040486090253	TRUE
5_AE1712_C8_N7_12_80m_v_NODE_195_length_11114_cov_9.589653	4_AE1712_C6_N8_17_200m_v_1	0.00371480005143372	107	11114	0.00371442102887975	TRUE
5_AE1712_C8_N7_12_80m_v_NODE_195_length_11114_cov_9.589653	5_AE1712_C8_N7_12_80m_v_1	0.00383652311574565	110	11114	0.00381753283759943	TRUE
5_AE1712_C8_N7_12_80m_v_NODE_195_length_11114_cov_9.589653	6_AE1712_C8_N19_24_200m_v_1	0.00402335003288755	111	11114	0.00367473445077736	TRUE
5_AE1712_C8_N7_12_80m_v_NODE_195_length_11114_cov_9.589653	8_AE1712_C11_N8_14_200m_v_1	0.00360843893433018	105	11114	0.00385822315962755	TRUE
5_AE1712_C8_N7_12_80m_v_NODE_195_length_11114_cov_9.589653	9_AE1712_C14_N3_8_80m_v_1	0.0029245635027856	100	11114	0.00367615297943009	TRUE
5_AE1712_C8_N7_12_80m_v_NODE_72_length_26012_cov_8.388086	11_AE1712_C16_N1_7_80m_v_1	0.000125583064226767	7	26012	9.18775974562448e-05	TRUE
5_AE1712_C8_N7_12_80m_v_NODE_72_length_26012_cov_8.388086	1_AE1712_C3_N1_7_80m_v_1	0.000111914159276915	7	26012	9.5125339714482e-05	TRUE
6_AE1712_C8_N19_24_200m_c_NODE_239_length_21911_cov_9.758679	10_AE1712_C14_N14_19_200m_v_1	0.000356999781946156	16	21911	0.000249311963596298	TRUE
6_AE1712_C8_N19_24_200m_c_NODE_239_length_21911_cov_9.758679	12_AE1712_C16_N8_14_200m_v_1	0.000371198636909923	16	21911	0.000249311963596298	TRUE
6_AE1712_C8_N19_24_200m_c_NODE_239_length_21911_cov_9.758679	4_AE1712_C6_N8_17_200m_v_1	0.000333673091648538	16	21911	0.000249311963596298	TRUE
6_AE1712_C8_N19_24_200m_c_NODE_239_length_21911_cov_9.758679	6_AE1712_C8_N19_24_200m_v_1	0.000368156025131973	16	21911	0.000258124786548503	TRUE
6_AE1712_C8_N19_24_200m_c_NODE_239_length_21911_cov_9.758679	8_AE1712_C11_N8_14_200m_v_1	0.000355406032919611	16	21911	0.000258124786548503	TRUE
6_AE1712_C8_N19_24_200m_v_NODE_1024_length_13138_cov_12.612051	10_AE1712_C14_N14_19_200m_v_1	0.000290928773193958	9	13138	0.000233882963109046	TRUE
6_AE1712_C8_N19_24_200m_v_NODE_1024_length_13138_cov_12.612051	12_AE1712_C16_N8_14_200m_v_1	0.000236033650556409	9	13138	0.000242150392861253	TRUE
6_AE1712_C8_N19_24_200m_v_NODE_1024_length_13138_cov_12.612051	6_AE1712_C8_N19_24_200m_v_1	0.0003486191756857	9	13138	0.000242150392861253	TRUE
6_AE1712_C8_N19_24_200m_v_NODE_1024_length_13138_cov_12.612051	8_AE1712_C11_N8_14_200m_v_1	0.000127593094023786	8	13138	0.000234863321080598	TRUE
6_AE1712_C8_N19_24_200m_v_NODE_1035_length_13018_cov_6.900085	10_AE1712_C14_N14_19_200m_v_1	0.00063910287831013	21	13018	0.000593537826630023	TRUE
6_AE1712_C8_N19_24_200m_v_NODE_1035_length_13018_cov_6.900085	6_AE1712_C8_N19_24_200m_v_1	0.000677197462170958	20	13018	0.0005925711471606	TRUE
6_AE1712_C8_N19_24_200m_v_NODE_1056_length_12807_cov_28.023488	10_AE1712_C14_N14_19_200m_v_1	0.00187109637800666	59	12807	0.00162845787306644	TRUE
6_AE1712_C8_N19_24_200m_v_NODE_1056_length_12807_cov_28.023488	12_AE1712_C16_N8_14_200m_v_1	0.00179502528998898	59	12807	0.00162845787306644	TRUE
6_AE1712_C8_N19_24_200m_v_NODE_1056_length_12807_cov_28.023488	4_AE1712_C6_N8_17_200m_v_1	0.00181747293977847	56	12807	0.00168680069847319	TRUE
6_AE1712_C8_N19_24_200m_v_NODE_1056_length_12807_cov_28.023488	6_AE1712_C8_N19_24_200m_v_1	0.00210964174421659	59	12807	0.00162845787306644	TRUE
6_AE1712_C8_N19_24_200m_v_NODE_1056_length_12807_cov_28.023488	8_AE1712_C11_N8_14_200m_v_1	0.00194833926386983	59	12807	0.00169503229334073	TRUE
6_AE1712_C8_N19_24_200m_v_NODE_1067_length_12717_cov_5.543908	10_AE1712_C14_N14_19_200m_v_1	4.71809389006841e-05	1	12717	2.68473029918539e-05	TRUE
6_AE1712_C8_N19_24_200m_v_NODE_1083_length_12595_cov_92.021170	10_AE1712_C14_N14_19_200m_v_1	0.000340523135282961	15	12595	0.00040661034396277	TRUE
6_AE1712_C8_N19_24_200m_v_NODE_1083_length_12595_cov_92.021170	12_AE1712_C16_N8_14_200m_v_1	0.000399629482598915	15	12595	0.000420983440705457	TRUE
6_AE1712_C8_N19_24_200m_v_NODE_1083_length_12595_cov_92.021170	4_AE1712_C6_N8_17_200m_v_1	0.000444620881302104	15	12595	0.00040661034396277	TRUE
6_AE1712_C8_N19_24_200m_v_NODE_1083_length_12595_cov_92.021170	6_AE1712_C8_N19_24_200m_v_1	0.000317586343787217	15	12595	0.00040661034396277	TRUE
6_AE1712_C8_N19_24_200m_v_NODE_1083_length_12595_cov_92.021170	8_AE1712_C11_N8_14_200m_v_1	0.000375810506814874	15	12595	0.00040661034396277	TRUE
6_AE1712_C8_N19_24_200m_v_NODE_1103_length_12464_cov_12.299588	10_AE1712_C14_N14_19_200m_v_1	0.000543788332620168	15	12464	0.000425408090154463	TRUE
6_AE1712_C8_N19_24_200m_v_NODE_1103_length_12464_cov_12.299588	6_AE1712_C8_N19_24_200m_v_1	0.000536210954214805	15	12464	0.000425408090154463	TRUE
6_AE1712_C8_N19_24_200m_v_NODE_1122_length_12387_cov_17.037774	10_AE1712_C14_N14_19_200m_v_1	0.000652501790791934	19	12387	0.000542199845418688	TRUE
6_AE1712_C8_N19_24_200m_v_NODE_1122_length_12387_cov_17.037774	12_AE1712_C16_N8_14_200m_v_1	0.00035072611967744	19	12387	0.000542199845418688	TRUE
6_AE1712_C8_N19_24_200m_v_NODE_1122_length_12387_cov_17.037774	6_AE1712_C8_N19_24_200m_v_1	0.000755842921016087	19	12387	0.000542199845418688	TRUE
6_AE1712_C8_N19_24_200m_v_NODE_1130_length_12315_cov_12.393447	10_AE1712_C14_N14_19_200m_v_1	0.000985517843008708	32	12315	0.000918517612353105	TRUE
6_AE1712_C8_N19_24_200m_v_NODE_1130_length_12315_cov_12.393447	12_AE1712_C16_N8_14_200m_v_1	0.00105143424266445	32	12315	0.000918517612353105	TRUE
6_AE1712_C8_N19_24_200m_v_NODE_1130_length_12315_cov_12.393447	6_AE1712_C8_N19_24_200m_v_1	0.00113141155772094	32	12315	0.000918517612353105	TRUE
6_AE1712_C8_N19_24_200m_v_NODE_1130_length_12315_cov_12.393447	8_AE1712_C11_N8_14_200m_v_1	0.00100294049778335	30	12315	0.00106705807937845	TRUE
6_AE1712_C8_N19_24_200m_v_NODE_1132_length_12288_cov_6.256081	10_AE1712_C14_N14_19_200m_v_1	0.000266487888558201	9	12288	0.000269485052562418	TRUE
6_AE1712_C8_N19_24_200m_v_NODE_1132_length_12288_cov_6.256081	6_AE1712_C8_N19_24_200m_v_1	0.000191501839451058	9	12288	0.000282476756198347	TRUE
6_AE1712_C8_N19_24_200m_v_NODE_1133_length_12285_cov_10.938974	10_AE1712_C14_N14_19_200m_v_1	0.000182697960475738	6	12285	0.000166748303857097	TRUE
6_AE1712_C8_N19_24_200m_v_NODE_1133_length_12285_cov_10.938974	6_AE1712_C8_N19_24_200m_v_1	0.0002367062684523	6	12285	0.000179700573918708	TRUE
6_AE1712_C8_N19_24_200m_v_NODE_1163_length_12094_cov_22.463593	10_AE1712_C14_N14_19_200m_v_1	0.00115484262168568	34	12094	0.000993758551421078	TRUE
6_AE1712_C8_N19_24_200m_v_NODE_1163_length_12094_cov_22.463593	12_AE1712_C16_N8_14_200m_v_1	0.00136011297744389	34	12094	0.000993758551421078	TRUE
6_AE1712_C8_N19_24_200m_v_NODE_1163_length_12094_cov_22.463593	4_AE1712_C6_N8_17_200m_v_1	0.00115372702192613	34	12094	0.00103438526983222	TRUE
6_AE1712_C8_N19_24_200m_v_NODE_1163_length_12094_cov_22.463593	6_AE1712_C8_N19_24_200m_v_1	0.00135788177792477	34	12094	0.000959829929966247	TRUE
6_AE1712_C8_N19_24_200m_v_NODE_1163_length_12094_cov_22.463593	8_AE1712_C11_N8_14_200m_v_1	0.00115129895186121	34	12094	0.00103438526983222	TRUE
6_AE1712_C8_N19_24_200m_v_NODE_1170_length_12030_cov_9.766837	10_AE1712_C14_N14_19_200m_v_1	0.000622385834355909	20	12030	0.000611698961094854	TRUE
6_AE1712_C8_N19_24_200m_v_NODE_1170_length_12030_cov_9.766837	12_AE1712_C16_N8_14_200m_v_1	0.000654316589478684	20	12030	0.000641188580431383	TRUE
6_AE1712_C8_N19_24_200m_v_NODE_1170_length_12030_cov_9.766837	6_AE1712_C8_N19_24_200m_v_1	0.000623441396508728	20	12030	0.000641188580431383	TRUE
6_AE1712_C8_N19_24_200m_v_NODE_1170_length_12030_cov_9.766837	8_AE1712_C11_N8_14_200m_v_1	0.000535214501462735	19	12030	0.000691758906244216	TRUE
6_AE1712_C8_N19_24_200m_v_NODE_1171_length_12024_cov_14.626852	10_AE1712_C14_N14_19_200m_v_1	0.000582168995342648	26	12024	0.000795605460126615	TRUE
6_AE1712_C8_N19_24_200m_v_NODE_1171_length_12024_cov_14.626852	12_AE1712_C16_N8_14_200m_v_1	0.00057867070092619	26	12024	0.000833961095256686	TRUE
6_AE1712_C8_N19_24_200m_v_NODE_1171_length_12024_cov_14.626852	4_AE1712_C6_N8_17_200m_v_1	0.000800581953372438	25	12024	0.000765068878604663	TRUE
6_AE1712_C8_N19_24_200m_v_NODE_1171_length_12024_cov_14.626852	6_AE1712_C8_N19_24_200m_v_1	0.000936882848060493	26	12024	0.000764357104279308	TRUE
6_AE1712_C8_N19_24_200m_v_NODE_1171_length_12024_cov_14.626852	8_AE1712_C11_N8_14_200m_v_1	0.00102632037512277	26	12024	0.000947011087314422	TRUE
6_AE1712_C8_N19_24_200m_v_NODE_1178_length_11976_cov_31.866207	10_AE1712_C14_N14_19_200m_v_1	0.00135712743428174	31	11976	0.000915001555924305	TRUE
6_AE1712_C8_N19_24_200m_v_NODE_1178_length_11976_cov_31.866207	12_AE1712_C16_N8_14_200m_v_1	0.00100601636172778	31	11976	0.00099832355252286	TRUE
6_AE1712_C8_N19_24_200m_v_NODE_1178_length_11976_cov_31.866207	4_AE1712_C6_N8_17_200m_v_1	0.000863063889467633	23	11976	0.000707098034530979	TRUE
6_AE1712_C8_N19_24_200m_v_NODE_1178_length_11976_cov_31.866207	6_AE1712_C8_N19_24_200m_v_1	0.00127578389101435	31	11976	0.000883761833380893	TRUE
6_AE1712_C8_N19_24_200m_v_NODE_1178_length_11976_cov_31.866207	8_AE1712_C11_N8_14_200m_v_1	0.00111160516588492	30	11976	0.000921762651603894	TRUE
6_AE1712_C8_N19_24_200m_v_NODE_1185_length_11921_cov_6.640578	11_AE1712_C16_N1_7_80m_v_1	0.000123032184100886	3	11921	8.89570746696624e-05	TRUE
6_AE1712_C8_N19_24_200m_v_NODE_1185_length_11921_cov_6.640578	6_AE1712_C8_N19_24_200m_v_1	4.4738976036686e-05	3	11921	0.000167771160137572	TRUE
6_AE1712_C8_N19_24_200m_v_NODE_1204_length_11826_cov_16.700145	10_AE1712_C14_N14_19_200m_v_1	0.000509235770524457	11	11826	0.000317570494978984	TRUE
6_AE1712_C8_N19_24_200m_v_NODE_1204_length_11826_cov_16.700145	12_AE1712_C16_N8_14_200m_v_1	0.000467895597271549	11	11826	0.000317570494978984	TRUE
6_AE1712_C8_N19_24_200m_v_NODE_1204_length_11826_cov_16.700145	6_AE1712_C8_N19_24_200m_v_1	0.00046883514666366	11	11826	0.000328796159831656	TRUE
6_AE1712_C8_N19_24_200m_v_NODE_1207_length_11803_cov_7.963756	10_AE1712_C14_N14_19_200m_v_1	0.000194865712107091	4	11803	0.000148421995892421	TRUE
6_AE1712_C8_N19_24_200m_v_NODE_1207_length_11803_cov_7.963756	6_AE1712_C8_N19_24_200m_v_1	0.000156269121786363	4	11803	0.000115705211267442	TRUE
6_AE1712_C8_N19_24_200m_v_NODE_1209_length_11802_cov_7.788913	10_AE1712_C14_N14_19_200m_v_1	0.00015439944265567	4	11802	0.000115715015132149	TRUE
6_AE1712_C8_N19_24_200m_v_NODE_1209_length_11802_cov_7.788913	6_AE1712_C8_N19_24_200m_v_1	9.6835887379863e-05	4	11802	0.000124703245246078	TRUE
6_AE1712_C8_N19_24_200m_v_NODE_1211_length_11791_cov_10.816203	10_AE1712_C14_N14_19_200m_v_1	0.000205429753390062	5	11791	0.000144778709247479	TRUE
6_AE1712_C8_N19_24_200m_v_NODE_1211_length_11791_cov_10.816203	6_AE1712_C8_N19_24_200m_v_1	0.000184159831348365	5	11791	0.000149896430488939	TRUE
6_AE1712_C8_N19_24_200m_v_NODE_1211_length_11791_cov_10.816203	8_AE1712_C11_N8_14_200m_v_1	7.72717421008491e-05	5	11791	0.000163546319705486	TRUE
6_AE1712_C8_N19_24_200m_v_NODE_1238_length_11529_cov_20.784841	10_AE1712_C14_N14_19_200m_v_1	0.00135310954983086	34	11529	0.00100686817356334	TRUE
6_AE1712_C8_N19_24_200m_v_NODE_1238_length_11529_cov_20.784841	12_AE1712_C16_N8_14_200m_v_1	0.00110804086864456	34	11529	0.00104245952995806	TRUE
6_AE1712_C8_N19_24_200m_v_NODE_1238_length_11529_cov_20.784841	4_AE1712_C6_N8_17_200m_v_1	0.00102274870684967	34	11529	0.00108507723595723	TRUE
6_AE1712_C8_N19_24_200m_v_NODE_1238_length_11529_cov_20.784841	6_AE1712_C8_N19_24_200m_v_1	0.00133383448501846	34	11529	0.00100686817356334	TRUE
6_AE1712_C8_N19_24_200m_v_NODE_1238_length_11529_cov_20.784841	8_AE1712_C11_N8_14_200m_v_1	0.00114459465227095	34	11529	0.00120370812910124	TRUE
6_AE1712_C8_N19_24_200m_v_NODE_1241_length_11495_cov_14.491943	10_AE1712_C14_N14_19_200m_v_1	0.00113272161119051	31	11495	0.000953289137342277	TRUE
6_AE1712_C8_N19_24_200m_v_NODE_1241_length_11495_cov_14.491943	12_AE1712_C16_N8_14_200m_v_1	0.00103606122744879	31	11495	0.000953289137342277	TRUE
6_AE1712_C8_N19_24_200m_v_NODE_1241_length_11495_cov_14.491943	6_AE1712_C8_N19_24_200m_v_1	0.00137299170791994	31	11495	0.000953289137342277	TRUE
6_AE1712_C8_N19_24_200m_v_NODE_1241_length_11495_cov_14.491943	8_AE1712_C11_N8_14_200m_v_1	0.001334258511292	31	11495	0.00104009768290681	TRUE
6_AE1712_C8_N19_24_200m_v_NODE_1243_length_11475_cov_6.605369	10_AE1712_C14_N14_19_200m_v_1	0	1	11475	2.97531287274428e-05	TRUE
6_AE1712_C8_N19_24_200m_v_NODE_1243_length_11475_cov_6.605369	6_AE1712_C8_N19_24_200m_v_1	4.66853408029879e-05	1	11475	3.36100157847038e-05	TRUE
6_AE1712_C8_N19_24_200m_v_NODE_1253_length_11427_cov_6.415683	10_AE1712_C14_N14_19_200m_v_1	0.00123114150417905	32	11427	0.00108003831243049	TRUE
6_AE1712_C8_N19_24_200m_v_NODE_1253_length_11427_cov_6.415683	12_AE1712_C16_N8_14_200m_v_1	0.000971591927223327	32	11427	0.00103036506547246	TRUE
6_AE1712_C8_N19_24_200m_v_NODE_1253_length_11427_cov_6.415683	6_AE1712_C8_N19_24_200m_v_1	0.00118252370812098	32	11427	0.0011430143073244	TRUE
6_AE1712_C8_N19_24_200m_v_NODE_1265_length_11363_cov_21.449141	10_AE1712_C14_N14_19_200m_v_1	2.93349760919945e-05	1	11363	3.85423043544453e-05	TRUE
6_AE1712_C8_N19_24_200m_v_NODE_1265_length_11363_cov_21.449141	12_AE1712_C16_N8_14_200m_v_1	4.10689665287923e-05	1	11363	3.0046391986923e-05	TRUE
6_AE1712_C8_N19_24_200m_v_NODE_1265_length_11363_cov_21.449141	6_AE1712_C8_N19_24_200m_v_1	5.8669952183989e-05	1	11363	4.80026881505364e-05	TRUE
6_AE1712_C8_N19_24_200m_v_NODE_1277_length_11300_cov_27.261338	10_AE1712_C14_N14_19_200m_v_1	0.000169124877089479	4	11300	0.000120855629078728	TRUE
6_AE1712_C8_N19_24_200m_v_NODE_1277_length_11300_cov_27.261338	12_AE1712_C16_N8_14_200m_v_1	0.000176991150442478	4	11300	0.000120855629078728	TRUE
6_AE1712_C8_N19_24_200m_v_NODE_1277_length_11300_cov_27.261338	6_AE1712_C8_N19_24_200m_v_1	0.000169124877089479	4	11300	0.000120855629078728	TRUE
6_AE1712_C8_N19_24_200m_v_NODE_1277_length_11300_cov_27.261338	8_AE1712_C11_N8_14_200m_v_1	0.000134709931170108	4	11300	0.000130243159326922	TRUE
6_AE1712_C8_N19_24_200m_v_NODE_1282_length_11258_cov_13.795188	6_AE1712_C8_N19_24_200m_v_1	4.73737194291467e-05	1	11258	3.03266257014928e-05	TRUE
6_AE1712_C8_N19_24_200m_v_NODE_1286_length_11249_cov_6.855711	10_AE1712_C14_N14_19_200m_v_1	9.48232435475746e-05	6	11249	0.00020571158207635	TRUE
6_AE1712_C8_N19_24_200m_v_NODE_1286_length_11249_cov_6.855711	6_AE1712_C8_N19_24_200m_v_1	0.000262245532936261	6	11249	0.000188542499268743	TRUE
6_AE1712_C8_N19_24_200m_v_NODE_1296_length_11185_cov_12.087865	10_AE1712_C14_N14_19_200m_v_1	0.000112111600712405	5	11185	0.000164477838667213	TRUE
6_AE1712_C8_N19_24_200m_v_NODE_1296_length_11185_cov_12.087865	6_AE1712_C8_N19_24_200m_v_1	0.000200665573933343	5	11185	0.000152622776999287	TRUE
6_AE1712_C8_N19_24_200m_v_NODE_1319_length_11022_cov_7.414801	10_AE1712_C14_N14_19_200m_v_1	0.000275207161434706	8	11022	0.000256567419618229	TRUE
6_AE1712_C8_N19_24_200m_v_NODE_1319_length_11022_cov_7.414801	6_AE1712_C8_N19_24_200m_v_1	0.000337564409420697	8	11022	0.000256567419618229	TRUE
6_AE1712_C8_N19_24_200m_v_NODE_1333_length_10936_cov_12.445161	10_AE1712_C14_N14_19_200m_v_1	0.000990612045842478	29	10936	0.00093737080367515	TRUE
6_AE1712_C8_N19_24_200m_v_NODE_1333_length_10936_cov_12.445161	12_AE1712_C16_N8_14_200m_v_1	0.00101470605311132	29	10936	0.000975692284917528	TRUE
6_AE1712_C8_N19_24_200m_v_NODE_1333_length_10936_cov_12.445161	4_AE1712_C6_N8_17_200m_v_1	0.000771080804914016	29	10936	0.00102272979176617	TRUE
6_AE1712_C8_N19_24_200m_v_NODE_1333_length_10936_cov_12.445161	6_AE1712_C8_N19_24_200m_v_1	0.001077190812926	29	10936	0.00093737080367515	TRUE
6_AE1712_C8_N19_24_200m_v_NODE_1333_length_10936_cov_12.445161	8_AE1712_C11_N8_14_200m_v_1	0.00100527165267473	29	10936	0.00108236418195662	TRUE
6_AE1712_C8_N19_24_200m_v_NODE_1339_length_10884_cov_12.439900	10_AE1712_C14_N14_19_200m_v_1	0.000510227756644515	16	10884	0.000566960574979018	TRUE
6_AE1712_C8_N19_24_200m_v_NODE_1339_length_10884_cov_12.439900	6_AE1712_C8_N19_24_200m_v_1	0.000694480903962712	16	10884	0.000519640959028321	TRUE
6_AE1712_C8_N19_24_200m_v_NODE_1353_length_10775_cov_10.739110	10_AE1712_C14_N14_19_200m_v_1	2.65164070268479e-05	3	10775	0.000113641744400777	TRUE
6_AE1712_C8_N19_24_200m_v_NODE_1353_length_10775_cov_10.739110	6_AE1712_C8_N19_24_200m_v_1	0.000140831583987036	3	10775	9.84183097110948e-05	TRUE
6_AE1712_C8_N19_24_200m_v_NODE_1356_length_10732_cov_6.672079	10_AE1712_C14_N14_19_200m_v_1	6.52254938501677e-05	3	10732	0.000107810733636641	TRUE
6_AE1712_C8_N19_24_200m_v_NODE_1356_length_10732_cov_6.672079	6_AE1712_C8_N19_24_200m_v_1	0.000151157493684516	3	10732	0.00010285228990828	TRUE
6_AE1712_C8_N19_24_200m_v_NODE_136_length_46234_cov_60.861234	10_AE1712_C14_N14_19_200m_v_1	0.000113432634953594	10	46234	7.64558036031958e-05	TRUE
6_AE1712_C8_N19_24_200m_v_NODE_136_length_46234_cov_60.861234	12_AE1712_C16_N8_14_200m_v_1	0.000106360261224647	10	46234	7.64558036031958e-05	TRUE
6_AE1712_C8_N19_24_200m_v_NODE_136_length_46234_cov_60.861234	4_AE1712_C6_N8_17_200m_v_1	9.75712919304216e-05	10	46234	7.95814606347179e-05	TRUE
6_AE1712_C8_N19_24_200m_v_NODE_136_length_46234_cov_60.861234	6_AE1712_C8_N19_24_200m_v_1	0.000111235392630037	10	46234	7.64558036031958e-05	TRUE
6_AE1712_C8_N19_24_200m_v_NODE_136_length_46234_cov_60.861234	8_AE1712_C11_N8_14_200m_v_1	0.000104300346546313	10	46234	7.95814606347179e-05	TRUE
6_AE1712_C8_N19_24_200m_v_NODE_1370_length_10646_cov_17.481976	10_AE1712_C14_N14_19_200m_v_1	0.000419562903124804	9	10646	0.000288629942638235	TRUE
6_AE1712_C8_N19_24_200m_v_NODE_1370_length_10646_cov_17.481976	12_AE1712_C16_N8_14_200m_v_1	0.000396601749222452	9	10646	0.000288629942638235	TRUE
6_AE1712_C8_N19_24_200m_v_NODE_1370_length_10646_cov_17.481976	4_AE1712_C6_N8_17_200m_v_1	0.000409126014987371	9	10646	0.000288629942638235	TRUE
6_AE1712_C8_N19_24_200m_v_NODE_1370_length_10646_cov_17.481976	6_AE1712_C8_N19_24_200m_v_1	0.00044043667939967	9	10646	0.000288629942638235	TRUE
6_AE1712_C8_N19_24_200m_v_NODE_1370_length_10646_cov_17.481976	8_AE1712_C11_N8_14_200m_v_1	0.000434770940125064	9	10646	0.000298832600170124	TRUE
6_AE1712_C8_N19_24_200m_v_NODE_1381_length_10613_cov_26.369875	10_AE1712_C14_N14_19_200m_v_1	0.000467829959962251	10	10613	0.000333068653895237	TRUE
6_AE1712_C8_N19_24_200m_v_NODE_1381_length_10613_cov_26.369875	12_AE1712_C16_N8_14_200m_v_1	0.00038841253389449	10	10613	0.000333068653895237	TRUE
6_AE1712_C8_N19_24_200m_v_NODE_1381_length_10613_cov_26.369875	4_AE1712_C6_N8_17_200m_v_1	0.000273249787995854	10	10613	0.000363398597125673	TRUE
6_AE1712_C8_N19_24_200m_v_NODE_1381_length_10613_cov_26.369875	6_AE1712_C8_N19_24_200m_v_1	0.000326643424730676	10	10613	0.000321697118766989	TRUE
6_AE1712_C8_N19_24_200m_v_NODE_1381_length_10613_cov_26.369875	8_AE1712_C11_N8_14_200m_v_1	0.000349675973910403	10	10613	0.000333068653895237	TRUE
6_AE1712_C8_N19_24_200m_v_NODE_1398_length_10512_cov_7.412266	10_AE1712_C14_N14_19_200m_v_1	0.000112041265009302	3	10512	9.74364018685518e-05	TRUE
6_AE1712_C8_N19_24_200m_v_NODE_1398_length_10512_cov_7.412266	6_AE1712_C8_N19_24_200m_v_1	0.000145865043125317	3	10512	9.74364018685518e-05	TRUE
6_AE1712_C8_N19_24_200m_v_NODE_1400_length_10507_cov_12.009875	10_AE1712_C14_N14_19_200m_v_1	0.00063238264437465	15	10507	0.000504643231720304	TRUE
6_AE1712_C8_N19_24_200m_v_NODE_1400_length_10507_cov_12.009875	6_AE1712_C8_N19_24_200m_v_1	0.000658820045895329	15	10507	0.000525273996048189	TRUE
6_AE1712_C8_N19_24_200m_v_NODE_1424_length_10358_cov_7.509581	10_AE1712_C14_N14_19_200m_v_1	0.0003717421365616	9	10358	0.000296655181437213	TRUE
6_AE1712_C8_N19_24_200m_v_NODE_1424_length_10358_cov_7.509581	6_AE1712_C8_N19_24_200m_v_1	0.00035077556799897	9	10358	0.000335110482734629	TRUE
6_AE1712_C8_N19_24_200m_v_NODE_1439_length_10319_cov_7.557704	10_AE1712_C14_N14_19_200m_v_1	4.52240204154149e-05	1	10319	3.30862634119009e-05	TRUE
6_AE1712_C8_N19_24_200m_v_NODE_1439_length_10319_cov_7.557704	6_AE1712_C8_N19_24_200m_v_1	5.16845947604742e-05	1	10319	3.30862634119009e-05	TRUE
6_AE1712_C8_N19_24_200m_v_NODE_1443_length_10306_cov_35.160817	10_AE1712_C14_N14_19_200m_v_1	0.00123336998943442	28	10306	0.000927583956930657	TRUE
6_AE1712_C8_N19_24_200m_v_NODE_1443_length_10306_cov_35.160817	12_AE1712_C16_N8_14_200m_v_1	0.000910472863703991	28	10306	0.000999634572361685	TRUE
6_AE1712_C8_N19_24_200m_v_NODE_1443_length_10306_cov_35.160817	4_AE1712_C6_N8_17_200m_v_1	0.000213467882786726	28	10306	0.00110892406642455	TRUE
6_AE1712_C8_N19_24_200m_v_NODE_1443_length_10306_cov_35.160817	6_AE1712_C8_N19_24_200m_v_1	0.001134182892382	28	10306	0.000927583956930657	TRUE
6_AE1712_C8_N19_24_200m_v_NODE_1443_length_10306_cov_35.160817	8_AE1712_C11_N8_14_200m_v_1	0.000437716971774802	28	10306	0.00104782632171796	TRUE
6_AE1712_C8_N19_24_200m_v_NODE_1464_length_10243_cov_14.269132	10_AE1712_C14_N14_19_200m_v_1	1.95255296299912e-05	10	10243	0.000333317536022069	TRUE
6_AE1712_C8_N19_24_200m_v_NODE_1464_length_10243_cov_14.269132	12_AE1712_C16_N8_14_200m_v_1	0.000286374434573204	10	10243	0.000468612711119789	TRUE
6_AE1712_C8_N19_24_200m_v_NODE_1464_length_10243_cov_14.269132	6_AE1712_C8_N19_24_200m_v_1	0.00050549426708755	10	10243	0.000333317536022069	TRUE
6_AE1712_C8_N19_24_200m_v_NODE_1469_length_10226_cov_10.997832	10_AE1712_C14_N14_19_200m_v_1	1.95579894386857e-05	2	10226	6.67743305588511e-05	TRUE
6_AE1712_C8_N19_24_200m_v_NODE_1469_length_10226_cov_10.997832	1_AE1712_C3_N1_7_80m_v_1	0.000111759939649633	2	10226	7.98285283211661e-05	TRUE
6_AE1712_C8_N19_24_200m_v_NODE_1469_length_10226_cov_10.997832	6_AE1712_C8_N19_24_200m_v_1	0.000104542110213927	2	10226	7.19610649518002e-05	TRUE
6_AE1712_C8_N19_24_200m_v_NODE_1482_length_10203_cov_17.974422	10_AE1712_C14_N14_19_200m_v_1	0.000942285740874391	21	10203	0.000702710986483928	TRUE
6_AE1712_C8_N19_24_200m_v_NODE_1482_length_10203_cov_17.974422	12_AE1712_C16_N8_14_200m_v_1	0.000836822036469199	21	10203	0.000757294465066122	TRUE
6_AE1712_C8_N19_24_200m_v_NODE_1482_length_10203_cov_17.974422	6_AE1712_C8_N19_24_200m_v_1	0.00105415618500005	21	10203	0.000702710986483928	TRUE
6_AE1712_C8_N19_24_200m_v_NODE_1482_length_10203_cov_17.974422	8_AE1712_C11_N8_14_200m_v_1	0.00070139657025867	21	10203	0.000793803151398511	TRUE
6_AE1712_C8_N19_24_200m_v_NODE_1486_length_10194_cov_6.246516	10_AE1712_C14_N14_19_200m_v_1	0.000104636714407168	2	10194	6.69839419555436e-05	TRUE
6_AE1712_C8_N19_24_200m_v_NODE_1497_length_10147_cov_11.084608	10_AE1712_C14_N14_19_200m_v_1	0.000923872181386718	29	10147	0.00105155916308841	TRUE
6_AE1712_C8_N19_24_200m_v_NODE_1497_length_10147_cov_11.084608	12_AE1712_C16_N8_14_200m_v_1	0.0012620823106681	29	10147	0.00101025791948275	TRUE
6_AE1712_C8_N19_24_200m_v_NODE_1497_length_10147_cov_11.084608	4_AE1712_C6_N8_17_200m_v_1	0.000832296776111463	27	10147	0.00108628961688175	TRUE
6_AE1712_C8_N19_24_200m_v_NODE_1497_length_10147_cov_11.084608	6_AE1712_C8_N19_24_200m_v_1	0.00117995623071015	29	10147	0.00110225416406374	TRUE
6_AE1712_C8_N19_24_200m_v_NODE_1507_length_10110_cov_11.742051	10_AE1712_C14_N14_19_200m_v_1	0.00047430643869813	12	10110	0.000436720385873655	TRUE
6_AE1712_C8_N19_24_200m_v_NODE_1507_length_10110_cov_11.742051	12_AE1712_C16_N8_14_200m_v_1	0.000395883378079224	12	10110	0.000419567670479543	TRUE
6_AE1712_C8_N19_24_200m_v_NODE_1507_length_10110_cov_11.742051	6_AE1712_C8_N19_24_200m_v_1	0.000529699995575367	12	10110	0.000419567670479543	TRUE
6_AE1712_C8_N19_24_200m_v_NODE_1509_length_10095_cov_6.933420	10_AE1712_C14_N14_19_200m_v_1	0.000167299543228221	5	10095	0.000169102106066075	TRUE
6_AE1712_C8_N19_24_200m_v_NODE_1509_length_10095_cov_6.933420	12_AE1712_C16_N8_14_200m_v_1	0.000231137526828463	5	10095	0.000216917387013156	TRUE
6_AE1712_C8_N19_24_200m_v_NODE_1515_length_10083_cov_6.663302	10_AE1712_C14_N14_19_200m_v_1	0.00033720122979272	8	10083	0.00027088537312102	TRUE
6_AE1712_C8_N19_24_200m_v_NODE_1515_length_10083_cov_6.663302	6_AE1712_C8_N19_24_200m_v_1	0.000332478523493102	8	10083	0.000306000143710782	TRUE
6_AE1712_C8_N19_24_200m_v_NODE_153_length_42428_cov_8.495171	10_AE1712_C14_N14_19_200m_v_1	0.000136702177807109	16	42428	0.000138752493673444	TRUE
6_AE1712_C8_N19_24_200m_v_NODE_153_length_42428_cov_8.495171	6_AE1712_C8_N19_24_200m_v_1	0.000173590067056646	16	42428	0.000138752493673444	TRUE
6_AE1712_C8_N19_24_200m_v_NODE_184_length_37147_cov_33.509657	10_AE1712_C14_N14_19_200m_v_1	0.000119345662727362	10	37147	9.51586298702493e-05	TRUE
6_AE1712_C8_N19_24_200m_v_NODE_184_length_37147_cov_33.509657	12_AE1712_C16_N8_14_200m_v_1	8.091195702244e-05	9	37147	8.56450724549383e-05	TRUE
6_AE1712_C8_N19_24_200m_v_NODE_184_length_37147_cov_33.509657	4_AE1712_C6_N8_17_200m_v_1	8.07623970279438e-05	9	37147	9.3444095734811e-05	TRUE
6_AE1712_C8_N19_24_200m_v_NODE_184_length_37147_cov_33.509657	6_AE1712_C8_N19_24_200m_v_1	0.000118448326917382	10	37147	9.51586298702493e-05	TRUE
6_AE1712_C8_N19_24_200m_v_NODE_184_length_37147_cov_33.509657	8_AE1712_C11_N8_14_200m_v_1	8.40504542014758e-05	10	37147	0.000109877854283286	TRUE
6_AE1712_C8_N19_24_200m_v_NODE_187_length_37105_cov_18.730285	10_AE1712_C14_N14_19_200m_v_1	6.10879036967165e-05	7	37105	6.66864394732006e-05	TRUE
6_AE1712_C8_N19_24_200m_v_NODE_187_length_37105_cov_18.730285	12_AE1712_C16_N8_14_200m_v_1	3.59340609980685e-05	7	37105	6.66864394732006e-05	TRUE
6_AE1712_C8_N19_24_200m_v_NODE_187_length_37105_cov_18.730285	6_AE1712_C8_N19_24_200m_v_1	6.288460674662e-05	7	37105	6.44096500480215e-05	TRUE
6_AE1712_C8_N19_24_200m_v_NODE_187_length_37105_cov_18.730285	8_AE1712_C11_N8_14_200m_v_1	8.32472413121921e-05	7	37105	6.94127065271495e-05	TRUE
6_AE1712_C8_N19_24_200m_v_NODE_196_length_36356_cov_15.029990	10_AE1712_C14_N14_19_200m_v_1	0.000920526643928558	86	36356	0.000836169423605328	TRUE
6_AE1712_C8_N19_24_200m_v_NODE_196_length_36356_cov_15.029990	12_AE1712_C16_N8_14_200m_v_1	0.000894191748521158	86	36356	0.000836169423605328	TRUE
6_AE1712_C8_N19_24_200m_v_NODE_196_length_36356_cov_15.029990	6_AE1712_C8_N19_24_200m_v_1	0.00100019813684683	86	36356	0.000870353602114525	TRUE
6_AE1712_C8_N19_24_200m_v_NODE_230_length_32184_cov_18.638895	10_AE1712_C14_N14_19_200m_v_1	0.000265487336702848	22	32184	0.000241632077191721	TRUE
6_AE1712_C8_N19_24_200m_v_NODE_230_length_32184_cov_18.638895	12_AE1712_C16_N8_14_200m_v_1	0.000277398016958047	22	32184	0.000299373492926621	TRUE
6_AE1712_C8_N19_24_200m_v_NODE_230_length_32184_cov_18.638895	4_AE1712_C6_N8_17_200m_v_1	0.000199349770565281	22	32184	0.000263635610391763	TRUE
6_AE1712_C8_N19_24_200m_v_NODE_230_length_32184_cov_18.638895	6_AE1712_C8_N19_24_200m_v_1	0.000288223666299729	22	32184	0.000251510450912509	TRUE
6_AE1712_C8_N19_24_200m_v_NODE_230_length_32184_cov_18.638895	8_AE1712_C11_N8_14_200m_v_1	0.00023303504847129	22	32184	0.000299373492926621	TRUE
6_AE1712_C8_N19_24_200m_v_NODE_241_length_31490_cov_14.619202	10_AE1712_C14_N14_19_200m_v_1	0.000320031050421651	31	31490	0.00034798534880119	TRUE
6_AE1712_C8_N19_24_200m_v_NODE_241_length_31490_cov_14.619202	12_AE1712_C16_N8_14_200m_v_1	0.000477572073316754	31	31490	0.000379673638139529	TRUE
6_AE1712_C8_N19_24_200m_v_NODE_241_length_31490_cov_14.619202	6_AE1712_C8_N19_24_200m_v_1	0.000461723802466896	31	31490	0.00034798534880119	TRUE
6_AE1712_C8_N19_24_200m_v_NODE_249_length_31192_cov_10.227639	10_AE1712_C14_N14_19_200m_v_1	0.000362399597780465	32	31192	0.00036264248512851	TRUE
6_AE1712_C8_N19_24_200m_v_NODE_249_length_31192_cov_10.227639	12_AE1712_C16_N8_14_200m_v_1	0.000373747643881011	32	31192	0.000377467991893875	TRUE
6_AE1712_C8_N19_24_200m_v_NODE_249_length_31192_cov_10.227639	6_AE1712_C8_N19_24_200m_v_1	0.000519567491868082	32	31192	0.000377467991893875	TRUE
6_AE1712_C8_N19_24_200m_v_NODE_269_length_30139_cov_25.517830	10_AE1712_C14_N14_19_200m_v_1	0.000490588891000318	31	30139	0.000351170633284766	TRUE
6_AE1712_C8_N19_24_200m_v_NODE_269_length_30139_cov_25.517830	12_AE1712_C16_N8_14_200m_v_1	0.000489583448540282	31	30139	0.000363584015187945	TRUE
6_AE1712_C8_N19_24_200m_v_NODE_269_length_30139_cov_25.517830	4_AE1712_C6_N8_17_200m_v_1	0.000451189910030615	31	30139	0.000378448013472749	TRUE
6_AE1712_C8_N19_24_200m_v_NODE_269_length_30139_cov_25.517830	6_AE1712_C8_N19_24_200m_v_1	0.000469675687831566	31	30139	0.000363584015187945	TRUE
6_AE1712_C8_N19_24_200m_v_NODE_269_length_30139_cov_25.517830	8_AE1712_C11_N8_14_200m_v_1	0.000468885697327251	31	30139	0.000363584015187945	TRUE
6_AE1712_C8_N19_24_200m_v_NODE_270_length_29986_cov_24.731786	10_AE1712_C14_N14_19_200m_v_1	0.000874600065889334	57	29986	0.000671936518895614	TRUE
6_AE1712_C8_N19_24_200m_v_NODE_270_length_29986_cov_24.731786	12_AE1712_C16_N8_14_200m_v_1	0.000780311235190179	57	29986	0.000671936518895614	TRUE
6_AE1712_C8_N19_24_200m_v_NODE_270_length_29986_cov_24.731786	4_AE1712_C6_N8_17_200m_v_1	0.000753022013652329	56	29986	0.000720286681449081	TRUE
6_AE1712_C8_N19_24_200m_v_NODE_270_length_29986_cov_24.731786	6_AE1712_C8_N19_24_200m_v_1	0.000846691418958477	57	29986	0.000671936518895614	TRUE
6_AE1712_C8_N19_24_200m_v_NODE_270_length_29986_cov_24.731786	8_AE1712_C11_N8_14_200m_v_1	0.000736904735437384	57	29986	0.000671936518895614	TRUE
6_AE1712_C8_N19_24_200m_v_NODE_273_length_29887_cov_10.375780	10_AE1712_C14_N14_19_200m_v_1	1.78449939215489e-05	1	29887	1.14236006339681e-05	TRUE
6_AE1712_C8_N19_24_200m_v_NODE_273_length_29887_cov_10.375780	6_AE1712_C8_N19_24_200m_v_1	1.56143696813553e-05	1	29887	1.14236006339681e-05	TRUE
6_AE1712_C8_N19_24_200m_v_NODE_282_length_29368_cov_33.045782	10_AE1712_C14_N14_19_200m_v_1	3.10239414025848e-05	3	29368	3.48764456701926e-05	TRUE
6_AE1712_C8_N19_24_200m_v_NODE_282_length_29368_cov_33.045782	12_AE1712_C16_N8_14_200m_v_1	3.40506673930809e-05	3	29368	3.93974664052176e-05	TRUE
6_AE1712_C8_N19_24_200m_v_NODE_282_length_29368_cov_33.045782	6_AE1712_C8_N19_24_200m_v_1	5.37243863313054e-05	3	29368	3.48764456701926e-05	TRUE
6_AE1712_C8_N19_24_200m_v_NODE_282_length_29368_cov_33.045782	8_AE1712_C11_N8_14_200m_v_1	3.8590756378825e-05	3	29368	3.93974664052176e-05	TRUE
6_AE1712_C8_N19_24_200m_v_NODE_288_length_29233_cov_10.187543	10_AE1712_C14_N14_19_200m_v_1	4.40902024728522e-05	3	29233	3.50375074895569e-05	TRUE
6_AE1712_C8_N19_24_200m_v_NODE_288_length_29233_cov_10.187543	6_AE1712_C8_N19_24_200m_v_1	5.45154720230833e-05	3	29233	3.77590659629755e-05	TRUE
6_AE1712_C8_N19_24_200m_v_NODE_293_length_28878_cov_15.175133	10_AE1712_C14_N14_19_200m_v_1	0.000765288454879147	59	28878	0.000722198905061358	TRUE
6_AE1712_C8_N19_24_200m_v_NODE_293_length_28878_cov_15.175133	12_AE1712_C16_N8_14_200m_v_1	0.000795712081510468	58	28878	0.00073900826456059	TRUE
6_AE1712_C8_N19_24_200m_v_NODE_293_length_28878_cov_15.175133	4_AE1712_C6_N8_17_200m_v_1	0.000686632433983359	59	28878	0.000894778587796737	TRUE
6_AE1712_C8_N19_24_200m_v_NODE_293_length_28878_cov_15.175133	6_AE1712_C8_N19_24_200m_v_1	0.00091666419320689	59	28878	0.000722198905061358	TRUE
6_AE1712_C8_N19_24_200m_v_NODE_293_length_28878_cov_15.175133	8_AE1712_C11_N8_14_200m_v_1	0.000761467219201748	58	28878	0.000774635384752905	TRUE
6_AE1712_C8_N19_24_200m_v_NODE_296_length_28647_cov_78.713511	10_AE1712_C14_N14_19_200m_v_1	9.69657478192403e-05	7	28647	8.34265390802471e-05	TRUE
6_AE1712_C8_N19_24_200m_v_NODE_296_length_28647_cov_78.713511	12_AE1712_C16_N8_14_200m_v_1	6.85963404572683e-05	7	28647	8.99067433130828e-05	TRUE
6_AE1712_C8_N19_24_200m_v_NODE_296_length_28647_cov_78.713511	6_AE1712_C8_N19_24_200m_v_1	8.37784061158236e-05	7	28647	8.34265390802471e-05	TRUE
6_AE1712_C8_N19_24_200m_v_NODE_298_length_28471_cov_46.667430	10_AE1712_C14_N14_19_200m_v_1	2.34156393054921e-05	2	28471	3.07650735400627e-05	TRUE
6_AE1712_C8_N19_24_200m_v_NODE_298_length_28471_cov_46.667430	12_AE1712_C16_N8_14_200m_v_1	3.31721556827805e-05	2	28471	2.48312853344818e-05	TRUE
6_AE1712_C8_N19_24_200m_v_NODE_298_length_28471_cov_46.667430	4_AE1712_C6_N8_17_200m_v_1	2.73182458564075e-05	2	28471	2.48312853344818e-05	TRUE
6_AE1712_C8_N19_24_200m_v_NODE_298_length_28471_cov_46.667430	6_AE1712_C8_N19_24_200m_v_1	3.82455441989705e-05	2	28471	2.39835026621759e-05	TRUE
6_AE1712_C8_N19_24_200m_v_NODE_298_length_28471_cov_46.667430	8_AE1712_C11_N8_14_200m_v_1	7.02469179164764e-06	2	28471	2.39835026621759e-05	TRUE
6_AE1712_C8_N19_24_200m_v_NODE_300_length_28177_cov_16.787473	10_AE1712_C14_N14_19_200m_v_1	0.000936934379103524	60	28177	0.000727012426051188	TRUE
6_AE1712_C8_N19_24_200m_v_NODE_300_length_28177_cov_16.787473	12_AE1712_C16_N8_14_200m_v_1	0.000841646710617857	60	28177	0.00075271128021936	TRUE
6_AE1712_C8_N19_24_200m_v_NODE_300_length_28177_cov_16.787473	4_AE1712_C6_N8_17_200m_v_1	0.000813818092094701	60	28177	0.000821254777576342	TRUE
6_AE1712_C8_N19_24_200m_v_NODE_300_length_28177_cov_16.787473	6_AE1712_C8_N19_24_200m_v_1	0.000945015637850219	60	28177	0.00075271128021936	TRUE
6_AE1712_C8_N19_24_200m_v_NODE_300_length_28177_cov_16.787473	8_AE1712_C11_N8_14_200m_v_1	0.000759512852709432	60	28177	0.00078348353287835	TRUE
6_AE1712_C8_N19_24_200m_v_NODE_317_length_27611_cov_30.092576	10_AE1712_C14_N14_19_200m_v_1	0.000169819596859545	13	27611	0.000160748360360591	TRUE
6_AE1712_C8_N19_24_200m_v_NODE_317_length_27611_cov_30.092576	12_AE1712_C16_N8_14_200m_v_1	0.000195171811556586	13	27611	0.000173234581372685	TRUE
6_AE1712_C8_N19_24_200m_v_NODE_317_length_27611_cov_30.092576	6_AE1712_C8_N19_24_200m_v_1	0.000197183892088097	13	27611	0.000160748360360591	TRUE
6_AE1712_C8_N19_24_200m_v_NODE_317_length_27611_cov_30.092576	8_AE1712_C11_N8_14_200m_v_1	0.000172234093497358	13	27611	0.000173234581372685	TRUE
6_AE1712_C8_N19_24_200m_v_NODE_32_length_129571_cov_21.725176	10_AE1712_C14_N14_19_200m_v_1	0.000325019729053039	88	129571	0.000231878347693324	TRUE
6_AE1712_C8_N19_24_200m_v_NODE_32_length_129571_cov_21.725176	12_AE1712_C16_N8_14_200m_v_1	0.000299039332850911	88	129571	0.000249889631234403	TRUE
6_AE1712_C8_N19_24_200m_v_NODE_32_length_129571_cov_21.725176	4_AE1712_C6_N8_17_200m_v_1	0.000278044226874975	87	129571	0.00027406192854544	TRUE
6_AE1712_C8_N19_24_200m_v_NODE_32_length_129571_cov_21.725176	6_AE1712_C8_N19_24_200m_v_1	0.000318034751665734	88	129571	0.00024007491714468	TRUE
6_AE1712_C8_N19_24_200m_v_NODE_32_length_129571_cov_21.725176	8_AE1712_C11_N8_14_200m_v_1	0.000289708970411916	86	129571	0.000244214091013095	TRUE
6_AE1712_C8_N19_24_200m_v_NODE_372_length_24969_cov_12.926241	10_AE1712_C14_N14_19_200m_v_1	0.000243857939400412	14	24969	0.000191430979617273	TRUE
6_AE1712_C8_N19_24_200m_v_NODE_372_length_24969_cov_12.926241	12_AE1712_C16_N8_14_200m_v_1	0.00026099029463201	14	24969	0.00019819779219457	TRUE
6_AE1712_C8_N19_24_200m_v_NODE_372_length_24969_cov_12.926241	6_AE1712_C8_N19_24_200m_v_1	0.00025905138244439	14	24969	0.000206300490663613	TRUE
6_AE1712_C8_N19_24_200m_v_NODE_397_length_23940_cov_9.974228	10_AE1712_C14_N14_19_200m_v_1	0.000415953905928843	23	23940	0.000339606204457701	TRUE
6_AE1712_C8_N19_24_200m_v_NODE_397_length_23940_cov_9.974228	12_AE1712_C16_N8_14_200m_v_1	0.000372558380077177	23	23940	0.000392136804596525	TRUE
6_AE1712_C8_N19_24_200m_v_NODE_397_length_23940_cov_9.974228	6_AE1712_C8_N19_24_200m_v_1	0.000349750036466829	23	23940	0.000392136804596525	TRUE
6_AE1712_C8_N19_24_200m_v_NODE_397_length_23940_cov_9.974228	8_AE1712_C11_N8_14_200m_v_1	0.000357377932565902	23	23940	0.000392136804596525	TRUE
6_AE1712_C8_N19_24_200m_v_NODE_411_length_23622_cov_22.580888	10_AE1712_C14_N14_19_200m_v_1	0.000525875125824326	27	23622	0.000390240585385655	TRUE
6_AE1712_C8_N19_24_200m_v_NODE_411_length_23622_cov_22.580888	12_AE1712_C16_N8_14_200m_v_1	0.00047389909594634	27	23622	0.000404035034469283	TRUE
6_AE1712_C8_N19_24_200m_v_NODE_411_length_23622_cov_22.580888	6_AE1712_C8_N19_24_200m_v_1	0.000523993640579874	27	23622	0.000390240585385655	TRUE
6_AE1712_C8_N19_24_200m_v_NODE_413_length_23543_cov_25.306401	10_AE1712_C14_N14_19_200m_v_1	0.000129314209932653	10	23543	0.000145018541454957	TRUE
6_AE1712_C8_N19_24_200m_v_NODE_413_length_23543_cov_25.306401	12_AE1712_C16_N8_14_200m_v_1	0.000135921505330672	10	23543	0.000145018541454957	TRUE
6_AE1712_C8_N19_24_200m_v_NODE_413_length_23543_cov_25.306401	4_AE1712_C6_N8_17_200m_v_1	0.000160867416527273	10	23543	0.000150144740423487	TRUE
6_AE1712_C8_N19_24_200m_v_NODE_413_length_23543_cov_25.306401	6_AE1712_C8_N19_24_200m_v_1	0.00019066766719997	10	23543	0.000145018541454957	TRUE
6_AE1712_C8_N19_24_200m_v_NODE_413_length_23543_cov_25.306401	8_AE1712_C11_N8_14_200m_v_1	0.00015385559283958	10	23543	0.000145018541454957	TRUE
6_AE1712_C8_N19_24_200m_v_NODE_433_length_22806_cov_12.743236	10_AE1712_C14_N14_19_200m_v_1	0.00104699543005252	53	22806	0.000821483180131887	TRUE
6_AE1712_C8_N19_24_200m_v_NODE_433_length_22806_cov_12.743236	6_AE1712_C8_N19_24_200m_v_1	0.0010051657249763	53	22806	0.000855066957389432	TRUE
6_AE1712_C8_N19_24_200m_v_NODE_433_length_22806_cov_12.743236	8_AE1712_C11_N8_14_200m_v_1	0.000901013770998424	52	22806	0.000879416637523911	TRUE
6_AE1712_C8_N19_24_200m_v_NODE_450_length_22244_cov_39.289169	10_AE1712_C14_N14_19_200m_v_1	0.000200303702371676	9	22244	0.000143021572622331	TRUE
6_AE1712_C8_N19_24_200m_v_NODE_450_length_22244_cov_39.289169	12_AE1712_C16_N8_14_200m_v_1	0.000193810066135188	9	22244	0.000138138570820295	TRUE
6_AE1712_C8_N19_24_200m_v_NODE_450_length_22244_cov_39.289169	4_AE1712_C6_N8_17_200m_v_1	0.000213505050764536	9	22244	0.000143021572622331	TRUE
6_AE1712_C8_N19_24_200m_v_NODE_450_length_22244_cov_39.289169	6_AE1712_C8_N19_24_200m_v_1	0.000210793422446003	9	22244	0.000138138570820295	TRUE
6_AE1712_C8_N19_24_200m_v_NODE_450_length_22244_cov_39.289169	8_AE1712_C11_N8_14_200m_v_1	0.000192811045175728	9	22244	0.000138138570820295	TRUE
6_AE1712_C8_N19_24_200m_v_NODE_457_length_22089_cov_13.206660	10_AE1712_C14_N14_19_200m_v_1	9.05428041106433e-05	5	22089	7.72821658172406e-05	TRUE
6_AE1712_C8_N19_24_200m_v_NODE_457_length_22089_cov_13.206660	6_AE1712_C8_N19_24_200m_v_1	5.83498070935257e-05	5	22089	7.72821658172406e-05	TRUE
6_AE1712_C8_N19_24_200m_v_NODE_458_length_22065_cov_13.235583	10_AE1712_C14_N14_19_200m_v_1	5.23705214391822e-05	2	22065	3.49580721622005e-05	TRUE
6_AE1712_C8_N19_24_200m_v_NODE_458_length_22065_cov_13.235583	12_AE1712_C16_N8_14_200m_v_1	3.62565148425108e-05	2	22065	4.94407020579692e-05	TRUE
6_AE1712_C8_N19_24_200m_v_NODE_458_length_22065_cov_13.235583	6_AE1712_C8_N19_24_200m_v_1	4.33063927285545e-05	2	22065	3.49580721622005e-05	TRUE
6_AE1712_C8_N19_24_200m_v_NODE_458_length_22065_cov_13.235583	8_AE1712_C11_N8_14_200m_v_1	1.51068811843795e-05	2	22065	4.94407020579692e-05	TRUE
6_AE1712_C8_N19_24_200m_v_NODE_462_length_22007_cov_10.264934	10_AE1712_C14_N14_19_200m_v_1	0.000524075672891959	25	22007	0.000401560597058908	TRUE
6_AE1712_C8_N19_24_200m_v_NODE_462_length_22007_cov_10.264934	12_AE1712_C16_N8_14_200m_v_1	0.000477914314420881	25	22007	0.000417977149428085	TRUE
6_AE1712_C8_N19_24_200m_v_NODE_462_length_22007_cov_10.264934	6_AE1712_C8_N19_24_200m_v_1	0.000536625792226283	25	22007	0.000401560597058908	TRUE
6_AE1712_C8_N19_24_200m_v_NODE_462_length_22007_cov_10.264934	8_AE1712_C11_N8_14_200m_v_1	0.000486966268308569	25	22007	0.000417977149428085	TRUE
6_AE1712_C8_N19_24_200m_v_NODE_485_length_21186_cov_19.822588	10_AE1712_C14_N14_19_200m_v_1	0.000101744338504463	4	21186	6.44608991121317e-05	TRUE
6_AE1712_C8_N19_24_200m_v_NODE_485_length_21186_cov_19.822588	12_AE1712_C16_N8_14_200m_v_1	7.65704815549052e-05	4	21186	6.44608991121317e-05	TRUE
6_AE1712_C8_N19_24_200m_v_NODE_485_length_21186_cov_19.822588	6_AE1712_C8_N19_24_200m_v_1	9.33530528546105e-05	4	21186	6.44608991121317e-05	TRUE
6_AE1712_C8_N19_24_200m_v_NODE_512_length_20456_cov_8.656705	10_AE1712_C14_N14_19_200m_v_1	0.000157815938027123	11	20456	0.000197854232307592	TRUE
6_AE1712_C8_N19_24_200m_v_NODE_512_length_20456_cov_8.656705	6_AE1712_C8_N19_24_200m_v_1	0.000273603118734132	11	20456	0.000197854232307592	TRUE
6_AE1712_C8_N19_24_200m_v_NODE_527_length_20255_cov_30.082466	10_AE1712_C14_N14_19_200m_v_1	0.000495899503551935	23	20255	0.000387686719298461	TRUE
6_AE1712_C8_N19_24_200m_v_NODE_527_length_20255_cov_30.082466	12_AE1712_C16_N8_14_200m_v_1	0.000374118873254889	23	20255	0.000387686719298461	TRUE
6_AE1712_C8_N19_24_200m_v_NODE_527_length_20255_cov_30.082466	4_AE1712_C6_N8_17_200m_v_1	0.000461379318451646	23	20255	0.000401390892852005	TRUE
6_AE1712_C8_N19_24_200m_v_NODE_527_length_20255_cov_30.082466	6_AE1712_C8_N19_24_200m_v_1	0.000472859924847089	23	20255	0.000401390892852005	TRUE
6_AE1712_C8_N19_24_200m_v_NODE_527_length_20255_cov_30.082466	8_AE1712_C11_N8_14_200m_v_1	0.000311746596064194	20	20255	0.000432506620955522	TRUE
6_AE1712_C8_N19_24_200m_v_NODE_535_length_20053_cov_10.981628	10_AE1712_C14_N14_19_200m_v_1	0.000153719627115129	8	20053	0.00014102060036065	TRUE
6_AE1712_C8_N19_24_200m_v_NODE_535_length_20053_cov_10.981628	6_AE1712_C8_N19_24_200m_v_1	0.000192030800917252	8	20053	0.000146785787702011	TRUE
6_AE1712_C8_N19_24_200m_v_NODE_548_length_19739_cov_10.012257	10_AE1712_C14_N14_19_200m_v_1	0.000307344174814665	13	19739	0.000224855513344965	TRUE
6_AE1712_C8_N19_24_200m_v_NODE_548_length_19739_cov_10.012257	6_AE1712_C8_N19_24_200m_v_1	0.000320411529186037	13	19739	0.000242321294203415	TRUE
6_AE1712_C8_N19_24_200m_v_NODE_556_length_19481_cov_42.555762	10_AE1712_C14_N14_19_200m_v_1	0.000961620724466574	38	19481	0.000689515885755484	TRUE
6_AE1712_C8_N19_24_200m_v_NODE_556_length_19481_cov_42.555762	12_AE1712_C16_N8_14_200m_v_1	0.000987857114339328	38	19481	0.000689515885755484	TRUE
6_AE1712_C8_N19_24_200m_v_NODE_556_length_19481_cov_42.555762	4_AE1712_C6_N8_17_200m_v_1	0.00088221897933925	38	19481	0.000689515885755484	TRUE
6_AE1712_C8_N19_24_200m_v_NODE_556_length_19481_cov_42.555762	6_AE1712_C8_N19_24_200m_v_1	0.000985575689133001	38	19481	0.000689515885755484	TRUE
6_AE1712_C8_N19_24_200m_v_NODE_556_length_19481_cov_42.555762	8_AE1712_C11_N8_14_200m_v_1	0.000969116835858789	38	19481	0.000689515885755484	TRUE
6_AE1712_C8_N19_24_200m_v_NODE_560_length_19402_cov_8.584890	10_AE1712_C14_N14_19_200m_v_1	0.00041756454497409	22	19402	0.000400818821376061	TRUE
6_AE1712_C8_N19_24_200m_v_NODE_560_length_19402_cov_8.584890	12_AE1712_C16_N8_14_200m_v_1	0.000316936725554394	22	19402	0.000417205048560365	TRUE
6_AE1712_C8_N19_24_200m_v_NODE_560_length_19402_cov_8.584890	6_AE1712_C8_N19_24_200m_v_1	0.000493812616274218	22	19402	0.000417205048560365	TRUE
6_AE1712_C8_N19_24_200m_v_NODE_570_length_19102_cov_8.513482	10_AE1712_C14_N14_19_200m_v_1	0.000319338289184379	15	19102	0.000277577553956927	TRUE
6_AE1712_C8_N19_24_200m_v_NODE_570_length_19102_cov_8.513482	6_AE1712_C8_N19_24_200m_v_1	0.00034144185018439	15	19102	0.00030285435906932	TRUE
6_AE1712_C8_N19_24_200m_v_NODE_589_length_18663_cov_10.326052	10_AE1712_C14_N14_19_200m_v_1	9.28753862365822e-05	4	18663	0.000102877350908214	TRUE
6_AE1712_C8_N19_24_200m_v_NODE_589_length_18663_cov_10.326052	6_AE1712_C8_N19_24_200m_v_1	0.000103591776956188	4	18663	7.31751920157329e-05	TRUE
6_AE1712_C8_N19_24_200m_v_NODE_593_length_18589_cov_7.570603	10_AE1712_C14_N14_19_200m_v_1	0.000121935911919235	4	18589	7.34664913975804e-05	TRUE
6_AE1712_C8_N19_24_200m_v_NODE_598_length_18534_cov_8.402070	10_AE1712_C14_N14_19_200m_v_1	0.00053873533154854	30	18534	0.000595559930557712	TRUE
6_AE1712_C8_N19_24_200m_v_NODE_598_length_18534_cov_8.402070	12_AE1712_C16_N8_14_200m_v_1	0.000572221622723403	30	18534	0.000624271497457877	TRUE
6_AE1712_C8_N19_24_200m_v_NODE_598_length_18534_cov_8.402070	6_AE1712_C8_N19_24_200m_v_1	0.000451150111234281	30	18534	0.000624271497457877	TRUE
6_AE1712_C8_N19_24_200m_v_NODE_610_length_18284_cov_14.044159	10_AE1712_C14_N14_19_200m_v_1	0.000530518486108073	22	18284	0.000425327432309032	TRUE
6_AE1712_C8_N19_24_200m_v_NODE_610_length_18284_cov_14.044159	6_AE1712_C8_N19_24_200m_v_1	0.000553003232941977	22	18284	0.000425327432309032	TRUE
6_AE1712_C8_N19_24_200m_v_NODE_610_length_18284_cov_14.044159	8_AE1712_C11_N8_14_200m_v_1	0.000444833369795085	22	18284	0.000491117470834319	TRUE
6_AE1712_C8_N19_24_200m_v_NODE_614_length_18209_cov_11.391518	12_AE1712_C16_N8_14_200m_v_1	1.09835795485749e-05	2	18209	4.23609128595175e-05	TRUE
6_AE1712_C8_N19_24_200m_v_NODE_614_length_18209_cov_11.391518	6_AE1712_C8_N19_24_200m_v_1	4.62007711170213e-05	2	18209	4.23609128595175e-05	TRUE
6_AE1712_C8_N19_24_200m_v_NODE_618_length_18179_cov_15.644349	10_AE1712_C14_N14_19_200m_v_1	0.000140577345044037	6	18179	0.000112685126403236	TRUE
6_AE1712_C8_N19_24_200m_v_NODE_618_length_18179_cov_15.644349	12_AE1712_C16_N8_14_200m_v_1	0.000123638211541837	6	18179	0.000144547952377874	TRUE
6_AE1712_C8_N19_24_200m_v_NODE_618_length_18179_cov_15.644349	6_AE1712_C8_N19_24_200m_v_1	0.000150182008370028	6	18179	0.00012143800817379	TRUE
6_AE1712_C8_N19_24_200m_v_NODE_618_length_18179_cov_15.644349	8_AE1712_C11_N8_14_200m_v_1	0.000121673621316066	6	18179	0.000134714758338563	TRUE
6_AE1712_C8_N19_24_200m_v_NODE_620_length_18162_cov_19.445618	10_AE1712_C14_N14_19_200m_v_1	0.000586738751588438	24	18162	0.000486206706440112	TRUE
6_AE1712_C8_N19_24_200m_v_NODE_620_length_18162_cov_19.445618	12_AE1712_C16_N8_14_200m_v_1	0.000532203117270841	24	18162	0.000486206706440112	TRUE
6_AE1712_C8_N19_24_200m_v_NODE_620_length_18162_cov_19.445618	4_AE1712_C6_N8_17_200m_v_1	0.000606951259412442	24	18162	0.000486206706440112	TRUE
6_AE1712_C8_N19_24_200m_v_NODE_620_length_18162_cov_19.445618	6_AE1712_C8_N19_24_200m_v_1	0.000568953492640311	24	18162	0.000467110356629026	TRUE
6_AE1712_C8_N19_24_200m_v_NODE_620_length_18162_cov_19.445618	8_AE1712_C11_N8_14_200m_v_1	0.000442991352082261	23	18162	0.000465973750193643	TRUE
6_AE1712_C8_N19_24_200m_v_NODE_630_length_17931_cov_11.231097	10_AE1712_C14_N14_19_200m_v_1	7.4359117357277e-05	5	17931	0.000107544177996062	TRUE
6_AE1712_C8_N19_24_200m_v_NODE_630_length_17931_cov_11.231097	12_AE1712_C16_N8_14_200m_v_1	0.000100384808432324	5	17931	0.000122122637995528	TRUE
6_AE1712_C8_N19_24_200m_v_NODE_630_length_17931_cov_11.231097	6_AE1712_C8_N19_24_200m_v_1	0.000112777994658537	5	17931	9.85683348332539e-05	TRUE
6_AE1712_C8_N19_24_200m_v_NODE_644_length_17592_cov_14.452469	10_AE1712_C14_N14_19_200m_v_1	0.000199585670254156	8	17592	0.000155260187424923	TRUE
6_AE1712_C8_N19_24_200m_v_NODE_644_length_17592_cov_14.452469	6_AE1712_C8_N19_24_200m_v_1	0.000229000194893783	8	17592	0.000160748413996824	TRUE
6_AE1712_C8_N19_24_200m_v_NODE_651_length_17483_cov_120.684534	10_AE1712_C14_N14_19_200m_v_1	0.000463942750735635	19	17483	0.000371041920196803	TRUE
6_AE1712_C8_N19_24_200m_v_NODE_651_length_17483_cov_120.684534	12_AE1712_C16_N8_14_200m_v_1	0.000362256668382619	19	17483	0.000371041920196803	TRUE
6_AE1712_C8_N19_24_200m_v_NODE_651_length_17483_cov_120.684534	4_AE1712_C6_N8_17_200m_v_1	0.000356536826250262	19	17483	0.000384157723800337	TRUE
6_AE1712_C8_N19_24_200m_v_NODE_651_length_17483_cov_120.684534	6_AE1712_C8_N19_24_200m_v_1	0.000519870096029794	19	17483	0.000371041920196803	TRUE
6_AE1712_C8_N19_24_200m_v_NODE_651_length_17483_cov_120.684534	8_AE1712_C11_N8_14_200m_v_1	0.000522412248088619	19	17483	0.000371041920196803	TRUE
6_AE1712_C8_N19_24_200m_v_NODE_679_length_17179_cov_6.367033	10_AE1712_C14_N14_19_200m_v_1	0.000446373710242387	18	17179	0.000370379167752621	TRUE
6_AE1712_C8_N19_24_200m_v_NODE_679_length_17179_cov_6.367033	6_AE1712_C8_N19_24_200m_v_1	0.000414727468106594	18	17179	0.000385520964653006	TRUE
6_AE1712_C8_N19_24_200m_v_NODE_681_length_17157_cov_9.597658	10_AE1712_C14_N14_19_200m_v_1	1.16570496007461e-05	1	17157	1.98995833856388e-05	TRUE
6_AE1712_C8_N19_24_200m_v_NODE_681_length_17157_cov_9.597658	12_AE1712_C16_N8_14_200m_v_1	3.88568320024868e-05	1	17157	3.17919534565801e-05	TRUE
6_AE1712_C8_N19_24_200m_v_NODE_681_length_17157_cov_9.597658	6_AE1712_C8_N19_24_200m_v_1	3.49711488022382e-05	1	17157	2.79769190417905e-05	TRUE
6_AE1712_C8_N19_24_200m_v_NODE_681_length_17157_cov_9.597658	8_AE1712_C11_N8_14_200m_v_1	3.88568320024868e-05	1	17157	3.17919534565801e-05	TRUE
6_AE1712_C8_N19_24_200m_v_NODE_682_length_17133_cov_84.650387	10_AE1712_C14_N14_19_200m_v_1	0.000365883783849114	13	17133	0.000259056964799876	TRUE
6_AE1712_C8_N19_24_200m_v_NODE_682_length_17133_cov_84.650387	12_AE1712_C16_N8_14_200m_v_1	0.000362582222151474	13	17133	0.000259056964799876	TRUE
6_AE1712_C8_N19_24_200m_v_NODE_682_length_17133_cov_84.650387	1_AE1712_C3_N1_7_80m_v_1	0.000373548123504348	13	17133	0.000259056964799876	TRUE
6_AE1712_C8_N19_24_200m_v_NODE_682_length_17133_cov_84.650387	3_AE1712_C6_N1_7_80m_v_1	0.000353768231547955	13	17133	0.000268214259670064	TRUE
6_AE1712_C8_N19_24_200m_v_NODE_682_length_17133_cov_84.650387	4_AE1712_C6_N8_17_200m_v_1	0.000364586741753613	13	17133	0.000259056964799876	TRUE
6_AE1712_C8_N19_24_200m_v_NODE_682_length_17133_cov_84.650387	5_AE1712_C8_N7_12_80m_v_1	0.000357983618358334	13	17133	0.000259056964799876	TRUE
6_AE1712_C8_N19_24_200m_v_NODE_682_length_17133_cov_84.650387	6_AE1712_C8_N19_24_200m_v_1	0.00040019644292101	13	17133	0.000259056964799876	TRUE
6_AE1712_C8_N19_24_200m_v_NODE_682_length_17133_cov_84.650387	8_AE1712_C11_N8_14_200m_v_1	0.000378146727297489	13	17133	0.000259056964799876	TRUE
6_AE1712_C8_N19_24_200m_v_NODE_689_length_17035_cov_10.698313	10_AE1712_C14_N14_19_200m_v_1	0.000195675569905097	6	17035	0.000120252592479274	TRUE
6_AE1712_C8_N19_24_200m_v_NODE_689_length_17035_cov_10.698313	6_AE1712_C8_N19_24_200m_v_1	0.000189153050908261	6	17035	0.000120252592479274	TRUE
6_AE1712_C8_N19_24_200m_v_NODE_690_length_17030_cov_17.966024	10_AE1712_C14_N14_19_200m_v_1	2.74026228224702e-05	1	17030	2.00479830973227e-05	TRUE
6_AE1712_C8_N19_24_200m_v_NODE_690_length_17030_cov_17.966024	6_AE1712_C8_N19_24_200m_v_1	3.52319436288902e-05	1	17030	2.57167471743724e-05	TRUE
6_AE1712_C8_N19_24_200m_v_NODE_723_length_16386_cov_38.590778	10_AE1712_C14_N14_19_200m_v_1	0.000462454398741473	16	16386	0.00033337449251547	TRUE
6_AE1712_C8_N19_24_200m_v_NODE_723_length_16386_cov_38.590778	12_AE1712_C16_N8_14_200m_v_1	0.000433974802338039	16	16386	0.000345158806179925	TRUE
6_AE1712_C8_N19_24_200m_v_NODE_723_length_16386_cov_38.590778	4_AE1712_C6_N8_17_200m_v_1	0.000327922848520957	15	16386	0.000336835756879971	TRUE
6_AE1712_C8_N19_24_200m_v_NODE_723_length_16386_cov_38.590778	6_AE1712_C8_N19_24_200m_v_1	0.000452961199940329	16	16386	0.00033337449251547	TRUE
6_AE1712_C8_N19_24_200m_v_NODE_723_length_16386_cov_38.590778	8_AE1712_C11_N8_14_200m_v_1	0.00044482417239649	16	16386	0.000345158806179925	TRUE
6_AE1712_C8_N19_24_200m_v_NODE_737_length_16153_cov_11.203595	10_AE1712_C14_N14_19_200m_v_1	8.66712065870117e-05	4	16153	8.45458186460486e-05	TRUE
6_AE1712_C8_N19_24_200m_v_NODE_737_length_16153_cov_11.203595	12_AE1712_C16_N8_14_200m_v_1	5.64050709534521e-05	4	16153	8.45458186460486e-05	TRUE
6_AE1712_C8_N19_24_200m_v_NODE_737_length_16153_cov_11.203595	6_AE1712_C8_N19_24_200m_v_1	5.98444045481748e-05	4	16153	8.75343929620542e-05	TRUE
6_AE1712_C8_N19_24_200m_v_NODE_752_length_16004_cov_12.692974	10_AE1712_C14_N14_19_200m_v_1	2.42994806853842e-05	1	16004	2.20873383141099e-05	TRUE
6_AE1712_C8_N19_24_200m_v_NODE_752_length_16004_cov_12.692974	12_AE1712_C16_N8_14_200m_v_1	3.74906273431642e-05	1	16004	2.1333238699538e-05	TRUE
6_AE1712_C8_N19_24_200m_v_NODE_752_length_16004_cov_12.692974	6_AE1712_C8_N19_24_200m_v_1	2.91593768224611e-05	1	16004	2.1333238699538e-05	TRUE
6_AE1712_C8_N19_24_200m_v_NODE_755_length_15904_cov_26.986732	10_AE1712_C14_N14_19_200m_v_1	0.000769897160742231	28	15904	0.000601086535470784	TRUE
6_AE1712_C8_N19_24_200m_v_NODE_755_length_15904_cov_26.986732	12_AE1712_C16_N8_14_200m_v_1	0.000708317364504487	28	15904	0.000622334088695449	TRUE
6_AE1712_C8_N19_24_200m_v_NODE_755_length_15904_cov_26.986732	4_AE1712_C6_N8_17_200m_v_1	0.000772941218741018	28	15904	0.000718597298074159	TRUE
6_AE1712_C8_N19_24_200m_v_NODE_755_length_15904_cov_26.986732	6_AE1712_C8_N19_24_200m_v_1	0.000701811881389346	28	15904	0.000601086535470784	TRUE
6_AE1712_C8_N19_24_200m_v_NODE_755_length_15904_cov_26.986732	8_AE1712_C11_N8_14_200m_v_1	0.00047932475300102	26	15904	0.000667352842281423	TRUE
6_AE1712_C8_N19_24_200m_v_NODE_75_length_65397_cov_12.289452	10_AE1712_C14_N14_19_200m_v_1	0.000117402599167818	18	65397	9.72941224035089e-05	TRUE
6_AE1712_C8_N19_24_200m_v_NODE_75_length_65397_cov_12.289452	12_AE1712_C16_N8_14_200m_v_1	0.000108787780816651	17	65397	0.000100258025402182	TRUE
6_AE1712_C8_N19_24_200m_v_NODE_75_length_65397_cov_12.289452	6_AE1712_C8_N19_24_200m_v_1	0.000118349198582237	18	65397	0.000101271689095432	TRUE
6_AE1712_C8_N19_24_200m_v_NODE_765_length_15847_cov_13.764236	10_AE1712_C14_N14_19_200m_v_1	0.000884394977914256	31	15847	0.000691491047753485	TRUE
6_AE1712_C8_N19_24_200m_v_NODE_765_length_15847_cov_13.764236	12_AE1712_C16_N8_14_200m_v_1	0.000880097024477664	31	15847	0.000798451519182798	TRUE
6_AE1712_C8_N19_24_200m_v_NODE_765_length_15847_cov_13.764236	6_AE1712_C8_N19_24_200m_v_1	0.000938438100045975	31	15847	0.000719760502180551	TRUE
6_AE1712_C8_N19_24_200m_v_NODE_774_length_15677_cov_10.342179	10_AE1712_C14_N14_19_200m_v_1	0.000429503944207012	15	15677	0.000326673297328002	TRUE
6_AE1712_C8_N19_24_200m_v_NODE_774_length_15677_cov_10.342179	12_AE1712_C16_N8_14_200m_v_1	0.000369968744019902	15	15677	0.00036901983587052	TRUE
6_AE1712_C8_N19_24_200m_v_NODE_774_length_15677_cov_10.342179	6_AE1712_C8_N19_24_200m_v_1	0.000348301171162688	15	15677	0.000352047832906699	TRUE
6_AE1712_C8_N19_24_200m_v_NODE_775_length_15661_cov_10.310575	10_AE1712_C14_N14_19_200m_v_1	3.4054870910755e-05	3	15661	6.54014083674233e-05	TRUE
6_AE1712_C8_N19_24_200m_v_NODE_775_length_15661_cov_10.310575	12_AE1712_C16_N8_14_200m_v_1	6.0207991242474e-05	2	15661	4.69906673178231e-05	TRUE
6_AE1712_C8_N19_24_200m_v_NODE_775_length_15661_cov_10.310575	6_AE1712_C8_N19_24_200m_v_1	6.82617724952186e-05	3	15661	7.04815002423641e-05	TRUE
6_AE1712_C8_N19_24_200m_v_NODE_77_length_64643_cov_88.840133	10_AE1712_C14_N14_19_200m_v_1	0.000117568800952926	21	64643	0.000114833794996509	TRUE
6_AE1712_C8_N19_24_200m_v_NODE_77_length_64643_cov_88.840133	11_AE1712_C16_N1_7_80m_v_1	0.000124716202498449	20	64643	0.000109367210909011	TRUE
6_AE1712_C8_N19_24_200m_v_NODE_77_length_64643_cov_88.840133	12_AE1712_C16_N8_14_200m_v_1	0.000127881853668095	21	64643	0.00011091317227071	TRUE
6_AE1712_C8_N19_24_200m_v_NODE_77_length_64643_cov_88.840133	4_AE1712_C6_N8_17_200m_v_1	0.000117568800952926	21	64643	0.00011091317227071	TRUE
6_AE1712_C8_N19_24_200m_v_NODE_77_length_64643_cov_88.840133	5_AE1712_C8_N7_12_80m_v_1	4.09116068635237e-05	16	64643	0.000108408355302964	TRUE
6_AE1712_C8_N19_24_200m_v_NODE_77_length_64643_cov_88.840133	6_AE1712_C8_N19_24_200m_v_1	0.000129944464211129	21	64643	0.00011091317227071	TRUE
6_AE1712_C8_N19_24_200m_v_NODE_77_length_64643_cov_88.840133	8_AE1712_C11_N8_14_200m_v_1	0.000134585337932955	21	64643	0.000114833794996509	TRUE
6_AE1712_C8_N19_24_200m_v_NODE_789_length_15445_cov_9.025312	10_AE1712_C14_N14_19_200m_v_1	0.000417662262919628	14	15445	0.000333513561112319	TRUE
6_AE1712_C8_N19_24_200m_v_NODE_789_length_15445_cov_9.025312	12_AE1712_C16_N8_14_200m_v_1	0.000396285847888308	14	15445	0.000333513561112319	TRUE
6_AE1712_C8_N19_24_200m_v_NODE_789_length_15445_cov_9.025312	6_AE1712_C8_N19_24_200m_v_1	0.000430765594248922	14	15445	0.000333513561112319	TRUE
6_AE1712_C8_N19_24_200m_v_NODE_796_length_15399_cov_60.425075	10_AE1712_C14_N14_19_200m_v_1	0.000388192595478783	16	15399	0.000354742154319013	TRUE
6_AE1712_C8_N19_24_200m_v_NODE_796_length_15399_cov_60.425075	12_AE1712_C16_N8_14_200m_v_1	0.00040262354698357	16	15399	0.000354742154319013	TRUE
6_AE1712_C8_N19_24_200m_v_NODE_796_length_15399_cov_60.425075	4_AE1712_C6_N8_17_200m_v_1	0.000376647834274953	16	15399	0.000367281784405756	TRUE
6_AE1712_C8_N19_24_200m_v_NODE_796_length_15399_cov_60.425075	6_AE1712_C8_N19_24_200m_v_1	0.000422826879090273	16	15399	0.000354742154319013	TRUE
6_AE1712_C8_N19_24_200m_v_NODE_796_length_15399_cov_60.425075	8_AE1712_C11_N8_14_200m_v_1	0.000432928545143624	16	15399	0.000354742154319013	TRUE
6_AE1712_C8_N19_24_200m_v_NODE_807_length_15315_cov_28.372490	10_AE1712_C14_N14_19_200m_v_1	0.000811114738636776	27	15315	0.000601910748154094	TRUE
6_AE1712_C8_N19_24_200m_v_NODE_807_length_15315_cov_28.372490	12_AE1712_C16_N8_14_200m_v_1	0.000736387709943048	27	15315	0.000648664510457785	TRUE
6_AE1712_C8_N19_24_200m_v_NODE_807_length_15315_cov_28.372490	4_AE1712_C6_N8_17_200m_v_1	0.00042940816015478	21	15315	0.000504714574895136	TRUE
6_AE1712_C8_N19_24_200m_v_NODE_807_length_15315_cov_28.372490	6_AE1712_C8_N19_24_200m_v_1	0.000815467769434469	27	15315	0.000648664510457785	TRUE
6_AE1712_C8_N19_24_200m_v_NODE_807_length_15315_cov_28.372490	8_AE1712_C11_N8_14_200m_v_1	0.000537690945161234	26	15315	0.000654796147927804	TRUE
6_AE1712_C8_N19_24_200m_v_NODE_812_length_15250_cov_25.100903	10_AE1712_C14_N14_19_200m_v_1	0.000464845173041894	14	15250	0.000313432139676307	TRUE
6_AE1712_C8_N19_24_200m_v_NODE_812_length_15250_cov_25.100903	12_AE1712_C16_N8_14_200m_v_1	0.000363570127504554	14	15250	0.000337778160746214	TRUE
6_AE1712_C8_N19_24_200m_v_NODE_812_length_15250_cov_25.100903	6_AE1712_C8_N19_24_200m_v_1	0.00046775956284153	14	15250	0.000313432139676307	TRUE
6_AE1712_C8_N19_24_200m_v_NODE_81_length_62971_cov_13.047524	10_AE1712_C14_N14_19_200m_v_1	0.000254385404692689	41	62971	0.000239561288990817	TRUE
6_AE1712_C8_N19_24_200m_v_NODE_81_length_62971_cov_13.047524	12_AE1712_C16_N8_14_200m_v_1	0.000272246761106713	41	62971	0.000239561288990817	TRUE
6_AE1712_C8_N19_24_200m_v_NODE_81_length_62971_cov_13.047524	6_AE1712_C8_N19_24_200m_v_1	0.000304065846934787	41	62971	0.000239561288990817	TRUE
6_AE1712_C8_N19_24_200m_v_NODE_828_length_15095_cov_9.580237	10_AE1712_C14_N14_19_200m_v_1	0.000283390379448677	9	15095	0.000219372794030274	TRUE
6_AE1712_C8_N19_24_200m_v_NODE_828_length_15095_cov_9.580237	12_AE1712_C16_N8_14_200m_v_1	0.00013964468419586	9	15095	0.000286187479297781	TRUE
6_AE1712_C8_N19_24_200m_v_NODE_828_length_15095_cov_9.580237	6_AE1712_C8_N19_24_200m_v_1	0.000224504066835965	9	15095	0.000243356700083147	TRUE
6_AE1712_C8_N19_24_200m_v_NODE_82_length_62903_cov_13.508404	10_AE1712_C14_N14_19_200m_v_1	5.65244194323889e-06	1	62903	5.42767677451641e-06	TRUE
6_AE1712_C8_N19_24_200m_v_NODE_82_length_62903_cov_13.508404	12_AE1712_C16_N8_14_200m_v_1	0	1	62903	5.42767677451641e-06	TRUE
6_AE1712_C8_N19_24_200m_v_NODE_82_length_62903_cov_13.508404	6_AE1712_C8_N19_24_200m_v_1	7.41883005050104e-06	1	62903	5.42767677451641e-06	TRUE
6_AE1712_C8_N19_24_200m_v_NODE_82_length_62903_cov_13.508404	8_AE1712_C11_N8_14_200m_v_1	7.94874648267968e-06	1	62903	8.67135979928693e-06	TRUE
6_AE1712_C8_N19_24_200m_v_NODE_831_length_15054_cov_9.782400	10_AE1712_C14_N14_19_200m_v_1	0.000856177021980131	28	15054	0.000657473186303469	TRUE
6_AE1712_C8_N19_24_200m_v_NODE_831_length_15054_cov_9.782400	6_AE1712_C8_N19_24_200m_v_1	0.000698648885177383	28	15054	0.000717344099350694	TRUE
6_AE1712_C8_N19_24_200m_v_NODE_837_length_14988_cov_10.752196	10_AE1712_C14_N14_19_200m_v_1	0.000167541440559855	9	14988	0.000212261266440562	TRUE
6_AE1712_C8_N19_24_200m_v_NODE_837_length_14988_cov_10.752196	6_AE1712_C8_N19_24_200m_v_1	0.000308553721283905	9	14988	0.00022093890618408	TRUE
6_AE1712_C8_N19_24_200m_v_NODE_842_length_14941_cov_13.298910	10_AE1712_C14_N14_19_200m_v_1	0.000194840446496962	10	14941	0.000246259905694769	TRUE
6_AE1712_C8_N19_24_200m_v_NODE_842_length_14941_cov_13.298910	6_AE1712_C8_N19_24_200m_v_1	0.000348779272546089	10	14941	0.000273183364772186	TRUE
6_AE1712_C8_N19_24_200m_v_NODE_84_length_61978_cov_11.574417	10_AE1712_C14_N14_19_200m_v_1	0.000161647918916627	32	61978	0.000199128687536598	TRUE
6_AE1712_C8_N19_24_200m_v_NODE_84_length_61978_cov_11.574417	6_AE1712_C8_N19_24_200m_v_1	0.000251996740266772	32	61978	0.000182509025720877	TRUE
6_AE1712_C8_N19_24_200m_v_NODE_87_length_59353_cov_1449.401022	10_AE1712_C14_N14_19_200m_v_1	0.000120184882538934	20	59353	0.000115046299983962	TRUE
6_AE1712_C8_N19_24_200m_v_NODE_87_length_59353_cov_1449.401022	11_AE1712_C16_N1_7_80m_v_1	0.000118968057404194	20	59353	0.000119113022889834	TRUE
6_AE1712_C8_N19_24_200m_v_NODE_87_length_59353_cov_1449.401022	12_AE1712_C16_N8_14_200m_v_1	0.000124864979211011	20	59353	0.000119113022889834	TRUE
6_AE1712_C8_N19_24_200m_v_NODE_87_length_59353_cov_1449.401022	1_AE1712_C3_N1_7_80m_v_1	0.000116236582801036	20	59353	0.000119113022889834	TRUE
6_AE1712_C8_N19_24_200m_v_NODE_87_length_59353_cov_1449.401022	3_AE1712_C6_N1_7_80m_v_1	0.000118040547336455	20	59353	0.000115046299983962	TRUE
6_AE1712_C8_N19_24_200m_v_NODE_87_length_59353_cov_1449.401022	4_AE1712_C6_N8_17_200m_v_1	0.00012542659081166	20	59353	0.000115046299983962	TRUE
6_AE1712_C8_N19_24_200m_v_NODE_87_length_59353_cov_1449.401022	5_AE1712_C8_N7_12_80m_v_1	0.00011082468919478	20	59353	0.000115046299983962	TRUE
6_AE1712_C8_N19_24_200m_v_NODE_87_length_59353_cov_1449.401022	6_AE1712_C8_N19_24_200m_v_1	0.000126549814012958	20	59353	0.000115046299983962	TRUE
6_AE1712_C8_N19_24_200m_v_NODE_87_length_59353_cov_1449.401022	7_AE1712_C11_N1_7_80m_v_1	9.52357126434258e-05	20	59353	0.000119113022889834	TRUE
6_AE1712_C8_N19_24_200m_v_NODE_87_length_59353_cov_1449.401022	8_AE1712_C11_N8_14_200m_v_1	0.000128609056548672	20	59353	0.000119113022889834	TRUE
6_AE1712_C8_N19_24_200m_v_NODE_87_length_59353_cov_1449.401022	9_AE1712_C14_N3_8_80m_v_1	0.000114568766532442	20	59353	0.000115046299983962	TRUE
6_AE1712_C8_N19_24_200m_v_NODE_883_length_14378_cov_7.048248	10_AE1712_C14_N14_19_200m_v_1	0.000334616157400968	11	14378	0.000295063586202827	TRUE
6_AE1712_C8_N19_24_200m_v_NODE_883_length_14378_cov_7.048248	6_AE1712_C8_N19_24_200m_v_1	0.000294210511208703	11	14378	0.000281492987625824	TRUE
6_AE1712_C8_N19_24_200m_v_NODE_888_length_14306_cov_9.950594	10_AE1712_C14_N14_19_200m_v_1	2.99574604062232e-05	1	14306	2.6958963450963e-05	TRUE
6_AE1712_C8_N19_24_200m_v_NODE_888_length_14306_cov_9.950594	12_AE1712_C16_N8_14_200m_v_1	2.3300246982618e-05	1	14306	3.06134631888412e-05	TRUE
6_AE1712_C8_N19_24_200m_v_NODE_905_length_14118_cov_26.136671	10_AE1712_C14_N14_19_200m_v_1	0.000155829437597393	4	14118	9.67324414640616e-05	TRUE
6_AE1712_C8_N19_24_200m_v_NODE_905_length_14118_cov_26.136671	12_AE1712_C16_N8_14_200m_v_1	6.84705104594607e-05	4	14118	0.000104246189289858	TRUE
6_AE1712_C8_N19_24_200m_v_NODE_905_length_14118_cov_26.136671	4_AE1712_C6_N8_17_200m_v_1	8.50038960119005e-05	3	14118	0.000102004675214281	TRUE
6_AE1712_C8_N19_24_200m_v_NODE_905_length_14118_cov_26.136671	6_AE1712_C8_N19_24_200m_v_1	0.000136941020918921	4	14118	0.000104246189289858	TRUE
6_AE1712_C8_N19_24_200m_v_NODE_905_length_14118_cov_26.136671	8_AE1712_C11_N8_14_200m_v_1	0.000104560878041541	4	14118	0.000124084489128648	TRUE
6_AE1712_C8_N19_24_200m_v_NODE_921_length_13969_cov_60.556723	10_AE1712_C14_N14_19_200m_v_1	3.34073066552127e-05	1	13969	2.44410589267239e-05	TRUE
6_AE1712_C8_N19_24_200m_v_NODE_921_length_13969_cov_60.556723	12_AE1712_C16_N8_14_200m_v_1	2.54531860230192e-05	1	13969	2.44410589267239e-05	TRUE
6_AE1712_C8_N19_24_200m_v_NODE_921_length_13969_cov_60.556723	6_AE1712_C8_N19_24_200m_v_1	3.81797790345288e-05	1	13969	2.44410589267239e-05	TRUE
6_AE1712_C8_N19_24_200m_v_NODE_922_length_13962_cov_11.931077	10_AE1712_C14_N14_19_200m_v_1	0.000143245953301819	7	13962	0.000171173189015316	TRUE
6_AE1712_C8_N19_24_200m_v_NODE_922_length_13962_cov_11.931077	6_AE1712_C8_N19_24_200m_v_1	0.000241130688058062	7	13962	0.000177223917537108	TRUE
6_AE1712_C8_N19_24_200m_v_NODE_927_length_13897_cov_9.994645	10_AE1712_C14_N14_19_200m_v_1	6.71607781055863e-05	2	13897	4.91353748503138e-05	TRUE
6_AE1712_C8_N19_24_200m_v_NODE_92_length_58215_cov_22.386167	10_AE1712_C14_N14_19_200m_v_1	0	2	58215	1.17295251102776e-05	TRUE
6_AE1712_C8_N19_24_200m_v_NODE_92_length_58215_cov_22.386167	1_AE1712_C3_N1_7_80m_v_1	0	2	58215	1.17295251102776e-05	TRUE
6_AE1712_C8_N19_24_200m_v_NODE_92_length_58215_cov_22.386167	6_AE1712_C8_N19_24_200m_v_1	1.83228835638009e-05	2	58215	1.17295251102776e-05	TRUE
6_AE1712_C8_N19_24_200m_v_NODE_932_length_13854_cov_14.227408	10_AE1712_C14_N14_19_200m_v_1	0.000230980222318464	7	13854	0.000206232341355771	TRUE
6_AE1712_C8_N19_24_200m_v_NODE_932_length_13854_cov_14.227408	12_AE1712_C16_N8_14_200m_v_1	0.000105865935229296	7	13854	0.000221285796929185	TRUE
6_AE1712_C8_N19_24_200m_v_NODE_932_length_13854_cov_14.227408	6_AE1712_C8_N19_24_200m_v_1	0.000174094468161164	7	13854	0.000185907209159079	TRUE
6_AE1712_C8_N19_24_200m_v_NODE_933_length_13839_cov_28.564453	10_AE1712_C14_N14_19_200m_v_1	0.000526691877222985	16	13839	0.000394730430981898	TRUE
6_AE1712_C8_N19_24_200m_v_NODE_933_length_13839_cov_28.564453	12_AE1712_C16_N8_14_200m_v_1	0.000526691877222985	16	13839	0.000394730430981898	TRUE
6_AE1712_C8_N19_24_200m_v_NODE_933_length_13839_cov_28.564453	4_AE1712_C6_N8_17_200m_v_1	0.000592528361875858	16	13839	0.000425391343419096	TRUE
6_AE1712_C8_N19_24_200m_v_NODE_933_length_13839_cov_28.564453	6_AE1712_C8_N19_24_200m_v_1	0.000562018771426966	16	13839	0.000394730430981898	TRUE
6_AE1712_C8_N19_24_200m_v_NODE_933_length_13839_cov_28.564453	8_AE1712_C11_N8_14_200m_v_1	0.000470490000080288	16	13839	0.000425391343419096	TRUE
6_AE1712_C8_N19_24_200m_v_NODE_980_length_13483_cov_7.403924	10_AE1712_C14_N14_19_200m_v_1	0.00023827771361703	9	13483	0.000235954302559604	TRUE
6_AE1712_C8_N19_24_200m_v_NODE_980_length_13483_cov_7.403924	6_AE1712_C8_N19_24_200m_v_1	0.000306617739681598	9	13483	0.000257440805470985	TRUE
6_AE1712_C8_N19_24_200m_v_NODE_984_length_13440_cov_13.287510	10_AE1712_C14_N14_19_200m_v_1	9.83796296296296e-05	4	13440	0.000105204095946136	TRUE
6_AE1712_C8_N19_24_200m_v_NODE_984_length_13440_cov_13.287510	12_AE1712_C16_N8_14_200m_v_1	7.93650793650794e-05	4	13440	0.000101612247662918	TRUE
6_AE1712_C8_N19_24_200m_v_NODE_984_length_13440_cov_13.287510	6_AE1712_C8_N19_24_200m_v_1	0.000115740740740741	4	13440	0.000101612247662918	TRUE
6_AE1712_C8_N19_24_200m_v_NODE_999_length_13321_cov_9.644669	10_AE1712_C14_N14_19_200m_v_1	0.000170157395590922	5	13321	0.000128149970778247	TRUE
8_AE1712_C11_N8_14_200m_c_NODE_260_length_22961_cov_18.324331	10_AE1712_C14_N14_19_200m_v_1	0.000166465843047873	8	22961	0.000118955499202092	TRUE
8_AE1712_C11_N8_14_200m_c_NODE_534_length_16245_cov_6.637865	10_AE1712_C14_N14_19_200m_v_1	3.28306145480661e-05	1	16245	2.10167529792186e-05	TRUE
8_AE1712_C11_N8_14_200m_c_NODE_989_length_11741_cov_12.775206	10_AE1712_C14_N14_19_200m_v_1	0.00163837997923681	49	11741	0.00153555142916525	TRUE
8_AE1712_C11_N8_14_200m_c_NODE_989_length_11741_cov_12.775206	12_AE1712_C16_N8_14_200m_v_1	0.00167247320811753	49	11741	0.00153555142916525	TRUE
8_AE1712_C11_N8_14_200m_c_NODE_989_length_11741_cov_12.775206	6_AE1712_C8_N19_24_200m_v_1	0.00155168436405128	49	11741	0.00160957939062638	TRUE
8_AE1712_C11_N8_14_200m_v_NODE_138_length_60678_cov_21.185046	10_AE1712_C14_N14_19_200m_v_1	0.00054467014320668	73	60678	0.000425268806711957	TRUE
8_AE1712_C11_N8_14_200m_v_NODE_138_length_60678_cov_21.185046	12_AE1712_C16_N8_14_200m_v_1	0.000540597596367398	73	60678	0.000425268806711957	TRUE
8_AE1712_C11_N8_14_200m_v_NODE_138_length_60678_cov_21.185046	1_AE1712_C3_N1_7_80m_v_1	0.000310733620715819	63	60678	0.000423852536992908	TRUE
8_AE1712_C11_N8_14_200m_v_NODE_138_length_60678_cov_21.185046	4_AE1712_C6_N8_17_200m_v_1	0.000419545914996864	67	60678	0.000483634389725585	TRUE
8_AE1712_C11_N8_14_200m_v_NODE_138_length_60678_cov_21.185046	6_AE1712_C8_N19_24_200m_v_1	0.000497537993829895	73	60678	0.000425268806711957	TRUE
8_AE1712_C11_N8_14_200m_v_NODE_138_length_60678_cov_21.185046	8_AE1712_C11_N8_14_200m_v_1	0.000497316827782565	73	60678	0.000442654595276616	TRUE
8_AE1712_C11_N8_14_200m_v_NODE_149_length_57678_cov_22.422336	10_AE1712_C14_N14_19_200m_v_1	0.000230397879414836	27	57678	0.000159822863275078	TRUE
8_AE1712_C11_N8_14_200m_v_NODE_149_length_57678_cov_22.422336	12_AE1712_C16_N8_14_200m_v_1	0.000229627317945221	27	57678	0.000159822863275078	TRUE
8_AE1712_C11_N8_14_200m_v_NODE_149_length_57678_cov_22.422336	4_AE1712_C6_N8_17_200m_v_1	0.00019624424336793	27	57678	0.000165472373942117	TRUE
8_AE1712_C11_N8_14_200m_v_NODE_149_length_57678_cov_22.422336	6_AE1712_C8_N19_24_200m_v_1	0.000233094844558488	27	57678	0.000159822863275078	TRUE
8_AE1712_C11_N8_14_200m_v_NODE_149_length_57678_cov_22.422336	8_AE1712_C11_N8_14_200m_v_1	0.000238296134478388	27	57678	0.000165472373942117	TRUE
8_AE1712_C11_N8_14_200m_v_NODE_247_length_33944_cov_10.513479	6_AE1712_C8_N19_24_200m_v_1	5.171917144578e-05	4	33944	4.54483774604615e-05	TRUE
8_AE1712_C11_N8_14_200m_v_NODE_247_length_33944_cov_10.513479	8_AE1712_C11_N8_14_200m_v_1	4.18990756016445e-05	4	33944	4.02329898830315e-05	TRUE
8_AE1712_C11_N8_14_200m_v_NODE_293_length_29237_cov_44.061763	10_AE1712_C14_N14_19_200m_v_1	0.000518749073662368	34	29237	0.000411072131917998	TRUE
8_AE1712_C11_N8_14_200m_v_NODE_293_length_29237_cov_44.061763	12_AE1712_C16_N8_14_200m_v_1	0.000484165802084877	34	29237	0.000411072131917998	TRUE
8_AE1712_C11_N8_14_200m_v_NODE_293_length_29237_cov_44.061763	4_AE1712_C6_N8_17_200m_v_1	0.000448523858928483	34	29237	0.000411072131917998	TRUE
8_AE1712_C11_N8_14_200m_v_NODE_293_length_29237_cov_44.061763	6_AE1712_C8_N19_24_200m_v_1	0.000537370835281018	34	29237	0.000411072131917998	TRUE
8_AE1712_C11_N8_14_200m_v_NODE_293_length_29237_cov_44.061763	8_AE1712_C11_N8_14_200m_v_1	0.000527489900544592	34	29237	0.000397037424257338	TRUE
8_AE1712_C11_N8_14_200m_v_NODE_315_length_27804_cov_12.217586	10_AE1712_C14_N14_19_200m_v_1	0.000659813499692654	40	27804	0.000491177027977853	TRUE
8_AE1712_C11_N8_14_200m_v_NODE_315_length_27804_cov_12.217586	12_AE1712_C16_N8_14_200m_v_1	0.000669985715302936	40	27804	0.000491177027977853	TRUE
8_AE1712_C11_N8_14_200m_v_NODE_315_length_27804_cov_12.217586	4_AE1712_C6_N8_17_200m_v_1	0.000511628947409259	39	27804	0.000516114810590355	TRUE
8_AE1712_C11_N8_14_200m_v_NODE_315_length_27804_cov_12.217586	6_AE1712_C8_N19_24_200m_v_1	0.000650585846960469	40	27804	0.000529329485107977	TRUE
8_AE1712_C11_N8_14_200m_v_NODE_315_length_27804_cov_12.217586	8_AE1712_C11_N8_14_200m_v_1	0.000664209350009954	40	27804	0.000529329485107977	TRUE
8_AE1712_C11_N8_14_200m_v_NODE_396_length_21357_cov_26.124671	10_AE1712_C14_N14_19_200m_v_1	0.000137347629972999	6	21357	9.59171659354981e-05	TRUE
8_AE1712_C11_N8_14_200m_v_NODE_396_length_21357_cov_26.124671	12_AE1712_C16_N8_14_200m_v_1	0.000129023531186756	6	21357	9.59171659354981e-05	TRUE
8_AE1712_C11_N8_14_200m_v_NODE_396_length_21357_cov_26.124671	4_AE1712_C6_N8_17_200m_v_1	9.78081607383476e-05	6	21357	9.59171659354981e-05	TRUE
8_AE1712_C11_N8_14_200m_v_NODE_396_length_21357_cov_26.124671	6_AE1712_C8_N19_24_200m_v_1	0.00014359070406268	6	21357	9.59171659354981e-05	TRUE
8_AE1712_C11_N8_14_200m_v_NODE_396_length_21357_cov_26.124671	8_AE1712_C11_N8_14_200m_v_1	0.000145671728759241	6	21357	9.59171659354981e-05	TRUE
8_AE1712_C11_N8_14_200m_v_NODE_3_length_411044_cov_18.072519	1_AE1712_C3_N1_7_80m_v_1	2.16367366842742e-05	6130	411044	0.00548713361794392	TRUE
8_AE1712_C11_N8_14_200m_v_NODE_3_length_411044_cov_18.072519	8_AE1712_C11_N8_14_200m_v_1	0.000112842394082359	6130	411044	0.00527161988347565	TRUE
8_AE1712_C11_N8_14_200m_v_NODE_410_length_20672_cov_26.379607	10_AE1712_C14_N14_19_200m_v_1	0.000156948744410045	6	20672	9.90955356464993e-05	TRUE
8_AE1712_C11_N8_14_200m_v_NODE_410_length_20672_cov_26.379607	12_AE1712_C16_N8_14_200m_v_1	0.000122549019607843	6	20672	9.90955356464993e-05	TRUE
8_AE1712_C11_N8_14_200m_v_NODE_410_length_20672_cov_26.379607	4_AE1712_C6_N8_17_200m_v_1	0.000151573787409701	6	20672	9.90955356464993e-05	TRUE
8_AE1712_C11_N8_14_200m_v_NODE_410_length_20672_cov_26.379607	6_AE1712_C8_N19_24_200m_v_1	0.000141898864809082	6	20672	9.90955356464993e-05	TRUE
8_AE1712_C11_N8_14_200m_v_NODE_410_length_20672_cov_26.379607	8_AE1712_C11_N8_14_200m_v_1	0.000149423804609563	6	20672	9.90955356464993e-05	TRUE
8_AE1712_C11_N8_14_200m_v_NODE_423_length_20151_cov_10.420145	10_AE1712_C14_N14_19_200m_v_1	0.00104630315289836	46	20151	0.000806924969948623	TRUE
8_AE1712_C11_N8_14_200m_v_NODE_423_length_20151_cov_10.420145	12_AE1712_C16_N8_14_200m_v_1	0.000995893700970372	46	20151	0.000839913580196194	TRUE
8_AE1712_C11_N8_14_200m_v_NODE_423_length_20151_cov_10.420145	4_AE1712_C6_N8_17_200m_v_1	0.000792744934474873	46	20151	0.000999751148898807	TRUE
8_AE1712_C11_N8_14_200m_v_NODE_423_length_20151_cov_10.420145	6_AE1712_C8_N19_24_200m_v_1	0.000698138147892503	46	20151	0.000806924969948623	TRUE
8_AE1712_C11_N8_14_200m_v_NODE_423_length_20151_cov_10.420145	8_AE1712_C11_N8_14_200m_v_1	0.000798140927173185	45	20151	0.000911530865447916	TRUE
8_AE1712_C11_N8_14_200m_v_NODE_439_length_19433_cov_6.029862	10_AE1712_C14_N14_19_200m_v_1	0.000515160351521181	23	19433	0.000418369399203281	TRUE
8_AE1712_C11_N8_14_200m_v_NODE_439_length_19433_cov_6.029862	12_AE1712_C16_N8_14_200m_v_1	0.00050041698011646	23	19433	0.00043547312701419	TRUE
8_AE1712_C11_N8_14_200m_v_NODE_452_length_19160_cov_7.094010	10_AE1712_C14_N14_19_200m_v_1	2.89955926699142e-05	1	19160	1.78192668135389e-05	TRUE
8_AE1712_C11_N8_14_200m_v_NODE_452_length_19160_cov_7.094010	6_AE1712_C8_N19_24_200m_v_1	1.04384133611691e-05	1	19160	1.78192668135389e-05	TRUE
8_AE1712_C11_N8_14_200m_v_NODE_498_length_17089_cov_28.356748	10_AE1712_C14_N14_19_200m_v_1	0.000330296942152522	11	17089	0.00021976643885666	TRUE
8_AE1712_C11_N8_14_200m_v_NODE_498_length_17089_cov_28.356748	12_AE1712_C16_N8_14_200m_v_1	0.000299087782264095	11	17089	0.00021976643885666	TRUE
8_AE1712_C11_N8_14_200m_v_NODE_498_length_17089_cov_28.356748	4_AE1712_C6_N8_17_200m_v_1	0.000167788508438201	7	17089	0.000150749691290014	TRUE
8_AE1712_C11_N8_14_200m_v_NODE_498_length_17089_cov_28.356748	6_AE1712_C8_N19_24_200m_v_1	0.000321194270518397	11	17089	0.00021976643885666	TRUE
8_AE1712_C11_N8_14_200m_v_NODE_498_length_17089_cov_28.356748	8_AE1712_C11_N8_14_200m_v_1	0.000326395797166468	11	17089	0.00021976643885666	TRUE
8_AE1712_C11_N8_14_200m_v_NODE_570_length_14796_cov_16.955296	10_AE1712_C14_N14_19_200m_v_1	3.60457781382356e-05	1	14796	2.30749629729255e-05	TRUE
8_AE1712_C11_N8_14_200m_v_NODE_570_length_14796_cov_16.955296	12_AE1712_C16_N8_14_200m_v_1	3.15400558709561e-05	1	14796	2.30749629729255e-05	TRUE
8_AE1712_C11_N8_14_200m_v_NODE_570_length_14796_cov_16.955296	4_AE1712_C6_N8_17_200m_v_1	3.37929170045958e-05	1	14796	3.686500036865e-05	TRUE
8_AE1712_C11_N8_14_200m_v_NODE_570_length_14796_cov_16.955296	6_AE1712_C8_N19_24_200m_v_1	3.60457781382356e-05	1	14796	2.30749629729255e-05	TRUE
8_AE1712_C11_N8_14_200m_v_NODE_570_length_14796_cov_16.955296	8_AE1712_C11_N8_14_200m_v_1	3.15400558709561e-05	1	14796	2.30749629729255e-05	TRUE
8_AE1712_C11_N8_14_200m_v_NODE_610_length_13667_cov_6.950405	10_AE1712_C14_N14_19_200m_v_1	0.000130078128175736	5	13667	0.00012490566772057	TRUE
8_AE1712_C11_N8_14_200m_v_NODE_638_length_13050_cov_12.130579	10_AE1712_C14_N14_19_200m_v_1	0.000101319710515113	3	13050	8.12610947997736e-05	TRUE
8_AE1712_C11_N8_14_200m_v_NODE_638_length_13050_cov_12.130579	12_AE1712_C16_N8_14_200m_v_1	7.15197956577267e-05	3	13050	9.38306357025569e-05	TRUE
8_AE1712_C11_N8_14_200m_v_NODE_638_length_13050_cov_12.130579	4_AE1712_C6_N8_17_200m_v_1	0.000104725415070243	3	13050	8.86609037079256e-05	TRUE
8_AE1712_C11_N8_14_200m_v_NODE_638_length_13050_cov_12.130579	6_AE1712_C8_N19_24_200m_v_1	9.02511707109408e-05	3	13050	7.84867016430817e-05	TRUE
8_AE1712_C11_N8_14_200m_v_NODE_638_length_13050_cov_12.130579	8_AE1712_C11_N8_14_200m_v_1	7.75405947819741e-05	3	13050	8.86609037079256e-05	TRUE
8_AE1712_C11_N8_14_200m_v_NODE_644_length_12921_cov_8.799362	10_AE1712_C14_N14_19_200m_v_1	0.00023390002493787	7	12921	0.000184964017106403	TRUE
8_AE1712_C11_N8_14_200m_v_NODE_644_length_12921_cov_8.799362	12_AE1712_C16_N8_14_200m_v_1	0.00023586557136592	7	12921	0.000208940834138715	TRUE
8_AE1712_C11_N8_14_200m_v_NODE_644_length_12921_cov_8.799362	6_AE1712_C8_N19_24_200m_v_1	9.11522156007877e-05	7	12921	0.000199331203133649	TRUE
8_AE1712_C11_N8_14_200m_v_NODE_644_length_12921_cov_8.799362	8_AE1712_C11_N8_14_200m_v_1	0.00025539818899466	7	12921	0.00022112397315555	TRUE
8_AE1712_C11_N8_14_200m_v_NODE_647_length_12853_cov_6.494130	10_AE1712_C14_N14_19_200m_v_1	6.7429134572992e-05	3	12853	7.96896799534907e-05	TRUE
8_AE1712_C11_N8_14_200m_v_NODE_647_length_12853_cov_6.494130	12_AE1712_C16_N8_14_200m_v_1	8.49039011335752e-05	3	12853	8.587962151215e-05	TRUE
8_AE1712_C11_N8_14_200m_v_NODE_647_length_12853_cov_6.494130	6_AE1712_C8_N19_24_200m_v_1	3.11211390336886e-05	3	12853	0.000102222719453722	TRUE
8_AE1712_C11_N8_14_200m_v_NODE_678_length_12252_cov_10.884764	10_AE1712_C14_N14_19_200m_v_1	0.000648885430961827	36	12252	0.001199304403446	TRUE
8_AE1712_C11_N8_14_200m_v_NODE_678_length_12252_cov_10.884764	12_AE1712_C16_N8_14_200m_v_1	0.000963561504697646	36	12252	0.001199304403446	TRUE
8_AE1712_C11_N8_14_200m_v_NODE_678_length_12252_cov_10.884764	4_AE1712_C6_N8_17_200m_v_1	0.00123530204333339	36	12252	0.001199304403446	TRUE
8_AE1712_C11_N8_14_200m_v_NODE_678_length_12252_cov_10.884764	6_AE1712_C8_N19_24_200m_v_1	0.00132780394778436	36	12252	0.00103864572687272	TRUE
8_AE1712_C11_N8_14_200m_v_NODE_678_length_12252_cov_10.884764	8_AE1712_C11_N8_14_200m_v_1	0.000962613401398906	36	12252	0.00113322702584567	TRUE
8_AE1712_C11_N8_14_200m_v_NODE_708_length_11714_cov_10.466014	10_AE1712_C14_N14_19_200m_v_1	9.10591315235331e-05	2	11714	5.82921550533388e-05	TRUE
8_AE1712_C11_N8_14_200m_v_NODE_708_length_11714_cov_10.466014	12_AE1712_C16_N8_14_200m_v_1	9.10591315235331e-05	2	11714	5.82921550533388e-05	TRUE
8_AE1712_C11_N8_14_200m_v_NODE_708_length_11714_cov_10.466014	6_AE1712_C8_N19_24_200m_v_1	6.07060876823554e-05	2	11714	5.82921550533388e-05	TRUE
8_AE1712_C11_N8_14_200m_v_NODE_708_length_11714_cov_10.466014	8_AE1712_C11_N8_14_200m_v_1	9.29561967636067e-05	2	11714	5.82921550533388e-05	TRUE
8_AE1712_C11_N8_14_200m_v_NODE_734_length_11301_cov_19.495991	10_AE1712_C14_N14_19_200m_v_1	0.00226153223233128	52	11301	0.00157098415287719	TRUE
8_AE1712_C11_N8_14_200m_v_NODE_734_length_11301_cov_19.495991	12_AE1712_C16_N8_14_200m_v_1	0.0021418950142072	52	11301	0.0016265162059737	TRUE
8_AE1712_C11_N8_14_200m_v_NODE_734_length_11301_cov_19.495991	4_AE1712_C6_N8_17_200m_v_1	0.00141040394204951	48	11301	0.00173425128217172	TRUE
8_AE1712_C11_N8_14_200m_v_NODE_734_length_11301_cov_19.495991	6_AE1712_C8_N19_24_200m_v_1	0.00212370586673746	52	11301	0.0016265162059737	TRUE
8_AE1712_C11_N8_14_200m_v_NODE_734_length_11301_cov_19.495991	8_AE1712_C11_N8_14_200m_v_1	0.0024245641978586	52	11301	0.00177463024676867	TRUE
8_AE1712_C11_N8_14_200m_v_NODE_737_length_11252_cov_8.519911	10_AE1712_C14_N14_19_200m_v_1	0.00310808942607734	76	11252	0.00248517652928281	TRUE
8_AE1712_C11_N8_14_200m_v_NODE_737_length_11252_cov_8.519911	12_AE1712_C16_N8_14_200m_v_1	0.00257379089615932	72	11252	0.00235521502552418	TRUE
8_AE1712_C11_N8_14_200m_v_NODE_737_length_11252_cov_8.519911	4_AE1712_C6_N8_17_200m_v_1	0.00263849562578564	75	11252	0.00272084658234461	TRUE
8_AE1712_C11_N8_14_200m_v_NODE_737_length_11252_cov_8.519911	6_AE1712_C8_N19_24_200m_v_1	0.00290050728195058	76	11252	0.0023875682492717	TRUE
8_AE1712_C11_N8_14_200m_v_NODE_737_length_11252_cov_8.519911	8_AE1712_C11_N8_14_200m_v_1	0.0029643856163586	76	11252	0.00248517652928281	TRUE
8_AE1712_C11_N8_14_200m_v_NODE_773_length_10816_cov_13.573796	10_AE1712_C14_N14_19_200m_v_1	4.93096646942801e-05	2	10816	6.31318698497422e-05	TRUE
8_AE1712_C11_N8_14_200m_v_NODE_773_length_10816_cov_13.573796	12_AE1712_C16_N8_14_200m_v_1	4.93096646942801e-05	2	10816	7.54739765728777e-05	TRUE
8_AE1712_C11_N8_14_200m_v_NODE_773_length_10816_cov_13.573796	6_AE1712_C8_N19_24_200m_v_1	5.13642340565418e-05	2	10816	6.5363491564167e-05	TRUE
8_AE1712_C11_N8_14_200m_v_NODE_773_length_10816_cov_13.573796	8_AE1712_C11_N8_14_200m_v_1	7.57255564947873e-05	2	10816	6.80356740197031e-05	TRUE
8_AE1712_C11_N8_14_200m_v_NODE_808_length_10237_cov_18.066043	10_AE1712_C14_N14_19_200m_v_1	0.000104197193188109	2	10237	6.67025793000695e-05	TRUE
8_AE1712_C11_N8_14_200m_v_NODE_808_length_10237_cov_18.066043	12_AE1712_C16_N8_14_200m_v_1	0.000106367968046194	2	10237	6.67025793000695e-05	TRUE
8_AE1712_C11_N8_14_200m_v_NODE_808_length_10237_cov_18.066043	4_AE1712_C6_N8_17_200m_v_1	4.55862720197975e-05	2	10237	7.53492099500785e-05	TRUE
8_AE1712_C11_N8_14_200m_v_NODE_808_length_10237_cov_18.066043	6_AE1712_C8_N19_24_200m_v_1	0.000106367968046194	2	10237	6.67025793000695e-05	TRUE
8_AE1712_C11_N8_14_200m_v_NODE_808_length_10237_cov_18.066043	8_AE1712_C11_N8_14_200m_v_1	0.000106367968046194	2	10237	6.67025793000695e-05	TRUE
VIRSorter_utg000012c_segment0_LN:i:58120_RC:i:15097_XC:f:0_974359	10_AE1712_C14_N14_19_200m_v_1	0.00105777318956947	134	58120	0.000814987821039024	TRUE
VIRSorter_utg000012c_segment0_LN:i:58120_RC:i:15097_XC:f:0_974359	12_AE1712_C16_N8_14_200m_v_1	0.00107485607227521	134	58120	0.000814987821039024	TRUE
VIRSorter_utg000012c_segment0_LN:i:58120_RC:i:15097_XC:f:0_974359	1_AE1712_C3_N1_7_80m_v_1	0.000908588142758824	134	58120	0.000848306055801898	TRUE
VIRSorter_utg000012c_segment0_LN:i:58120_RC:i:15097_XC:f:0_974359	4_AE1712_C6_N8_17_200m_v_1	0.00103050339199685	134	58120	0.000848306055801898	TRUE
VIRSorter_utg000012c_segment0_LN:i:58120_RC:i:15097_XC:f:0_974359	6_AE1712_C8_N19_24_200m_v_1	0.00112143457979659	134	58120	0.000787162738949627	TRUE
VIRSorter_utg000012c_segment0_LN:i:58120_RC:i:15097_XC:f:0_974359	8_AE1712_C11_N8_14_200m_v_1	0.00100880499022275	134	58120	0.000814987821039024	TRUE
VIRSorter_utg000015l_segment0_LN:i:26219_RC:i:14221_XC:f:1_000000	11_AE1712_C16_N1_7_80m_v_1	0.00136239501585243	76	26219	0.00102463549108681	TRUE
VIRSorter_utg000015l_segment0_LN:i:26219_RC:i:14221_XC:f:1_000000	1_AE1712_C3_N1_7_80m_v_1	0.00145780625585347	76	26219	0.00102463549108681	TRUE
VIRSorter_utg000015l_segment0_LN:i:26219_RC:i:14221_XC:f:1_000000	3_AE1712_C6_N1_7_80m_v_1	0.00151351417990115	76	26219	0.00102463549108681	TRUE
VIRSorter_utg000015l_segment0_LN:i:26219_RC:i:14221_XC:f:1_000000	5_AE1712_C8_N7_12_80m_v_1	0.00129480196416388	76	26219	0.00106652451685763	TRUE
VIRSorter_utg000015l_segment0_LN:i:26219_RC:i:14221_XC:f:1_000000	7_AE1712_C11_N1_7_80m_v_1	0.00152116149865873	76	26219	0.00102463549108681	TRUE
VIRSorter_utg000015l_segment0_LN:i:26219_RC:i:14221_XC:f:1_000000	9_AE1712_C14_N3_8_80m_v_1	0.0014992019435362	76	26219	0.00102463549108681	TRUE
VIRSorter_utg000019l_segment0_LN:i:14637_RC:i:1018_XC:f:1_000000	10_AE1712_C14_N14_19_200m_v_1	0.000487349411309239	14	14637	0.000326558729935347	TRUE
VIRSorter_utg000020l_segment0_LN:i:163209_RC:i:21964_XC:f:0_993884	10_AE1712_C14_N14_19_200m_v_1	0.00130053195105951	473	163209	0.00102446457608957	TRUE
VIRSorter_utg000020l_segment0_LN:i:163209_RC:i:21964_XC:f:0_993884	12_AE1712_C16_N8_14_200m_v_1	0.00110529388193794	446	163209	0.00111558972862029	TRUE
VIRSorter_utg000020l_segment0_LN:i:163209_RC:i:21964_XC:f:0_993884	1_AE1712_C3_N1_7_80m_v_1	0.00112937144554792	467	163209	0.00110361637768055	TRUE
VIRSorter_utg000020l_segment0_LN:i:163209_RC:i:21964_XC:f:0_993884	6_AE1712_C8_N19_24_200m_v_1	0.00116359005574674	476	163209	0.00107309018710311	TRUE
VIRSorter_utg000024l_segment0_LN:i:91025_RC:i:11815_XC:f:0_994536	11_AE1712_C16_N1_7_80m_v_1	4.0281973816717e-05	7	91025	2.62556447682707e-05	TRUE
VIRSorter_utg000025l_segment0_LN:i:57515_RC:i:71522_XC:f:0_991379	11_AE1712_C16_N1_7_80m_v_1	0.000323915724781616	43	57515	0.000275090636538484	TRUE
VIRSorter_utg000025l_segment0_LN:i:57515_RC:i:71522_XC:f:0_991379	1_AE1712_C3_N1_7_80m_v_1	0.000371083319879286	45	57515	0.000276568883022789	TRUE
VIRSorter_utg000025l_segment0_LN:i:57515_RC:i:71522_XC:f:0_991379	3_AE1712_C6_N1_7_80m_v_1	0.000314106863402638	40	57515	0.000268248952272284	TRUE
VIRSorter_utg000025l_segment0_LN:i:57515_RC:i:71522_XC:f:0_991379	5_AE1712_C8_N7_12_80m_v_1	0.000319129999213456	45	57515	0.000276568883022789	TRUE
VIRSorter_utg000025l_segment0_LN:i:57515_RC:i:71522_XC:f:0_991379	9_AE1712_C14_N3_8_80m_v_1	0.000260810599342757	43	57515	0.000288352581826152	TRUE
VIRSorter_utg000028l_segment0_LN:i:54036_RC:i:8264_XC:f:0_990826	10_AE1712_C14_N14_19_200m_v_1	0.00188976949469954	297	54036	0.00194287644212317	TRUE
VIRSorter_utg000028l_segment0_LN:i:54036_RC:i:8264_XC:f:0_990826	11_AE1712_C16_N1_7_80m_v_1	0.00190279356853482	291	54036	0.00219832519348661	TRUE
VIRSorter_utg000028l_segment0_LN:i:54036_RC:i:8264_XC:f:0_990826	1_AE1712_C3_N1_7_80m_v_1	0.00217414808174984	288	54036	0.00217578285687088	TRUE
VIRSorter_utg000028l_segment0_LN:i:54036_RC:i:8264_XC:f:0_990826	6_AE1712_C8_N19_24_200m_v_1	0.00206562044722496	296	54036	0.00201553307724942	TRUE
VIRSorter_utg000036l_segment0_LN:i:41487_RC:i:5755_XC:f:1_000000	10_AE1712_C14_N14_19_200m_v_1	0.00265060864525757	242	41487	0.00206193637755735	TRUE
VIRSorter_utg000036l_segment0_LN:i:41487_RC:i:5755_XC:f:1_000000	12_AE1712_C16_N8_14_200m_v_1	0.00233454186443579	235	41487	0.0020845028302353	TRUE
VIRSorter_utg000036l_segment0_LN:i:41487_RC:i:5755_XC:f:1_000000	1_AE1712_C3_N1_7_80m_v_1	0.00213150998171368	238	41487	0.00211096083150823	TRUE
VIRSorter_utg000036l_segment0_LN:i:41487_RC:i:5755_XC:f:1_000000	6_AE1712_C8_N19_24_200m_v_1	0.00242760897544324	242	41487	0.00214623221428038	TRUE
VIRSorter_utg000041l_segment0_LN:i:24720_RC:i:7307_XC:f:1_000000	10_AE1712_C14_N14_19_200m_v_1	0.00380753326141676	201	24720	0.00287421675720801	TRUE
VIRSorter_utg000041l_segment0_LN:i:24720_RC:i:7307_XC:f:1_000000	11_AE1712_C16_N1_7_80m_v_1	0.00253360720553916	171	24720	0.00282689017283706	TRUE
VIRSorter_utg000041l_segment0_LN:i:24720_RC:i:7307_XC:f:1_000000	12_AE1712_C16_N8_14_200m_v_1	0.00341737415766542	201	24720	0.00287421675720801	TRUE
VIRSorter_utg000041l_segment0_LN:i:24720_RC:i:7307_XC:f:1_000000	1_AE1712_C3_N1_7_80m_v_1	0.00331641206195934	185	24720	0.00275535666868655	TRUE
VIRSorter_utg000041l_segment0_LN:i:24720_RC:i:7307_XC:f:1_000000	3_AE1712_C6_N1_7_80m_v_1	0.0028057277531047	185	24720	0.00327970765099656	TRUE
VIRSorter_utg000041l_segment0_LN:i:24720_RC:i:7307_XC:f:1_000000	4_AE1712_C6_N8_17_200m_v_1	0.00303003148207519	191	24720	0.00284402884232391	TRUE
VIRSorter_utg000041l_segment0_LN:i:24720_RC:i:7307_XC:f:1_000000	5_AE1712_C8_N7_12_80m_v_1	0.00349943476942384	182	24720	0.00284170023341422	TRUE
VIRSorter_utg000041l_segment0_LN:i:24720_RC:i:7307_XC:f:1_000000	6_AE1712_C8_N19_24_200m_v_1	0.00389053390469535	196	24720	0.00280328583557706	TRUE
VIRSorter_utg000041l_segment0_LN:i:24720_RC:i:7307_XC:f:1_000000	8_AE1712_C11_N8_14_200m_v_1	0.00369296291626389	201	24720	0.00287421675720801	TRUE
VIRSorter_utg000042l_segment0_LN:i:16665_RC:i:4782_XC:f:1_000000	10_AE1712_C14_N14_19_200m_v_1	0.00233207736358051	89	16665	0.00196497967799408	TRUE
VIRSorter_utg000042l_segment0_LN:i:16665_RC:i:4782_XC:f:1_000000	12_AE1712_C16_N8_14_200m_v_1	0.00199679298364694	83	16665	0.00203358851193998	TRUE
VIRSorter_utg000042l_segment0_LN:i:16665_RC:i:4782_XC:f:1_000000	1_AE1712_C3_N1_7_80m_v_1	0.00189159401850001	82	16665	0.00200920805349394	TRUE
VIRSorter_utg000042l_segment0_LN:i:16665_RC:i:4782_XC:f:1_000000	4_AE1712_C6_N8_17_200m_v_1	0.00166058692573617	75	16665	0.00183846284895557	TRUE
VIRSorter_utg000042l_segment0_LN:i:16665_RC:i:4782_XC:f:1_000000	6_AE1712_C8_N19_24_200m_v_1	0.00208154148748208	89	16665	0.00196497967799408	TRUE
VIRSorter_utg000042l_segment0_LN:i:16665_RC:i:4782_XC:f:1_000000	8_AE1712_C11_N8_14_200m_v_1	0.0022358380092938	83	16665	0.00192154506775596	TRUE
VIRSorter_utg000043l_segment0_LN:i:11254_RC:i:4622_XC:f:1_000000	10_AE1712_C14_N14_19_200m_v_1	0.00255296112769011	61	11254	0.00191599711259285	TRUE
VIRSorter_utg000043l_segment0_LN:i:11254_RC:i:4622_XC:f:1_000000	12_AE1712_C16_N8_14_200m_v_1	0.00233263216109185	58	11254	0.00182225350795333	TRUE
VIRSorter_utg000043l_segment0_LN:i:11254_RC:i:4622_XC:f:1_000000	1_AE1712_C3_N1_7_80m_v_1	0.00234331945723451	61	11254	0.00209047190322535	TRUE
VIRSorter_utg000043l_segment0_LN:i:11254_RC:i:4622_XC:f:1_000000	4_AE1712_C6_N8_17_200m_v_1	0.00226588164104829	58	11254	0.00198819180566258	TRUE
VIRSorter_utg000043l_segment0_LN:i:11254_RC:i:4622_XC:f:1_000000	5_AE1712_C8_N7_12_80m_v_1	0.00194329028714869	50	11254	0.0017151780269033	TRUE
VIRSorter_utg000043l_segment0_LN:i:11254_RC:i:4622_XC:f:1_000000	6_AE1712_C8_N19_24_200m_v_1	0.00241170255833012	60	11254	0.00188475479807526	TRUE
VIRSorter_utg000043l_segment0_LN:i:11254_RC:i:4622_XC:f:1_000000	8_AE1712_C11_N8_14_200m_v_1	0.00235217187043691	58	11254	0.00182225350795333	TRUE
VIRSorter_utg000044l_segment0_LN:i:10992_RC:i:2021_XC:f:1_000000	10_AE1712_C14_N14_19_200m_v_1	0.00179714138407615	48	10992	0.00154374639197459	TRUE
VIRSorter_utg000044l_segment0_LN:i:10992_RC:i:2021_XC:f:1_000000	12_AE1712_C16_N8_14_200m_v_1	0.00173114865961608	45	10992	0.00144765738142116	TRUE
VIRSorter_utg000044l_segment0_LN:i:10992_RC:i:2021_XC:f:1_000000	6_AE1712_C8_N19_24_200m_v_1	0.00177300663108523	49	10992	0.00157576440652945	TRUE
VIRSorter_utg000044l_segment0_LN:i:10992_RC:i:2021_XC:f:1_000000	8_AE1712_C11_N8_14_200m_v_1	0.0018453283648916	47	10992	0.00174555718556758	TRUE
VIRSorter_utg000052l_segment0_LN:i:36580_RC:i:53988_XC:f:1_000000	11_AE1712_C16_N1_7_80m_v_1	0.00234466135032064	195	36580	0.00188451003810887	TRUE
VIRSorter_utg000052l_segment0_LN:i:36580_RC:i:53988_XC:f:1_000000	1_AE1712_C3_N1_7_80m_v_1	0.00257999229978454	198	36580	0.00191334557001217	TRUE
VIRSorter_utg000052l_segment0_LN:i:36580_RC:i:53988_XC:f:1_000000	3_AE1712_C6_N1_7_80m_v_1	0.00257646509184277	197	36580	0.00198156248788691	TRUE
VIRSorter_utg000052l_segment0_LN:i:36580_RC:i:53988_XC:f:1_000000	5_AE1712_C8_N7_12_80m_v_1	0.00252927620341508	198	36580	0.00191334557001217	TRUE
VIRSorter_utg000052l_segment0_LN:i:36580_RC:i:53988_XC:f:1_000000	9_AE1712_C14_N3_8_80m_v_1	0.00226953057575067	193	36580	0.00203514044314392	TRUE
VIRSorter_utg000064l_segment0_LN:i:58502_RC:i:1811_XC:f:1_000000	10_AE1712_C14_N14_19_200m_v_1	0.0019614788024415	321	58502	0.00193957351413052	TRUE
VIRSorter_utg000064l_segment0_LN:i:58502_RC:i:1811_XC:f:1_000000	12_AE1712_C16_N8_14_200m_v_1	0.00185710269565024	313	58502	0.00196882171771203	TRUE
VIRSorter_utg000064l_segment0_LN:i:58502_RC:i:1811_XC:f:1_000000	4_AE1712_C6_N8_17_200m_v_1	0.00167517588430721	299	58502	0.00197190158015926	TRUE
VIRSorter_utg000064l_segment0_LN:i:58502_RC:i:1811_XC:f:1_000000	6_AE1712_C8_N19_24_200m_v_1	0.00189739113005382	320	58502	0.00193356428029068	TRUE
VIRSorter_utg000064l_segment0_LN:i:58502_RC:i:1811_XC:f:1_000000	8_AE1712_C11_N8_14_200m_v_1	0.00186844079740909	314	58502	0.00197507811746211	TRUE
VIRSorter_utg000068l_segment0_LN:i:31218_RC:i:3747_XC:f:1_000000	10_AE1712_C14_N14_19_200m_v_1	9.75220848370954e-05	6	31218	6.56192873625611e-05	TRUE
VIRSorter_utg000068l_segment0_LN:i:31218_RC:i:3747_XC:f:1_000000	12_AE1712_C16_N8_14_200m_v_1	7.83024038837993e-05	6	31218	6.56192873625611e-05	TRUE
VIRSorter_utg000068l_segment0_LN:i:31218_RC:i:3747_XC:f:1_000000	4_AE1712_C6_N8_17_200m_v_1	6.62011232835757e-05	6	31218	9.22544685758216e-05	TRUE
VIRSorter_utg000068l_segment0_LN:i:31218_RC:i:3747_XC:f:1_000000	6_AE1712_C8_N19_24_200m_v_1	9.68102448017881e-05	6	31218	6.56192873625611e-05	TRUE
VIRSorter_utg000068l_segment0_LN:i:31218_RC:i:3747_XC:f:1_000000	8_AE1712_C11_N8_14_200m_v_1	3.8795281924246e-05	6	31218	9.22544685758216e-05	TRUE
VIRSorter_utg000073l_segment0_LN:i:11419_RC:i:7051_XC:f:1_000000	10_AE1712_C14_N14_19_200m_v_1	0.00666701670730045	182	11419	0.00563397922348549	TRUE
VIRSorter_utg000073l_segment0_LN:i:11419_RC:i:7051_XC:f:1_000000	11_AE1712_C16_N1_7_80m_v_1	0.00596396711845435	162	11419	0.00622413414417835	TRUE
VIRSorter_utg000073l_segment0_LN:i:11419_RC:i:7051_XC:f:1_000000	12_AE1712_C16_N8_14_200m_v_1	0.0070196552850955	178	11419	0.00551208635159568	TRUE
VIRSorter_utg000073l_segment0_LN:i:11419_RC:i:7051_XC:f:1_000000	1_AE1712_C3_N1_7_80m_v_1	0.00734010230813244	180	11419	0.00580087996126301	TRUE
VIRSorter_utg000073l_segment0_LN:i:11419_RC:i:7051_XC:f:1_000000	3_AE1712_C6_N1_7_80m_v_1	0.00549208576216644	167	11419	0.00641342389787679	TRUE
VIRSorter_utg000073l_segment0_LN:i:11419_RC:i:7051_XC:f:1_000000	4_AE1712_C6_N8_17_200m_v_1	0.00644877142599238	177	11419	0.00598076597248268	TRUE
VIRSorter_utg000073l_segment0_LN:i:11419_RC:i:7051_XC:f:1_000000	5_AE1712_C8_N7_12_80m_v_1	0.00590851857085623	159	11419	0.00569480161316896	TRUE
VIRSorter_utg000073l_segment0_LN:i:11419_RC:i:7051_XC:f:1_000000	6_AE1712_C8_N19_24_200m_v_1	0.00721656154706334	182	11419	0.00563397922348549	TRUE
VIRSorter_utg000073l_segment0_LN:i:11419_RC:i:7051_XC:f:1_000000	8_AE1712_C11_N8_14_200m_v_1	0.00639204012244216	180	11419	0.00580087996126301	TRUE
VIRSorter_utg000075l_segment0_LN:i:16769_RC:i:3614_XC:f:1_000000	10_AE1712_C14_N14_19_200m_v_1	0.00311403996775814	112	16769	0.00236092822389228	TRUE
VIRSorter_utg000075l_segment0_LN:i:16769_RC:i:3614_XC:f:1_000000	12_AE1712_C16_N8_14_200m_v_1	0.00294392775905181	111	16769	0.00243565116209086	TRUE
VIRSorter_utg000075l_segment0_LN:i:16769_RC:i:3614_XC:f:1_000000	1_AE1712_C3_N1_7_80m_v_1	0.00233888206667576	95	16769	0.00218714890504419	TRUE
VIRSorter_utg000075l_segment0_LN:i:16769_RC:i:3614_XC:f:1_000000	6_AE1712_C8_N19_24_200m_v_1	0.0029490185671234	112	16769	0.00245744740956754	TRUE
VIRSorter_utg000075l_segment0_LN:i:16769_RC:i:3614_XC:f:1_000000	8_AE1712_C11_N8_14_200m_v_1	0.00274063506356603	102	16769	0.00234732639031008	TRUE
VIRSorter_utg000082l_segment0_LN:i:17284_RC:i:10673_XC:f:1_000000	1_AE1712_C3_N1_7_80m_v_1	0.00219755494576138	86	17284	0.00191900278159772	TRUE
VIRSorter_utg000082l_segment0_LN:i:17284_RC:i:10673_XC:f:1_000000	3_AE1712_C6_N1_7_80m_v_1	0.00207802977705778	86	17284	0.00183074378375814	TRUE
VIRSorter_utg000082l_segment0_LN:i:17284_RC:i:10673_XC:f:1_000000	7_AE1712_C11_N1_7_80m_v_1	0.00223722830179669	86	17284	0.00183074378375814	TRUE
VIRSorter_utg000082l_segment0_LN:i:17284_RC:i:10673_XC:f:1_000000	9_AE1712_C14_N3_8_80m_v_1	0.00216585474353223	85	17284	0.00180956076105868	TRUE
VIRSorter_utg000084l_segment0_LN:i:1368798_RC:i:27352_XC:f:0_989774	10_AE1712_C14_N14_19_200m_v_1	6.33158922402478e-07	3	1368798	7.48285325111679e-07	TRUE
VIRSorter_utg000084l_segment0_LN:i:1368798_RC:i:27352_XC:f:0_989774	6_AE1712_C8_N19_24_200m_v_1	6.98098299059142e-07	3	1368798	7.48285325111679e-07	TRUE
VIRSorter_utg000084l_segment0_LN:i:1368798_RC:i:27352_XC:f:0_989774	8_AE1712_C11_N8_14_200m_v_1	1.46113597477495e-07	3	1368798	7.74736145974093e-07	TRUE
VIRSorter_utg000087l_segment0_LN:i:333144_RC:i:14291_XC:f:0_994003	11_AE1712_C16_N1_7_80m_v_1	2.42804579667918e-05	20	333144	2.1221199383991e-05	TRUE
VIRSorter_utg000087l_segment0_LN:i:333144_RC:i:14291_XC:f:0_994003	6_AE1712_C8_N19_24_200m_v_1	2.64331958734379e-05	20	333144	2.1221199383991e-05	TRUE
VIRSorter_utg000098l_segment0_LN:i:13430_RC:i:2475_XC:f:1_000000	3_AE1712_C6_N1_7_80m_v_1	0.00212003558615621	70	13430	0.00191776506008182	TRUE
VIRSorter_utg000098l_segment0_LN:i:13430_RC:i:2475_XC:f:1_000000	7_AE1712_C11_N1_7_80m_v_1	0.00208610084196764	63	13430	0.00181014085235469	TRUE
VIRSorter_utg000098l_segment0_LN:i:13430_RC:i:2475_XC:f:1_000000	9_AE1712_C14_N3_8_80m_v_1	0.00206798331146805	70	13430	0.00191776506008182	TRUE
VIRSorter_utg000102l_segment0_LN:i:19427_RC:i:2891_XC:f:1_000000	1_AE1712_C3_N1_7_80m_v_1	9.83739697900402e-05	5	19427	9.92626064573729e-05	TRUE
VIRSorter_utg000102l_segment0_LN:i:19427_RC:i:2891_XC:f:1_000000	3_AE1712_C6_N1_7_80m_v_1	7.37804773425302e-05	5	19427	0.000112718434235745	TRUE
VIRSorter_utg000102l_segment0_LN:i:19427_RC:i:2891_XC:f:1_000000	7_AE1712_C11_N1_7_80m_v_1	0.000124683287292028	5	19427	9.46973091827237e-05	TRUE
VIRSorter_utg000107l_segment0_LN:i:12545_RC:i:6222_XC:f:1_000000	10_AE1712_C14_N14_19_200m_v_1	0.0049282266380712	125	12545	0.00352217778376859	TRUE
VIRSorter_utg000107l_segment0_LN:i:12545_RC:i:6222_XC:f:1_000000	11_AE1712_C16_N1_7_80m_v_1	0.00371967752806076	105	12545	0.00308450116849088	TRUE
VIRSorter_utg000107l_segment0_LN:i:12545_RC:i:6222_XC:f:1_000000	12_AE1712_C16_N8_14_200m_v_1	0.004241650527456	113	12545	0.00318709735488939	TRUE
VIRSorter_utg000107l_segment0_LN:i:12545_RC:i:6222_XC:f:1_000000	1_AE1712_C3_N1_7_80m_v_1	0.00414462400823862	118	12545	0.00346279766801958	TRUE
VIRSorter_utg000107l_segment0_LN:i:12545_RC:i:6222_XC:f:1_000000	3_AE1712_C6_N1_7_80m_v_1	0.00317048245397155	99	12545	0.00304990959196567	TRUE
VIRSorter_utg000107l_segment0_LN:i:12545_RC:i:6222_XC:f:1_000000	4_AE1712_C6_N8_17_200m_v_1	0.00407886413149991	119	12545	0.00366020550318269	TRUE
VIRSorter_utg000107l_segment0_LN:i:12545_RC:i:6222_XC:f:1_000000	5_AE1712_C8_N7_12_80m_v_1	0.00404927811344924	109	12545	0.00320098370466457	TRUE
VIRSorter_utg000107l_segment0_LN:i:12545_RC:i:6222_XC:f:1_000000	6_AE1712_C8_N19_24_200m_v_1	0.00458504187074477	121	12545	0.00354998548257117	TRUE
VIRSorter_utg000107l_segment0_LN:i:12545_RC:i:6222_XC:f:1_000000	8_AE1712_C11_N8_14_200m_v_1	0.00444660353736761	118	12545	0.00332679214872578	TRUE
VIRSorter_utg000112l_segment0_LN:i:102934_RC:i:8547_XC:f:1_000000	10_AE1712_C14_N14_19_200m_v_1	0.000267269426147931	57	102934	0.000195743762562456	TRUE
VIRSorter_utg000112l_segment0_LN:i:102934_RC:i:8547_XC:f:1_000000	12_AE1712_C16_N8_14_200m_v_1	0.000260890915096523	57	102934	0.000189060734765987	TRUE
VIRSorter_utg000112l_segment0_LN:i:102934_RC:i:8547_XC:f:1_000000	4_AE1712_C6_N8_17_200m_v_1	0.000218324517389938	57	102934	0.000195743762562456	TRUE
VIRSorter_utg000112l_segment0_LN:i:102934_RC:i:8547_XC:f:1_000000	6_AE1712_C8_N19_24_200m_v_1	0.00025615119073063	57	102934	0.000195743762562456	TRUE
VIRSorter_utg000112l_segment0_LN:i:102934_RC:i:8547_XC:f:1_000000	8_AE1712_C11_N8_14_200m_v_1	0.000250746278783662	57	102934	0.000195743762562456	TRUE
VIRSorter_utg000113l_segment0_LN:i:63360_RC:i:5677_XC:f:1_000000	11_AE1712_C16_N1_7_80m_v_1	0.000175189393939394	22	63360	0.000122738111937158	TRUE
VIRSorter_utg000116l_segment0_LN:i:54706_RC:i:14628_XC:f:0_972727	10_AE1712_C14_N14_19_200m_v_1	0.00148400641308183	179	54706	0.00120390285512816	TRUE
VIRSorter_utg000116l_segment0_LN:i:54706_RC:i:14628_XC:f:0_972727	1_AE1712_C3_N1_7_80m_v_1	0.00162075866751771	179	54706	0.00115661813084202	TRUE
VIRSorter_utg000122l_segment0_LN:i:19512_RC:i:5195_XC:f:1_000000	10_AE1712_C14_N14_19_200m_v_1	0.00326432485104072	141	19512	0.0025544020344117	TRUE
VIRSorter_utg000122l_segment0_LN:i:19512_RC:i:5195_XC:f:1_000000	12_AE1712_C16_N8_14_200m_v_1	0.00305803058263587	137	19512	0.00258393268087461	TRUE
VIRSorter_utg000122l_segment0_LN:i:19512_RC:i:5195_XC:f:1_000000	1_AE1712_C3_N1_7_80m_v_1	0.00294200084019123	136	19512	0.00284565561499116	TRUE
VIRSorter_utg000122l_segment0_LN:i:19512_RC:i:5195_XC:f:1_000000	4_AE1712_C6_N8_17_200m_v_1	0.00279604738773242	136	19512	0.00268887018165832	TRUE
VIRSorter_utg000122l_segment0_LN:i:19512_RC:i:5195_XC:f:1_000000	6_AE1712_C8_N19_24_200m_v_1	0.00311064357036067	141	19512	0.0025544020344117	TRUE
VIRSorter_utg000122l_segment0_LN:i:19512_RC:i:5195_XC:f:1_000000	8_AE1712_C11_N8_14_200m_v_1	0.00301083719155576	140	19512	0.00264010914426722	TRUE
VIRSorter_utg000124l_segment0_LN:i:30446_RC:i:32558_XC:f:0_951613	11_AE1712_C16_N1_7_80m_v_1	0.00335669655263384	274	30446	0.00367605872839225	TRUE
VIRSorter_utg000124l_segment0_LN:i:30446_RC:i:32558_XC:f:0_951613	1_AE1712_C3_N1_7_80m_v_1	0.00388946335930963	295	30446	0.00342524963545557	TRUE
VIRSorter_utg000124l_segment0_LN:i:30446_RC:i:32558_XC:f:0_951613	3_AE1712_C6_N1_7_80m_v_1	0.00446855545062206	297	30446	0.00344824513652262	TRUE
VIRSorter_utg000124l_segment0_LN:i:30446_RC:i:32558_XC:f:0_951613	5_AE1712_C8_N7_12_80m_v_1	0.00374537982011853	277	30446	0.00371594111910195	TRUE
VIRSorter_utg000124l_segment0_LN:i:30446_RC:i:32558_XC:f:0_951613	7_AE1712_C11_N1_7_80m_v_1	0.00414035190502687	294	30446	0.00355331130240039	TRUE
VIRSorter_utg000124l_segment0_LN:i:30446_RC:i:32558_XC:f:0_951613	9_AE1712_C14_N3_8_80m_v_1	0.00394873588665673	296	30446	0.00357724847525611	TRUE
VIRSorter_utg000127l_segment0_LN:i:24337_RC:i:7233_XC:f:0_938776	10_AE1712_C14_N14_19_200m_v_1	0.00181319709815416	96	24337	0.00139436385702369	TRUE
VIRSorter_utg000127l_segment0_LN:i:24337_RC:i:7233_XC:f:0_938776	6_AE1712_C8_N19_24_200m_v_1	0.00176506345097379	96	24337	0.00145136807369278	TRUE
VIRSorter_utg000129l_segment0_LN:i:28662_RC:i:5548_XC:f:0_982759	10_AE1712_C14_N14_19_200m_v_1	0.00609540987393196	398	28662	0.00490849673528882	TRUE
VIRSorter_utg000129l_segment0_LN:i:28662_RC:i:5548_XC:f:0_982759	12_AE1712_C16_N8_14_200m_v_1	0.00502419745071424	382	28662	0.00544293679211544	TRUE
VIRSorter_utg000129l_segment0_LN:i:28662_RC:i:5548_XC:f:0_982759	1_AE1712_C3_N1_7_80m_v_1	0.00570632178972498	368	28662	0.00524602129200381	TRUE
VIRSorter_utg000129l_segment0_LN:i:28662_RC:i:5548_XC:f:0_982759	6_AE1712_C8_N19_24_200m_v_1	0.00631399099177614	397	28662	0.00489633465910014	TRUE
VIRSorter_utg000129l_segment0_LN:i:28662_RC:i:5548_XC:f:0_982759	8_AE1712_C11_N8_14_200m_v_1	0.00568456228234208	382	28662	0.00544293679211544	TRUE
VIRSorter_utg000135l_segment0_LN:i:22338_RC:i:6034_XC:f:1_000000	10_AE1712_C14_N14_19_200m_v_1	0.00365575978264016	196	22338	0.00310186288620554	TRUE
VIRSorter_utg000135l_segment0_LN:i:22338_RC:i:6034_XC:f:1_000000	12_AE1712_C16_N8_14_200m_v_1	0.00394973191803421	196	22338	0.00322867287425308	TRUE
VIRSorter_utg000135l_segment0_LN:i:22338_RC:i:6034_XC:f:1_000000	1_AE1712_C3_N1_7_80m_v_1	0.00323191584226762	175	22338	0.00343456579728538	TRUE
VIRSorter_utg000135l_segment0_LN:i:22338_RC:i:6034_XC:f:1_000000	4_AE1712_C6_N8_17_200m_v_1	0.00336528204580339	187	22338	0.00308165920156894	TRUE
VIRSorter_utg000135l_segment0_LN:i:22338_RC:i:6034_XC:f:1_000000	6_AE1712_C8_N19_24_200m_v_1	0.00368813945327198	196	22338	0.00310186288620554	TRUE
VIRSorter_utg000135l_segment0_LN:i:22338_RC:i:6034_XC:f:1_000000	8_AE1712_C11_N8_14_200m_v_1	0.00336984304733465	185	22338	0.0030489733994729	TRUE
VIRSorter_utg000138l_segment0_LN:i:34090_RC:i:6393_XC:f:1_000000	10_AE1712_C14_N14_19_200m_v_1	0.00178353750809016	135	34090	0.00139984094811285	TRUE
VIRSorter_utg000138l_segment0_LN:i:34090_RC:i:6393_XC:f:1_000000	12_AE1712_C16_N8_14_200m_v_1	0.00139054136647892	123	34090	0.00139204227152197	TRUE
VIRSorter_utg000138l_segment0_LN:i:34090_RC:i:6393_XC:f:1_000000	4_AE1712_C6_N8_17_200m_v_1	0.00139715705509813	121	34090	0.00155513266609717	TRUE
VIRSorter_utg000138l_segment0_LN:i:34090_RC:i:6393_XC:f:1_000000	6_AE1712_C8_N19_24_200m_v_1	0.0016059645188422	135	34090	0.00139984094811285	TRUE
VIRSorter_utg000138l_segment0_LN:i:34090_RC:i:6393_XC:f:1_000000	8_AE1712_C11_N8_14_200m_v_1	0.00152316042925917	134	34090	0.00151604449445129	TRUE
VIRSorter_utg000140l_segment0_LN:i:30640_RC:i:2151_XC:f:1_000000	10_AE1712_C14_N14_19_200m_v_1	0.000777487670438062	57	30640	0.000657594270744252	TRUE
VIRSorter_utg000140l_segment0_LN:i:30640_RC:i:2151_XC:f:1_000000	12_AE1712_C16_N8_14_200m_v_1	0.000631760537113018	57	30640	0.000657594270744252	TRUE
VIRSorter_utg000140l_segment0_LN:i:30640_RC:i:2151_XC:f:1_000000	4_AE1712_C6_N8_17_200m_v_1	0.000544522625666341	54	30640	0.000719418230457637	TRUE
VIRSorter_utg000140l_segment0_LN:i:30640_RC:i:2151_XC:f:1_000000	6_AE1712_C8_N19_24_200m_v_1	0.000647664635915289	57	30640	0.000657594270744252	TRUE
VIRSorter_utg000140l_segment0_LN:i:30640_RC:i:2151_XC:f:1_000000	8_AE1712_C11_N8_14_200m_v_1	0.000495579321585392	56	30640	0.000672491524054932	TRUE
VIRSorter_utg000142l_segment0_LN:i:10992_RC:i:1868_XC:f:1_000000	1_AE1712_C3_N1_7_80m_v_1	4.85201358563804e-05	1	10992	3.10605123860449e-05	TRUE
VIRSorter_utg000144l_segment0_LN:i:75126_RC:i:85053_XC:f:1_000000	10_AE1712_C14_N14_19_200m_v_1	0.00396961665025971	700	75126	0.00359584506707113	TRUE
VIRSorter_utg000144l_segment0_LN:i:75126_RC:i:85053_XC:f:1_000000	11_AE1712_C16_N1_7_80m_v_1	0.00415158736307666	717	75126	0.00368233894774468	TRUE
VIRSorter_utg000144l_segment0_LN:i:75126_RC:i:85053_XC:f:1_000000	1_AE1712_C3_N1_7_80m_v_1	0.0046406279874054	747	75126	0.00351481330693933	TRUE
VIRSorter_utg000144l_segment0_LN:i:75126_RC:i:85053_XC:f:1_000000	3_AE1712_C6_N1_7_80m_v_1	0.00390436452590192	709	75126	0.00347415405783714	TRUE
VIRSorter_utg000144l_segment0_LN:i:75126_RC:i:85053_XC:f:1_000000	5_AE1712_C8_N7_12_80m_v_1	0.00438504582143269	747	75126	0.00351481330693933	TRUE
VIRSorter_utg000144l_segment0_LN:i:75126_RC:i:85053_XC:f:1_000000	6_AE1712_C8_N19_24_200m_v_1	0.00385704013969573	723	75126	0.00371285685077111	TRUE
VIRSorter_utg000144l_segment0_LN:i:75126_RC:i:85053_XC:f:1_000000	9_AE1712_C14_N3_8_80m_v_1	0.0040172848177002	732	75126	0.00358575746790939	TRUE
VIRSorter_utg000147l_segment0_LN:i:11948_RC:i:7170_XC:f:1_000000	11_AE1712_C16_N1_7_80m_v_1	0.00176579874018776	52	11948	0.00167853167214034	TRUE
VIRSorter_utg000147l_segment0_LN:i:11948_RC:i:7170_XC:f:1_000000	1_AE1712_C3_N1_7_80m_v_1	0.0020777203862239	52	11948	0.00153843820251999	TRUE
VIRSorter_utg000147l_segment0_LN:i:11948_RC:i:7170_XC:f:1_000000	3_AE1712_C6_N1_7_80m_v_1	0.00220306513409962	52	11948	0.00153843820251999	TRUE
VIRSorter_utg000147l_segment0_LN:i:11948_RC:i:7170_XC:f:1_000000	5_AE1712_C8_N7_12_80m_v_1	0.0016030859257584	48	11948	0.00154993274398986	TRUE
VIRSorter_utg000147l_segment0_LN:i:11948_RC:i:7170_XC:f:1_000000	7_AE1712_C11_N1_7_80m_v_1	0.00218420031777916	52	11948	0.00153843820251999	TRUE
VIRSorter_utg000147l_segment0_LN:i:11948_RC:i:7170_XC:f:1_000000	9_AE1712_C14_N3_8_80m_v_1	0.00213253342647384	52	11948	0.00153843820251999	TRUE
VIRSorter_utg000150l_segment0_LN:i:10436_RC:i:2091_XC:f:1_000000	1_AE1712_C3_N1_7_80m_v_1	0.000517439632042928	10	10436	0.000327153269593144	TRUE
VIRSorter_utg000150l_segment0_LN:i:10436_RC:i:2091_XC:f:1_000000	3_AE1712_C6_N1_7_80m_v_1	0.000432264383970018	10	10436	0.000327153269593144	TRUE
VIRSorter_utg000150l_segment0_LN:i:10436_RC:i:2091_XC:f:1_000000	7_AE1712_C11_N1_7_80m_v_1	0.000489757676419233	10	10436	0.000327153269593144	TRUE
VIRSorter_utg000150l_segment0_LN:i:10436_RC:i:2091_XC:f:1_000000	9_AE1712_C14_N3_8_80m_v_1	0.000470593245602828	10	10436	0.000338717671884836	TRUE
VIRSorter_utg000151l_segment0_LN:i:20904_RC:i:8641_XC:f:1_000000	1_AE1712_C3_N1_7_80m_v_1	0.000153080750095675	6	20904	9.79957382742266e-05	TRUE
VIRSorter_utg000151l_segment0_LN:i:20904_RC:i:8641_XC:f:1_000000	3_AE1712_C6_N1_7_80m_v_1	6.90989496959646e-05	6	20904	0.000101459748099603	TRUE
VIRSorter_utg000151l_segment0_LN:i:20904_RC:i:8641_XC:f:1_000000	7_AE1712_C11_N1_7_80m_v_1	0.000147006117155371	6	20904	0.000105607613403718	TRUE
VIRSorter_utg000151l_segment0_LN:i:20904_RC:i:8641_XC:f:1_000000	9_AE1712_C14_N3_8_80m_v_1	0.000150954628566569	6	20904	0.000110698889531997	TRUE
VIRSorter_utg000153l_segment0_LN:i:11994_RC:i:1694_XC:f:1_000000	1_AE1712_C3_N1_7_80m_v_1	0.000921035313231411	27	11994	0.000828272217580538	TRUE
VIRSorter_utg000153l_segment0_LN:i:11994_RC:i:1694_XC:f:1_000000	3_AE1712_C6_N1_7_80m_v_1	0.00107993510944987	27	11994	0.000828272217580538	TRUE
VIRSorter_utg000153l_segment0_LN:i:11994_RC:i:1694_XC:f:1_000000	7_AE1712_C11_N1_7_80m_v_1	0.00105453159480173	27	11994	0.00079574083577067	TRUE
VIRSorter_utg000153l_segment0_LN:i:11994_RC:i:1694_XC:f:1_000000	9_AE1712_C14_N3_8_80m_v_1	0.000995471280613852	27	11994	0.000868202696389517	TRUE
VIRSorter_utg000156l_segment0_LN:i:110956_RC:i:7730_XC:f:1_000000	10_AE1712_C14_N14_19_200m_v_1	0.000699712512953798	190	110956	0.000605305660369993	TRUE
VIRSorter_utg000156l_segment0_LN:i:110956_RC:i:7730_XC:f:1_000000	12_AE1712_C16_N8_14_200m_v_1	0.000640311162784643	187	110956	0.000650015881690555	TRUE
VIRSorter_utg000156l_segment0_LN:i:110956_RC:i:7730_XC:f:1_000000	4_AE1712_C6_N8_17_200m_v_1	0.000584553206382402	168	110956	0.000557208821610662	TRUE
VIRSorter_utg000156l_segment0_LN:i:110956_RC:i:7730_XC:f:1_000000	6_AE1712_C8_N19_24_200m_v_1	0.00070757271108765	189	110956	0.000602125267807975	TRUE
VIRSorter_utg000156l_segment0_LN:i:110956_RC:i:7730_XC:f:1_000000	8_AE1712_C11_N8_14_200m_v_1	0.000615720502150715	179	110956	0.000593633868967878	TRUE
VIRSorter_utg000158l_segment0_LN:i:19409_RC:i:1788_XC:f:1_000000	10_AE1712_C14_N14_19_200m_v_1	0.000629269517414193	27	19409	0.000491736595612005	TRUE
VIRSorter_utg000158l_segment0_LN:i:19409_RC:i:1788_XC:f:1_000000	6_AE1712_C8_N19_24_200m_v_1	0.000616032029293918	27	19409	0.000491736595612005	TRUE
VIRSorter_utg000159l_segment0_LN:i:45105_RC:i:14162_XC:f:1_000000	1_AE1712_C3_N1_7_80m_v_1	0.000884356255157718	82	45105	0.00062068964585051	TRUE
VIRSorter_utg000164l_segment0_LN:i:48027_RC:i:2225_XC:f:1_000000	10_AE1712_C14_N14_19_200m_v_1	0.00107320584552142	128	48027	0.000942098769119744	TRUE
VIRSorter_utg000164l_segment0_LN:i:48027_RC:i:2225_XC:f:1_000000	12_AE1712_C16_N8_14_200m_v_1	0.00102997619394646	128	48027	0.00098061353848075	TRUE
VIRSorter_utg000164l_segment0_LN:i:48027_RC:i:2225_XC:f:1_000000	6_AE1712_C8_N19_24_200m_v_1	0.000973147890506876	128	48027	0.00098061353848075	TRUE
VIRSorter_utg000165l_segment0_LN:i:17976_RC:i:6152_XC:f:1_000000	10_AE1712_C14_N14_19_200m_v_1	0.00483184730514504	176	17976	0.00346091979187287	TRUE
VIRSorter_utg000165l_segment0_LN:i:17976_RC:i:6152_XC:f:1_000000	11_AE1712_C16_N1_7_80m_v_1	0.00356920137023683	163	17976	0.00397410573478086	TRUE
VIRSorter_utg000165l_segment0_LN:i:17976_RC:i:6152_XC:f:1_000000	12_AE1712_C16_N8_14_200m_v_1	0.00465394458662513	174	17976	0.00342197188460825	TRUE
VIRSorter_utg000165l_segment0_LN:i:17976_RC:i:6152_XC:f:1_000000	1_AE1712_C3_N1_7_80m_v_1	0.00392963843668069	163	17976	0.0037037584058842	TRUE
VIRSorter_utg000165l_segment0_LN:i:17976_RC:i:6152_XC:f:1_000000	4_AE1712_C6_N8_17_200m_v_1	0.00447445238833757	176	17976	0.00346091979187287	TRUE
VIRSorter_utg000165l_segment0_LN:i:17976_RC:i:6152_XC:f:1_000000	5_AE1712_C8_N7_12_80m_v_1	0.00392705979696401	156	17976	0.0035460831692891	TRUE
VIRSorter_utg000165l_segment0_LN:i:17976_RC:i:6152_XC:f:1_000000	6_AE1712_C8_N19_24_200m_v_1	0.00469415369281858	176	17976	0.00346091979187287	TRUE
VIRSorter_utg000165l_segment0_LN:i:17976_RC:i:6152_XC:f:1_000000	8_AE1712_C11_N8_14_200m_v_1	0.00457835876727733	176	17976	0.00346091979187287	TRUE
VIRSorter_utg000167l_segment0_LN:i:12790_RC:i:5369_XC:f:1_000000	10_AE1712_C14_N14_19_200m_v_1	0.00515137976435865	133	12790	0.00367580972606795	TRUE
VIRSorter_utg000167l_segment0_LN:i:12790_RC:i:5369_XC:f:1_000000	11_AE1712_C16_N1_7_80m_v_1	0.0037131745308437	111	12790	0.00354841184594138	TRUE
VIRSorter_utg000167l_segment0_LN:i:12790_RC:i:5369_XC:f:1_000000	12_AE1712_C16_N8_14_200m_v_1	0.00468840081818972	133	12790	0.00367580972606795	TRUE
VIRSorter_utg000167l_segment0_LN:i:12790_RC:i:5369_XC:f:1_000000	1_AE1712_C3_N1_7_80m_v_1	0.00454683737950577	126	12790	0.00380153651899508	TRUE
VIRSorter_utg000167l_segment0_LN:i:12790_RC:i:5369_XC:f:1_000000	3_AE1712_C6_N1_7_80m_v_1	0.00356996771189612	110	12790	0.00351671960395343	TRUE
VIRSorter_utg000167l_segment0_LN:i:12790_RC:i:5369_XC:f:1_000000	4_AE1712_C6_N8_17_200m_v_1	0.00489285590161411	131	12790	0.00362110063118947	TRUE
VIRSorter_utg000167l_segment0_LN:i:12790_RC:i:5369_XC:f:1_000000	5_AE1712_C8_N7_12_80m_v_1	0.0042826556333721	114	12790	0.00364345879296045	TRUE
VIRSorter_utg000167l_segment0_LN:i:12790_RC:i:5369_XC:f:1_000000	6_AE1712_C8_N19_24_200m_v_1	0.00514811919033968	133	12790	0.00367580972606795	TRUE
VIRSorter_utg000167l_segment0_LN:i:12790_RC:i:5369_XC:f:1_000000	8_AE1712_C11_N8_14_200m_v_1	0.00482730804075605	133	12790	0.00367580972606795	TRUE
VIRSorter_utg000171l_segment0_LN:i:12798_RC:i:2318_XC:f:0_923077	1_AE1712_C3_N1_7_80m_v_1	5.20914726259311e-05	1	12798	4.26202957848528e-05	TRUE
VIRSorter_utg000171l_segment0_LN:i:12798_RC:i:2318_XC:f:0_923077	3_AE1712_C6_N1_7_80m_v_1	2.60457363129656e-05	1	12798	3.4220675447692e-05	TRUE
VIRSorter_utg000171l_segment0_LN:i:12798_RC:i:2318_XC:f:0_923077	7_AE1712_C11_N1_7_80m_v_1	4.46498336793695e-05	1	12798	3.18927383424068e-05	TRUE
VIRSorter_utg000171l_segment0_LN:i:12798_RC:i:2318_XC:f:0_923077	9_AE1712_C14_N3_8_80m_v_1	2.77821187338299e-05	1	12798	2.66773833526649e-05	TRUE
VIRSorter_utg000172l_segment0_LN:i:13014_RC:i:5656_XC:f:1_000000	11_AE1712_C16_N1_7_80m_v_1	0.000169475607465465	7	13014	0.000197906752396641	TRUE
VIRSorter_utg000172l_segment0_LN:i:13014_RC:i:5656_XC:f:1_000000	1_AE1712_C3_N1_7_80m_v_1	0.000213445349452726	7	13014	0.000183642236440129	TRUE
VIRSorter_utg000172l_segment0_LN:i:13014_RC:i:5656_XC:f:1_000000	3_AE1712_C6_N1_7_80m_v_1	0.00025442685654765	7	13014	0.000183642236440129	TRUE
VIRSorter_utg000172l_segment0_LN:i:13014_RC:i:5656_XC:f:1_000000	5_AE1712_C8_N7_12_80m_v_1	0.000203382925835669	7	13014	0.000219543788008518	TRUE
VIRSorter_utg000172l_segment0_LN:i:13014_RC:i:5656_XC:f:1_000000	7_AE1712_C11_N1_7_80m_v_1	0.000247596605365162	7	13014	0.000183642236440129	TRUE
VIRSorter_utg000172l_segment0_LN:i:13014_RC:i:5656_XC:f:1_000000	9_AE1712_C14_N3_8_80m_v_1	0.000244181479773919	7	13014	0.000190133728035432	TRUE
VIRSorter_utg000180l_segment0_LN:i:10919_RC:i:2452_XC:f:1_000000	10_AE1712_C14_N14_19_200m_v_1	0.00224990078456513	57	10919	0.00184528697276343	TRUE
VIRSorter_utg000180l_segment0_LN:i:10919_RC:i:2452_XC:f:1_000000	12_AE1712_C16_N8_14_200m_v_1	0.00177846392701233	57	10919	0.00192072577439487	TRUE
VIRSorter_utg000180l_segment0_LN:i:10919_RC:i:2452_XC:f:1_000000	1_AE1712_C3_N1_7_80m_v_1	0.00167076335133546	45	10919	0.00168399623533286	TRUE
VIRSorter_utg000180l_segment0_LN:i:10919_RC:i:2452_XC:f:1_000000	4_AE1712_C6_N8_17_200m_v_1	0.00197372542582288	56	10919	0.00209352838039411	TRUE
VIRSorter_utg000180l_segment0_LN:i:10919_RC:i:2452_XC:f:1_000000	6_AE1712_C8_N19_24_200m_v_1	0.00208555932065411	57	10919	0.00184528697276343	TRUE
VIRSorter_utg000180l_segment0_LN:i:10919_RC:i:2452_XC:f:1_000000	8_AE1712_C11_N8_14_200m_v_1	0.00202355875952359	57	10919	0.00184528697276343	TRUE
VIRSorter_utg000187l_segment0_LN:i:16294_RC:i:2486_XC:f:1_000000	10_AE1712_C14_N14_19_200m_v_1	0.00363783108044799	129	16294	0.0027985555018346	TRUE
VIRSorter_utg000187l_segment0_LN:i:16294_RC:i:2486_XC:f:1_000000	12_AE1712_C16_N8_14_200m_v_1	0.00357349019186844	126	16294	0.00284574627477858	TRUE
VIRSorter_utg000187l_segment0_LN:i:16294_RC:i:2486_XC:f:1_000000	1_AE1712_C3_N1_7_80m_v_1	0.00265668928673716	129	16294	0.00291296571361934	TRUE
VIRSorter_utg000187l_segment0_LN:i:16294_RC:i:2486_XC:f:1_000000	6_AE1712_C8_N19_24_200m_v_1	0.00322710252732965	126	16294	0.00273397618683665	TRUE
VIRSorter_utg000187l_segment0_LN:i:16294_RC:i:2486_XC:f:1_000000	8_AE1712_C11_N8_14_200m_v_1	0.00284084541865867	124	16294	0.00293595011726043	TRUE
VIRSorter_utg000188l_segment0_LN:i:43995_RC:i:7125_XC:f:1_000000	10_AE1712_C14_N14_19_200m_v_1	0.0064055439200342	611	43995	0.00490918969913805	TRUE
VIRSorter_utg000188l_segment0_LN:i:43995_RC:i:7125_XC:f:1_000000	12_AE1712_C16_N8_14_200m_v_1	0.00573256812855776	602	43995	0.00503564836332765	TRUE
VIRSorter_utg000188l_segment0_LN:i:43995_RC:i:7125_XC:f:1_000000	4_AE1712_C6_N8_17_200m_v_1	0.00570204435267197	592	43995	0.00519191284402061	TRUE
VIRSorter_utg000188l_segment0_LN:i:43995_RC:i:7125_XC:f:1_000000	6_AE1712_C8_N19_24_200m_v_1	0.00614417517929281	611	43995	0.00490918969913805	TRUE
VIRSorter_utg000188l_segment0_LN:i:43995_RC:i:7125_XC:f:1_000000	8_AE1712_C11_N8_14_200m_v_1	0.00572457772917031	600	43995	0.00501914685019854	TRUE
[truncated: 1,865 more rows]
